# Supplementary material for: OVsignGenes: A Gene Expression-Based Neural Network Model Estimated Molecular Subtype of High-Grade Serous Ovarian Carcinoma
Source: Cancers (Basel). 2024 Nov 25;16(23):3951. doi: 10.3390/cancers16233951 (PMC11639876; doi:10.3390/cancers16233951)
Supplement: Supplementary file 1 [file cancers-16-03951-s001.zip]

Archive with 5 entries (5 files):
- ST1_DEA_results_native.xlsx
- ST2_DEA_results_passed.xlsx
- ST3_done_genes_list_6.xlsx
- ST4_gsva_results_native_2.xlsx
- ST5_gsva_results_passed_2.xlsx
