# Supplementary material for: OVsignGenes: A Gene Expression-Based Neural Network Model Estimated Molecular Subtype of High-Grade Serous Ovarian Carcinoma
Source: Cancers (Basel). 2024 Nov 25;16(23):3951. doi: 10.3390/cancers16233951 (PMC11639876; doi:10.3390/cancers16233951)
Supplement: Supplementary file 1 [file cancers-16-03951-s001.zip › ST1_DEA_results_native.xlsx]

## Sheet: 1) D vs other
ensembl_gene_id	external_gene_name	description	gene_biotype	logFC	logCPM	QLF_pvalue	QLF_FDR	MW_pvalue	MW_FDR	n_score	b_score
ENSG00000000003	TSPAN6	tetraspanin 6 [Source:HGNC Symbol;Acc:HGNC:11858]	protein_coding	-0.07	6.36	0.352402	0.558693	0.538004	0.73892	0.05	-0.9
ENSG00000000005	TNMD	tenomodulin [Source:HGNC Symbol;Acc:HGNC:17757]	protein_coding	-2	-1.01	2.16978e-09	7.71958e-08	0.00339262	0.0239397	0.26	-2
ENSG00000000419	DPM1	dolichyl-phosphate mannosyltransferase subunit 1, catalytic [Source:HGNC Symbol;Acc:HGNC:3005]	protein_coding	-0.17	5.78	0.00578069	0.0261372	0.00833273	0.0468894	0.28	-0.52
ENSG00000000457	SCYL3	SCY1 like pseudokinase 3 [Source:HGNC Symbol;Acc:HGNC:19285]	protein_coding	0.1	3.68	0.0483424	0.137384	0.0166482	0.077959	0.3	-0.48
ENSG00000000460	C1orf112	chromosome 1 open reading frame 112 [Source:HGNC Symbol;Acc:HGNC:25565]	protein_coding	-0.4	3.25	4.72676e-07	8.86871e-06	2.23975e-05	0.000478286	0.44	-0.52
ENSG00000000938	FGR	FGR proto-oncogene, Src family tyrosine kinase [Source:HGNC Symbol;Acc:HGNC:3697]	protein_coding	-0.55	2.79	3.57057e-05	0.000376417	7.61354e-05	0.00126567	0.5	-0.71
ENSG00000000971	CFH	complement factor H [Source:HGNC Symbol;Acc:HGNC:4883]	protein_coding	0.31	5.58	0.0350702	0.107361	0.640727	0.803519	0.09	-1.99
ENSG00000001036	FUCA2	alpha-L-fucosidase 2 [Source:HGNC Symbol;Acc:HGNC:4008]	protein_coding	-0.16	5.4	0.0188504	0.0665619	0.0355783	0.134118	0.18	-0.56
ENSG00000001084	GCLC	glutamate-cysteine ligase catalytic subunit [Source:HGNC Symbol;Acc:HGNC:4311]	protein_coding	-0.21	4.66	0.00466295	0.0219165	0.0152544	0.0732246	0.29	-0.66
ENSG00000001167	NFYA	nuclear transcription factor Y subunit alpha [Source:HGNC Symbol;Acc:HGNC:7804]	protein_coding	-0.25	4.95	0.000379439	0.0028018	0.00255074	0.0192748	0.22	-0.57
ENSG00000001460	STPG1	sperm tail PG-rich repeat containing 1 [Source:HGNC Symbol;Acc:HGNC:28070]	protein_coding	0.09	3.67	0.196186	0.375296	0.743734	0.870396	0.11	-0.74
ENSG00000001461	NIPAL3	NIPA like domain containing 3 [Source:HGNC Symbol;Acc:HGNC:25233]	protein_coding	0.28	5.36	0.000158361	0.00134352	0.00439388	0.0289874	0.34	-0.74
ENSG00000001497	LAS1L	LAS1 like ribosome biogenesis factor [Source:HGNC Symbol;Acc:HGNC:25726]	protein_coding	0.05	5.42	0.298018	0.497256	0.260108	0.493737	0.11	-0.66
ENSG00000001561	ENPP4	ectonucleotide pyrophosphatase/phosphodiesterase 4 [Source:HGNC Symbol;Acc:HGNC:3359]	protein_coding	-0.06	4.63	0.48438	0.681207	0.238905	0.468971	0.05	-0.86
ENSG00000001617	SEMA3F	semaphorin 3F [Source:HGNC Symbol;Acc:HGNC:10728]	protein_coding	0.29	6.98	0.00631701	0.0280462	0.133749	0.325847	0.15	-1.19
ENSG00000001626	CFTR	CF transmembrane conductance regulator [Source:HGNC Symbol;Acc:HGNC:1884]	protein_coding	0.19	4.03	0.529342	0.722838	0.704358	0.843989	0.04	-4.21
ENSG00000001629	ANKIB1	ankyrin repeat and IBR domain containing 1 [Source:HGNC Symbol;Acc:HGNC:22215]	protein_coding	-0.07	5.72	0.200685	0.381736	0.497933	0.706443	0.12	-0.62
ENSG00000001630	CYP51A1	cytochrome P450 family 51 subfamily A member 1 [Source:HGNC Symbol;Acc:HGNC:2649]	protein_coding	0.12	0.47	0.293808	0.492454	0.330438	0.564554	0.1	-1.49
ENSG00000001631	KRIT1	KRIT1 ankyrin repeat containing [Source:HGNC Symbol;Acc:HGNC:1573]	protein_coding	0.11	2.85	0.0540898	0.149637	0.024753	0.103806	0.23	-0.47
ENSG00000002016	RAD52	RAD52 homolog, DNA repair protein [Source:HGNC Symbol;Acc:HGNC:9824]	protein_coding	-0.1	3.86	0.213317	0.398479	0.356227	0.591545	0.13	-0.76
ENSG00000002079	MYH16	myosin heavy chain 16 pseudogene [Source:HGNC Symbol;Acc:HGNC:31038]	transcribed_unitary_pseudogene	0.1	-1	0.451228	0.653133	0.00762357	0.0438165	0.37	-1.06
ENSG00000002330	BAD	BCL2 associated agonist of cell death [Source:HGNC Symbol;Acc:HGNC:936]	protein_coding	0.14	4.31	0.048904	0.138609	0.0199235	0.0889294	0.2	-0.73
ENSG00000002586	CD99	CD99 molecule (Xg blood group) [Source:HGNC Symbol;Acc:HGNC:7082]	protein_coding	-0.08	7.2	0.377732	0.586541	0.617417	0.787773	0	-1.03
ENSG00000002587	HS3ST1	heparan sulfate-glucosamine 3-sulfotransferase 1 [Source:HGNC Symbol;Acc:HGNC:5194]	protein_coding	-0.1	3.26	0.422308	0.631663	0.261699	0.495748	0.2	-1
ENSG00000002726	AOC1	amine oxidase copper containing 1 [Source:HGNC Symbol;Acc:HGNC:80]	protein_coding	0.11	5.3	0.702568	0.861335	0.620062	0.789674	0.04	-4.22
ENSG00000002745	WNT16	Wnt family member 16 [Source:HGNC Symbol;Acc:HGNC:16267]	protein_coding	-0.85	-1.48	0.00144621	0.00845604	0.513376	0.719216	0.17	-2.31
ENSG00000002746	HECW1	HECT, C2 and WW domain containing E3 ubiquitin protein ligase 1 [Source:HGNC Symbol;Acc:HGNC:22195]	protein_coding	-0.25	0.75	0.132074	0.285074	0.0713971	0.218267	0.16	-1.89
ENSG00000002834	LASP1	LIM and SH3 protein 1 [Source:HGNC Symbol;Acc:HGNC:6513]	protein_coding	-0.2	7.63	0.00651612	0.0287991	6.90018e-05	0.00117445	0.32	-0.45
ENSG00000002919	SNX11	sorting nexin 11 [Source:HGNC Symbol;Acc:HGNC:14975]	protein_coding	-0.23	4.32	0.00068124	0.00456518	0.000458141	0.00513952	0.36	-0.53
ENSG00000002933	TMEM176A	transmembrane protein 176A [Source:HGNC Symbol;Acc:HGNC:24930]	protein_coding	-0.63	5.86	0.000303218	0.0023256	0.000139015	0.00200574	0.4	-1.22
ENSG00000003056	M6PR	mannose-6-phosphate receptor, cation dependent [Source:HGNC Symbol;Acc:HGNC:6752]	protein_coding	-0.23	6.06	0.00539081	0.0247004	0.0234591	0.0999842	0.21	-0.7
ENSG00000003096	KLHL13	kelch like family member 13 [Source:HGNC Symbol;Acc:HGNC:22931]	protein_coding	0.13	2	0.530779	0.724409	0.907772	0.957114	0.09	-2.34
ENSG00000003147	ICA1	islet cell autoantigen 1 [Source:HGNC Symbol;Acc:HGNC:5343]	protein_coding	0.18	4.43	0.0631089	0.167433	0.434843	0.659616	0.03	-1.16
ENSG00000003249	DBNDD1	dysbindin domain containing 1 [Source:HGNC Symbol;Acc:HGNC:28455]	protein_coding	0.04	5.51	0.693607	0.854941	0.621386	0.79076	0	-1.14
ENSG00000003400	CASP10	caspase 10 [Source:HGNC Symbol;Acc:HGNC:1500]	protein_coding	0.29	4.52	0.00976884	0.0397224	0.000767278	0.00768941	0.37	-1.04
ENSG00000003402	CFLAR	CASP8 and FADD like apoptosis regulator [Source:HGNC Symbol;Acc:HGNC:1876]	protein_coding	0.25	6.3	9.94415e-05	0.000897771	2.17213e-06	7.55213e-05	0.42	-0.48
ENSG00000003436	TFPI	tissue factor pathway inhibitor [Source:HGNC Symbol;Acc:HGNC:11760]	protein_coding	-0.88	2.64	1.50342e-09	5.65391e-08	6.94898e-07	3.04895e-05	0.44	-0.62
ENSG00000003509	NDUFAF7	NADH:ubiquinone oxidoreductase complex assembly factor 7 [Source:HGNC Symbol;Acc:HGNC:28816]	protein_coding	-0.01	3.83	0.834871	0.95238	0.683578	0.832046	0.03	-0.52
ENSG00000003756	RBM5	RNA binding motif protein 5 [Source:HGNC Symbol;Acc:HGNC:9902]	protein_coding	0.22	5.72	0.000573537	0.00396867	0.0016145	0.0136534	0.28	-0.48
ENSG00000003987	MTMR7	myotubularin related protein 7 [Source:HGNC Symbol;Acc:HGNC:7454]	protein_coding	-0.07	1.13	0.585799	0.771649	0.775155	0.88605	0.06	-1.46
ENSG00000003989	SLC7A2	solute carrier family 7 member 2 [Source:HGNC Symbol;Acc:HGNC:11060]	protein_coding	0.93	5.33	6.92747e-06	9.1372e-05	6.32178e-06	0.000174536	0.45	-1.95
ENSG00000004059	ARF5	ADP ribosylation factor 5 [Source:HGNC Symbol;Acc:HGNC:658]	protein_coding	0.1	7.12	0.157287	0.322495	0.0908663	0.255248	0.13	-0.94
ENSG00000004139	SARM1	sterile alpha and TIR motif containing 1 [Source:HGNC Symbol;Acc:HGNC:17074]	protein_coding	-0.08	3.08	0.432736	0.642023	0.798969	0.896178	0.01	-0.96
ENSG00000004142	POLDIP2	DNA polymerase delta interacting protein 2 [Source:HGNC Symbol;Acc:HGNC:23781]	protein_coding	-0.08	6.64	0.287216	0.485577	0.00417862	0.0279275	0.23	-0.39
ENSG00000004399	PLXND1	plexin D1 [Source:HGNC Symbol;Acc:HGNC:9107]	protein_coding	-0.5	6.83	1.66825e-06	2.66306e-05	1.6663e-06	6.10186e-05	0.44	-0.66
ENSG00000004455	AK2	adenylate kinase 2 [Source:HGNC Symbol;Acc:HGNC:362]	protein_coding	0.07	7.47	0.31422	0.515181	0.174814	0.3879	0.05	-0.73
ENSG00000004468	CD38	CD38 molecule [Source:HGNC Symbol;Acc:HGNC:1667]	protein_coding	-0.99	2.86	1.08328e-07	2.42837e-06	0.00010354	0.00158912	0.49	-1.27
ENSG00000004478	FKBP4	FKBP prolyl isomerase 4 [Source:HGNC Symbol;Acc:HGNC:3720]	protein_coding	-0.05	7.61	0.50915	0.704059	0.705055	0.844491	0.03	-0.78
ENSG00000004487	KDM1A	lysine demethylase 1A [Source:HGNC Symbol;Acc:HGNC:29079]	protein_coding	-0.36	6.91	1.34409e-07	2.93916e-06	8.54685e-07	3.60759e-05	0.44	-0.45
ENSG00000004534	RBM6	RNA binding motif protein 6 [Source:HGNC Symbol;Acc:HGNC:9903]	protein_coding	0.16	5.66	0.0129327	0.0495797	0.00502767	0.0320668	0.35	-0.52
ENSG00000004660	CAMKK1	calcium/calmodulin dependent protein kinase kinase 1 [Source:HGNC Symbol;Acc:HGNC:1469]	protein_coding	-0.16	2.82	0.139125	0.295349	0.767263	0.883264	0.05	-1.16
ENSG00000004700	RECQL	RecQ like helicase [Source:HGNC Symbol;Acc:HGNC:9948]	protein_coding	-0.66	3.72	7.50971e-10	3.02082e-08	7.43601e-09	8.97056e-07	0.59	-0.5
ENSG00000004766	VPS50	VPS50 subunit of EARP/GARPII complex [Source:HGNC Symbol;Acc:HGNC:25956]	protein_coding	-0.04	4.16	0.435369	0.644531	0.5045	0.711679	0.07	-0.57
ENSG00000004776	HSPB6	heat shock protein family B (small) member 6 [Source:HGNC Symbol;Acc:HGNC:26511]	protein_coding	-0.76	4.09	3.44682e-05	0.000365021	0.0105679	0.0557941	0.32	-1.42
ENSG00000004777	ARHGAP33	Rho GTPase activating protein 33 [Source:HGNC Symbol;Acc:HGNC:23085]	protein_coding	-0.28	4.76	0.0199872	0.0696436	0.144009	0.340811	0.13	-1.26
ENSG00000004779	NDUFAB1	NADH:ubiquinone oxidoreductase subunit AB1 [Source:HGNC Symbol;Acc:HGNC:7694]	protein_coding	0.18	6.13	0.024636	0.0821897	0.045558	0.159947	0.16	-0.73
ENSG00000004799	PDK4	pyruvate dehydrogenase kinase 4 [Source:HGNC Symbol;Acc:HGNC:8812]	protein_coding	-0.02	4.4	0.851371	0.963187	0.348939	0.58389	0.05	-1.21
ENSG00000004809	SLC22A16	solute carrier family 22 member 16 [Source:HGNC Symbol;Acc:HGNC:20302]	protein_coding	-0.78	-0.4	0.00546124	0.0249706	0.00130752	0.0116489	0.29	-1.63
ENSG00000004838	ZMYND10	zinc finger MYND-type containing 10 [Source:HGNC Symbol;Acc:HGNC:19412]	protein_coding	1.22	3.53	9.04795e-11	4.74372e-09	0.0365767	0.136669	0.23	-1.96
ENSG00000004846	ABCB5	ATP binding cassette subfamily B member 5 [Source:HGNC Symbol;Acc:HGNC:46]	protein_coding	-0.68	-1.16	0.0102365	0.0412642	0.000152161	0.00216455	0.48	-2.08
ENSG00000004848	ARX	aristaless related homeobox [Source:HGNC Symbol;Acc:HGNC:18060]	protein_coding	0.44	1.49	0.207975	0.39168	0.000192845	0.00262349	0.38	-5.25
ENSG00000004864	SLC25A13	solute carrier family 25 member 13 [Source:HGNC Symbol;Acc:HGNC:10983]	protein_coding	-0.14	5.33	0.0436389	0.126967	0.0278586	0.112842	0.21	-0.51
ENSG00000004866	ST7	suppression of tumorigenicity 7 [Source:HGNC Symbol;Acc:HGNC:11351]	protein_coding	0.23	4.89	0.000155524	0.00132186	9.36298e-05	0.00147302	0.35	-0.53
ENSG00000004897	CDC27	cell division cycle 27 [Source:HGNC Symbol;Acc:HGNC:1728]	protein_coding	-0.25	5.34	3.52171e-05	0.000371784	8.56285e-06	0.000223388	0.45	-0.37
ENSG00000004939	SLC4A1	solute carrier family 4 member 1 (Diego blood group) [Source:HGNC Symbol;Acc:HGNC:11027]	protein_coding	-0.13	-2.52	0.477547	0.674401	0.0411406	0.148768	0.24	-1.66
ENSG00000004948	CALCR	calcitonin receptor [Source:HGNC Symbol;Acc:HGNC:1440]	protein_coding	-0.73	-2.41	9.17467e-05	0.000837282	0.000833715	0.008203	0.36	-1.37
ENSG00000004961	HCCS	holocytochrome c synthase [Source:HGNC Symbol;Acc:HGNC:4837]	protein_coding	0.14	4.64	0.0620857	0.165177	0.00481245	0.0310817	0.28	-0.66
ENSG00000004975	DVL2	dishevelled segment polarity protein 2 [Source:HGNC Symbol;Acc:HGNC:3086]	protein_coding	-0.37	5.49	1.51776e-08	4.27028e-07	8.16998e-08	5.65392e-06	0.51	-0.42
ENSG00000005001	PRSS22	serine protease 22 [Source:HGNC Symbol;Acc:HGNC:14368]	protein_coding	0.28	4.08	0.0571745	0.156134	0.00564476	0.0350282	0.37	-1.49
ENSG00000005007	UPF1	UPF1 RNA helicase and ATPase [Source:HGNC Symbol;Acc:HGNC:9962]	protein_coding	0.11	7.21	0.120711	0.268539	0.0157341	0.0746958	0.31	-0.68
ENSG00000005020	SKAP2	src kinase associated phosphoprotein 2 [Source:HGNC Symbol;Acc:HGNC:15687]	protein_coding	-0.11	4.56	0.38698	0.594931	0.202208	0.424292	0.22	-1.34
ENSG00000005022	SLC25A5	solute carrier family 25 member 5 [Source:HGNC Symbol;Acc:HGNC:10991]	protein_coding	0.13	8.14	0.121016	0.269033	0.238905	0.468971	0.06	-0.81
ENSG00000005059	MCUB	mitochondrial calcium uniporter dominant negative subunit beta [Source:HGNC Symbol;Acc:HGNC:26076]	protein_coding	0.08	4.66	0.516262	0.710608	0.222132	0.450082	0.1	-1.06
ENSG00000005073	HOXA11	homeobox A11 [Source:HGNC Symbol;Acc:HGNC:5101]	protein_coding	-1.96	-0.51	1.43036e-07	3.10542e-06	0.00174228	0.0144735	0.21	-2.33
ENSG00000005075	POLR2J	RNA polymerase II subunit J [Source:HGNC Symbol;Acc:HGNC:9197]	protein_coding	0.11	6.33	0.178829	0.353894	0.17571	0.389078	0.08	-0.83
ENSG00000005100	DHX33	DEAH-box helicase 33 [Source:HGNC Symbol;Acc:HGNC:16718]	protein_coding	-0.2	4.47	0.00347331	0.0172712	0.0270685	0.110645	0.23	-0.61
ENSG00000005102	MEOX1	mesenchyme homeobox 1 [Source:HGNC Symbol;Acc:HGNC:7013]	protein_coding	0.15	4.22	0.530695	0.724342	0.972687	0.986022	0.09	-3.72
ENSG00000005108	THSD7A	thrombospondin type 1 domain containing 7A [Source:HGNC Symbol;Acc:HGNC:22207]	protein_coding	0.13	2.43	0.489199	0.685394	0.689788	0.835522	0.01	-2.27
ENSG00000005156	LIG3	DNA ligase 3 [Source:HGNC Symbol;Acc:HGNC:6600]	protein_coding	-0.33	4.92	4.00967e-05	0.000414567	0.00302953	0.0219789	0.25	-0.56
ENSG00000005175	RPAP3	RNA polymerase II associated protein 3 [Source:HGNC Symbol;Acc:HGNC:26151]	protein_coding	-0.07	4.94	0.185309	0.36104	0.158708	0.363274	0.19	-0.54
ENSG00000005187	ACSM3	acyl-CoA synthetase medium chain family member 3 [Source:HGNC Symbol;Acc:HGNC:10522]	protein_coding	0.22	4.42	0.083739	0.206916	0.332305	0.56646	0.07	-1.36
ENSG00000005189	REXO5	RNA exonuclease 5 [Source:HGNC Symbol;Acc:HGNC:24661]	protein_coding	-0.02	2.93	0.838236	0.954719	0.337477	0.572233	0.02	-0.98
ENSG00000005194	CIAPIN1	cytokine induced apoptosis inhibitor 1 [Source:HGNC Symbol;Acc:HGNC:28050]	protein_coding	-0.02	5.52	0.70229	0.861233	0.557999	0.745629	0	-0.78
ENSG00000005206	SPPL2B	signal peptide peptidase like 2B [Source:HGNC Symbol;Acc:HGNC:30627]	protein_coding	0.11	5.25	0.108449	0.248275	0.354274	0.589353	0.04	-0.69
ENSG00000005238	FAM214B	family with sequence similarity 214 member B [Source:HGNC Symbol;Acc:HGNC:25666]	protein_coding	-0.25	4.03	0.000404381	0.00296074	0.000278523	0.00349348	0.43	-0.5
ENSG00000005243	COPZ2	COPI coat complex subunit zeta 2 [Source:HGNC Symbol;Acc:HGNC:19356]	protein_coding	-1.02	3.17	5.71216e-12	4.24824e-10	1.185e-07	7.50828e-06	0.53	-0.96
ENSG00000005249	PRKAR2B	protein kinase cAMP-dependent type II regulatory subunit beta [Source:HGNC Symbol;Acc:HGNC:9392]	protein_coding	-0.01	4.19	0.910141	1	0.407764	0.634702	0.15	-1.42
ENSG00000005302	MSL3	MSL complex subunit 3 [Source:HGNC Symbol;Acc:HGNC:7370]	protein_coding	-0.02	5.17	0.665286	0.832998	0.614777	0.786018	0.12	-0.57
ENSG00000005339	CREBBP	CREB binding protein [Source:HGNC Symbol;Acc:HGNC:2348]	protein_coding	-0.2	7.23	0.00986121	0.0400309	0.040536	0.147208	0.31	-0.77
ENSG00000005379	TSPOAP1	TSPO associated protein 1 [Source:HGNC Symbol;Acc:HGNC:16831]	protein_coding	-0.02	4.9	0.819817	0.9425	0.464648	0.682382	0.02	-1.15
ENSG00000005381	MPO	myeloperoxidase [Source:HGNC Symbol;Acc:HGNC:7218]	protein_coding	-0.48	-1.1	0.00877398	0.0365166	0.016415	0.0771673	0.3	-1.44
ENSG00000005421	PON1	paraoxonase 1 [Source:HGNC Symbol;Acc:HGNC:9204]	protein_coding	0.83	1.54	0.0022978	0.0123349	0.854124	0.927953	0.15	-2.77
ENSG00000005436	GCFC2	GC-rich sequence DNA-binding factor 2 [Source:HGNC Symbol;Acc:HGNC:1317]	protein_coding	0.02	4.14	0.706735	0.86476	0.260505	0.494215	0.05	-0.55
ENSG00000005448	WDR54	WD repeat domain 54 [Source:HGNC Symbol;Acc:HGNC:25770]	protein_coding	-0.01	5	0.927573	1	0.232238	0.46224	0.1	-1.13
ENSG00000005469	CROT	carnitine O-octanoyltransferase [Source:HGNC Symbol;Acc:HGNC:2366]	protein_coding	0.12	3.34	0.114981	0.258928	0.258523	0.49173	0	-0.61
ENSG00000005471	ABCB4	ATP binding cassette subfamily B member 4 [Source:HGNC Symbol;Acc:HGNC:45]	protein_coding	-0.51	-0.47	0.00011961	0.00105382	2.36462e-05	0.00049923	0.4	-0.81
ENSG00000005483	KMT2E	lysine methyltransferase 2E (inactive) [Source:HGNC Symbol;Acc:HGNC:18541]	protein_coding	0.05	6.56	0.391396	0.599486	0.360153	0.595344	0.1	-0.62
ENSG00000005486	RHBDD2	rhomboid domain containing 2 [Source:HGNC Symbol;Acc:HGNC:23082]	protein_coding	0.09	7.65	0.293086	0.491597	0.00284112	0.020898	0.28	-0.73
ENSG00000005513	SOX8	SRY-box transcription factor 8 [Source:HGNC Symbol;Acc:HGNC:11203]	protein_coding	-0.06	-1.45	0.756558	0.899532	0.00821773	0.0464029	0.27	-1.31
ENSG00000005700	IBTK	inhibitor of Bruton tyrosine kinase [Source:HGNC Symbol;Acc:HGNC:17853]	protein_coding	0	5.14	0.948749	1	0.552967	0.743619	0.07	-0.71
ENSG00000005801	ZNF195	zinc finger protein 195 [Source:HGNC Symbol;Acc:HGNC:12986]	protein_coding	0.11	4.83	0.140271	0.297075	0.161218	0.367147	0.22	-0.78
ENSG00000005810	MYCBP2	MYC binding protein 2 [Source:HGNC Symbol;Acc:HGNC:23386]	protein_coding	0.06	5.15	0.378398	0.587244	0.548582	0.743619	0.12	-0.95
ENSG00000005812	FBXL3	F-box and leucine rich repeat protein 3 [Source:HGNC Symbol;Acc:HGNC:13599]	protein_coding	0.14	5.58	0.0332034	0.103182	0.0824207	0.23997	0.26	-0.78
ENSG00000005844	ITGAL	integrin subunit alpha L [Source:HGNC Symbol;Acc:HGNC:6148]	protein_coding	-0.69	3.47	7.04518e-06	9.27432e-05	0.00611653	0.0371436	0.33	-1.29
ENSG00000005882	PDK2	pyruvate dehydrogenase kinase 2 [Source:HGNC Symbol;Acc:HGNC:8810]	protein_coding	-0.05	5.21	0.516204	0.710581	0.328577	0.562488	0.12	-0.89
ENSG00000005884	ITGA3	integrin subunit alpha 3 [Source:HGNC Symbol;Acc:HGNC:6139]	protein_coding	0.03	8.16	0.767387	0.906553	0.0288054	0.115632	0.2	-0.9
ENSG00000005889	ZFX	zinc finger protein X-linked [Source:HGNC Symbol;Acc:HGNC:12869]	protein_coding	0.03	5.39	0.553382	0.743738	0.306332	0.539742	0.12	-0.6
ENSG00000005893	LAMP2	lysosomal associated membrane protein 2 [Source:HGNC Symbol;Acc:HGNC:6501]	protein_coding	0.08	7.57	0.245887	0.440011	0.400366	0.628911	0.06	-0.68
ENSG00000005961	ITGA2B	integrin subunit alpha 2b [Source:HGNC Symbol;Acc:HGNC:6138]	protein_coding	-0.05	1.88	0.68809	0.852001	0.988399	0.99399	0.12	-1.34
ENSG00000005981	ASB4	ankyrin repeat and SOCS box containing 4 [Source:HGNC Symbol;Acc:HGNC:16009]	protein_coding	0.27	-1.91	0.327635	0.530463	0.502761	0.710289	0.07	-3
ENSG00000006007	GDE1	glycerophosphodiester phosphodiesterase 1 [Source:HGNC Symbol;Acc:HGNC:29644]	protein_coding	-0.09	6.26	0.14657	0.306901	0.268538	0.504242	0.03	-0.66
ENSG00000006015	REX1BD	required for excision 1-B domain containing [Source:HGNC Symbol;Acc:HGNC:26098]	protein_coding	0.12	5.16	0.135282	0.289113	0.0761634	0.227435	0.24	-0.77
ENSG00000006016	CRLF1	cytokine receptor like factor 1 [Source:HGNC Symbol;Acc:HGNC:2364]	protein_coding	-0.54	2.53	0.062195	0.16545	0.293217	0.530962	0.14	-2.41
ENSG00000006025	OSBPL7	oxysterol binding protein like 7 [Source:HGNC Symbol;Acc:HGNC:16387]	protein_coding	-0.04	4.02	0.665077	0.83284	0.775155	0.88605	0.08	-0.92
ENSG00000006042	TMEM98	transmembrane protein 98 [Source:HGNC Symbol;Acc:HGNC:24529]	protein_coding	-0.36	6.18	0.000855511	0.00549505	0.000567088	0.00608414	0.29	-0.9
ENSG00000006047	YBX2	Y-box binding protein 2 [Source:HGNC Symbol;Acc:HGNC:17948]	protein_coding	-0.16	3.87	0.297411	0.49651	0.479675	0.692518	0.1	-1.96
ENSG00000006059	KRT33A	keratin 33A [Source:HGNC Symbol;Acc:HGNC:6450]	protein_coding	-0.02	-4.17	0.947362	1	0.239683	0.469933	0.04	-2.37
ENSG00000006071	ABCC8	ATP binding cassette subfamily C member 8 [Source:HGNC Symbol;Acc:HGNC:59]	protein_coding	-0.77	-2.06	0.00747992	0.032191	0.0850316	0.244723	0.06	-2.05
ENSG00000006116	CACNG3	calcium voltage-gated channel auxiliary subunit gamma 3 [Source:HGNC Symbol;Acc:HGNC:1407]	protein_coding	-0.84	-4.68	0.00196732	0.0108756	0.101881	0.273619	0.07	0
ENSG00000006118	TMEM132A	transmembrane protein 132A [Source:HGNC Symbol;Acc:HGNC:31092]	protein_coding	-0.25	6.53	0.0279789	0.0905127	0.00216918	0.0170873	0.3	-0.96
ENSG00000006125	AP2B1	adaptor related protein complex 2 subunit beta 1 [Source:HGNC Symbol;Acc:HGNC:563]	protein_coding	-0.14	7.32	0.0239399	0.0803162	0.0088539	0.0490857	0.28	-0.57
ENSG00000006128	TAC1	tachykinin precursor 1 [Source:HGNC Symbol;Acc:HGNC:11517]	protein_coding	-2.99	-1.31	2.41717e-12	1.98949e-10	1.50071e-05	0.000347152	0.45	-2.97
ENSG00000006194	ZNF263	zinc finger protein 263 [Source:HGNC Symbol;Acc:HGNC:13056]	protein_coding	-0.07	4.63	0.254066	0.45033	0.294079	0.531677	0.19	-0.82
ENSG00000006210	CX3CL1	C-X3-C motif chemokine ligand 1 [Source:HGNC Symbol;Acc:HGNC:10647]	protein_coding	0.69	5.46	1.23298e-06	2.05418e-05	0.0131821	0.0656692	0.23	-1.13
ENSG00000006282	SPATA20	spermatogenesis associated 20 [Source:HGNC Symbol;Acc:HGNC:26125]	protein_coding	0.18	5.91	0.0255317	0.0844061	0.0158154	0.0750137	0.24	-0.63
ENSG00000006283	CACNA1G	calcium voltage-gated channel subunit alpha1 G [Source:HGNC Symbol;Acc:HGNC:1394]	protein_coding	-1.4	1.93	7.04543e-10	2.86253e-08	2.30618e-05	0.000489757	0.28	-1.43
ENSG00000006327	TNFRSF12A	TNF receptor superfamily member 12A [Source:HGNC Symbol;Acc:HGNC:18152]	protein_coding	-0.03	6.47	0.797369	0.926458	0.457234	0.676289	0.18	-1.32
ENSG00000006377	DLX6	distal-less homeobox 6 [Source:HGNC Symbol;Acc:HGNC:2919]	protein_coding	-1.23	1.57	0.000349064	0.00261077	9.83474e-07	4.0191e-05	0.54	-2.94
ENSG00000006451	RALA	RAS like proto-oncogene A [Source:HGNC Symbol;Acc:HGNC:9839]	protein_coding	-0.17	6.13	0.00388865	0.0189413	0.0134267	0.0666148	0.23	-0.53
ENSG00000006453	BAIAP2L1	BAR/IMD domain containing adaptor protein 2 like 1 [Source:HGNC Symbol;Acc:HGNC:21649]	protein_coding	0.21	5.84	0.00214731	0.0116957	0.00416626	0.0278481	0.24	-0.53
ENSG00000006459	KDM7A	lysine demethylase 7A [Source:HGNC Symbol;Acc:HGNC:22224]	protein_coding	0.07	4.33	0.32767	0.530506	0.564321	0.750312	0.05	-0.9
ENSG00000006468	ETV1	ETS variant transcription factor 1 [Source:HGNC Symbol;Acc:HGNC:3490]	protein_coding	-0.82	3.63	1.75279e-07	3.71762e-06	4.24727e-07	2.03506e-05	0.61	-0.99
ENSG00000006530	AGK	acylglycerol kinase [Source:HGNC Symbol;Acc:HGNC:21869]	protein_coding	0.1	5.18	0.0421578	0.124014	0.0174747	0.0807563	0.18	-0.4
ENSG00000006534	ALDH3B1	aldehyde dehydrogenase 3 family member B1 [Source:HGNC Symbol;Acc:HGNC:410]	protein_coding	0.71	5.83	2.8955e-10	1.3276e-08	6.5239e-11	2.11789e-08	0.63	-0.55
ENSG00000006555	TTC22	tetratricopeptide repeat domain 22 [Source:HGNC Symbol;Acc:HGNC:26067]	protein_coding	0.56	4.87	1.91458e-09	6.93362e-08	1.65251e-11	7.23409e-09	0.64	-0.32
ENSG00000006576	PHTF2	putative homeodomain transcription factor 2 [Source:HGNC Symbol;Acc:HGNC:13411]	protein_coding	-0.24	4.86	0.000247622	0.00196528	0.000453323	0.00509933	0.38	-0.52
ENSG00000006606	CCL26	C-C motif chemokine ligand 26 [Source:HGNC Symbol;Acc:HGNC:10625]	protein_coding	-0.91	-1.88	1.62892e-06	2.60989e-05	3.91464e-06	0.000119182	0.38	-1.28
ENSG00000006607	FARP2	FERM, ARH/RhoGEF and pleckstrin domain protein 2 [Source:HGNC Symbol;Acc:HGNC:16460]	protein_coding	0.1	5.02	0.140565	0.29751	0.0820899	0.239357	0.23	-0.74
ENSG00000006611	USH1C	USH1 protein network component harmonin [Source:HGNC Symbol;Acc:HGNC:12597]	protein_coding	1.42	0.97	3.05337e-07	6.03904e-06	0.161772	0.367847	0.18	-2.47
ENSG00000006625	GGCT	gamma-glutamylcyclotransferase [Source:HGNC Symbol;Acc:HGNC:21705]	protein_coding	0.26	4.5	0.00124845	0.00748481	0.00238238	0.0183212	0.41	-0.72
ENSG00000006634	DBF4	DBF4 zinc finger [Source:HGNC Symbol;Acc:HGNC:17364]	protein_coding	-0.19	4.27	0.0110202	0.0437607	0.0381191	0.140795	0.25	-0.57
ENSG00000006638	TBXA2R	thromboxane A2 receptor [Source:HGNC Symbol;Acc:HGNC:11608]	protein_coding	-0.09	1.22	0.410324	0.619622	0.163758	0.370943	0.17	-1.06
ENSG00000006652	IFRD1	interferon related developmental regulator 1 [Source:HGNC Symbol;Acc:HGNC:5456]	protein_coding	0.1	3.17	0.251867	0.447497	0.122238	0.30711	0.09	-0.78
ENSG00000006659	LGALS14	galectin 14 [Source:HGNC Symbol;Acc:HGNC:30054]	protein_coding	0.17	-1.33	0.548923	0.739242	0.160781	0.366527	0.15	-3.35
ENSG00000006695	COX10	cytochrome c oxidase assembly factor heme A:farnesyltransferase COX10 [Source:HGNC Symbol;Acc:HGNC:2260]	protein_coding	-0.06	4.14	0.269022	0.46775	0.267322	0.502806	0.05	-0.42
ENSG00000006704	GTF2IRD1	GTF2I repeat domain containing 1 [Source:HGNC Symbol;Acc:HGNC:4661]	protein_coding	-0.16	5.87	0.0273217	0.0889558	0.00873296	0.0485739	0.2	-0.58
ENSG00000006712	PAF1	PAF1 homolog, Paf1/RNA polymerase II complex component [Source:HGNC Symbol;Acc:HGNC:25459]	protein_coding	-0.21	6.07	0.02559	0.0845565	0.0132864	0.066089	0.18	-0.51
ENSG00000006715	VPS41	VPS41 subunit of HOPS complex [Source:HGNC Symbol;Acc:HGNC:12713]	protein_coding	-0.02	5.6	0.728368	0.882016	0.813494	0.90436	0.02	-0.77
ENSG00000006740	ARHGAP44	Rho GTPase activating protein 44 [Source:HGNC Symbol;Acc:HGNC:29096]	protein_coding	0.18	3.63	0.141096	0.298374	0.220714	0.44812	0.13	-1.12
ENSG00000006744	ELAC2	elaC ribonuclease Z 2 [Source:HGNC Symbol;Acc:HGNC:14198]	protein_coding	-0.1	5.88	0.0616014	0.164122	0.0294986	0.117719	0.26	-0.52
ENSG00000006747	SCIN	scinderin [Source:HGNC Symbol;Acc:HGNC:21695]	protein_coding	0.7	2.61	6.86889e-07	1.22693e-05	0.684267	0.832587	0.08	-0.92
ENSG00000006756	ARSD	arylsulfatase D [Source:HGNC Symbol;Acc:HGNC:717]	protein_coding	0.4	5.89	4.81462e-06	6.68471e-05	7.80142e-07	3.34177e-05	0.56	-0.66
ENSG00000006757	PNPLA4	patatin like phospholipase domain containing 4 [Source:HGNC Symbol;Acc:HGNC:24887]	protein_coding	0.4	4.85	5.84277e-05	0.000569171	1.01909e-05	0.000257828	0.46	-0.71
ENSG00000006788	MYH13	myosin heavy chain 13 [Source:HGNC Symbol;Acc:HGNC:7571]	protein_coding	-1.06	-2.84	6.71202e-05	0.000640578	8.90415e-07	3.72036e-05	0.43	-1.84
ENSG00000006831	ADIPOR2	adiponectin receptor 2 [Source:HGNC Symbol;Acc:HGNC:24041]	protein_coding	-0.15	5.9	0.0184682	0.0655289	0.0926726	0.258425	0.15	-0.6
ENSG00000006837	CDKL3	cyclin dependent kinase like 3 [Source:HGNC Symbol;Acc:HGNC:15483]	protein_coding	0.1	-0.29	0.261976	0.459091	0.228229	0.457766	0.16	-1
ENSG00000007001	UPP2	uridine phosphorylase 2 [Source:HGNC Symbol;Acc:HGNC:23061]	protein_coding	0.48	-0.9	0.00120447	0.0072656	0.00180291	0.0148661	0.24	-1.29
ENSG00000007038	PRSS21	serine protease 21 [Source:HGNC Symbol;Acc:HGNC:9485]	protein_coding	0.14	5.64	0.480876	0.677757	0.102141	0.273923	0.22	-1.58
ENSG00000007047	MARK4	microtubule affinity regulating kinase 4 [Source:HGNC Symbol;Acc:HGNC:13538]	protein_coding	-0.23	5.71	0.000941787	0.00595092	0.00434234	0.0287294	0.29	-0.63
ENSG00000007062	PROM1	prominin 1 [Source:HGNC Symbol;Acc:HGNC:9454]	protein_coding	0.94	4.35	0.000124929	0.00109401	0.00197048	0.0158895	0.3	-3.02
ENSG00000007080	CCDC124	coiled-coil domain containing 124 [Source:HGNC Symbol;Acc:HGNC:25171]	protein_coding	0	6.57	0.965747	1	0.5202	0.72482	0.13	-0.79
ENSG00000007129	CEACAM21	CEA cell adhesion molecule 21 [Source:HGNC Symbol;Acc:HGNC:28834]	protein_coding	-0.84	-0.08	5.46184e-07	1.00459e-05	0.000164757	0.0023108	0.42	-1.15
ENSG00000007168	PAFAH1B1	platelet activating factor acetylhydrolase 1b regulatory subunit 1 [Source:HGNC Symbol;Acc:HGNC:8574]	protein_coding	-0.3	6.33	2.0697e-06	3.20849e-05	1.37749e-05	0.00032489	0.42	-0.35
ENSG00000007171	NOS2	nitric oxide synthase 2 [Source:HGNC Symbol;Acc:HGNC:7873]	protein_coding	0.81	-0.75	9.81874e-06	0.000123852	0.0169053	0.0787741	0.23	-1.34
ENSG00000007174	DNAH9	dynein axonemal heavy chain 9 [Source:HGNC Symbol;Acc:HGNC:2953]	protein_coding	0.81	1.52	0.000636243	0.00431706	0.138181	0.333077	0.17	-2.75
ENSG00000007202	KIAA0100	KIAA0100 [Source:HGNC Symbol;Acc:HGNC:28960]	protein_coding	-0.23	6.69	0.0112139	0.0443678	0.0024883	0.0189267	0.21	-0.62
ENSG00000007216	SLC13A2	solute carrier family 13 member 2 [Source:HGNC Symbol;Acc:HGNC:10917]	protein_coding	1.29	1.49	0.000405971	0.00297023	6.35356e-06	0.000175246	0.45	-3.29
ENSG00000007237	GAS7	growth arrest specific 7 [Source:HGNC Symbol;Acc:HGNC:4169]	protein_coding	-0.75	4.88	3.28382e-10	1.48432e-08	5.78071e-09	7.42307e-07	0.47	-0.64
ENSG00000007255	TRAPPC6A	trafficking protein particle complex 6A [Source:HGNC Symbol;Acc:HGNC:23069]	protein_coding	0.18	4.61	0.0768285	0.194289	0.00514597	0.0326626	0.31	-0.86
ENSG00000007264	MATK	megakaryocyte-associated tyrosine kinase [Source:HGNC Symbol;Acc:HGNC:6906]	protein_coding	0.41	1.88	0.013339	0.050746	0.793178	0.893394	0.1	-1.98
ENSG00000007306	CEACAM7	CEA cell adhesion molecule 7 [Source:HGNC Symbol;Acc:HGNC:1819]	protein_coding	2.73	-0.13	7.91656e-12	5.67634e-10	0.683081	0.831844	0.03	-2.68
ENSG00000007312	CD79B	CD79b molecule [Source:HGNC Symbol;Acc:HGNC:1699]	protein_coding	-0.67	0.11	0.000106531	0.000953407	3.6921e-08	3.08306e-06	0.61	-1.05
ENSG00000007314	SCN4A	sodium voltage-gated channel alpha subunit 4 [Source:HGNC Symbol;Acc:HGNC:10591]	protein_coding	-1.72	-0.57	1.77489e-13	1.9755e-11	2.84556e-09	4.22701e-07	0.65	-0.86
ENSG00000007341	ST7L	suppression of tumorigenicity 7 like [Source:HGNC Symbol;Acc:HGNC:18441]	protein_coding	0.07	3.83	0.214328	0.399826	0.0478353	0.165281	0.17	-0.52
ENSG00000007350	TKTL1	transketolase like 1 [Source:HGNC Symbol;Acc:HGNC:11835]	protein_coding	-1.86	4.09	8.84942e-05	0.000812727	2.96061e-06	9.55749e-05	0.54	-2.77
ENSG00000007372	PAX6	paired box 6 [Source:HGNC Symbol;Acc:HGNC:8620]	protein_coding	-0.64	2.06	0.068433	0.178016	0.135314	0.328453	0.05	-4.48
ENSG00000007376	RPUSD1	RNA pseudouridine synthase domain containing 1 [Source:HGNC Symbol;Acc:HGNC:14173]	protein_coding	0.05	5.66	0.538336	0.729861	0.851549	0.926454	0	-1.01
ENSG00000007384	RHBDF1	rhomboid 5 homolog 1 [Source:HGNC Symbol;Acc:HGNC:20561]	protein_coding	0.13	4.74	0.131124	0.284016	0.116017	0.296981	0.18	-0.94
ENSG00000007392	LUC7L	LUC7 like [Source:HGNC Symbol;Acc:HGNC:6723]	protein_coding	-0.16	4.97	0.0412164	0.121848	0.113002	0.291977	0.1	-0.78
ENSG00000007402	CACNA2D2	calcium voltage-gated channel auxiliary subunit alpha2delta 2 [Source:HGNC Symbol;Acc:HGNC:1400]	protein_coding	-0.67	3.64	0.000498528	0.00352703	0.0283963	0.114347	0.18	-1.56
ENSG00000007516	BAIAP3	BAI1 associated protein 3 [Source:HGNC Symbol;Acc:HGNC:948]	protein_coding	0.91	3.75	6.42066e-09	2.02431e-07	0.000783076	0.00781251	0.4	-1.26
ENSG00000007520	TSR3	TSR3 ribosome maturation factor [Source:HGNC Symbol;Acc:HGNC:14175]	protein_coding	-0.02	5.36	0.727891	0.881667	0.888471	0.946347	0	-0.76
ENSG00000007541	PIGQ	phosphatidylinositol glycan anchor biosynthesis class Q [Source:HGNC Symbol;Acc:HGNC:14135]	protein_coding	-0.17	5.47	0.0155643	0.0573073	0.0111218	0.0578986	0.25	-0.64
ENSG00000007545	CRAMP1	cramped chromatin regulator homolog 1 [Source:HGNC Symbol;Acc:HGNC:14122]	protein_coding	-0.03	3.99	0.623817	0.80188	0.873669	0.938834	0.1	-0.7
ENSG00000007866	TEAD3	TEA domain transcription factor 3 [Source:HGNC Symbol;Acc:HGNC:11716]	protein_coding	-0.15	6.28	0.0464694	0.133253	0.110885	0.288692	0.15	-0.72
ENSG00000007908	SELE	selectin E [Source:HGNC Symbol;Acc:HGNC:10718]	protein_coding	-0.58	-0.56	0.00382164	0.0186787	0.0769426	0.22896	0.23	-1.76
ENSG00000007923	DNAJC11	DnaJ heat shock protein family (Hsp40) member C11 [Source:HGNC Symbol;Acc:HGNC:25570]	protein_coding	0.04	5.21	0.563511	0.752768	0.582846	0.764893	0.07	-0.87
ENSG00000007933	FMO3	flavin containing dimethylaniline monoxygenase 3 [Source:HGNC Symbol;Acc:HGNC:3771]	protein_coding	0.88	1.48	0.00113123	0.00690415	0.0118582	0.0607257	0.26	-1.56
ENSG00000007944	MYLIP	myosin regulatory light chain interacting protein [Source:HGNC Symbol;Acc:HGNC:21155]	protein_coding	0.13	5.64	0.0756209	0.191976	0.127775	0.316156	0.15	-0.79
ENSG00000007952	NOX1	NADPH oxidase 1 [Source:HGNC Symbol;Acc:HGNC:7889]	protein_coding	0.54	-0.64	1.08079e-06	1.82875e-05	0.00971672	0.0524994	0.18	-0.91
ENSG00000007968	E2F2	E2F transcription factor 2 [Source:HGNC Symbol;Acc:HGNC:3114]	protein_coding	-0.3	3.89	0.00352385	0.0174677	0.00222425	0.0174205	0.35	-0.92
ENSG00000008018	PSMB1	proteasome 20S subunit beta 1 [Source:HGNC Symbol;Acc:HGNC:9537]	protein_coding	-0.16	6.94	0.0371579	0.112503	0.131814	0.322722	0.12	-0.79
ENSG00000008056	SYN1	synapsin I [Source:HGNC Symbol;Acc:HGNC:11494]	protein_coding	-0.05	2.53	0.745271	0.89376	0.434291	0.659157	0.07	-1.59
ENSG00000008083	JARID2	jumonji and AT-rich interaction domain containing 2 [Source:HGNC Symbol;Acc:HGNC:6196]	protein_coding	-0.45	4.9	1.47594e-06	2.40028e-05	1.21642e-05	0.000295838	0.45	-0.57
ENSG00000008086	CDKL5	cyclin dependent kinase like 5 [Source:HGNC Symbol;Acc:HGNC:11411]	protein_coding	-0.17	3.29	0.0426371	0.12503	0.0894417	0.25339	0.1	-0.9
ENSG00000008118	CAMK1G	calcium/calmodulin dependent protein kinase IG [Source:HGNC Symbol;Acc:HGNC:14585]	protein_coding	-0.27	1.55	0.158924	0.324854	0.138181	0.333077	0.33	-2.35
ENSG00000008128	CDK11A	cyclin dependent kinase 11A [Source:HGNC Symbol;Acc:HGNC:1730]	protein_coding	0.01	-0.01	0.895105	0.991999	0.783792	0.888555	0.06	-1.18
ENSG00000008130	NADK	NAD kinase [Source:HGNC Symbol;Acc:HGNC:29831]	protein_coding	-0.02	6.04	0.769777	0.908589	0.55863	0.745969	0.05	-0.81
ENSG00000008196	TFAP2B	transcription factor AP-2 beta [Source:HGNC Symbol;Acc:HGNC:11743]	protein_coding	2.29	-2.61	4.22155e-12	3.25387e-10	0.354662	0.589861	0.06	-2.24
ENSG00000008197	TFAP2D	transcription factor AP-2 delta [Source:HGNC Symbol;Acc:HGNC:15581]	protein_coding	0.83	-4.9	0.000333353	0.00251507	0.798442	0.896161	0.01	0
ENSG00000008226	DLEC1	DLEC1 cilia and flagella associated protein [Source:HGNC Symbol;Acc:HGNC:2899]	protein_coding	1.23	1.86	6.75103e-13	6.30997e-11	0.00102467	0.00962616	0.3	-1.24
ENSG00000008256	CYTH3	cytohesin 3 [Source:HGNC Symbol;Acc:HGNC:9504]	protein_coding	-0.33	5.1	2.9463e-05	0.000319319	2.39436e-05	0.000504403	0.38	-0.59
ENSG00000008277	ADAM22	ADAM metallopeptidase domain 22 [Source:HGNC Symbol;Acc:HGNC:201]	protein_coding	-0.41	1.88	0.00157201	0.009061	2.41438e-05	0.000507143	0.43	-0.85
ENSG00000008282	SYPL1	synaptophysin like 1 [Source:HGNC Symbol;Acc:HGNC:11507]	protein_coding	0.35	7.07	1.77014e-08	4.88519e-07	1.11413e-07	7.15336e-06	0.39	-0.41
ENSG00000008283	CYB561	cytochrome b561 [Source:HGNC Symbol;Acc:HGNC:2571]	protein_coding	0.41	6.47	2.70903e-08	7.14478e-07	4.76259e-08	3.75452e-06	0.55	-0.5
ENSG00000008294	SPAG9	sperm associated antigen 9 [Source:HGNC Symbol;Acc:HGNC:14524]	protein_coding	-0.26	5.24	4.48735e-05	0.000455951	6.47734e-05	0.00111496	0.54	-0.54
ENSG00000008300	CELSR3	cadherin EGF LAG seven-pass G-type receptor 3 [Source:HGNC Symbol;Acc:HGNC:3230]	protein_coding	-0.42	3.3	0.00188057	0.0104783	0.000538259	0.0058421	0.27	-0.85
ENSG00000008323	PLEKHG6	pleckstrin homology and RhoGEF domain containing G6 [Source:HGNC Symbol;Acc:HGNC:25562]	protein_coding	-0.66	3.97	9.75607e-07	1.6746e-05	1.33113e-05	0.000316541	0.44	-0.82
ENSG00000008324	SS18L2	SS18 like 2 [Source:HGNC Symbol;Acc:HGNC:15593]	protein_coding	0.05	4.4	0.482147	0.679089	0.396698	0.628911	0.12	-0.91
ENSG00000008382	MPND	MPN domain containing [Source:HGNC Symbol;Acc:HGNC:25934]	protein_coding	0.12	3.19	0.107391	0.246457	0.111517	0.289806	0.14	-0.81
ENSG00000008394	MGST1	microsomal glutathione S-transferase 1 [Source:HGNC Symbol;Acc:HGNC:7061]	protein_coding	0.29	6.26	0.0782268	0.196914	0.515948	0.721349	0.03	-1.91
ENSG00000008405	CRY1	cryptochrome circadian regulator 1 [Source:HGNC Symbol;Acc:HGNC:2384]	protein_coding	-0.32	4.42	6.76232e-06	8.95834e-05	6.37552e-05	0.00110039	0.42	-0.5
ENSG00000008438	PGLYRP1	peptidoglycan recognition protein 1 [Source:HGNC Symbol;Acc:HGNC:8904]	protein_coding	-0.2	-2.99	0.257214	0.453511	0.999625	0.99992	0.03	-2.05
ENSG00000008441	NFIX	nuclear factor I X [Source:HGNC Symbol;Acc:HGNC:7788]	protein_coding	0.34	8.23	0.00071492	0.00475255	0.000100778	0.00156	0.35	-0.68
ENSG00000008513	ST3GAL1	ST3 beta-galactoside alpha-2,3-sialyltransferase 1 [Source:HGNC Symbol;Acc:HGNC:10862]	protein_coding	0.38	6.81	0.00216614	0.0117751	0.000217061	0.00287088	0.27	-1.04
ENSG00000008517	IL32	interleukin 32 [Source:HGNC Symbol;Acc:HGNC:16830]	protein_coding	0	6.23	0.977112	1	0.135705	0.329055	0.2	-1.47
ENSG00000008710	PKD1	polycystin 1, transient receptor potential channel interacting [Source:HGNC Symbol;Acc:HGNC:9008]	protein_coding	-0.08	5.88	0.440692	0.648415	0.916699	0.961596	0.08	-1.11
ENSG00000008735	MAPK8IP2	mitogen-activated protein kinase 8 interacting protein 2 [Source:HGNC Symbol;Acc:HGNC:6883]	protein_coding	0.2	3.43	0.272502	0.472244	0.0179695	0.0823253	0.11	-1.69
ENSG00000008838	MED24	mediator complex subunit 24 [Source:HGNC Symbol;Acc:HGNC:22963]	protein_coding	-0.27	6.35	0.0032604	0.0163925	1.64025e-05	0.000372277	0.42	-0.33
ENSG00000008853	RHOBTB2	Rho related BTB domain containing 2 [Source:HGNC Symbol;Acc:HGNC:18756]	protein_coding	-0.02	3.86	0.771135	0.909669	0.723955	0.856902	0.1	-0.86
ENSG00000008869	HEATR5B	HEAT repeat containing 5B [Source:HGNC Symbol;Acc:HGNC:29273]	protein_coding	0.15	4.74	0.0103814	0.0416987	0.0138555	0.06818	0.16	-0.57
ENSG00000008952	SEC62	SEC62 homolog, preprotein translocation factor [Source:HGNC Symbol;Acc:HGNC:11846]	protein_coding	0.07	7.53	0.259464	0.456352	0.52447	0.728451	0.07	-0.68
ENSG00000008988	RPS20	ribosomal protein S20 [Source:HGNC Symbol;Acc:HGNC:10405]	protein_coding	0	10.84	0.980166	1	0.031221	0.122295	0.26	-1
ENSG00000009307	CSDE1	cold shock domain containing E1 [Source:HGNC Symbol;Acc:HGNC:29905]	protein_coding	-0.06	8.83	0.358166	0.565363	0.785955	0.889628	0.07	-0.64
ENSG00000009335	UBE3C	ubiquitin protein ligase E3C [Source:HGNC Symbol;Acc:HGNC:16803]	protein_coding	0.05	6.52	0.490838	0.687008	0.136939	0.331019	0.21	-0.71
ENSG00000009413	REV3L	REV3 like, DNA directed polymerase zeta catalytic subunit [Source:HGNC Symbol;Acc:HGNC:9968]	protein_coding	-0.27	4.11	0.000848315	0.00545519	0.00594411	0.0363972	0.24	-0.68
ENSG00000009694	TENM1	teneurin transmembrane protein 1 [Source:HGNC Symbol;Acc:HGNC:8117]	protein_coding	-0.86	0.88	0.00210307	0.0114961	8.54228e-05	0.00137958	0.41	-2.07
ENSG00000009709	PAX7	paired box 7 [Source:HGNC Symbol;Acc:HGNC:8621]	protein_coding	-0.66	-2.59	0.0885721	0.215173	0.0329983	0.127322	0.12	-1.93
ENSG00000009724	MASP2	mannan binding lectin serine peptidase 2 [Source:HGNC Symbol;Acc:HGNC:6902]	protein_coding	0.03	0.27	0.820895	0.943507	0.831741	0.914581	0.11	-1.62
ENSG00000009765	IYD	iodotyrosine deiodinase [Source:HGNC Symbol;Acc:HGNC:21071]	protein_coding	2.05	-2.39	6.36042e-19	2.21737e-16	0.0456399	0.160157	0.22	-1.91
ENSG00000009780	FAM76A	family with sequence similarity 76 member A [Source:HGNC Symbol;Acc:HGNC:28530]	protein_coding	-0.11	3.89	0.0576841	0.157146	0.0941384	0.259372	0.11	-0.55
ENSG00000009790	TRAF3IP3	TRAF3 interacting protein 3 [Source:HGNC Symbol;Acc:HGNC:30766]	protein_coding	-0.69	1.22	1.53233e-06	2.47869e-05	0.000365047	0.0043164	0.4	-1.15
ENSG00000009830	POMT2	protein O-mannosyltransferase 2 [Source:HGNC Symbol;Acc:HGNC:19743]	protein_coding	-0.14	4.65	0.0577114	0.157176	0.158986	0.363683	0.13	-0.73
ENSG00000009844	VTA1	vesicle trafficking 1 [Source:HGNC Symbol;Acc:HGNC:20954]	protein_coding	-0.26	5.77	5.36719e-05	0.00053025	0.000126885	0.00186757	0.42	-0.48
ENSG00000009950	MLXIPL	MLX interacting protein like [Source:HGNC Symbol;Acc:HGNC:12744]	protein_coding	-0.19	4.56	0.302208	0.502372	0.970443	0.984892	0.03	-2.06
ENSG00000009954	BAZ1B	bromodomain adjacent to zinc finger domain 1B [Source:HGNC Symbol;Acc:HGNC:961]	protein_coding	0.07	6.86	0.214244	0.399707	0.119987	0.303288	0.19	-0.48
ENSG00000010017	RANBP9	RAN binding protein 9 [Source:HGNC Symbol;Acc:HGNC:13727]	protein_coding	-0.17	5.52	0.00753183	0.0323684	0.0029655	0.0216011	0.29	-0.51
ENSG00000010030	ETV7	ETS variant transcription factor 7 [Source:HGNC Symbol;Acc:HGNC:18160]	protein_coding	0.02	3.05	0.876012	0.979682	0.184548	0.400035	0.13	-1.54
ENSG00000010072	SPRTN	SprT-like N-terminal domain [Source:HGNC Symbol;Acc:HGNC:25356]	protein_coding	-0.02	3.87	0.684554	0.848888	0.998877	0.9995	0.11	-0.71
ENSG00000010165	EEF1AKNMT	eEF1A lysine and N-terminal methyltransferase [Source:HGNC Symbol;Acc:HGNC:24248]	protein_coding	0.14	5.67	0.0122375	0.0474695	0.0441569	0.156531	0.15	-0.54
ENSG00000010219	DYRK4	dual specificity tyrosine phosphorylation regulated kinase 4 [Source:HGNC Symbol;Acc:HGNC:3095]	protein_coding	-0.02	4.42	0.779109	0.913732	0.983161	0.991189	0.01	-1
ENSG00000010244	ZNF207	zinc finger protein 207 [Source:HGNC Symbol;Acc:HGNC:12998]	protein_coding	-0.12	7.03	0.00083956	0.00541036	0.000575015	0.00615092	0.39	-0.24
ENSG00000010256	UQCRC1	ubiquinol-cytochrome c reductase core protein 1 [Source:HGNC Symbol;Acc:HGNC:12585]	protein_coding	0.2	8	0.00202947	0.0111571	0.00198611	0.0159866	0.25	-0.52
ENSG00000010270	STARD3NL	STARD3 N-terminal like [Source:HGNC Symbol;Acc:HGNC:19169]	protein_coding	-0.17	5.29	0.0217216	0.0743962	0.0181525	0.0829726	0.21	-0.66
ENSG00000010278	CD9	CD9 molecule [Source:HGNC Symbol;Acc:HGNC:1709]	protein_coding	0.14	9.46	0.155564	0.320076	0.00917537	0.0504135	0.26	-0.79
ENSG00000010282	HHATL	hedgehog acyltransferase like [Source:HGNC Symbol;Acc:HGNC:13242]	protein_coding	0.44	-2.25	0.104646	0.241943	0.076256	0.227653	0.21	-2.69
ENSG00000010292	NCAPD2	non-SMC condensin I complex subunit D2 [Source:HGNC Symbol;Acc:HGNC:24305]	protein_coding	-0.38	7.5	1.11545e-05	0.000137976	6.71207e-05	0.00114751	0.38	-0.54
ENSG00000010295	IFFO1	intermediate filament family orphan 1 [Source:HGNC Symbol;Acc:HGNC:24970]	protein_coding	-0.63	2.63	4.57554e-08	1.13565e-06	4.86152e-06	0.000142024	0.5	-0.79
ENSG00000010310	GIPR	gastric inhibitory polypeptide receptor [Source:HGNC Symbol;Acc:HGNC:4271]	protein_coding	0.88	-0.05	5.40009e-09	1.73784e-07	0.000442264	0.00500612	0.35	-1.2
ENSG00000010318	PHF7	PHD finger protein 7 [Source:HGNC Symbol;Acc:HGNC:18458]	protein_coding	0.3	1.7	0.000590953	0.00406892	0.00287616	0.021112	0.36	-0.84
ENSG00000010319	SEMA3G	semaphorin 3G [Source:HGNC Symbol;Acc:HGNC:30400]	protein_coding	-0.3	2.29	0.0250657	0.0832366	0.023806	0.100919	0.28	-1.21
ENSG00000010322	NISCH	nischarin [Source:HGNC Symbol;Acc:HGNC:18006]	protein_coding	0.1	6.71	0.161787	0.329219	0.0670179	0.208914	0.27	-0.7
ENSG00000010327	STAB1	stabilin 1 [Source:HGNC Symbol;Acc:HGNC:18628]	protein_coding	-0.49	5.97	0.00036103	0.00268437	0.0509827	0.172981	0.26	-1.4
ENSG00000010361	FUZ	fuzzy planar cell polarity protein [Source:HGNC Symbol;Acc:HGNC:26219]	protein_coding	0.04	4.73	0.544854	0.73565	0.376127	0.610161	0.11	-0.78
ENSG00000010379	SLC6A13	solute carrier family 6 member 13 [Source:HGNC Symbol;Acc:HGNC:11046]	protein_coding	-0.37	2.34	0.157341	0.322587	0.495853	0.704955	0.11	-3.23
ENSG00000010404	IDS	iduronate 2-sulfatase [Source:HGNC Symbol;Acc:HGNC:5389]	protein_coding	0.02	3.22	0.808223	0.934116	0.738773	0.867026	0.03	-1.12
ENSG00000010438	PRSS3	serine protease 3 [Source:HGNC Symbol;Acc:HGNC:9486]	protein_coding	0.56	-0.53	0.0110398	0.043827	0.0641329	0.202654	0.16	-1.5
ENSG00000010539	ZNF200	zinc finger protein 200 [Source:HGNC Symbol;Acc:HGNC:12993]	protein_coding	-0.08	3.16	0.161181	0.32835	0.144525	0.341584	0.16	-0.54
ENSG00000010610	CD4	CD4 molecule [Source:HGNC Symbol;Acc:HGNC:1678]	protein_coding	-0.64	6.03	8.56695e-08	1.97294e-06	2.84996e-05	0.000577051	0.51	-0.81
ENSG00000010626	LRRC23	leucine rich repeat containing 23 [Source:HGNC Symbol;Acc:HGNC:19138]	protein_coding	0.3	4.01	0.00816746	0.0344417	0.0407201	0.147691	0.18	-0.96
ENSG00000010671	BTK	Bruton tyrosine kinase [Source:HGNC Symbol;Acc:HGNC:1133]	protein_coding	-0.75	2.3	1.1822e-07	2.62298e-06	3.67564e-05	0.000706342	0.44	-0.96
ENSG00000010803	SCMH1	Scm polycomb group protein homolog 1 [Source:HGNC Symbol;Acc:HGNC:19003]	protein_coding	0.05	5.57	0.45294	0.654168	0.029081	0.116463	0.3	-0.58
ENSG00000010810	FYN	FYN proto-oncogene, Src family tyrosine kinase [Source:HGNC Symbol;Acc:HGNC:4037]	protein_coding	-0.51	5.69	3.94184e-05	0.000408668	8.33094e-05	0.0013515	0.46	-1.03
ENSG00000010818	HIVEP2	HIVEP zinc finger 2 [Source:HGNC Symbol;Acc:HGNC:4921]	protein_coding	-0.17	5.82	0.0645618	0.170496	0.0817603	0.238672	0.2	-0.83
ENSG00000010932	FMO1	flavin containing dimethylaniline monoxygenase 1 [Source:HGNC Symbol;Acc:HGNC:3769]	protein_coding	-0.83	2.21	3.2705e-05	0.000349337	0.000437603	0.00497479	0.35	-1.71
ENSG00000011007	ELOA	elongin A [Source:HGNC Symbol;Acc:HGNC:11620]	protein_coding	-0.11	5.71	0.0701202	0.181355	0.0804524	0.236107	0.09	-0.58
ENSG00000011009	LYPLA2	lysophospholipase 2 [Source:HGNC Symbol;Acc:HGNC:6738]	protein_coding	0.07	6.57	0.365388	0.573302	0.40936	0.636004	0.03	-0.83
ENSG00000011021	CLCN6	chloride voltage-gated channel 6 [Source:HGNC Symbol;Acc:HGNC:2024]	protein_coding	-0.17	4.54	0.033676	0.104234	0.0213094	0.0933345	0.26	-0.89
ENSG00000011028	MRC2	mannose receptor C type 2 [Source:HGNC Symbol;Acc:HGNC:16875]	protein_coding	-0.35	6.71	0.0033924	0.0169299	0.00273833	0.0203281	0.2	-1
ENSG00000011052	NME1-NME2	NME1-NME2 readthrough [Source:HGNC Symbol;Acc:HGNC:33531]	protein_coding	0	-5.04	1	1	#NUM!	#NUM!	0	0
ENSG00000011083	SLC6A7	solute carrier family 6 member 7 [Source:HGNC Symbol;Acc:HGNC:11054]	protein_coding	-0.45	-3.3	0.0345167	0.106019	0.0590153	0.19124	0.17	-1.95
ENSG00000011105	TSPAN9	tetraspanin 9 [Source:HGNC Symbol;Acc:HGNC:21640]	protein_coding	0	5.86	0.984657	1	0.687716	0.834376	0.02	-1.07
ENSG00000011114	BTBD7	BTB domain containing 7 [Source:HGNC Symbol;Acc:HGNC:18269]	protein_coding	0.01	5.33	0.911405	1	0.912978	0.959783	0	-0.77
ENSG00000011132	APBA3	amyloid beta precursor protein binding family A member 3 [Source:HGNC Symbol;Acc:HGNC:580]	protein_coding	-0.12	4.12	0.0652345	0.171802	0.0235166	0.100119	0.27	-0.57
ENSG00000011143	MKS1	MKS transition zone complex subunit 1 [Source:HGNC Symbol;Acc:HGNC:7121]	protein_coding	-0.02	4.1	0.783197	0.916219	0.367587	0.602821	0.09	-0.94
ENSG00000011198	ABHD5	abhydrolase domain containing 5, lysophosphatidic acid acyltransferase [Source:HGNC Symbol;Acc:HGNC:21396]	protein_coding	0.11	4.49	0.106231	0.244675	0.0580472	0.188983	0.25	-0.74
ENSG00000011201	ANOS1	anosmin 1 [Source:HGNC Symbol;Acc:HGNC:6211]	protein_coding	-0.4	4.1	0.0154206	0.0569022	0.0103142	0.0547951	0.26	-1.59
ENSG00000011258	MBTD1	mbt domain containing 1 [Source:HGNC Symbol;Acc:HGNC:19866]	protein_coding	-0.12	4.68	0.0835961	0.206787	0.0783635	0.231908	0.29	-0.64
ENSG00000011260	UTP18	UTP18 small subunit processome component [Source:HGNC Symbol;Acc:HGNC:24274]	protein_coding	-0.11	4.81	0.0771273	0.194715	0.0252998	0.105472	0.29	-0.6
ENSG00000011275	RNF216	ring finger protein 216 [Source:HGNC Symbol;Acc:HGNC:21698]	protein_coding	-0.13	5.87	0.0307101	0.0973954	0.0617428	0.197346	0.15	-0.65
ENSG00000011295	TTC19	tetratricopeptide repeat domain 19 [Source:HGNC Symbol;Acc:HGNC:26006]	protein_coding	0.1	5.31	0.0678791	0.176863	0.0526776	0.176487	0.26	-0.54
ENSG00000011304	PTBP1	polypyrimidine tract binding protein 1 [Source:HGNC Symbol;Acc:HGNC:9583]	protein_coding	-0.01	8.4	0.813085	0.937337	0.930109	0.968088	0.06	-0.47
ENSG00000011347	SYT7	synaptotagmin 7 [Source:HGNC Symbol;Acc:HGNC:11514]	protein_coding	0.38	4.17	0.0244737	0.0817677	0.0767868	0.228635	0.18	-1.85
ENSG00000011376	LARS2	leucyl-tRNA synthetase 2, mitochondrial [Source:HGNC Symbol;Acc:HGNC:17095]	protein_coding	0.09	4.74	0.123134	0.272476	0.358187	0.593571	0.06	-0.64
ENSG00000011405	PIK3C2A	phosphatidylinositol-4-phosphate 3-kinase catalytic subunit type 2 alpha [Source:HGNC Symbol;Acc:HGNC:8971]	protein_coding	0.1	5.83	0.0810395	0.202024	0.00963768	0.0522237	0.36	-0.49
ENSG00000011422	PLAUR	plasminogen activator, urokinase receptor [Source:HGNC Symbol;Acc:HGNC:9053]	protein_coding	-0.44	5.42	8.08544e-05	0.000751667	0.000206102	0.00276132	0.38	-0.71
ENSG00000011426	ANLN	anillin actin binding protein [Source:HGNC Symbol;Acc:HGNC:14082]	protein_coding	-0.21	5.16	0.0277489	0.0899458	0.0436654	0.155236	0.21	-0.93
ENSG00000011451	WIZ	WIZ zinc finger [Source:HGNC Symbol;Acc:HGNC:30917]	protein_coding	-0.14	7.07	0.0691923	0.179513	0.588653	0.769438	0.07	-0.68
ENSG00000011454	RABGAP1	RAB GTPase activating protein 1 [Source:HGNC Symbol;Acc:HGNC:17155]	protein_coding	-0.06	5.6	0.293705	0.492322	0.501509	0.709281	0.02	-0.74
ENSG00000011465	DCN	decorin [Source:HGNC Symbol;Acc:HGNC:2705]	protein_coding	-1.12	8.33	1.98034e-09	7.14617e-08	8.18558e-07	3.47797e-05	0.43	-1.47
ENSG00000011478	QPCTL	glutaminyl-peptide cyclotransferase like [Source:HGNC Symbol;Acc:HGNC:25952]	protein_coding	-0.07	4.21	0.432147	0.641432	0.501509	0.709281	0.07	-1.01
ENSG00000011485	PPP5C	protein phosphatase 5 catalytic subunit [Source:HGNC Symbol;Acc:HGNC:9322]	protein_coding	-0.22	6.29	0.00219525	0.0118981	0.0319637	0.124303	0.07	-0.66
ENSG00000011523	CEP68	centrosomal protein 68 [Source:HGNC Symbol;Acc:HGNC:29076]	protein_coding	0.07	5.16	0.210201	0.394627	0.158155	0.3626	0.22	-0.59
ENSG00000011566	MAP4K3	mitogen-activated protein kinase kinase kinase kinase 3 [Source:HGNC Symbol;Acc:HGNC:6865]	protein_coding	-0.07	5.2	0.227365	0.416142	0.412028	0.638611	0.05	-0.53
ENSG00000011590	ZBTB32	zinc finger and BTB domain containing 32 [Source:HGNC Symbol;Acc:HGNC:16763]	protein_coding	-0.35	-0.35	0.00400673	0.0194112	0.0222244	0.0962335	0.19	-1.09
ENSG00000011600	TYROBP	transmembrane immune signaling adaptor TYROBP [Source:HGNC Symbol;Acc:HGNC:12449]	protein_coding	-0.55	6.68	3.90764e-05	0.000405886	0.00319033	0.0228669	0.46	-1
ENSG00000011638	TMEM159	transmembrane protein 159 [Source:HGNC Symbol;Acc:HGNC:30136]	protein_coding	0.36	4.21	0.000368633	0.00273494	0.000443829	0.00501695	0.39	-0.8
ENSG00000011677	GABRA3	gamma-aminobutyric acid type A receptor subunit alpha3 [Source:HGNC Symbol;Acc:HGNC:4077]	protein_coding	-0.7	1.69	0.0382781	0.115016	2.58845e-05	0.000534956	0.42	-4.72
ENSG00000012048	BRCA1	BRCA1 DNA repair associated [Source:HGNC Symbol;Acc:HGNC:1100]	protein_coding	-0.49	3.42	0.000226822	0.00182617	0.000117997	0.0017637	0.3	-0.98
ENSG00000012061	ERCC1	ERCC excision repair 1, endonuclease non-catalytic subunit [Source:HGNC Symbol;Acc:HGNC:3433]	protein_coding	0.04	5.9	0.576124	0.763683	0.602958	0.777823	0.05	-0.85
ENSG00000012124	CD22	CD22 molecule [Source:HGNC Symbol;Acc:HGNC:1643]	protein_coding	-0.03	4.52	0.879892	0.982272	0.753688	0.87589	0.06	-2.79
ENSG00000012171	SEMA3B	semaphorin 3B [Source:HGNC Symbol;Acc:HGNC:10724]	protein_coding	0.55	6.51	3.68252e-07	7.11406e-06	4.86089e-10	1.05995e-07	0.6	-0.59
ENSG00000012174	MBTPS2	membrane bound transcription factor peptidase, site 2 [Source:HGNC Symbol;Acc:HGNC:15455]	protein_coding	0.02	4.43	0.731395	0.884645	0.255766	0.488626	0.2	-0.68
ENSG00000012211	PRICKLE3	prickle planar cell polarity protein 3 [Source:HGNC Symbol;Acc:HGNC:6645]	protein_coding	0.12	5.32	0.205048	0.387823	0.000660161	0.00682666	0.38	-0.6
ENSG00000012223	LTF	lactotransferrin [Source:HGNC Symbol;Acc:HGNC:6720]	protein_coding	-0.48	5.75	0.188758	0.365085	0.0347642	0.132022	0.22	-2.27
ENSG00000012232	EXTL3	exostosin like glycosyltransferase 3 [Source:HGNC Symbol;Acc:HGNC:3518]	protein_coding	-0.11	5.55	0.197381	0.377	0.0456595	0.160157	0.21	-0.87
ENSG00000012504	NR1H4	nuclear receptor subfamily 1 group H member 4 [Source:HGNC Symbol;Acc:HGNC:7967]	protein_coding	0.19	-2	0.536106	0.727972	0.000965437	0.00919376	0.44	-4.73
ENSG00000012660	ELOVL5	ELOVL fatty acid elongase 5 [Source:HGNC Symbol;Acc:HGNC:21308]	protein_coding	-0.26	6.03	0.0042992	0.0205217	0.00064891	0.00674533	0.4	-0.86
ENSG00000012779	ALOX5	arachidonate 5-lipoxygenase [Source:HGNC Symbol;Acc:HGNC:435]	protein_coding	-0.01	4.83	0.955552	1	0.537385	0.738474	0	-1.7
ENSG00000012817	KDM5D	lysine demethylase 5D [Source:HGNC Symbol;Acc:HGNC:11115]	protein_coding	-0.1	-4.68	0.655958	0.827186	0.830859	0.914072	0.01	-1.89
ENSG00000012822	CALCOCO1	calcium binding and coiled-coil domain 1 [Source:HGNC Symbol;Acc:HGNC:29306]	protein_coding	0.05	6.41	0.451464	0.653381	0.354274	0.589353	0.09	-0.62
ENSG00000012963	UBR7	ubiquitin protein ligase E3 component n-recognin 7 [Source:HGNC Symbol;Acc:HGNC:20344]	protein_coding	-0.01	5.15	0.873829	0.97828	0.561156	0.748014	0.15	-0.75
ENSG00000012983	MAP4K5	mitogen-activated protein kinase kinase kinase kinase 5 [Source:HGNC Symbol;Acc:HGNC:6867]	protein_coding	0.05	4.91	0.351259	0.557288	0.315288	0.548316	0.15	-0.58
ENSG00000013016	EHD3	EH domain containing 3 [Source:HGNC Symbol;Acc:HGNC:3244]	protein_coding	-0.1	4.46	0.237033	0.428572	0.445958	0.667154	0.14	-0.94
ENSG00000013275	PSMC4	proteasome 26S subunit, ATPase 4 [Source:HGNC Symbol;Acc:HGNC:9551]	protein_coding	-0.34	7.23	0.000618492	0.00422402	0.00247291	0.018832	0.32	-0.65
ENSG00000013288	MAN2B2	mannosidase alpha class 2B member 2 [Source:HGNC Symbol;Acc:HGNC:29623]	protein_coding	-0.06	5.83	0.464264	0.664266	0.497339	0.705972	0.07	-1.02
ENSG00000013293	SLC7A14	solute carrier family 7 member 14 [Source:HGNC Symbol;Acc:HGNC:29326]	protein_coding	-1.65	-2.61	2.31098e-08	6.1755e-07	0.00262986	0.0197276	0.34	-1.35
ENSG00000013297	CLDN11	claudin 11 [Source:HGNC Symbol;Acc:HGNC:8514]	protein_coding	-0.61	3.6	0.000254029	0.00200691	0.00076989	0.00770757	0.24	-1.26
ENSG00000013306	SLC25A39	solute carrier family 25 member 39 [Source:HGNC Symbol;Acc:HGNC:24279]	protein_coding	0.04	7.88	0.578645	0.765178	0.546084	0.743619	0.19	-0.78
ENSG00000013364	MVP	major vault protein [Source:HGNC Symbol;Acc:HGNC:7531]	protein_coding	0.37	6.94	1.74294e-05	0.000202931	1.23326e-06	4.82166e-05	0.38	-0.45
ENSG00000013375	PGM3	phosphoglucomutase 3 [Source:HGNC Symbol;Acc:HGNC:8907]	protein_coding	-0.22	4.83	0.000784483	0.0051185	0.00221036	0.0173564	0.26	-0.58
ENSG00000013392	RWDD2A	RWD domain containing 2A [Source:HGNC Symbol;Acc:HGNC:21385]	protein_coding	-0.07	3.46	0.304211	0.504688	0.444281	0.666116	0.05	-0.74
ENSG00000013441	CLK1	CDC like kinase 1 [Source:HGNC Symbol;Acc:HGNC:2068]	protein_coding	0.16	5.67	0.0152849	0.0565159	0.0630615	0.200242	0.14	-0.62
ENSG00000013503	POLR3B	RNA polymerase III subunit B [Source:HGNC Symbol;Acc:HGNC:30348]	protein_coding	-0.09	3.84	0.197504	0.3772	0.288078	0.525626	0.01	-0.71
ENSG00000013523	ANGEL1	angel homolog 1 [Source:HGNC Symbol;Acc:HGNC:19961]	protein_coding	-0.09	5.15	0.229802	0.419104	0.252252	0.484506	0.18	-0.77
ENSG00000013561	RNF14	ring finger protein 14 [Source:HGNC Symbol;Acc:HGNC:10058]	protein_coding	0.1	5.08	0.104867	0.242351	0.060447	0.194408	0.21	-0.64
ENSG00000013563	DNASE1L1	deoxyribonuclease 1 like 1 [Source:HGNC Symbol;Acc:HGNC:2957]	protein_coding	0.1	3.32	0.216254	0.402219	0.102141	0.273923	0.11	-0.79
ENSG00000013573	DDX11	DEAD/H-box helicase 11 [Source:HGNC Symbol;Acc:HGNC:2736]	protein_coding	-0.02	5.4	0.822197	0.944404	0.867022	0.935411	0.02	-0.91
ENSG00000013583	HEBP1	heme binding protein 1 [Source:HGNC Symbol;Acc:HGNC:17176]	protein_coding	0.08	5.36	0.30679	0.507746	0.0774143	0.230006	0.15	-0.73
ENSG00000013588	GPRC5A	G protein-coupled receptor class C group 5 member A [Source:HGNC Symbol;Acc:HGNC:9836]	protein_coding	0.21	6.35	0.249739	0.444975	0.00507174	0.0322872	0.37	-1.46
ENSG00000013619	MAMLD1	mastermind like domain containing 1 [Source:HGNC Symbol;Acc:HGNC:2568]	protein_coding	0.29	4.53	0.0219256	0.0748668	0.000692633	0.00709204	0.42	-1.09
ENSG00000013725	CD6	CD6 molecule [Source:HGNC Symbol;Acc:HGNC:1691]	protein_coding	-0.51	2.61	0.000755744	0.00496653	0.0428886	0.153314	0.29	-1.16
ENSG00000013810	TACC3	transforming acidic coiled-coil containing protein 3 [Source:HGNC Symbol;Acc:HGNC:11524]	protein_coding	-0.4	6.37	3.48096e-05	0.000368316	0.000145482	0.00208603	0.35	-0.79
ENSG00000014123	UFL1	UFM1 specific ligase 1 [Source:HGNC Symbol;Acc:HGNC:23039]	protein_coding	0.04	5.24	0.57021	0.759079	0.972687	0.986022	0.01	-0.93
ENSG00000014138	POLA2	DNA polymerase alpha 2, accessory subunit [Source:HGNC Symbol;Acc:HGNC:30073]	protein_coding	0	2.58	0.960117	1	0.976427	0.987691	0.09	-0.89
ENSG00000014164	ZC3H3	zinc finger CCCH-type containing 3 [Source:HGNC Symbol;Acc:HGNC:28972]	protein_coding	0.24	6.45	0.00100564	0.0062682	0.00033016	0.00399378	0.33	-0.64
ENSG00000014216	CAPN1	calpain 1 [Source:HGNC Symbol;Acc:HGNC:1476]	protein_coding	0.41	8.62	2.36562e-09	8.32359e-08	9.60173e-09	1.07526e-06	0.5	-0.4
ENSG00000014257	ACP3	acid phosphatase 3 [Source:HGNC Symbol;Acc:HGNC:125]	protein_coding	-0.07	4.2	0.720331	0.875726	0.526917	0.730586	0.12	-2.1
ENSG00000014641	MDH1	malate dehydrogenase 1 [Source:HGNC Symbol;Acc:HGNC:6970]	protein_coding	0.15	6.9	0.0164918	0.0598322	0.0217358	0.0946926	0.23	-0.52
ENSG00000014824	SLC30A9	solute carrier family 30 member 9 [Source:HGNC Symbol;Acc:HGNC:1329]	protein_coding	-0.01	6.04	0.815242	0.939079	0.743025	0.869899	0.02	-0.78
ENSG00000014914	MTMR11	myotubularin related protein 11 [Source:HGNC Symbol;Acc:HGNC:24307]	protein_coding	-0.06	3.7	0.53111	0.724779	0.446518	0.667154	0.13	-0.95
ENSG00000014919	COX15	cytochrome c oxidase assembly homolog COX15 [Source:HGNC Symbol;Acc:HGNC:2263]	protein_coding	0.03	4.78	0.620432	0.798562	0.442607	0.664744	0.12	-0.66
ENSG00000015133	CCDC88C	coiled-coil domain containing 88C [Source:HGNC Symbol;Acc:HGNC:19967]	protein_coding	0.01	5.48	0.902152	0.996005	0.687716	0.834376	0.04	-1.08
ENSG00000015153	YAF2	YY1 associated factor 2 [Source:HGNC Symbol;Acc:HGNC:17363]	protein_coding	-0.11	4.12	0.062831	0.166871	0.184548	0.400035	0.09	-0.5
ENSG00000015171	ZMYND11	zinc finger MYND-type containing 11 [Source:HGNC Symbol;Acc:HGNC:16966]	protein_coding	0.02	6.25	0.709507	0.867086	0.855964	0.928856	0.02	-0.7
ENSG00000015285	WAS	WASP actin nucleation promoting factor [Source:HGNC Symbol;Acc:HGNC:12731]	protein_coding	-0.48	3.64	5.30101e-05	0.000525166	0.00311372	0.0224487	0.36	-0.98
ENSG00000015413	DPEP1	dipeptidase 1 [Source:HGNC Symbol;Acc:HGNC:3002]	protein_coding	-1.11	1.46	1.77166e-05	0.000205997	0.000566104	0.00608036	0.32	-1.82
ENSG00000015475	BID	BH3 interacting domain death agonist [Source:HGNC Symbol;Acc:HGNC:1050]	protein_coding	0.17	5.39	0.0607777	0.163175	0.0539503	0.179438	0.25	-1.05
ENSG00000015479	MATR3	matrin 3 [Source:HGNC Symbol;Acc:HGNC:6912]	protein_coding	0.08	0.76	0.429312	0.638568	0.27098	0.507308	0.1	-1.08
ENSG00000015520	NPC1L1	NPC1 like intracellular cholesterol transporter 1 [Source:HGNC Symbol;Acc:HGNC:7898]	protein_coding	0.56	-0.04	0.00327764	0.0164547	0.00504228	0.0321421	0.25	-1.5
ENSG00000015532	XYLT2	xylosyltransferase 2 [Source:HGNC Symbol;Acc:HGNC:15517]	protein_coding	-0.05	5.43	0.491848	0.687957	0.804045	0.898986	0.02	-0.67
ENSG00000015568	RGPD5	RANBP2 like and GRIP domain containing 5 [Source:HGNC Symbol;Acc:HGNC:32418]	protein_coding	-0.31	-3.27	0.0143695	0.0538491	0.021109	0.0927101	0.17	-1.16
ENSG00000015592	STMN4	stathmin 4 [Source:HGNC Symbol;Acc:HGNC:16078]	protein_coding	-0.89	-2.4	0.00217392	0.0118058	0.0179956	0.0824318	0.27	-2.09
ENSG00000015676	NUDCD3	NudC domain containing 3 [Source:HGNC Symbol;Acc:HGNC:22208]	protein_coding	0.04	6.6	0.516602	0.710865	0.1487	0.348092	0.22	-0.59
ENSG00000016082	ISL1	ISL LIM homeobox 1 [Source:HGNC Symbol;Acc:HGNC:6132]	protein_coding	-1.68	-1.29	1.49588e-07	3.23378e-06	1.7241e-08	1.70302e-06	0.57	-2
ENSG00000016391	CHDH	choline dehydrogenase [Source:HGNC Symbol;Acc:HGNC:24288]	protein_coding	0.05	3.52	0.688029	0.851961	0.101748	0.2733	0.15	-1.12
ENSG00000016402	IL20RA	interleukin 20 receptor subunit alpha [Source:HGNC Symbol;Acc:HGNC:6003]	protein_coding	0.67	3.55	2.68127e-05	0.000294116	0.0577992	0.188388	0.13	-1.92
ENSG00000016490	CLCA1	chloride channel accessory 1 [Source:HGNC Symbol;Acc:HGNC:2015]	protein_coding	6.31	-2.58	1.36974e-68	4.15441e-64	0.373066	0.607396	0.04	0
ENSG00000016602	CLCA4	chloride channel accessory 4 [Source:HGNC Symbol;Acc:HGNC:2018]	protein_coding	3.63	-2.45	3.5723e-36	6.01932e-33	0.956905	0.980102	0	-3.34
ENSG00000017260	ATP2C1	ATPase secretory pathway Ca2+ transporting 1 [Source:HGNC Symbol;Acc:HGNC:13211]	protein_coding	-0.1	6.73	0.0785671	0.19741	0.080615	0.236357	0.18	-0.59
ENSG00000017427	IGF1	insulin like growth factor 1 [Source:HGNC Symbol;Acc:HGNC:5464]	protein_coding	-0.9	2.86	1.16062e-06	1.94699e-05	4.79665e-06	0.000140484	0.5	-1.11
ENSG00000017483	SLC38A5	solute carrier family 38 member 5 [Source:HGNC Symbol;Acc:HGNC:18070]	protein_coding	0.44	3.56	0.0247953	0.0825498	0.424433	0.650346	0.23	-2.69
ENSG00000017797	RALBP1	ralA binding protein 1 [Source:HGNC Symbol;Acc:HGNC:9841]	protein_coding	0.08	6.83	0.29112	0.489096	0.1487	0.348092	0.14	-0.73
ENSG00000018189	RUFY3	RUN and FYVE domain containing 3 [Source:HGNC Symbol;Acc:HGNC:30285]	protein_coding	-0.25	4.48	0.000675706	0.00453863	0.0157341	0.0746958	0.17	-0.68
ENSG00000018236	CNTN1	contactin 1 [Source:HGNC Symbol;Acc:HGNC:2171]	protein_coding	-0.58	3.48	0.0024094	0.0128267	0.0785226	0.232221	0.06	-2.09
ENSG00000018280	SLC11A1	solute carrier family 11 member 1 [Source:HGNC Symbol;Acc:HGNC:10907]	protein_coding	-0.37	3.98	0.00094404	0.00596267	0.0531375	0.177591	0.14	-0.98
ENSG00000018408	WWTR1	WW domain containing transcription regulator 1 [Source:HGNC Symbol;Acc:HGNC:24042]	protein_coding	0	6.65	0.952665	1	0.980916	0.989996	0.06	-0.71
ENSG00000018607	ZNF806	zinc finger protein 806 [Source:HGNC Symbol;Acc:HGNC:33228]	transcribed_unprocessed_pseudogene	-0.13	-2.13	0.406985	0.615945	0.62237	0.79128	0.01	-1.67
ENSG00000018610	CXorf56	chromosome X open reading frame 56 [Source:HGNC Symbol;Acc:HGNC:26239]	protein_coding	0.01	4.3	0.869145	0.974499	0.712035	0.849172	0.02	-0.64
ENSG00000018625	ATP1A2	ATPase Na+/K+ transporting subunit alpha 2 [Source:HGNC Symbol;Acc:HGNC:800]	protein_coding	-2.17	2.08	1.8476e-12	1.55661e-10	0.00246519	0.0188009	0.19	-1.64
ENSG00000018699	TTC27	tetratricopeptide repeat domain 27 [Source:HGNC Symbol;Acc:HGNC:25986]	protein_coding	0.04	4.28	0.514961	0.709461	0.181464	0.396522	0.06	-0.51
ENSG00000018869	ZNF582	zinc finger protein 582 [Source:HGNC Symbol;Acc:HGNC:26421]	protein_coding	-0.17	0.94	0.0751388	0.191028	0.424977	0.650835	0.02	-0.97
ENSG00000019102	VSIG2	V-set and immunoglobulin domain containing 2 [Source:HGNC Symbol;Acc:HGNC:17149]	protein_coding	0.66	3.48	0.0120345	0.0468346	0.00492617	0.0315937	0.34	-4.02
ENSG00000019144	PHLDB1	pleckstrin homology like domain family B member 1 [Source:HGNC Symbol;Acc:HGNC:23697]	protein_coding	-0.4	6.13	1.5462e-05	0.000182867	3.53026e-06	0.000110149	0.45	-0.64
ENSG00000019186	CYP24A1	cytochrome P450 family 24 subfamily A member 1 [Source:HGNC Symbol;Acc:HGNC:2602]	protein_coding	0.63	1.29	0.0295207	0.0943678	0.0110911	0.0578008	0.22	-2.67
ENSG00000019485	PRDM11	PR/SET domain 11 [Source:HGNC Symbol;Acc:HGNC:13996]	protein_coding	-0.25	4.41	0.00594757	0.0266888	0.0463753	0.16157	0.14	-0.83
ENSG00000019505	SYT13	synaptotagmin 13 [Source:HGNC Symbol;Acc:HGNC:14962]	protein_coding	-0.31	3.88	0.0708038	0.182634	0.0958094	0.262673	0.16	-1.59
ENSG00000019549	SNAI2	snail family transcriptional repressor 2 [Source:HGNC Symbol;Acc:HGNC:11094]	protein_coding	-1.19	3.71	5.49166e-12	4.10757e-10	4.43564e-09	5.97467e-07	0.56	-1
ENSG00000019991	HGF	hepatocyte growth factor [Source:HGNC Symbol;Acc:HGNC:4893]	protein_coding	-0.99	1.36	1.39396e-09	5.28486e-08	7.91481e-07	3.38282e-05	0.58	-0.82
ENSG00000019995	ZRANB1	zinc finger RANBP2-type containing 1 [Source:HGNC Symbol;Acc:HGNC:18224]	protein_coding	-0.25	3.79	0.00496536	0.0230874	0.00694948	0.0408479	0.24	-0.84
ENSG00000020129	NCDN	neurochondrin [Source:HGNC Symbol;Acc:HGNC:17597]	protein_coding	0.2	5.74	0.00488224	0.0227673	2.712e-05	0.000555917	0.55	-0.43
ENSG00000020181	ADGRA2	adhesion G protein-coupled receptor A2 [Source:HGNC Symbol;Acc:HGNC:17849]	protein_coding	-0.78	4.77	8.51942e-08	1.96423e-06	3.06585e-06	9.84222e-05	0.42	-0.97
ENSG00000020219	CCT8L1P	chaperonin containing TCP1 subunit 8 like 1, pseudogene [Source:HGNC Symbol;Acc:HGNC:32153]	processed_pseudogene	0.1	-3.25	0.5545	0.744801	0.302314	0.536736	0.11	-1.78
ENSG00000020256	ZFP64	ZFP64 zinc finger protein [Source:HGNC Symbol;Acc:HGNC:15940]	protein_coding	-0.16	5.22	0.00237201	0.012656	0.000629108	0.00658808	0.38	-0.42
ENSG00000020426	MNAT1	MNAT1 component of CDK activating kinase [Source:HGNC Symbol;Acc:HGNC:7181]	protein_coding	-0.03	3.75	0.643406	0.816985	0.624703	0.792624	0.09	-0.65
ENSG00000020577	SAMD4A	sterile alpha motif domain containing 4A [Source:HGNC Symbol;Acc:HGNC:23023]	protein_coding	-0.01	3.71	0.919179	1	0.806949	0.90095	0.03	-1.23
ENSG00000020633	RUNX3	RUNX family transcription factor 3 [Source:HGNC Symbol;Acc:HGNC:10473]	protein_coding	0.69	5.4	0.000225271	0.0018157	0.542969	0.74265	0.12	-2.22
ENSG00000020922	MRE11	MRE11 homolog, double strand break repair nuclease [Source:HGNC Symbol;Acc:HGNC:7230]	protein_coding	0.07	4.97	0.234735	0.42582	0.124522	0.310727	0.12	-0.56
ENSG00000021300	PLEKHB1	pleckstrin homology domain containing B1 [Source:HGNC Symbol;Acc:HGNC:19079]	protein_coding	-0.18	6.2	0.195986	0.374962	0.638714	0.802228	0.09	-1.54
ENSG00000021355	SERPINB1	serpin family B member 1 [Source:HGNC Symbol;Acc:HGNC:3311]	protein_coding	0.41	6.33	2.41908e-05	0.000269794	3.06946e-05	0.000613945	0.38	-0.79
ENSG00000021461	CYP3A43	cytochrome P450 family 3 subfamily A member 43 [Source:HGNC Symbol;Acc:HGNC:17450]	protein_coding	0.19	-3.03	0.320413	0.521975	0.351695	0.586835	0.16	-2.33
ENSG00000021488	SLC7A9	solute carrier family 7 member 9 [Source:HGNC Symbol;Acc:HGNC:11067]	protein_coding	-0.26	-0.09	0.0843815	0.208208	0.82224	0.909308	0	-1.48
ENSG00000021574	SPAST	spastin [Source:HGNC Symbol;Acc:HGNC:11233]	protein_coding	-0.31	4.84	8.85411e-07	1.53894e-05	1.90975e-05	0.000420881	0.38	-0.42
ENSG00000021645	NRXN3	neurexin 3 [Source:HGNC Symbol;Acc:HGNC:8010]	protein_coding	0.04	2.68	0.82672	0.947598	0.962217	0.981465	0.05	-2.3
ENSG00000021762	OSBPL5	oxysterol binding protein like 5 [Source:HGNC Symbol;Acc:HGNC:16392]	protein_coding	-0.02	4.31	0.836208	0.953436	0.432639	0.657585	0.14	-0.91
ENSG00000021776	AQR	aquarius intron-binding spliceosomal factor [Source:HGNC Symbol;Acc:HGNC:29513]	protein_coding	0.08	5.56	0.188232	0.364344	0.0956226	0.262347	0.27	-0.55
ENSG00000021826	CPS1	carbamoyl-phosphate synthase 1 [Source:HGNC Symbol;Acc:HGNC:2323]	protein_coding	1.48	2.23	8.95212e-11	4.70611e-09	0.147648	0.346698	0.14	-2.56
ENSG00000021852	C8B	complement C8 beta chain [Source:HGNC Symbol;Acc:HGNC:1353]	protein_coding	0.2	-4.25	0.461354	0.661555	0.310454	0.543491	0.05	-1.86
ENSG00000022267	FHL1	four and a half LIM domains 1 [Source:HGNC Symbol;Acc:HGNC:3702]	protein_coding	-0.69	5.54	7.03277e-06	9.26065e-05	2.88906e-06	9.36993e-05	0.48	-1.01
ENSG00000022277	RTF2	replication termination factor 2 [Source:HGNC Symbol;Acc:HGNC:15890]	protein_coding	-0.05	6.3	0.409722	0.619068	0.192429	0.411435	0.14	-0.5
ENSG00000022355	GABRA1	gamma-aminobutyric acid type A receptor subunit alpha1 [Source:HGNC Symbol;Acc:HGNC:4075]	protein_coding	-0.96	-3.4	0.00466467	0.0219229	0.129986	0.319763	0.07	-2.18
ENSG00000022556	NLRP2	NLR family pyrin domain containing 2 [Source:HGNC Symbol;Acc:HGNC:22948]	protein_coding	-0.24	5.61	0.426129	0.635485	0.142983	0.339483	0	-6.21
ENSG00000022567	SLC45A4	solute carrier family 45 member 4 [Source:HGNC Symbol;Acc:HGNC:29196]	protein_coding	0.49	6	3.88919e-08	9.87105e-07	0.000139544	0.00201136	0.35	-0.84
ENSG00000022840	RNF10	ring finger protein 10 [Source:HGNC Symbol;Acc:HGNC:10055]	protein_coding	0.05	7.22	0.335985	0.540147	0.363115	0.598291	0.11	-0.6
ENSG00000023041	ZDHHC6	zinc finger DHHC-type palmitoyltransferase 6 [Source:HGNC Symbol;Acc:HGNC:19160]	protein_coding	-0.07	5.23	0.232176	0.422303	0.193391	0.412577	0.1	-0.57
ENSG00000023171	GRAMD1B	GRAM domain containing 1B [Source:HGNC Symbol;Acc:HGNC:29214]	protein_coding	0.8	4.07	1.55283e-10	7.71456e-09	1.61262e-06	5.96061e-05	0.4	-0.9
ENSG00000023191	RNH1	ribonuclease/angiogenin inhibitor 1 [Source:HGNC Symbol;Acc:HGNC:10074]	protein_coding	0.07	6.85	0.334478	0.538468	0.597738	0.774822	0.04	-0.69
ENSG00000023228	NDUFS1	NADH:ubiquinone oxidoreductase core subunit S1 [Source:HGNC Symbol;Acc:HGNC:7707]	protein_coding	0.15	6.33	0.00460818	0.0217221	0.0105964	0.0558733	0.34	-0.5
ENSG00000023287	RB1CC1	RB1 inducible coiled-coil 1 [Source:HGNC Symbol;Acc:HGNC:15574]	protein_coding	-0.05	5.82	0.464132	0.664248	0.176309	0.389838	0.08	-0.61
ENSG00000023318	ERP44	endoplasmic reticulum protein 44 [Source:HGNC Symbol;Acc:HGNC:18311]	protein_coding	0.17	6.65	0.0083789	0.0351667	0.00640179	0.0384806	0.22	-0.59
ENSG00000023330	ALAS1	5'-aminolevulinate synthase 1 [Source:HGNC Symbol;Acc:HGNC:396]	protein_coding	-0.02	5.9	0.69051	0.853707	0.927872	0.967049	0	-0.58
ENSG00000023445	BIRC3	baculoviral IAP repeat containing 3 [Source:HGNC Symbol;Acc:HGNC:591]	protein_coding	0.47	4.67	0.00499502	0.023204	0.0019924	0.0160238	0.2	-1.33
ENSG00000023516	AKAP11	A-kinase anchoring protein 11 [Source:HGNC Symbol;Acc:HGNC:369]	protein_coding	0.05	5.08	0.425632	0.63504	0.337477	0.572233	0.17	-0.78
ENSG00000023572	GLRX2	glutaredoxin 2 [Source:HGNC Symbol;Acc:HGNC:16065]	protein_coding	0.23	3.95	5.73741e-05	0.000560437	0.000961737	0.00916306	0.33	-0.54
ENSG00000023608	SNAPC1	small nuclear RNA activating complex polypeptide 1 [Source:HGNC Symbol;Acc:HGNC:11134]	protein_coding	0.13	2.96	0.0714716	0.183955	0.150556	0.350962	0.26	-0.7
ENSG00000023697	DERA	deoxyribose-phosphate aldolase [Source:HGNC Symbol;Acc:HGNC:24269]	protein_coding	-0.17	5.34	0.0675455	0.176145	0.164611	0.372277	0.2	-1.01
ENSG00000023734	STRAP	serine/threonine kinase receptor associated protein [Source:HGNC Symbol;Acc:HGNC:30796]	protein_coding	-0.4	7.01	4.13112e-06	5.85226e-05	0.00110229	0.0101979	0.25	-0.57
ENSG00000023839	ABCC2	ATP binding cassette subfamily C member 2 [Source:HGNC Symbol;Acc:HGNC:53]	protein_coding	0.26	-0.52	0.0467923	0.133976	0.167191	0.376388	0.19	-1.31
ENSG00000023892	DEF6	DEF6 guanine nucleotide exchange factor [Source:HGNC Symbol;Acc:HGNC:2760]	protein_coding	0.04	3.75	0.622029	0.800023	0.301917	0.536736	0.15	-0.89
ENSG00000023902	PLEKHO1	pleckstrin homology domain containing O1 [Source:HGNC Symbol;Acc:HGNC:24310]	protein_coding	-0.8	5.67	1.57527e-21	7.76879e-19	1.66964e-20	4.824e-16	0.98	-0.05
ENSG00000023909	GCLM	glutamate-cysteine ligase modifier subunit [Source:HGNC Symbol;Acc:HGNC:4312]	protein_coding	0.22	4.95	0.00739919	0.031916	0.0130784	0.065251	0.25	-0.78
ENSG00000024048	UBR2	ubiquitin protein ligase E3 component n-recognin 2 [Source:HGNC Symbol;Acc:HGNC:21289]	protein_coding	0.08	5.47	0.163349	0.331443	0.0845968	0.243885	0.19	-0.52
ENSG00000024422	EHD2	EH domain containing 2 [Source:HGNC Symbol;Acc:HGNC:3243]	protein_coding	-0.04	6.44	0.725552	0.879819	0.703662	0.843627	0.01	-1.49
ENSG00000024526	DEPDC1	DEP domain containing 1 [Source:HGNC Symbol;Acc:HGNC:22949]	protein_coding	-0.43	4.36	0.000160989	0.00136125	0.00114689	0.0105345	0.31	-0.95
ENSG00000024862	CCDC28A	coiled-coil domain containing 28A [Source:HGNC Symbol;Acc:HGNC:21098]	protein_coding	0.13	3.83	0.0877077	0.213773	0.497933	0.706443	0.06	-0.8
ENSG00000025039	RRAGD	Ras related GTP binding D [Source:HGNC Symbol;Acc:HGNC:19903]	protein_coding	-0.21	4.31	0.0841286	0.207677	0.0697192	0.214671	0.17	-1.18
ENSG00000025156	HSF2	heat shock transcription factor 2 [Source:HGNC Symbol;Acc:HGNC:5225]	protein_coding	-0.36	3.85	6.972e-07	1.24425e-05	2.09314e-06	7.33044e-05	0.36	-0.48
ENSG00000025293	PHF20	PHD finger protein 20 [Source:HGNC Symbol;Acc:HGNC:16098]	protein_coding	-0.12	5.7	0.0179149	0.0639736	0.0251164	0.10495	0.15	-0.41
ENSG00000025423	HSD17B6	hydroxysteroid 17-beta dehydrogenase 6 [Source:HGNC Symbol;Acc:HGNC:23316]	protein_coding	-1.08	0.98	1.79429e-14	2.54303e-12	8.12184e-14	1.18169e-10	0.79	-0.55
ENSG00000025434	NR1H3	nuclear receptor subfamily 1 group H member 3 [Source:HGNC Symbol;Acc:HGNC:7966]	protein_coding	-0.14	4.69	0.0703949	0.181949	0.574507	0.758618	0.07	-0.81
ENSG00000025708	TYMP	thymidine phosphorylase [Source:HGNC Symbol;Acc:HGNC:3148]	protein_coding	-0.56	5.79	9.4144e-05	0.000856574	0.00489752	0.0314553	0.4	-1.06
ENSG00000025770	NCAPH2	non-SMC condensin II complex subunit H2 [Source:HGNC Symbol;Acc:HGNC:25071]	protein_coding	-0.16	5.11	0.0243936	0.0815675	0.149759	0.349719	0.16	-0.67
ENSG00000025772	TOMM34	translocase of outer mitochondrial membrane 34 [Source:HGNC Symbol;Acc:HGNC:15746]	protein_coding	-0.07	6.56	0.345169	0.550477	0.588006	0.769324	0.08	-0.72
ENSG00000025796	SEC63	SEC63 homolog, protein translocation regulator [Source:HGNC Symbol;Acc:HGNC:21082]	protein_coding	-0.09	6.23	0.139353	0.295709	0.309001	0.541982	0.19	-0.72
ENSG00000025800	KPNA6	karyopherin subunit alpha 6 [Source:HGNC Symbol;Acc:HGNC:6399]	protein_coding	-0.07	6.71	0.224354	0.412004	0.618739	0.788727	0.03	-0.71
ENSG00000026025	VIM	vimentin [Source:HGNC Symbol;Acc:HGNC:12692]	protein_coding	-0.42	8.93	0.000127378	0.00111304	4.82127e-05	0.000881357	0.35	-0.8
ENSG00000026036	RTEL1-TNFRSF6B	RTEL1-TNFRSF6B readthrough (NMD candidate) [Source:HGNC Symbol;Acc:HGNC:44095]	protein_coding	-0.02	1.41	0.866044	0.972633	0.476184	0.690064	0.14	-1.61
ENSG00000026103	FAS	Fas cell surface death receptor [Source:HGNC Symbol;Acc:HGNC:11920]	protein_coding	0.08	4.2	0.422274	0.631663	0.462931	0.680916	0.02	-1.05
ENSG00000026297	RNASET2	ribonuclease T2 [Source:HGNC Symbol;Acc:HGNC:21686]	protein_coding	0.35	6.35	0.000352455	0.0026317	0.0225554	0.0973095	0.2	-0.92
ENSG00000026508	CD44	CD44 molecule (Indian blood group) [Source:HGNC Symbol;Acc:HGNC:1681]	protein_coding	-0.08	6.25	0.51413	0.708653	0.203539	0.42605	0.3	-1.3
ENSG00000026559	KCNG1	potassium voltage-gated channel modifier subfamily G member 1 [Source:HGNC Symbol;Acc:HGNC:6248]	protein_coding	-0.88	3.61	7.43891e-05	0.000699604	0.014259	0.0695676	0.23	-2.17
ENSG00000026652	AGPAT4	1-acylglycerol-3-phosphate O-acyltransferase 4 [Source:HGNC Symbol;Acc:HGNC:20885]	protein_coding	-0.59	3.54	2.14713e-08	5.78866e-07	7.65267e-07	3.2927e-05	0.52	-0.64
ENSG00000026751	SLAMF7	SLAM family member 7 [Source:HGNC Symbol;Acc:HGNC:21394]	protein_coding	-1.7	3.35	1.25395e-13	1.45771e-11	2.09469e-07	1.18205e-05	0.68	-1.29
ENSG00000026950	BTN3A1	butyrophilin subfamily 3 member A1 [Source:HGNC Symbol;Acc:HGNC:1138]	protein_coding	-0.03	5.72	0.736889	0.886982	0.884026	0.944462	0.05	-1.01
ENSG00000027001	MIPEP	mitochondrial intermediate peptidase [Source:HGNC Symbol;Acc:HGNC:7104]	protein_coding	0.16	4.3	0.0309433	0.0977156	0.131814	0.322722	0.14	-0.86
ENSG00000027075	PRKCH	protein kinase C eta [Source:HGNC Symbol;Acc:HGNC:9403]	protein_coding	0.25	3.47	0.0101496	0.0409848	0.0766305	0.228346	0.11	-0.89
ENSG00000027644	INSRR	insulin receptor related receptor [Source:HGNC Symbol;Acc:HGNC:6093]	protein_coding	-0.9	-0.88	0.000133919	0.00116449	0.0010278	0.00964414	0.27	-1.44
ENSG00000027697	IFNGR1	interferon gamma receptor 1 [Source:HGNC Symbol;Acc:HGNC:5439]	protein_coding	-0.06	6.14	0.402149	0.61105	0.40936	0.636004	0.09	-0.84
ENSG00000027847	B4GALT7	beta-1,4-galactosyltransferase 7 [Source:HGNC Symbol;Acc:HGNC:930]	protein_coding	0	4.98	0.979272	1	0.66576	0.820727	0.05	-0.63
ENSG00000027869	SH2D2A	SH2 domain containing 2A [Source:HGNC Symbol;Acc:HGNC:10821]	protein_coding	-0.15	3.05	0.196449	0.375741	0.327185	0.56092	0.07	-0.97
ENSG00000028116	VRK2	VRK serine/threonine kinase 2 [Source:HGNC Symbol;Acc:HGNC:12719]	protein_coding	-0.07	3.65	0.287459	0.485819	0.338897	0.573831	0.09	-0.64
ENSG00000028137	TNFRSF1B	TNF receptor superfamily member 1B [Source:HGNC Symbol;Acc:HGNC:11917]	protein_coding	-0.44	4.88	0.000296639	0.0022828	0.0152939	0.0733349	0.31	-1.23
ENSG00000028203	VEZT	vezatin, adherens junctions transmembrane protein [Source:HGNC Symbol;Acc:HGNC:18258]	protein_coding	-0.14	5.45	0.0195994	0.068552	0.0228907	0.0983339	0.27	-0.67
ENSG00000028277	POU2F2	POU class 2 homeobox 2 [Source:HGNC Symbol;Acc:HGNC:9213]	protein_coding	-0.44	3.38	1.19584e-05	0.000146515	8.01151e-05	0.0013147	0.4	-0.78
ENSG00000028310	BRD9	bromodomain containing 9 [Source:HGNC Symbol;Acc:HGNC:25818]	protein_coding	0.08	5.38	0.206629	0.389916	0.0440582	0.156286	0.27	-0.55
ENSG00000028528	SNX1	sorting nexin 1 [Source:HGNC Symbol;Acc:HGNC:11172]	protein_coding	0.08	6.38	0.133631	0.286828	0.0463753	0.16157	0.24	-0.56
ENSG00000028839	TBPL1	TATA-box binding protein like 1 [Source:HGNC Symbol;Acc:HGNC:11589]	protein_coding	-0.36	3.8	4.212e-06	5.95155e-05	0.000344711	0.0041249	0.3	-0.62
ENSG00000029153	ARNTL2	aryl hydrocarbon receptor nuclear translocator like 2 [Source:HGNC Symbol;Acc:HGNC:18984]	protein_coding	-0.7	3.75	4.36096e-07	8.25642e-06	2.30662e-06	7.94327e-05	0.53	-0.76
ENSG00000029363	BCLAF1	BCL2 associated transcription factor 1 [Source:HGNC Symbol;Acc:HGNC:16863]	protein_coding	-0.04	6.6	0.344319	0.549522	0.563687	0.749883	0.05	-0.49
ENSG00000029364	SLC39A9	solute carrier family 39 member 9 [Source:HGNC Symbol;Acc:HGNC:20182]	protein_coding	-0.05	6.14	0.496009	0.691723	0.0832522	0.241436	0.27	-0.77
ENSG00000029534	ANK1	ankyrin 1 [Source:HGNC Symbol;Acc:HGNC:492]	protein_coding	-0.47	1.53	0.0309841	0.0978138	0.644087	0.806033	0.09	-1.94
ENSG00000029559	IBSP	integrin binding sialoprotein [Source:HGNC Symbol;Acc:HGNC:5341]	protein_coding	-0.25	1.3	0.27575	0.476063	0.910746	0.958545	0.1	-2.38
ENSG00000029639	TFB1M	transcription factor B1, mitochondrial [Source:HGNC Symbol;Acc:HGNC:17037]	protein_coding	0.03	2.64	0.611991	0.79108	0.963712	0.98205	0.1	-0.77
ENSG00000029725	RABEP1	rabaptin, RAB GTPase binding effector protein 1 [Source:HGNC Symbol;Acc:HGNC:17677]	protein_coding	-0.3	4.45	2.56046e-06	3.87277e-05	3.95503e-05	0.000749315	0.34	-0.46
ENSG00000029993	HMGB3	high mobility group box 3 [Source:HGNC Symbol;Acc:HGNC:5004]	protein_coding	-0.1	5.98	0.233295	0.423867	0.144267	0.341264	0.11	-0.81
ENSG00000030066	NUP160	nucleoporin 160 [Source:HGNC Symbol;Acc:HGNC:18017]	protein_coding	-0.17	5.72	0.00365103	0.0179912	0.0158154	0.0750137	0.24	-0.53
ENSG00000030110	BAK1	BCL2 antagonist/killer 1 [Source:HGNC Symbol;Acc:HGNC:949]	protein_coding	0.02	5.54	0.772687	0.910927	0.775155	0.88605	0.08	-0.94
ENSG00000030304	MUSK	muscle associated receptor tyrosine kinase [Source:HGNC Symbol;Acc:HGNC:7525]	protein_coding	-1.15	-2.33	3.37258e-06	4.91545e-05	0.0184622	0.0840228	0.12	-1.71
ENSG00000030419	IKZF2	IKAROS family zinc finger 2 [Source:HGNC Symbol;Acc:HGNC:13177]	protein_coding	0.34	3.59	4.02954e-05	0.000415983	5.19229e-07	2.39455e-05	0.43	-0.44
ENSG00000030582	GRN	granulin precursor [Source:HGNC Symbol;Acc:HGNC:4601]	protein_coding	-0.27	9.04	0.00120584	0.00727245	0.000426903	0.00488681	0.38	-0.66
ENSG00000031003	FAM13B	family with sequence similarity 13 member B [Source:HGNC Symbol;Acc:HGNC:1335]	protein_coding	0	4.4	0.937879	1	0.766547	0.882773	0.05	-0.62
ENSG00000031081	ARHGAP31	Rho GTPase activating protein 31 [Source:HGNC Symbol;Acc:HGNC:29216]	protein_coding	-0.73	3.89	1.43122e-10	7.16909e-09	9.28784e-09	1.04619e-06	0.52	-0.6
ENSG00000031691	CENPQ	centromere protein Q [Source:HGNC Symbol;Acc:HGNC:21347]	protein_coding	-0.36	3.05	2.32088e-05	0.000260183	8.97128e-05	0.00142772	0.46	-0.63
ENSG00000031698	SARS1	seryl-tRNA synthetase 1 [Source:HGNC Symbol;Acc:HGNC:10537]	protein_coding	0.08	7.05	0.131764	0.284848	0.0814317	0.237966	0.16	-0.58
ENSG00000031823	RANBP3	RAN binding protein 3 [Source:HGNC Symbol;Acc:HGNC:9850]	protein_coding	0.03	5.88	0.663729	0.83225	0.544837	0.743619	0.08	-0.61
ENSG00000032219	ARID4A	AT-rich interaction domain 4A [Source:HGNC Symbol;Acc:HGNC:9885]	protein_coding	0.15	4.44	0.0104018	0.041767	0.0104545	0.0553571	0.3	-0.58
ENSG00000032389	EIPR1	EARP complex and GARP complex interacting protein 1 [Source:HGNC Symbol;Acc:HGNC:12383]	protein_coding	-0.05	5.18	0.46277	0.662892	0.586069	0.767728	0.03	-0.68
ENSG00000032444	PNPLA6	patatin like phospholipase domain containing 6 [Source:HGNC Symbol;Acc:HGNC:16268]	protein_coding	-0.11	6.21	0.183987	0.36104	0.761539	0.880198	0	-0.92
ENSG00000032742	IFT88	intraflagellar transport 88 [Source:HGNC Symbol;Acc:HGNC:20606]	protein_coding	-0.05	3.3	0.487349	0.683608	0.389422	0.622982	0.12	-0.92
ENSG00000033011	ALG1	ALG1 chitobiosyldiphosphodolichol beta-mannosyltransferase [Source:HGNC Symbol;Acc:HGNC:18294]	protein_coding	0.15	4.21	0.0431548	0.126273	0.0545372	0.180743	0.19	-0.73
ENSG00000033030	ZCCHC8	zinc finger CCHC-type containing 8 [Source:HGNC Symbol;Acc:HGNC:25265]	protein_coding	-0.05	4.68	0.399356	0.608071	0.493778	0.70306	0.02	-0.74
ENSG00000033050	ABCF2	ATP binding cassette subfamily F member 2 [Source:HGNC Symbol;Acc:HGNC:71]	protein_coding	0.06	4.46	0.394309	0.602641	0.628027	0.794869	0.06	-0.65
ENSG00000033100	CHPF2	chondroitin polymerizing factor 2 [Source:HGNC Symbol;Acc:HGNC:29270]	protein_coding	0.01	6.28	0.869584	0.974847	0.313483	0.546586	0.21	-0.94
ENSG00000033122	LRRC7	leucine rich repeat containing 7 [Source:HGNC Symbol;Acc:HGNC:18531]	protein_coding	-0.3	0.72	0.0627249	0.166647	0.0119533	0.0610663	0.27	-0.97
ENSG00000033170	FUT8	fucosyltransferase 8 [Source:HGNC Symbol;Acc:HGNC:4019]	protein_coding	0.08	6.32	0.448947	0.651493	0.824431	0.91058	0.16	-1.3
ENSG00000033178	UBA6	ubiquitin like modifier activating enzyme 6 [Source:HGNC Symbol;Acc:HGNC:25581]	protein_coding	-0.11	5	0.0651244	0.171565	0.0814317	0.237966	0.13	-0.57
ENSG00000033327	GAB2	GRB2 associated binding protein 2 [Source:HGNC Symbol;Acc:HGNC:14458]	protein_coding	0.14	7.1	0.247344	0.442045	0.0272642	0.11112	0.2	-0.97
ENSG00000033627	ATP6V0A1	ATPase H+ transporting V0 subunit a1 [Source:HGNC Symbol;Acc:HGNC:865]	protein_coding	-0.22	5.38	0.00103323	0.0064105	4.61242e-05	0.000850442	0.48	-0.52
ENSG00000033800	PIAS1	protein inhibitor of activated STAT 1 [Source:HGNC Symbol;Acc:HGNC:2752]	protein_coding	0.11	5.62	0.0549646	0.151546	0.0623993	0.198773	0.19	-0.55
ENSG00000033867	SLC4A7	solute carrier family 4 member 7 [Source:HGNC Symbol;Acc:HGNC:11033]	protein_coding	0.01	4.54	0.888927	0.987896	0.753688	0.87589	0.05	-0.79
ENSG00000034053	APBA2	amyloid beta precursor protein binding family A member 2 [Source:HGNC Symbol;Acc:HGNC:579]	protein_coding	-0.39	3.95	0.00208831	0.0114296	0.000116203	0.00174229	0.42	-0.94
ENSG00000034152	MAP2K3	mitogen-activated protein kinase kinase 3 [Source:HGNC Symbol;Acc:HGNC:6843]	protein_coding	0.14	5.88	0.0423579	0.124464	0.0219518	0.0954393	0.29	-0.54
ENSG00000034239	EFCAB1	EF-hand calcium binding domain 1 [Source:HGNC Symbol;Acc:HGNC:25678]	protein_coding	1.43	2.38	4.2632e-08	1.06862e-06	0.0155326	0.0740619	0.19	-2.94
ENSG00000034510	TMSB10	thymosin beta 10 [Source:HGNC Symbol;Acc:HGNC:11879]	protein_coding	-0.15	10.48	0.0952251	0.226915	0.0670179	0.208914	0.13	-1.07
ENSG00000034533	ASTE1	asteroid homolog 1 [Source:HGNC Symbol;Acc:HGNC:25021]	protein_coding	-0.15	3.33	0.00728604	0.0315063	0.0359915	0.135155	0.16	-0.51
ENSG00000034677	RNF19A	ring finger protein 19A, RBR E3 ubiquitin protein ligase [Source:HGNC Symbol;Acc:HGNC:13432]	protein_coding	0.11	5.82	0.194952	0.373419	0.0107401	0.0564679	0.28	-0.72
ENSG00000034693	PEX3	peroxisomal biogenesis factor 3 [Source:HGNC Symbol;Acc:HGNC:8858]	protein_coding	-0.23	3.72	0.00194689	0.0107813	0.0130784	0.065251	0.24	-0.74
ENSG00000034713	GABARAPL2	GABA type A receptor associated protein like 2 [Source:HGNC Symbol;Acc:HGNC:13291]	protein_coding	0.07	6.11	0.333358	0.537163	0.698795	0.840396	0.06	-0.77
ENSG00000034971	MYOC	myocilin [Source:HGNC Symbol;Acc:HGNC:7610]	protein_coding	2.08	-0.33	1.66277e-13	1.86784e-11	0.0643662	0.203257	0.24	-2.97
ENSG00000035115	SH3YL1	SH3 and SYLF domain containing 1 [Source:HGNC Symbol;Acc:HGNC:29546]	protein_coding	0.36	5.97	4.2639e-06	6.01228e-05	5.41161e-06	0.000154272	0.41	-0.57
ENSG00000035141	FAM136A	family with sequence similarity 136 member A [Source:HGNC Symbol;Acc:HGNC:25911]	protein_coding	-0.07	6.21	0.234638	0.425721	0.625367	0.793153	0.03	-0.69
ENSG00000035403	VCL	vinculin [Source:HGNC Symbol;Acc:HGNC:12665]	protein_coding	0.13	7.97	0.0774369	0.195323	0.178721	0.393359	0.1	-0.82
ENSG00000035499	DEPDC1B	DEP domain containing 1B [Source:HGNC Symbol;Acc:HGNC:24902]	protein_coding	-0.67	3.46	1.08964e-08	3.2024e-07	8.54612e-09	9.91642e-07	0.59	-0.53
ENSG00000035664	DAPK2	death associated protein kinase 2 [Source:HGNC Symbol;Acc:HGNC:2675]	protein_coding	0.88	3.21	9.5951e-12	6.75564e-10	3.01906e-07	1.55072e-05	0.47	-0.88
ENSG00000035681	NSMAF	neutral sphingomyelinase activation associated factor [Source:HGNC Symbol;Acc:HGNC:8017]	protein_coding	0.02	4.77	0.768038	0.907076	0.514737	0.720283	0.01	-0.59
ENSG00000035687	ADSS2	adenylosuccinate synthase 2 [Source:HGNC Symbol;Acc:HGNC:292]	protein_coding	0.16	5.79	0.00658901	0.0290662	0.00109502	0.0101387	0.39	-0.46
ENSG00000035720	STAP1	signal transducing adaptor family member 1 [Source:HGNC Symbol;Acc:HGNC:24133]	protein_coding	-0.79	-1.16	2.20372e-05	0.000248564	0.00625669	0.0377928	0.27	-1.61
ENSG00000035862	TIMP2	TIMP metallopeptidase inhibitor 2 [Source:HGNC Symbol;Acc:HGNC:11821]	protein_coding	-0.61	7.88	2.84706e-08	7.4505e-07	2.37525e-07	1.29975e-05	0.5	-0.59
ENSG00000035928	RFC1	replication factor C subunit 1 [Source:HGNC Symbol;Acc:HGNC:9969]	protein_coding	-0.08	5.48	0.188656	0.364966	0.280066	0.51657	0	-0.53
ENSG00000036054	TBC1D23	TBC1 domain family member 23 [Source:HGNC Symbol;Acc:HGNC:25622]	protein_coding	0.02	5.31	0.662206	0.831028	0.320286	0.553527	0.09	-0.48
ENSG00000036257	CUL3	cullin 3 [Source:HGNC Symbol;Acc:HGNC:2553]	protein_coding	0.02	5.83	0.738859	0.888492	0.496744	0.705527	0.12	-0.57
ENSG00000036448	MYOM2	myomesin 2 [Source:HGNC Symbol;Acc:HGNC:7614]	protein_coding	0.25	-0.11	0.201151	0.382393	0.78019	0.887658	0.1	-2.51
ENSG00000036473	OTC	ornithine carbamoyltransferase [Source:HGNC Symbol;Acc:HGNC:8512]	protein_coding	-0.18	-1.53	0.52764	0.721309	0.0260675	0.107794	0.31	-2.67
ENSG00000036530	CYP46A1	cytochrome P450 family 46 subfamily A member 1 [Source:HGNC Symbol;Acc:HGNC:2641]	protein_coding	-0.1	0.49	0.420163	0.629471	0.205211	0.428122	0.17	-1.25
ENSG00000036549	ZZZ3	zinc finger ZZ-type containing 3 [Source:HGNC Symbol;Acc:HGNC:24523]	protein_coding	0.05	5.4	0.400367	0.609235	0.319373	0.552743	0.09	-0.67
ENSG00000036565	SLC18A1	solute carrier family 18 member A1 [Source:HGNC Symbol;Acc:HGNC:10934]	protein_coding	-0.79	-3.71	0.00123875	0.00743487	0.0219945	0.0955746	0.21	-2.93
ENSG00000036672	USP2	ubiquitin specific peptidase 2 [Source:HGNC Symbol;Acc:HGNC:12618]	protein_coding	0.17	2.64	0.159648	0.325894	0.13448	0.326998	0.24	-1.31
ENSG00000036828	CASR	calcium sensing receptor [Source:HGNC Symbol;Acc:HGNC:1514]	protein_coding	-0.27	0.29	0.406162	0.61516	0.101975	0.273732	0.24	-4.02
ENSG00000037042	TUBG2	tubulin gamma 2 [Source:HGNC Symbol;Acc:HGNC:12419]	protein_coding	-0.29	3.74	3.71217e-05	0.000389383	1.39526e-05	0.000327612	0.48	-0.5
ENSG00000037241	RPL26L1	ribosomal protein L26 like 1 [Source:HGNC Symbol;Acc:HGNC:17050]	protein_coding	0.02	4.5	0.792239	0.923219	0.626696	0.794002	0.03	-1
ENSG00000037280	FLT4	fms related receptor tyrosine kinase 4 [Source:HGNC Symbol;Acc:HGNC:3767]	protein_coding	0.11	3.67	0.357877	0.565054	0.373602	0.607668	0.09	-1.29
ENSG00000037474	NSUN2	NOP2/Sun RNA methyltransferase 2 [Source:HGNC Symbol;Acc:HGNC:25994]	protein_coding	0.12	5.82	0.0364274	0.110634	0.0404442	0.146949	0.22	-0.51
ENSG00000037637	FBXO42	F-box protein 42 [Source:HGNC Symbol;Acc:HGNC:29249]	protein_coding	-0.08	5.37	0.151394	0.313785	0.223199	0.451224	0.09	-0.62
ENSG00000037757	MRI1	methylthioribose-1-phosphate isomerase 1 [Source:HGNC Symbol;Acc:HGNC:28469]	protein_coding	0.25	4.67	0.00724886	0.0313679	0.000557322	0.00600165	0.27	-0.69
ENSG00000037897	METTL1	methyltransferase like 1 [Source:HGNC Symbol;Acc:HGNC:7030]	protein_coding	0	4.26	0.971462	1	0.665078	0.820191	0.01	-0.7
ENSG00000037965	HOXC8	homeobox C8 [Source:HGNC Symbol;Acc:HGNC:5129]	protein_coding	0.38	1.08	0.0456235	0.131327	0.546708	0.743619	0.02	-2.79
ENSG00000038002	AGA	aspartylglucosaminidase [Source:HGNC Symbol;Acc:HGNC:318]	protein_coding	-0.02	3.71	0.784577	0.917144	0.561788	0.748425	0.02	-1.19
ENSG00000038210	PI4K2B	phosphatidylinositol 4-kinase type 2 beta [Source:HGNC Symbol;Acc:HGNC:18215]	protein_coding	-0.08	4.21	0.277717	0.478144	0.407764	0.634702	0.08	-0.82
ENSG00000038219	BOD1L1	biorientation of chromosomes in cell division 1 like 1 [Source:HGNC Symbol;Acc:HGNC:31792]	protein_coding	-0.09	5.57	0.195483	0.374246	0.327649	0.561349	0.09	-0.72
ENSG00000038274	MAT2B	methionine adenosyltransferase 2B [Source:HGNC Symbol;Acc:HGNC:6905]	protein_coding	0.23	6.5	0.000901594	0.00573819	0.000428417	0.00489734	0.32	-0.51
ENSG00000038295	TLL1	tolloid like 1 [Source:HGNC Symbol;Acc:HGNC:11843]	protein_coding	-0.8	0.55	0.000358359	0.00266692	0.00322925	0.0230774	0.38	-1.91
ENSG00000038358	EDC4	enhancer of mRNA decapping 4 [Source:HGNC Symbol;Acc:HGNC:17157]	protein_coding	-0.1	5.08	0.2072	0.390637	0.276738	0.513546	0.02	-0.98
ENSG00000038382	TRIO	trio Rho guanine nucleotide exchange factor [Source:HGNC Symbol;Acc:HGNC:12303]	protein_coding	-0.02	6.44	0.802552	0.930108	0.711336	0.848706	0.01	-0.85
ENSG00000038427	VCAN	versican [Source:HGNC Symbol;Acc:HGNC:2464]	protein_coding	-1.4	6.54	2.24012e-11	1.414e-09	7.81846e-09	9.277e-07	0.52	-1.48
ENSG00000038532	CLEC16A	C-type lectin domain containing 16A [Source:HGNC Symbol;Acc:HGNC:29013]	protein_coding	-0.17	5.52	0.0402603	0.119698	0.138681	0.333917	0.11	-0.77
ENSG00000038945	MSR1	macrophage scavenger receptor 1 [Source:HGNC Symbol;Acc:HGNC:7376]	protein_coding	-0.74	5.07	3.47366e-08	8.93606e-07	1.45611e-05	0.000338598	0.44	-1.06
ENSG00000039123	MTREX	Mtr4 exosome RNA helicase [Source:HGNC Symbol;Acc:HGNC:18734]	protein_coding	0.09	5.16	0.133822	0.287137	0.235925	0.465272	0.11	-0.75
ENSG00000039319	ZFYVE16	zinc finger FYVE-type containing 16 [Source:HGNC Symbol;Acc:HGNC:20756]	protein_coding	-0.28	3.97	5.66456e-05	0.000554482	0.000262745	0.00333613	0.31	-0.47
ENSG00000039523	RIPOR1	RHO family interacting cell polarization regulator 1 [Source:HGNC Symbol;Acc:HGNC:25836]	protein_coding	-0.09	5.41	0.188299	0.364427	0.231871	0.46224	0.05	-0.84
ENSG00000039537	C6	complement C6 [Source:HGNC Symbol;Acc:HGNC:1339]	protein_coding	1.59	0.14	4.234e-10	1.83453e-08	0.24832	0.479713	0.07	-2.98
ENSG00000039560	RAI14	retinoic acid induced 14 [Source:HGNC Symbol;Acc:HGNC:14873]	protein_coding	-0.58	6.04	4.32082e-08	1.08128e-06	1.65079e-06	6.06042e-05	0.44	-0.66
ENSG00000039600	SOX30	SRY-box transcription factor 30 [Source:HGNC Symbol;Acc:HGNC:30635]	protein_coding	-0.2	0.12	0.242117	0.434935	0.328576	0.562488	0.06	-1.67
ENSG00000039650	PNKP	polynucleotide kinase 3'-phosphatase [Source:HGNC Symbol;Acc:HGNC:9154]	protein_coding	0.02	5.38	0.74116	0.890202	0.946525	0.975877	0.05	-0.68
ENSG00000039987	BEST2	bestrophin 2 [Source:HGNC Symbol;Acc:HGNC:17107]	protein_coding	0.02	-2.09	0.935531	1	0.0912835	0.256203	0.12	-1.29
ENSG00000040199	PHLPP2	PH domain and leucine rich repeat protein phosphatase 2 [Source:HGNC Symbol;Acc:HGNC:29149]	protein_coding	-0.01	3.01	0.933424	1	0.550459	0.743619	0.09	-1.16
ENSG00000040275	SPDL1	spindle apparatus coiled-coil protein 1 [Source:HGNC Symbol;Acc:HGNC:26010]	protein_coding	-0.25	4.14	0.000226067	0.00182139	0.0010488	0.00979236	0.31	-0.5
ENSG00000040341	STAU2	staufen double-stranded RNA binding protein 2 [Source:HGNC Symbol;Acc:HGNC:11371]	protein_coding	-0.15	5.45	0.0137848	0.0520792	0.0086611	0.0482392	0.16	-0.49
ENSG00000040487	SLC66A1	solute carrier family 66 member 1 [Source:HGNC Symbol;Acc:HGNC:26001]	protein_coding	-0.24	4.37	0.00115863	0.00704162	0.00289383	0.0212101	0.21	-0.64
ENSG00000040531	CTNS	cystinosin, lysosomal cystine transporter [Source:HGNC Symbol;Acc:HGNC:2518]	protein_coding	-0.33	4.18	6.47766e-07	1.16529e-05	3.47141e-05	0.000676714	0.43	-0.41
ENSG00000040608	RTN4R	reticulon 4 receptor [Source:HGNC Symbol;Acc:HGNC:18601]	protein_coding	-0.06	4.46	0.608355	0.789839	0.946525	0.975877	0.02	-1.05
ENSG00000040633	PHF23	PHD finger protein 23 [Source:HGNC Symbol;Acc:HGNC:28428]	protein_coding	-0.22	5.52	6.02177e-05	0.000583795	0.000300582	0.00369085	0.27	-0.43
ENSG00000040731	CDH10	cadherin 10 [Source:HGNC Symbol;Acc:HGNC:1749]	protein_coding	-1.11	-2.87	0.000675475	0.00453758	0.0350574	0.132778	0.18	-3.28
ENSG00000040933	INPP4A	inositol polyphosphate-4-phosphatase type I A [Source:HGNC Symbol;Acc:HGNC:6074]	protein_coding	-0.24	4.71	5.3033e-05	0.000525307	6.92746e-05	0.0011784	0.38	-0.42
ENSG00000041353	RAB27B	RAB27B, member RAS oncogene family [Source:HGNC Symbol;Acc:HGNC:9767]	protein_coding	0.3	2.18	0.0464153	0.133142	0.000721642	0.00732623	0.3	-1.22
ENSG00000041357	PSMA4	proteasome 20S subunit alpha 4 [Source:HGNC Symbol;Acc:HGNC:9533]	protein_coding	-0.03	6.76	0.702674	0.861391	0.841999	0.920728	0.05	-0.85
ENSG00000041515	MYO16	myosin XVI [Source:HGNC Symbol;Acc:HGNC:29822]	protein_coding	-1.04	-0.36	1.53315e-05	0.000181607	0.0113626	0.0588238	0.17	-1.74
ENSG00000041802	LSG1	large 60S subunit nuclear export GTPase 1 [Source:HGNC Symbol;Acc:HGNC:25652]	protein_coding	-0.19	5.78	0.00418621	0.0200995	0.00594411	0.0363972	0.37	-0.64
ENSG00000041982	TNC	tenascin C [Source:HGNC Symbol;Acc:HGNC:5318]	protein_coding	-0.61	5.76	0.00168475	0.00957347	0.0182445	0.0833145	0.27	-1.65
ENSG00000041988	THAP3	THAP domain containing 3 [Source:HGNC Symbol;Acc:HGNC:20855]	protein_coding	-0.06	3.55	0.31824	0.519462	0.727474	0.859109	0.06	-0.8
ENSG00000042062	RIPOR3	RIPOR family member 3 [Source:HGNC Symbol;Acc:HGNC:16168]	protein_coding	-0.48	1.76	0.00176644	0.00993731	1.18183e-06	4.64572e-05	0.45	-0.85
ENSG00000042088	TDP1	tyrosyl-DNA phosphodiesterase 1 [Source:HGNC Symbol;Acc:HGNC:18884]	protein_coding	-0.02	4.63	0.709505	0.867086	0.901827	0.953699	0.13	-0.83
ENSG00000042286	AIFM2	apoptosis inducing factor mitochondria associated 2 [Source:HGNC Symbol;Acc:HGNC:21411]	protein_coding	0.16	3.97	0.0436654	0.127026	0.0210466	0.0924989	0.23	-0.73
ENSG00000042317	SPATA7	spermatogenesis associated 7 [Source:HGNC Symbol;Acc:HGNC:20423]	protein_coding	-0.03	3.09	0.676451	0.842127	0.339845	0.574763	0.11	-0.75
ENSG00000042429	MED17	mediator complex subunit 17 [Source:HGNC Symbol;Acc:HGNC:2375]	protein_coding	0.12	2.08	0.0238884	0.0801566	0.00222425	0.0174205	0.27	-0.38
ENSG00000042445	RETSAT	retinol saturase [Source:HGNC Symbol;Acc:HGNC:25991]	protein_coding	0.2	4.98	0.00717841	0.0311208	0.144009	0.340811	0.18	-0.73
ENSG00000042493	CAPG	capping actin protein, gelsolin like [Source:HGNC Symbol;Acc:HGNC:1474]	protein_coding	-0.2	7.16	0.0345879	0.106201	0.0215217	0.0940647	0.23	-0.79
ENSG00000042753	AP2S1	adaptor related protein complex 2 subunit sigma 1 [Source:HGNC Symbol;Acc:HGNC:565]	protein_coding	-0.22	6.35	0.0102086	0.0411709	0.00897633	0.0495744	0.22	-0.69
ENSG00000042781	USH2A	usherin [Source:HGNC Symbol;Acc:HGNC:12601]	protein_coding	0.3	-0.26	0.125597	0.276743	0.285108	0.522352	0.09	-1.68
ENSG00000042813	ZPBP	zona pellucida binding protein [Source:HGNC Symbol;Acc:HGNC:15662]	protein_coding	0.18	-2.8	0.344953	0.550263	0.52087	0.725299	0.06	-2.37
ENSG00000042832	TG	thyroglobulin [Source:HGNC Symbol;Acc:HGNC:11764]	protein_coding	0.59	0.58	0.00141184	0.00828884	0.284686	0.521841	0.05	-1.64
ENSG00000042980	ADAM28	ADAM metallopeptidase domain 28 [Source:HGNC Symbol;Acc:HGNC:206]	protein_coding	0.36	4.45	0.0117414	0.0459151	0.539243	0.740041	0.05	-1.69
ENSG00000043039	BARX2	BARX homeobox 2 [Source:HGNC Symbol;Acc:HGNC:956]	protein_coding	0.15	4.02	0.537272	0.72912	0.0132864	0.066089	0.22	-2.29
ENSG00000043093	DCUN1D1	defective in cullin neddylation 1 domain containing 1 [Source:HGNC Symbol;Acc:HGNC:18184]	protein_coding	-0.14	5.61	0.0160111	0.0584517	0.0149418	0.0720833	0.23	-0.53
ENSG00000043355	ZIC2	Zic family member 2 [Source:HGNC Symbol;Acc:HGNC:12873]	protein_coding	-1.37	3.39	0.0010243	0.00636739	0.955857	0.980042	0.09	-4.75
ENSG00000043462	LCP2	lymphocyte cytosolic protein 2 [Source:HGNC Symbol;Acc:HGNC:6529]	protein_coding	-0.68	4.32	2.72267e-07	5.45614e-06	0.00016414	0.00230438	0.45	-1.12
ENSG00000043514	TRIT1	tRNA isopentenyltransferase 1 [Source:HGNC Symbol;Acc:HGNC:20286]	protein_coding	0.03	4.94	0.698517	0.858801	0.486699	0.697155	0	-0.69
ENSG00000043591	ADRB1	adrenoceptor beta 1 [Source:HGNC Symbol;Acc:HGNC:285]	protein_coding	-0.19	-0.45	0.331409	0.534818	0.122125	0.307025	0.14	-1.92
ENSG00000044012	GUCA2B	guanylate cyclase activator 2B [Source:HGNC Symbol;Acc:HGNC:4683]	protein_coding	0.97	-2.99	0.00388965	0.0189424	0.0887987	0.252124	0.08	-2.01
ENSG00000044115	CTNNA1	catenin alpha 1 [Source:HGNC Symbol;Acc:HGNC:2509]	protein_coding	0.13	8.41	0.0163442	0.059428	0.0264249	0.108781	0.23	-0.5
ENSG00000044446	PHKA2	phosphorylase kinase regulatory subunit alpha 2 [Source:HGNC Symbol;Acc:HGNC:8926]	protein_coding	0.05	4.77	0.557751	0.748074	0.408296	0.635153	0.08	-0.88
ENSG00000044459	CNTLN	centlein [Source:HGNC Symbol;Acc:HGNC:23432]	protein_coding	-0.3	3.44	0.00179071	0.0100587	0.000309408	0.00377834	0.26	-0.76
ENSG00000044524	EPHA3	EPH receptor A3 [Source:HGNC Symbol;Acc:HGNC:3387]	protein_coding	-0.71	0.83	9.35345e-05	0.000851411	0.000236262	0.00306589	0.39	-1.31
ENSG00000046604	DSG2	desmoglein 2 [Source:HGNC Symbol;Acc:HGNC:3049]	protein_coding	-0.19	7.63	0.0580979	0.157938	0.67945	0.830187	0.04	-1.04
ENSG00000046651	OFD1	OFD1 centriole and centriolar satellite protein [Source:HGNC Symbol;Acc:HGNC:2567]	protein_coding	0.29	4.9	1.7394e-05	0.000202557	8.1965e-06	0.000215976	0.41	-0.45
ENSG00000046653	GPM6B	glycoprotein M6B [Source:HGNC Symbol;Acc:HGNC:4461]	protein_coding	-0.07	5	0.573064	0.761851	0.764399	0.881495	0.08	-1.26
ENSG00000046774	MAGEC2	MAGE family member C2 [Source:HGNC Symbol;Acc:HGNC:13574]	protein_coding	-2.3	2.12	4.37574e-05	0.00044648	0.160735	0.366451	0.03	-3.68
ENSG00000046889	PREX2	phosphatidylinositol-3,4,5-trisphosphate dependent Rac exchange factor 2 [Source:HGNC Symbol;Acc:HGNC:22950]	protein_coding	0.3	4.2	0.0499278	0.140918	0.109215	0.285967	0.2	-1.59
ENSG00000047056	WDR37	WD repeat domain 37 [Source:HGNC Symbol;Acc:HGNC:31406]	protein_coding	-0.06	4.53	0.405936	0.614941	0.547332	0.743619	0	-0.75
ENSG00000047188	YTHDC2	YTH domain containing 2 [Source:HGNC Symbol;Acc:HGNC:24721]	protein_coding	0.12	4.18	0.0534236	0.148301	0.04017	0.146237	0.27	-0.65
ENSG00000047230	CTPS2	CTP synthase 2 [Source:HGNC Symbol;Acc:HGNC:2520]	protein_coding	0.04	5.16	0.574463	0.762115	0.205883	0.428904	0.08	-0.84
ENSG00000047249	ATP6V1H	ATPase H+ transporting V1 subunit H [Source:HGNC Symbol;Acc:HGNC:18303]	protein_coding	-0.01	5.67	0.858978	0.967968	0.765115	0.881985	0.12	-0.66
ENSG00000047315	POLR2B	RNA polymerase II subunit B [Source:HGNC Symbol;Acc:HGNC:9188]	protein_coding	-0.06	6.46	0.444374	0.648415	0.27426	0.510985	0.16	-0.75
ENSG00000047346	FAM214A	family with sequence similarity 214 member A [Source:HGNC Symbol;Acc:HGNC:25609]	protein_coding	0.26	4.35	2.45389e-05	0.000273024	4.13556e-05	0.000778161	0.4	-0.44
ENSG00000047365	ARAP2	ArfGAP with RhoGAP domain, ankyrin repeat and PH domain 2 [Source:HGNC Symbol;Acc:HGNC:16924]	protein_coding	0.05	3.91	0.597503	0.780712	0.244943	0.475926	0.14	-1.08
ENSG00000047410	TPR	translocated promoter region, nuclear basket protein [Source:HGNC Symbol;Acc:HGNC:12017]	protein_coding	-0.04	6.54	0.559925	0.749621	0.740189	0.868076	0.07	-0.61
ENSG00000047457	CP	ceruloplasmin [Source:HGNC Symbol;Acc:HGNC:2295]	protein_coding	0.28	8.35	0.0773509	0.195147	0.00243481	0.0186253	0.29	-1.22
ENSG00000047578	KATNIP	katanin interacting protein [Source:HGNC Symbol;Acc:HGNC:29068]	protein_coding	0.11	4.85	0.0902597	0.218154	0.0456595	0.160157	0.25	-0.61
ENSG00000047579	DTNBP1	dystrobrevin binding protein 1 [Source:HGNC Symbol;Acc:HGNC:17328]	protein_coding	-0.1	4.21	0.0859665	0.211294	0.0812678	0.237739	0.22	-0.61
ENSG00000047597	XK	X-linked Kx blood group [Source:HGNC Symbol;Acc:HGNC:12811]	protein_coding	0.16	2.95	0.275268	0.475611	0.0338871	0.129731	0.32	-1.68
ENSG00000047617	ANO2	anoctamin 2 [Source:HGNC Symbol;Acc:HGNC:1183]	protein_coding	-0.38	2.14	0.0423615	0.124468	0.303678	0.537256	0.05	-2.27
ENSG00000047621	C12orf4	chromosome 12 open reading frame 4 [Source:HGNC Symbol;Acc:HGNC:1184]	protein_coding	-0.25	4.13	0.0002034	0.00166672	0.000881409	0.00855716	0.29	-0.46
ENSG00000047634	SCML1	Scm polycomb group protein like 1 [Source:HGNC Symbol;Acc:HGNC:10580]	protein_coding	0.04	3.26	0.738335	0.888058	0.205547	0.428513	0.1	-1.27
ENSG00000047644	WWC3	WWC family member 3 [Source:HGNC Symbol;Acc:HGNC:29237]	protein_coding	0.06	5.26	0.467207	0.667171	0.206893	0.430141	0.14	-0.85
ENSG00000047648	ARHGAP6	Rho GTPase activating protein 6 [Source:HGNC Symbol;Acc:HGNC:676]	protein_coding	0.01	1.89	0.967408	1	0.962965	0.981703	0.13	-1.67
ENSG00000047662	FAM184B	family with sequence similarity 184 member B [Source:HGNC Symbol;Acc:HGNC:29235]	protein_coding	-0.38	-1.29	0.00138176	0.00814475	0.0428403	0.153198	0.12	-1
ENSG00000047849	MAP4	microtubule associated protein 4 [Source:HGNC Symbol;Acc:HGNC:6862]	protein_coding	0.03	8.08	0.603945	0.78625	0.378154	0.612141	0.16	-0.67
ENSG00000047932	GOPC	golgi associated PDZ and coiled-coil motif containing [Source:HGNC Symbol;Acc:HGNC:17643]	protein_coding	-0.09	4.91	0.134625	0.288024	0.0959966	0.262949	0.19	-0.64
ENSG00000047936	ROS1	ROS proto-oncogene 1, receptor tyrosine kinase [Source:HGNC Symbol;Acc:HGNC:10261]	protein_coding	0.35	1.5	0.234837	0.425905	0.127766	0.316156	0.22	-2.8
ENSG00000048028	USP28	ubiquitin specific peptidase 28 [Source:HGNC Symbol;Acc:HGNC:12625]	protein_coding	0.17	5.63	0.0240644	0.0806491	0.0204273	0.090514	0.16	-0.74
ENSG00000048140	TSPAN17	tetraspanin 17 [Source:HGNC Symbol;Acc:HGNC:13594]	protein_coding	0.01	5.85	0.876879	0.980326	0.787398	0.890494	0.05	-0.73
ENSG00000048162	NOP16	NOP16 nucleolar protein [Source:HGNC Symbol;Acc:HGNC:26934]	protein_coding	0.33	4.49	2.37428e-05	0.000265287	5.03906e-05	0.000913082	0.37	-0.63
ENSG00000048392	RRM2B	ribonucleotide reductase regulatory TP53 inducible subunit M2B [Source:HGNC Symbol;Acc:HGNC:17296]	protein_coding	0.03	4.89	0.67951	0.844818	0.500316	0.708314	0.07	-0.94
ENSG00000048405	ZNF800	zinc finger protein 800 [Source:HGNC Symbol;Acc:HGNC:27267]	protein_coding	0.21	4.63	0.000100215	0.000903548	0.000226888	0.00297498	0.33	-0.41
ENSG00000048462	TNFRSF17	TNF receptor superfamily member 17 [Source:HGNC Symbol;Acc:HGNC:11913]	protein_coding	-1.75	-0.54	7.15913e-10	2.89902e-08	2.80414e-06	9.20143e-05	0.51	-1.55
ENSG00000048471	SNX29	sorting nexin 29 [Source:HGNC Symbol;Acc:HGNC:30542]	protein_coding	-0.27	4.76	0.00151353	0.00877481	0.00422839	0.0281754	0.28	-0.65
ENSG00000048540	LMO3	LIM domain only 3 [Source:HGNC Symbol;Acc:HGNC:6643]	protein_coding	-0.86	4.5	0.00374508	0.018377	0.00344095	0.0241699	0.25	-2.89
ENSG00000048544	MRPS10	mitochondrial ribosomal protein S10 [Source:HGNC Symbol;Acc:HGNC:14502]	protein_coding	-0.13	5.74	0.0571349	0.15604	0.210288	0.434288	0.2	-0.66
ENSG00000048649	RSF1	remodeling and spacing factor 1 [Source:HGNC Symbol;Acc:HGNC:18118]	protein_coding	-0.04	6.16	0.636297	0.811081	0.0763188	0.227699	0.25	-0.59
ENSG00000048707	VPS13D	vacuolar protein sorting 13 homolog D [Source:HGNC Symbol;Acc:HGNC:23595]	protein_coding	0.29	5.71	0.000744847	0.00490953	0.0560881	0.184497	0.24	-0.86
ENSG00000048740	CELF2	CUGBP Elav-like family member 2 [Source:HGNC Symbol;Acc:HGNC:2550]	protein_coding	-0.34	4.41	0.00712841	0.030935	0.0143709	0.0699244	0.33	-1.19
ENSG00000048828	FAM120A	family with sequence similarity 120A [Source:HGNC Symbol;Acc:HGNC:13247]	protein_coding	0.3	7.69	3.01801e-06	4.46845e-05	4.46116e-07	2.11129e-05	0.5	-0.41
ENSG00000048991	R3HDM1	R3H domain containing 1 [Source:HGNC Symbol;Acc:HGNC:9757]	protein_coding	-0.05	5.61	0.425543	0.634939	0.246469	0.47743	0.09	-0.56
ENSG00000049089	COL9A2	collagen type IX alpha 2 chain [Source:HGNC Symbol;Acc:HGNC:2218]	protein_coding	-0.72	6	8.7814e-05	0.000807458	0.0102309	0.0544675	0.25	-1.54
ENSG00000049130	KITLG	KIT ligand [Source:HGNC Symbol;Acc:HGNC:6343]	protein_coding	-0.2	2.91	0.108038	0.247538	0.600345	0.77664	0.05	-1.36
ENSG00000049167	ERCC8	ERCC excision repair 8, CSA ubiquitin ligase complex subunit [Source:HGNC Symbol;Acc:HGNC:3439]	protein_coding	-0.08	2.79	0.206995	0.390335	0.110257	0.287625	0.18	-0.87
ENSG00000049192	ADAMTS6	ADAM metallopeptidase with thrombospondin type 1 motif 6 [Source:HGNC Symbol;Acc:HGNC:222]	protein_coding	-0.55	1.3	0.000568022	0.00393696	4.44795e-05	0.000826181	0.42	-1.17
ENSG00000049239	H6PD	hexose-6-phosphate dehydrogenase/glucose 1-dehydrogenase [Source:HGNC Symbol;Acc:HGNC:4795]	protein_coding	0.15	7.04	0.0936095	0.224245	0.246469	0.47743	0.05	-1.01
ENSG00000049245	VAMP3	vesicle associated membrane protein 3 [Source:HGNC Symbol;Acc:HGNC:12644]	protein_coding	-0.09	6.65	0.172866	0.344983	0.215456	0.44104	0.09	-0.68
ENSG00000049246	PER3	period circadian regulator 3 [Source:HGNC Symbol;Acc:HGNC:8847]	protein_coding	-0.02	4.69	0.840782	0.956595	0.958479	0.980294	0.11	-1.18
ENSG00000049247	UTS2	urotensin 2 [Source:HGNC Symbol;Acc:HGNC:12636]	protein_coding	0.14	-1.68	0.648846	0.821751	0.00513715	0.0326245	0.22	-1.68
ENSG00000049249	TNFRSF9	TNF receptor superfamily member 9 [Source:HGNC Symbol;Acc:HGNC:11924]	protein_coding	-1.12	1.53	3.05972e-11	1.85603e-09	1.08786e-09	2.00837e-07	0.65	-0.84
ENSG00000049283	EPN3	epsin 3 [Source:HGNC Symbol;Acc:HGNC:18235]	protein_coding	0.3	5.85	0.0197725	0.0690382	0.00102808	0.00964414	0.3	-1.04
ENSG00000049323	LTBP1	latent transforming growth factor beta binding protein 1 [Source:HGNC Symbol;Acc:HGNC:6714]	protein_coding	-0.24	5.94	0.0934296	0.223939	0.0743179	0.223728	0.12	-1.26
ENSG00000049449	RCN1	reticulocalbin 1 [Source:HGNC Symbol;Acc:HGNC:9934]	protein_coding	0.11	6.1	0.151156	0.31341	0.117989	0.299982	0.09	-0.71
ENSG00000049540	ELN	elastin [Source:HGNC Symbol;Acc:HGNC:3327]	protein_coding	-1.06	5.66	1.35372e-08	3.86613e-07	4.77521e-06	0.000139998	0.46	-1.06
ENSG00000049541	RFC2	replication factor C subunit 2 [Source:HGNC Symbol;Acc:HGNC:9970]	protein_coding	-0.06	5.32	0.376727	0.585415	0.296676	0.534364	0.09	-0.73
ENSG00000049618	ARID1B	AT-rich interaction domain 1B [Source:HGNC Symbol;Acc:HGNC:18040]	protein_coding	-0.19	6.58	0.00396963	0.0192669	0.0317393	0.12368	0.11	-0.56
ENSG00000049656	CLPTM1L	CLPTM1 like [Source:HGNC Symbol;Acc:HGNC:24308]	protein_coding	0.05	7.14	0.428796	0.637987	0.161499	0.367526	0.12	-0.67
ENSG00000049768	FOXP3	forkhead box P3 [Source:HGNC Symbol;Acc:HGNC:6106]	protein_coding	-0.68	1.82	1.69663e-07	3.61369e-06	2.00018e-05	0.000436977	0.44	-0.85
ENSG00000049769	PPP1R3F	protein phosphatase 1 regulatory subunit 3F [Source:HGNC Symbol;Acc:HGNC:14944]	protein_coding	0.02	2.57	0.839337	0.955454	0.60623	0.779489	0.1	-1.27
ENSG00000049860	HEXB	hexosaminidase subunit beta [Source:HGNC Symbol;Acc:HGNC:4879]	protein_coding	-0.23	5.98	0.00113246	0.00691028	0.00208891	0.0166204	0.32	-0.56
ENSG00000049883	PTCD2	pentatricopeptide repeat domain 2 [Source:HGNC Symbol;Acc:HGNC:25734]	protein_coding	0.06	3.43	0.326981	0.529716	0.26935	0.505272	0.12	-0.65
ENSG00000050030	NEXMIF	neurite extension and migration factor [Source:HGNC Symbol;Acc:HGNC:29433]	protein_coding	-1.02	0.04	2.49052e-05	0.000276593	1.23739e-07	7.80595e-06	0.51	-1.4
ENSG00000050130	JKAMP	JNK1/MAPK8 associated membrane protein [Source:HGNC Symbol;Acc:HGNC:20184]	protein_coding	0.01	4.89	0.809048	0.934673	0.996632	0.998308	0.02	-0.68
ENSG00000050165	DKK3	dickkopf WNT signaling pathway inhibitor 3 [Source:HGNC Symbol;Acc:HGNC:2893]	protein_coding	-0.7	5.1	1.97457e-08	5.37599e-07	6.77252e-08	4.90414e-06	0.47	-0.8
ENSG00000050327	ARHGEF5	Rho guanine nucleotide exchange factor 5 [Source:HGNC Symbol;Acc:HGNC:13209]	protein_coding	0.09	4.34	0.240094	0.432414	0.177211	0.391128	0.09	-0.69
ENSG00000050344	NFE2L3	nuclear factor, erythroid 2 like 3 [Source:HGNC Symbol;Acc:HGNC:7783]	protein_coding	-0.25	4.18	0.0121626	0.0472394	0.00764494	0.043891	0.26	-0.97
ENSG00000050393	MCUR1	mitochondrial calcium uniporter regulator 1 [Source:HGNC Symbol;Acc:HGNC:21097]	protein_coding	-0.03	6.03	0.629942	0.806404	0.582203	0.764466	0.09	-0.67
ENSG00000050405	LIMA1	LIM domain and actin binding 1 [Source:HGNC Symbol;Acc:HGNC:24636]	protein_coding	-0.3	5.29	0.000360461	0.00268092	0.000181611	0.00250522	0.39	-0.57
ENSG00000050426	LETMD1	LETM1 domain containing 1 [Source:HGNC Symbol;Acc:HGNC:24241]	protein_coding	0.32	5.73	9.29813e-07	1.60599e-05	4.35295e-07	2.07466e-05	0.48	-0.37
ENSG00000050438	SLC4A8	solute carrier family 4 member 8 [Source:HGNC Symbol;Acc:HGNC:11034]	protein_coding	-0.35	3.15	0.00498745	0.0231724	0.0424091	0.152089	0.17	-1.22
ENSG00000050555	LAMC3	laminin subunit gamma 3 [Source:HGNC Symbol;Acc:HGNC:6494]	protein_coding	-0.41	4.03	0.0252652	0.0837479	0.0435676	0.154955	0.2	-1.78
ENSG00000050628	PTGER3	prostaglandin E receptor 3 [Source:HGNC Symbol;Acc:HGNC:9595]	protein_coding	0.34	3.04	0.120671	0.268539	0.0162688	0.0765982	0.3	-2.52
ENSG00000050730	TNIP3	TNFAIP3 interacting protein 3 [Source:HGNC Symbol;Acc:HGNC:19315]	protein_coding	0.41	0.32	0.0742183	0.189179	0.633353	0.798357	0	-2.44
ENSG00000050748	MAPK9	mitogen-activated protein kinase 9 [Source:HGNC Symbol;Acc:HGNC:6886]	protein_coding	0.08	5.12	0.263096	0.460353	0.305003	0.538649	0.14	-0.7
ENSG00000050820	BCAR1	BCAR1 scaffold protein, Cas family member [Source:HGNC Symbol;Acc:HGNC:971]	protein_coding	0.01	6.1	0.878219	0.981335	0.386843	0.620248	0.12	-0.9
ENSG00000051009	FAM160A2	family with sequence similarity 160 member A2 [Source:HGNC Symbol;Acc:HGNC:25378]	protein_coding	0.04	5.25	0.593902	0.777381	0.44205	0.664475	0.16	-0.75
ENSG00000051108	HERPUD1	homocysteine inducible ER protein with ubiquitin like domain 1 [Source:HGNC Symbol;Acc:HGNC:13744]	protein_coding	-0.03	6.68	0.670547	0.837147	0.742316	0.869493	0.02	-0.87
ENSG00000051128	HOMER3	homer scaffold protein 3 [Source:HGNC Symbol;Acc:HGNC:17514]	protein_coding	-0.21	4.21	0.0340128	0.104993	0.0153335	0.0734515	0.26	-0.88
ENSG00000051180	RAD51	RAD51 recombinase [Source:HGNC Symbol;Acc:HGNC:9817]	protein_coding	-0.25	3.54	0.00367022	0.0180769	0.0116081	0.0597465	0.25	-0.84
ENSG00000051341	POLQ	DNA polymerase theta [Source:HGNC Symbol;Acc:HGNC:9186]	protein_coding	-0.3	3.23	0.00155959	0.00899974	0.000699782	0.00715444	0.25	-0.83
ENSG00000051382	PIK3CB	phosphatidylinositol-4,5-bisphosphate 3-kinase catalytic subunit beta [Source:HGNC Symbol;Acc:HGNC:8976]	protein_coding	0.11	5.39	0.123388	0.272857	0.138931	0.334325	0.17	-0.88
ENSG00000051523	CYBA	cytochrome b-245 alpha chain [Source:HGNC Symbol;Acc:HGNC:2577]	protein_coding	0.4	8.46	0.000123359	0.00108354	0.000195664	0.00265347	0.24	-0.85
ENSG00000051596	THOC3	THO complex 3 [Source:HGNC Symbol;Acc:HGNC:19072]	protein_coding	0.01	4.7	0.870658	0.975762	0.338897	0.573831	0.12	-0.87
ENSG00000051620	HEBP2	heme binding protein 2 [Source:HGNC Symbol;Acc:HGNC:15716]	protein_coding	0.14	6.49	0.113037	0.255747	0.0880352	0.25056	0.17	-0.85
ENSG00000051825	MPHOSPH9	M-phase phosphoprotein 9 [Source:HGNC Symbol;Acc:HGNC:7215]	protein_coding	-0.28	4	0.000443205	0.00319373	0.00146083	0.0126425	0.28	-0.79
ENSG00000052344	PRSS8	serine protease 8 [Source:HGNC Symbol;Acc:HGNC:9491]	protein_coding	0.08	7.19	0.421131	0.630542	0.173624	0.386029	0.2	-1.05
ENSG00000052723	SIKE1	suppressor of IKBKE 1 [Source:HGNC Symbol;Acc:HGNC:26119]	protein_coding	-0.2	5.68	0.000601721	0.00412992	0.00592711	0.0363393	0.24	-0.42
ENSG00000052749	RRP12	ribosomal RNA processing 12 homolog [Source:HGNC Symbol;Acc:HGNC:29100]	protein_coding	0.02	5.31	0.733298	0.885758	0.5045	0.711679	0.1	-0.9
ENSG00000052795	FNIP2	folliculin interacting protein 2 [Source:HGNC Symbol;Acc:HGNC:29280]	protein_coding	-0.52	3.63	3.63425e-10	1.61623e-08	3.15626e-11	1.18432e-08	0.73	-0.31
ENSG00000052802	MSMO1	methylsterol monooxygenase 1 [Source:HGNC Symbol;Acc:HGNC:10545]	protein_coding	-0.08	5.57	0.381809	0.590107	0.539863	0.74033	0.17	-1.1
ENSG00000052841	TTC17	tetratricopeptide repeat domain 17 [Source:HGNC Symbol;Acc:HGNC:25596]	protein_coding	0.14	6.28	0.00902335	0.0373204	0.0262345	0.108241	0.21	-0.53
ENSG00000052850	ALX4	ALX homeobox 4 [Source:HGNC Symbol;Acc:HGNC:450]	protein_coding	-0.18	0.33	0.60027	0.78313	0.908464	0.957567	0.09	-3.13
ENSG00000053108	FSTL4	follistatin like 4 [Source:HGNC Symbol;Acc:HGNC:21389]	protein_coding	-0.8	1.85	0.000746929	0.00492111	0.00233098	0.0179979	0.38	-2.08
ENSG00000053254	FOXN3	forkhead box N3 [Source:HGNC Symbol;Acc:HGNC:1928]	protein_coding	-0.2	5.28	0.00862787	0.0360321	0.00228774	0.0177684	0.25	-0.56
ENSG00000053328	METTL24	methyltransferase like 24 [Source:HGNC Symbol;Acc:HGNC:21566]	protein_coding	-0.83	1.95	4.38472e-05	0.000447164	0.000801888	0.0079535	0.22	-1.72
ENSG00000053372	MRTO4	MRT4 homolog, ribosome maturation factor [Source:HGNC Symbol;Acc:HGNC:18477]	protein_coding	-0.08	5.63	0.180614	0.35604	0.288504	0.526033	0.1	-0.71
ENSG00000053438	NNAT	neuronatin [Source:HGNC Symbol;Acc:HGNC:7860]	protein_coding	-1.24	0.7	6.65053e-08	1.57218e-06	0.248386	0.479713	0.17	-1.44
ENSG00000053501	USE1	unconventional SNARE in the ER 1 [Source:HGNC Symbol;Acc:HGNC:30882]	protein_coding	0.11	5.37	0.224324	0.411986	0.0605756	0.194735	0.22	-0.84
ENSG00000053524	MCF2L2	MCF.2 cell line derived transforming sequence-like 2 [Source:HGNC Symbol;Acc:HGNC:30319]	protein_coding	0.02	-0.35	0.913043	1	0.059744	0.192759	0.19	-1.18
ENSG00000053702	NRIP2	nuclear receptor interacting protein 2 [Source:HGNC Symbol;Acc:HGNC:23078]	protein_coding	-0.03	2.18	0.731548	0.884683	0.550459	0.743619	0.05	-0.92
ENSG00000053747	LAMA3	laminin subunit alpha 3 [Source:HGNC Symbol;Acc:HGNC:6483]	protein_coding	0.28	6.23	0.154364	0.318278	0.000163524	0.00229797	0.37	-1.59
ENSG00000053770	AP5M1	adaptor related protein complex 5 subunit mu 1 [Source:HGNC Symbol;Acc:HGNC:20192]	protein_coding	0.13	5.32	0.0234252	0.0788903	0.0218976	0.0952755	0.3	-0.63
ENSG00000053900	ANAPC4	anaphase promoting complex subunit 4 [Source:HGNC Symbol;Acc:HGNC:19990]	protein_coding	0.04	4.26	0.515757	0.710159	0.985406	0.992503	0.05	-0.62
ENSG00000053918	KCNQ1	potassium voltage-gated channel subfamily Q member 1 [Source:HGNC Symbol;Acc:HGNC:6294]	protein_coding	0.28	4.15	0.0413856	0.122252	0.277568	0.513885	0.1	-1.75
ENSG00000054116	TRAPPC3	trafficking protein particle complex 3 [Source:HGNC Symbol;Acc:HGNC:19942]	protein_coding	0.15	6.3	0.0419991	0.123697	0.103129	0.275587	0.17	-0.74
ENSG00000054118	THRAP3	thyroid hormone receptor associated protein 3 [Source:HGNC Symbol;Acc:HGNC:22964]	protein_coding	0.03	7.27	0.485418	0.682291	0.73665	0.865543	0.07	-0.59
ENSG00000054148	PHPT1	phosphohistidine phosphatase 1 [Source:HGNC Symbol;Acc:HGNC:30033]	protein_coding	-0.05	6.24	0.579824	0.766378	0.754401	0.876243	0.14	-1.08
ENSG00000054179	ENTPD2	ectonucleoside triphosphate diphosphohydrolase 2 [Source:HGNC Symbol;Acc:HGNC:3364]	protein_coding	0.59	4.5	0.000259223	0.00204028	0.000238881	0.00309362	0.28	-1.27
ENSG00000054219	LY75	lymphocyte antigen 75 [Source:HGNC Symbol;Acc:HGNC:6729]	protein_coding	0.47	4.07	3.12322e-06	4.60288e-05	1.25088e-06	4.88393e-05	0.39	-0.68
ENSG00000054267	ARID4B	AT-rich interaction domain 4B [Source:HGNC Symbol;Acc:HGNC:15550]	protein_coding	0.07	5.6	0.233568	0.424161	0.215108	0.440611	0.12	-0.72
ENSG00000054277	OPN3	opsin 3 [Source:HGNC Symbol;Acc:HGNC:14007]	protein_coding	-0.15	2.03	0.261716	0.458934	0.0649467	0.20457	0.26	-1.54
ENSG00000054282	SDCCAG8	SHH signaling and ciliogenesis regulator SDCCAG8 [Source:HGNC Symbol;Acc:HGNC:10671]	protein_coding	-0.02	4.23	0.717882	0.873766	0.841266	0.920378	0.1	-0.69
ENSG00000054356	PTPRN	protein tyrosine phosphatase receptor type N [Source:HGNC Symbol;Acc:HGNC:9676]	protein_coding	-0.47	1.03	0.0225069	0.0763146	2.00758e-06	7.0953e-05	0.49	-1.09
ENSG00000054392	HHAT	hedgehog acyltransferase [Source:HGNC Symbol;Acc:HGNC:18270]	protein_coding	-0.08	2.6	0.451454	0.653381	0.91521	0.961018	0.02	-1.19
ENSG00000054523	KIF1B	kinesin family member 1B [Source:HGNC Symbol;Acc:HGNC:16636]	protein_coding	-0.14	6.52	0.0873723	0.213773	0.131574	0.322284	0.18	-0.95
ENSG00000054598	FOXC1	forkhead box C1 [Source:HGNC Symbol;Acc:HGNC:3800]	protein_coding	0.17	5.07	0.396735	0.605157	0.0393565	0.144047	0.15	-2.04
ENSG00000054611	TBC1D22A	TBC1 domain family member 22A [Source:HGNC Symbol;Acc:HGNC:1309]	protein_coding	-0.01	5.12	0.885428	0.98556	0.812766	0.903934	0.03	-0.71
ENSG00000054654	SYNE2	spectrin repeat containing nuclear envelope protein 2 [Source:HGNC Symbol;Acc:HGNC:17084]	protein_coding	0.16	6.26	0.0908456	0.219191	0.130616	0.320695	0.04	-1.03
ENSG00000054690	PLEKHH1	pleckstrin homology, MyTH4 and FERM domain containing H1 [Source:HGNC Symbol;Acc:HGNC:17733]	protein_coding	0.19	4.35	0.0692359	0.179596	0.196623	0.416933	0.08	-1.07
ENSG00000054793	ATP9A	ATPase phospholipid transporting 9A (putative) [Source:HGNC Symbol;Acc:HGNC:13540]	protein_coding	0.06	6.78	0.509135	0.704056	0.576426	0.760067	0.05	-0.91
ENSG00000054796	SPO11	SPO11 initiator of meiotic double stranded breaks [Source:HGNC Symbol;Acc:HGNC:11250]	protein_coding	-0.98	-4.44	0.000736519	0.00486726	0.371072	0.605727	0.06	-0.4
ENSG00000054803	CBLN4	cerebellin 4 precursor [Source:HGNC Symbol;Acc:HGNC:16231]	protein_coding	-0.76	-0.83	0.000440038	0.00317505	0.000626349	0.0065699	0.31	-1.74
ENSG00000054938	CHRDL2	chordin like 2 [Source:HGNC Symbol;Acc:HGNC:24168]	protein_coding	-1.12	-0.13	1.34843e-06	2.22332e-05	0.0532529	0.177884	0.1	-1.44
ENSG00000054965	FAM168A	family with sequence similarity 168 member A [Source:HGNC Symbol;Acc:HGNC:28999]	protein_coding	-0.06	6.46	0.424143	0.63366	0.556739	0.744555	0.04	-0.61
ENSG00000054967	RELT	RELT TNF receptor [Source:HGNC Symbol;Acc:HGNC:13764]	protein_coding	-0.61	2.73	1.62367e-10	8.02049e-09	1.04304e-11	5.22979e-09	0.65	-0.43
ENSG00000054983	GALC	galactosylceramidase [Source:HGNC Symbol;Acc:HGNC:4115]	protein_coding	-0.18	4.82	0.0131229	0.0501503	0.00582604	0.0358833	0.28	-0.62
ENSG00000055044	NOP58	NOP58 ribonucleoprotein [Source:HGNC Symbol;Acc:HGNC:29926]	protein_coding	0.14	5.74	0.0203123	0.0704928	0.00666115	0.0396084	0.35	-0.58
ENSG00000055070	SZRD1	SUZ RNA binding domain containing 1 [Source:HGNC Symbol;Acc:HGNC:30232]	protein_coding	-0.09	7.17	0.0977084	0.230335	0.053253	0.177884	0.13	-0.55
ENSG00000055118	KCNH2	potassium voltage-gated channel subfamily H member 2 [Source:HGNC Symbol;Acc:HGNC:6251]	protein_coding	-0.37	4.95	0.0101959	0.0411389	0.00328851	0.0233965	0.34	-1.39
ENSG00000055130	CUL1	cullin 1 [Source:HGNC Symbol;Acc:HGNC:2551]	protein_coding	-0.04	6.18	0.543665	0.734525	0.798969	0.896178	0.05	-0.58
ENSG00000055147	FAM114A2	family with sequence similarity 114 member A2 [Source:HGNC Symbol;Acc:HGNC:1333]	protein_coding	0.06	3.88	0.295192	0.49424	0.365595	0.600851	0.03	-0.55
ENSG00000055163	CYFIP2	cytoplasmic FMR1 interacting protein 2 [Source:HGNC Symbol;Acc:HGNC:13760]	protein_coding	-0.03	5.72	0.691283	0.854286	0.956984	0.980102	0.04	-1.01
ENSG00000055208	TAB2	TGF-beta activated kinase 1 (MAP3K7) binding protein 2 [Source:HGNC Symbol;Acc:HGNC:17075]	protein_coding	-0.26	6.51	3.6891e-05	0.000387499	0.000140606	0.00202465	0.41	-0.51
ENSG00000055211	GINM1	glycoprotein integral membrane 1 [Source:HGNC Symbol;Acc:HGNC:21074]	protein_coding	-0.13	5.24	0.0364978	0.110803	0.179328	0.394205	0.07	-0.59
ENSG00000055483	USP36	ubiquitin specific peptidase 36 [Source:HGNC Symbol;Acc:HGNC:20062]	protein_coding	0.07	5.95	0.258192	0.454773	0.283421	0.520415	0.04	-0.65
ENSG00000055732	MCOLN3	mucolipin 3 [Source:HGNC Symbol;Acc:HGNC:13358]	protein_coding	-0.6	3.1	0.000471973	0.00336703	0.00118923	0.0108356	0.2	-1.52
ENSG00000055813	CCDC85A	coiled-coil domain containing 85A [Source:HGNC Symbol;Acc:HGNC:29400]	protein_coding	0.83	-0.02	8.70008e-05	0.000800951	0.00128446	0.0114984	0.31	-2.47
ENSG00000055917	PUM2	pumilio RNA binding family member 2 [Source:HGNC Symbol;Acc:HGNC:14958]	protein_coding	0	6.83	0.923207	1	0.783071	0.888555	0.05	-0.51
ENSG00000055950	MRPL43	mitochondrial ribosomal protein L43 [Source:HGNC Symbol;Acc:HGNC:14517]	protein_coding	-0.07	5.64	0.330388	0.533827	0.400892	0.628911	0.07	-0.64
ENSG00000055955	ITIH4	inter-alpha-trypsin inhibitor heavy chain 4 [Source:HGNC Symbol;Acc:HGNC:6169]	protein_coding	0.11	-1.86	0.444614	0.648415	0.395123	0.628619	0.14	-1.59
ENSG00000055957	ITIH1	inter-alpha-trypsin inhibitor heavy chain 1 [Source:HGNC Symbol;Acc:HGNC:6166]	protein_coding	0.41	-3.44	0.0366031	0.111067	0.497138	0.705964	0.08	-1.8
ENSG00000056050	HPF1	histone PARylation factor 1 [Source:HGNC Symbol;Acc:HGNC:26051]	protein_coding	-0.17	3.9	0.0160976	0.0587075	0.0270036	0.110455	0.29	-0.69
ENSG00000056097	ZFR	zinc finger RNA binding protein [Source:HGNC Symbol;Acc:HGNC:17277]	protein_coding	0.02	6.79	0.65413	0.825762	0.415243	0.641642	0.16	-0.54
ENSG00000056277	ZNF280C	zinc finger protein 280C [Source:HGNC Symbol;Acc:HGNC:25955]	protein_coding	-0.12	2.79	0.0769874	0.19457	0.167191	0.376388	0.16	-0.57
ENSG00000056487	PHF21B	PHD finger protein 21B [Source:HGNC Symbol;Acc:HGNC:25161]	protein_coding	-0.66	-0.19	0.033562	0.103945	0.142147	0.339459	0.07	-2.07
ENSG00000056558	TRAF1	TNF receptor associated factor 1 [Source:HGNC Symbol;Acc:HGNC:12031]	protein_coding	-0.18	2.99	0.051531	0.144369	0.168927	0.379037	0.14	-1
ENSG00000056586	RC3H2	ring finger and CCCH-type domains 2 [Source:HGNC Symbol;Acc:HGNC:21461]	protein_coding	-0.04	5.5	0.505625	0.70032	0.768696	0.884015	0.01	-0.73
ENSG00000056736	IL17RB	interleukin 17 receptor B [Source:HGNC Symbol;Acc:HGNC:18015]	protein_coding	-0.28	2.83	0.0146991	0.0548313	0.711336	0.848706	0.08	-1.23
ENSG00000056972	TRAF3IP2	TRAF3 interacting protein 2 [Source:HGNC Symbol;Acc:HGNC:1343]	protein_coding	0.27	4.9	0.000859189	0.00551518	0.00758116	0.0436245	0.29	-0.68
ENSG00000056998	GYG2	glycogenin 2 [Source:HGNC Symbol;Acc:HGNC:4700]	protein_coding	-0.19	3.59	0.123777	0.273557	0.265707	0.500632	0.13	-1.42
ENSG00000057019	DCBLD2	discoidin, CUB and LCCL domain containing 2 [Source:HGNC Symbol;Acc:HGNC:24627]	protein_coding	-0.09	6.41	0.203015	0.385165	0.154863	0.357479	0.25	-0.67
ENSG00000057149	SERPINB3	serpin family B member 3 [Source:HGNC Symbol;Acc:HGNC:10569]	protein_coding	0.31	-1.2	0.439372	0.648415	0.0488051	0.16769	0.11	-2.34
ENSG00000057252	SOAT1	sterol O-acyltransferase 1 [Source:HGNC Symbol;Acc:HGNC:11177]	protein_coding	-0.38	4.87	6.52201e-06	8.68626e-05	3.45563e-09	4.89421e-07	0.68	-0.2
ENSG00000057294	PKP2	plakophilin 2 [Source:HGNC Symbol;Acc:HGNC:9024]	protein_coding	0.17	6.48	0.0870972	0.213485	0.0249947	0.104559	0.23	-0.94
ENSG00000057468	MSH4	mutS homolog 4 [Source:HGNC Symbol;Acc:HGNC:7327]	protein_coding	0.2	-1.42	0.258866	0.455656	0.271996	0.508486	0.12	-1.6
ENSG00000057593	F7	coagulation factor VII [Source:HGNC Symbol;Acc:HGNC:3544]	protein_coding	-0.47	-1.18	0.0384822	0.115452	0.114031	0.293419	0.14	-1.94
ENSG00000057608	GDI2	GDP dissociation inhibitor 2 [Source:HGNC Symbol;Acc:HGNC:4227]	protein_coding	-0.19	8.31	0.00292345	0.0150387	0.0114848	0.0592861	0.24	-0.58
ENSG00000057657	PRDM1	PR/SET domain 1 [Source:HGNC Symbol;Acc:HGNC:9346]	protein_coding	-0.7	3.7	1.65744e-09	6.14549e-08	4.61391e-08	3.67744e-06	0.59	-0.63
ENSG00000057663	ATG5	autophagy related 5 [Source:HGNC Symbol;Acc:HGNC:589]	protein_coding	-0.24	5.34	0.00128292	0.00765886	0.0164364	0.0772365	0.19	-0.73
ENSG00000057704	TMCC3	transmembrane and coiled-coil domain family 3 [Source:HGNC Symbol;Acc:HGNC:29199]	protein_coding	-0.19	4.61	0.275144	0.475465	0.954742	0.979351	0.03	-1.89
ENSG00000057757	PITHD1	PITH domain containing 1 [Source:HGNC Symbol;Acc:HGNC:25022]	protein_coding	0.02	5.36	0.772229	0.910571	0.956237	0.980102	0.09	-0.81
ENSG00000057935	MTA3	metastasis associated 1 family member 3 [Source:HGNC Symbol;Acc:HGNC:23784]	protein_coding	-0.13	6.03	0.0253171	0.0838742	0.130855	0.321081	0.1	-0.51
ENSG00000058063	ATP11B	ATPase phospholipid transporting 11B (putative) [Source:HGNC Symbol;Acc:HGNC:13553]	protein_coding	-0.02	5.19	0.795313	0.925112	0.968199	0.983483	0.09	-0.85
ENSG00000058085	LAMC2	laminin subunit gamma 2 [Source:HGNC Symbol;Acc:HGNC:6493]	protein_coding	0.25	7.18	0.037341	0.112866	0.000261787	0.00332616	0.38	-0.81
ENSG00000058091	CDK14	cyclin dependent kinase 14 [Source:HGNC Symbol;Acc:HGNC:8883]	protein_coding	-0.36	4.84	0.000621396	0.00423955	0.000869618	0.00846486	0.26	-0.74
ENSG00000058262	SEC61A1	SEC61 translocon subunit alpha 1 [Source:HGNC Symbol;Acc:HGNC:18276]	protein_coding	-0.04	8.24	0.396618	0.605026	0.620724	0.790178	0.01	-0.5
ENSG00000058272	PPP1R12A	protein phosphatase 1 regulatory subunit 12A [Source:HGNC Symbol;Acc:HGNC:7618]	protein_coding	-0.08	5.71	0.176058	0.34973	0.0731081	0.221308	0.12	-0.55
ENSG00000058335	RASGRF1	Ras protein specific guanine nucleotide releasing factor 1 [Source:HGNC Symbol;Acc:HGNC:9875]	protein_coding	0.57	0.79	0.00306095	0.0156031	0.00679434	0.0401689	0.33	-1.53
ENSG00000058404	CAMK2B	calcium/calmodulin dependent protein kinase II beta [Source:HGNC Symbol;Acc:HGNC:1461]	protein_coding	0.08	2.13	0.682291	0.846895	0.644087	0.806033	0.07	-2.37
ENSG00000058453	CROCC	ciliary rootlet coiled-coil, rootletin [Source:HGNC Symbol;Acc:HGNC:21299]	protein_coding	-0.18	4.75	0.0411421	0.12167	0.102535	0.274518	0.15	-0.86
ENSG00000058600	POLR3E	RNA polymerase III subunit E [Source:HGNC Symbol;Acc:HGNC:30347]	protein_coding	0.08	5.1	0.124899	0.275474	0.00632937	0.0381379	0.35	-0.45
ENSG00000058668	ATP2B4	ATPase plasma membrane Ca2+ transporting 4 [Source:HGNC Symbol;Acc:HGNC:817]	protein_coding	-0.05	8.67	0.513209	0.707754	0.212344	0.436946	0.09	-0.95
ENSG00000058673	ZC3H11A	zinc finger CCCH-type containing 11A [Source:HGNC Symbol;Acc:HGNC:29093]	protein_coding	-0.01	-2.33	0.909683	1	0.726763	0.858646	0.03	-1.13
ENSG00000058729	RIOK2	RIO kinase 2 [Source:HGNC Symbol;Acc:HGNC:18999]	protein_coding	0	3.98	0.971785	1	0.793178	0.893394	0.18	-0.73
ENSG00000058799	YIPF1	Yip1 domain family member 1 [Source:HGNC Symbol;Acc:HGNC:25231]	protein_coding	0.11	5.08	0.0787481	0.197759	0.227867	0.45731	0.1	-0.71
ENSG00000058804	NDC1	NDC1 transmembrane nucleoporin [Source:HGNC Symbol;Acc:HGNC:25525]	protein_coding	-0.03	5.9	0.612959	0.791944	0.917443	0.961974	0.01	-0.72
ENSG00000058866	DGKG	diacylglycerol kinase gamma [Source:HGNC Symbol;Acc:HGNC:2853]	protein_coding	-0.3	3.25	0.201619	0.38308	0.262498	0.496528	0.12	-2.75
ENSG00000059122	FLYWCH1	FLYWCH-type zinc finger 1 [Source:HGNC Symbol;Acc:HGNC:25404]	protein_coding	-0.06	4.93	0.365329	0.573225	0.0994153	0.269174	0.17	-0.59
ENSG00000059145	UNKL	unk like zinc finger [Source:HGNC Symbol;Acc:HGNC:14184]	protein_coding	-0.2	3.87	0.0145215	0.0542779	0.109631	0.286744	0.09	-0.83
ENSG00000059377	TBXAS1	thromboxane A synthase 1 [Source:HGNC Symbol;Acc:HGNC:11609]	protein_coding	-0.48	3.29	0.000100099	0.000902765	0.00998437	0.0535397	0.17	-1.1
ENSG00000059378	PARP12	poly(ADP-ribose) polymerase family member 12 [Source:HGNC Symbol;Acc:HGNC:21919]	protein_coding	0.1	6.21	0.298583	0.497981	0.0327215	0.126493	0.16	-1.23
ENSG00000059573	ALDH18A1	aldehyde dehydrogenase 18 family member A1 [Source:HGNC Symbol;Acc:HGNC:9722]	protein_coding	0.16	6.8	0.00341099	0.0170101	0.0207349	0.0914702	0.16	-0.53
ENSG00000059588	TARBP1	TAR (HIV-1) RNA binding protein 1 [Source:HGNC Symbol;Acc:HGNC:11568]	protein_coding	0.15	5.41	0.0514756	0.144247	0.0189007	0.0854931	0.18	-0.64
ENSG00000059691	GATB	glutamyl-tRNA amidotransferase subunit B [Source:HGNC Symbol;Acc:HGNC:8849]	protein_coding	-0.24	3.97	0.000798189	0.00519229	1.76265e-05	0.000394175	0.41	-0.48
ENSG00000059728	MXD1	MAX dimerization protein 1 [Source:HGNC Symbol;Acc:HGNC:6761]	protein_coding	-0.14	4.45	0.0784058	0.197119	0.0830854	0.241079	0.21	-0.74
ENSG00000059758	CDK17	cyclin dependent kinase 17 [Source:HGNC Symbol;Acc:HGNC:8750]	protein_coding	-0.13	4.6	0.0301094	0.0958911	0.0280592	0.113432	0.14	-0.61
ENSG00000059769	DNAJC25	DnaJ heat shock protein family (Hsp40) member C25 [Source:HGNC Symbol;Acc:HGNC:34187]	protein_coding	0.11	3.06	0.0543362	0.150173	0.0252385	0.105323	0.26	-0.59
ENSG00000059804	SLC2A3	solute carrier family 2 member 3 [Source:HGNC Symbol;Acc:HGNC:11007]	protein_coding	-0.92	5.11	1.86362e-09	6.78148e-08	1.56794e-06	5.83032e-05	0.44	-0.98
ENSG00000059915	PSD	pleckstrin and Sec7 domain containing [Source:HGNC Symbol;Acc:HGNC:9507]	protein_coding	-0.47	3.41	0.000676527	0.00454364	0.00244239	0.018661	0.36	-1.34
ENSG00000060069	CTDP1	CTD phosphatase subunit 1 [Source:HGNC Symbol;Acc:HGNC:2498]	protein_coding	-0.13	4.63	0.0821897	0.204203	0.569403	0.754361	0.08	-0.69
ENSG00000060138	YBX3	Y-box binding protein 3 [Source:HGNC Symbol;Acc:HGNC:2428]	protein_coding	0.1	8.1	0.169571	0.340488	0.0349257	0.132427	0.21	-0.75
ENSG00000060140	STYK1	serine/threonine/tyrosine kinase 1 [Source:HGNC Symbol;Acc:HGNC:18889]	protein_coding	0.22	1.62	0.106135	0.244481	0.235925	0.465272	0.04	-1.47
ENSG00000060303	RPS17P5	ribosomal protein S17 pseudogene 5 [Source:HGNC Symbol;Acc:HGNC:21352]	processed_pseudogene	0.15	-2.77	0.360121	0.567239	0.232395	0.46224	0.05	-1.5
ENSG00000060339	CCAR1	cell division cycle and apoptosis regulator 1 [Source:HGNC Symbol;Acc:HGNC:24236]	protein_coding	0.02	5.72	0.723853	0.878636	0.959974	0.980902	0.16	-0.54
ENSG00000060558	GNA15	G protein subunit alpha 15 [Source:HGNC Symbol;Acc:HGNC:4383]	protein_coding	-0.42	2.67	0.00105362	0.00651706	0.0161026	0.076014	0.29	-1.06
ENSG00000060566	CREB3L3	cAMP responsive element binding protein 3 like 3 [Source:HGNC Symbol;Acc:HGNC:18855]	protein_coding	-0.81	-3.7	0.00102446	0.00636739	0.0112014	0.0582183	0.31	-2.87
ENSG00000060642	PIGV	phosphatidylinositol glycan anchor biosynthesis class V [Source:HGNC Symbol;Acc:HGNC:26031]	protein_coding	0.15	4.25	0.0365245	0.110873	0.0207349	0.0914702	0.22	-0.66
ENSG00000060656	PTPRU	protein tyrosine phosphatase receptor type U [Source:HGNC Symbol;Acc:HGNC:9683]	protein_coding	0.28	6.84	0.0170278	0.0614314	0.00251155	0.0190509	0.2	-1.14
ENSG00000060688	SNRNP40	small nuclear ribonucleoprotein U5 subunit 40 [Source:HGNC Symbol;Acc:HGNC:30857]	protein_coding	-0.24	5.53	0.000245541	0.00195082	0.000299496	0.0036822	0.38	-0.45
ENSG00000060709	RIMBP2	RIMS binding protein 2 [Source:HGNC Symbol;Acc:HGNC:30339]	protein_coding	0.23	2.61	0.337161	0.541443	0.913722	0.960234	0.07	-3.31
ENSG00000060718	COL11A1	collagen type XI alpha 1 chain [Source:HGNC Symbol;Acc:HGNC:2186]	protein_coding	-1.92	5.93	3.84349e-10	1.69684e-08	9.28249e-10	1.76444e-07	0.59	-2.07
ENSG00000060749	QSER1	glutamine and serine rich 1 [Source:HGNC Symbol;Acc:HGNC:26154]	protein_coding	0.11	5.53	0.0735255	0.187966	0.029081	0.116463	0.26	-0.51
ENSG00000060762	MPC1	mitochondrial pyruvate carrier 1 [Source:HGNC Symbol;Acc:HGNC:21606]	protein_coding	0.09	4.84	0.275602	0.476009	0.256159	0.489063	0.15	-0.83
ENSG00000060971	ACAA1	acetyl-CoA acyltransferase 1 [Source:HGNC Symbol;Acc:HGNC:82]	protein_coding	0.3	4.84	3.97643e-06	5.66221e-05	5.52494e-05	0.000981128	0.21	-0.52
ENSG00000060982	BCAT1	branched chain amino acid transaminase 1 [Source:HGNC Symbol;Acc:HGNC:976]	protein_coding	-0.66	7.96	0.00685474	0.0299898	0.150556	0.350962	0.05	-2.52
ENSG00000061273	HDAC7	histone deacetylase 7 [Source:HGNC Symbol;Acc:HGNC:14067]	protein_coding	0.15	7.62	0.0225438	0.0764269	0.00609909	0.0370712	0.25	-0.57
ENSG00000061337	LZTS1	leucine zipper tumor suppressor 1 [Source:HGNC Symbol;Acc:HGNC:13861]	protein_coding	-0.77	3.02	1.21262e-07	2.68557e-06	2.84385e-12	1.84643e-09	0.57	-0.77
ENSG00000061455	PRDM6	PR/SET domain 6 [Source:HGNC Symbol;Acc:HGNC:9350]	protein_coding	0.04	0.82	0.809792	0.93481	0.123605	0.309239	0.24	-1.88
ENSG00000061492	WNT8A	Wnt family member 8A [Source:HGNC Symbol;Acc:HGNC:12788]	protein_coding	-0.39	-3.82	0.147009	0.307555	0.0549742	0.181819	0.2	-2.96
ENSG00000061676	NCKAP1	NCK associated protein 1 [Source:HGNC Symbol;Acc:HGNC:7666]	protein_coding	0.15	7.7	0.00936752	0.0384305	0.0702991	0.215961	0.12	-0.53
ENSG00000061794	MRPS35	mitochondrial ribosomal protein S35 [Source:HGNC Symbol;Acc:HGNC:16635]	protein_coding	-0.24	6.52	0.00910624	0.0375823	0.622712	0.791366	0.1	-0.77
ENSG00000061918	GUCY1B1	guanylate cyclase 1 soluble subunit beta 1 [Source:HGNC Symbol;Acc:HGNC:4687]	protein_coding	-0.27	5.18	0.0491376	0.139122	0.0361579	0.135569	0.24	-1.28
ENSG00000061936	SFSWAP	splicing factor SWAP [Source:HGNC Symbol;Acc:HGNC:10790]	protein_coding	-0.06	5.5	0.273807	0.473799	0.372093	0.606509	0.06	-0.6
ENSG00000061938	TNK2	tyrosine kinase non receptor 2 [Source:HGNC Symbol;Acc:HGNC:19297]	protein_coding	-0.13	5.89	0.132557	0.285305	0.137683	0.332318	0.16	-0.79
ENSG00000061987	MON2	MON2 homolog, regulator of endosome-to-Golgi trafficking [Source:HGNC Symbol;Acc:HGNC:29177]	protein_coding	0.01	4.97	0.887134	0.986535	0.753688	0.87589	0.03	-0.57
ENSG00000062096	ARSF	arylsulfatase F [Source:HGNC Symbol;Acc:HGNC:721]	protein_coding	-0.27	-3.81	0.194447	0.37304	0.141307	0.338168	0.2	-3.45
ENSG00000062194	GPBP1	GC-rich promoter binding protein 1 [Source:HGNC Symbol;Acc:HGNC:29520]	protein_coding	0.05	6.13	0.43559	0.644791	0.54546	0.743619	0.13	-0.76
ENSG00000062282	DGAT2	diacylglycerol O-acyltransferase 2 [Source:HGNC Symbol;Acc:HGNC:16940]	protein_coding	-0.15	3.47	0.214808	0.400389	0.307664	0.540696	0.1	-1.33
ENSG00000062370	ZNF112	zinc finger protein 112 [Source:HGNC Symbol;Acc:HGNC:12892]	protein_coding	-0.07	2.11	0.465719	0.665642	0.974931	0.986989	0.04	-0.95
ENSG00000062485	CS	citrate synthase [Source:HGNC Symbol;Acc:HGNC:2422]	protein_coding	0.03	7.74	0.601395	0.784192	0.275497	0.512132	0.15	-0.55
ENSG00000062524	LTK	leukocyte receptor tyrosine kinase [Source:HGNC Symbol;Acc:HGNC:6721]	protein_coding	-0.37	0.89	0.10221	0.237796	0.0163105	0.0767512	0.2	-1.99
ENSG00000062582	MRPS24	mitochondrial ribosomal protein S24 [Source:HGNC Symbol;Acc:HGNC:14510]	protein_coding	-0.13	-1.3	0.179209	0.354376	0.144267	0.341264	0.18	-0.98
ENSG00000062598	ELMO2	engulfment and cell motility 2 [Source:HGNC Symbol;Acc:HGNC:17233]	protein_coding	-0.22	5.84	7.47977e-05	0.000702684	3.03179e-05	0.000608729	0.37	-0.38
ENSG00000062716	VMP1	vacuole membrane protein 1 [Source:HGNC Symbol;Acc:HGNC:29559]	protein_coding	0.15	7.41	0.0668796	0.174807	0.0517679	0.174528	0.27	-0.89
ENSG00000062725	APPBP2	amyloid beta precursor protein binding protein 2 [Source:HGNC Symbol;Acc:HGNC:622]	protein_coding	-0.13	5.51	0.0291292	0.0933426	0.049769	0.170036	0.25	-0.49
ENSG00000062822	POLD1	DNA polymerase delta 1, catalytic subunit [Source:HGNC Symbol;Acc:HGNC:9175]	protein_coding	-0.25	5.24	0.00150235	0.00872248	0.00193036	0.0156336	0.26	-0.69
ENSG00000063015	SEZ6	seizure related 6 homolog [Source:HGNC Symbol;Acc:HGNC:15955]	protein_coding	0.39	2	0.164737	0.333539	0.245705	0.476632	0.03	-1.51
ENSG00000063046	EIF4B	eukaryotic translation initiation factor 4B [Source:HGNC Symbol;Acc:HGNC:3285]	protein_coding	0.23	8.36	0.000470792	0.00336098	0.00342026	0.0240613	0.3	-0.55
ENSG00000063127	SLC6A16	solute carrier family 6 member 16 [Source:HGNC Symbol;Acc:HGNC:13622]	protein_coding	-0.15	1.02	0.295998	0.495236	0.31574	0.548731	0.04	-1.44
ENSG00000063169	BICRA	BRD4 interacting chromatin remodeling complex associated protein [Source:HGNC Symbol;Acc:HGNC:4332]	protein_coding	-0.04	5.38	0.522069	0.715806	0.517768	0.722896	0.04	-0.9
ENSG00000063176	SPHK2	sphingosine kinase 2 [Source:HGNC Symbol;Acc:HGNC:18859]	protein_coding	-0.32	4.6	4.80231e-05	0.000483098	2.11231e-05	0.000456982	0.33	-0.54
ENSG00000063177	RPL18	ribosomal protein L18 [Source:HGNC Symbol;Acc:HGNC:10310]	protein_coding	0.2	10.13	0.0378601	0.114009	0.0145969	0.0708155	0.19	-0.96
ENSG00000063180	CA11	carbonic anhydrase 11 [Source:HGNC Symbol;Acc:HGNC:1370]	protein_coding	0.11	3.89	0.361427	0.568793	0.528757	0.732078	0.1	-1.55
ENSG00000063241	ISOC2	isochorismatase domain containing 2 [Source:HGNC Symbol;Acc:HGNC:26278]	protein_coding	0.2	6.14	0.02133	0.0732869	0.0194794	0.0873789	0.27	-0.87
ENSG00000063244	U2AF2	U2 small nuclear RNA auxiliary factor 2 [Source:HGNC Symbol;Acc:HGNC:23156]	protein_coding	-0.09	7.49	0.0525483	0.146585	0.125214	0.311735	0.07	-0.45
ENSG00000063245	EPN1	epsin 1 [Source:HGNC Symbol;Acc:HGNC:21604]	protein_coding	-0.05	7.8	0.479354	0.676161	0.758681	0.878232	0.13	-0.92
ENSG00000063322	MED29	mediator complex subunit 29 [Source:HGNC Symbol;Acc:HGNC:23074]	protein_coding	-0.12	6.62	0.203998	0.386559	0.170385	0.381261	0.02	-0.69
ENSG00000063438	AHRR	aryl-hydrocarbon receptor repressor [Source:HGNC Symbol;Acc:HGNC:346]	protein_coding	-0.16	-2.4	0.334797	0.53875	0.226686	0.455912	0	-1.71
ENSG00000063515	GSC2	goosecoid homeobox 2 [Source:HGNC Symbol;Acc:HGNC:4613]	protein_coding	-0.38	-3.88	0.0852648	0.209935	0.23603	0.465383	0.2	-3.13
ENSG00000063587	ZNF275	zinc finger protein 275 [Source:HGNC Symbol;Acc:HGNC:13069]	protein_coding	0.11	5.63	0.162568	0.33022	0.177814	0.392114	0.14	-0.75
ENSG00000063601	MTMR1	myotubularin related protein 1 [Source:HGNC Symbol;Acc:HGNC:7449]	protein_coding	0.24	5.24	0.000495674	0.0035097	0.000336152	0.00404762	0.33	-0.54
ENSG00000063660	GPC1	glypican 1 [Source:HGNC Symbol;Acc:HGNC:4449]	protein_coding	-0.16	6.84	0.122844	0.271981	0.164326	0.371764	0.15	-1.06
ENSG00000063761	ADCK1	aarF domain containing kinase 1 [Source:HGNC Symbol;Acc:HGNC:19038]	protein_coding	0.08	3.44	0.258212	0.454795	0.213033	0.437829	0.16	-0.68
ENSG00000063854	HAGH	hydroxyacylglutathione hydrolase [Source:HGNC Symbol;Acc:HGNC:4805]	protein_coding	-0.02	4.92	0.756606	0.899532	0.464075	0.681853	0.02	-0.8
ENSG00000063978	RNF4	ring finger protein 4 [Source:HGNC Symbol;Acc:HGNC:10067]	protein_coding	-0.08	6.48	0.217702	0.404058	0.481426	0.693123	0.03	-0.83
ENSG00000064012	CASP8	caspase 8 [Source:HGNC Symbol;Acc:HGNC:1509]	protein_coding	0.27	5.72	2.76274e-05	0.000302287	2.39332e-06	8.16399e-05	0.4	-0.42
ENSG00000064042	LIMCH1	LIM and calponin homology domains 1 [Source:HGNC Symbol;Acc:HGNC:29191]	protein_coding	-0.01	4.71	0.95446	1	0.589947	0.770341	0.04	-1.24
ENSG00000064102	INTS13	integrator complex subunit 13 [Source:HGNC Symbol;Acc:HGNC:20174]	protein_coding	-0.21	5.31	0.0266737	0.0873195	0.634029	0.798914	0.07	-0.82
ENSG00000064115	TM7SF3	transmembrane 7 superfamily member 3 [Source:HGNC Symbol;Acc:HGNC:23049]	protein_coding	-0.35	6.56	0.000979806	0.00613871	0.0454567	0.159688	0.08	-0.74
ENSG00000064195	DLX3	distal-less homeobox 3 [Source:HGNC Symbol;Acc:HGNC:2916]	protein_coding	-0.1	2.72	0.601048	0.783857	0.889953	0.947071	0.02	-2.04
ENSG00000064199	SPA17	sperm autoantigenic protein 17 [Source:HGNC Symbol;Acc:HGNC:11210]	protein_coding	0.34	2.81	0.00166523	0.00948131	0.0356606	0.134358	0.15	-1.09
ENSG00000064201	TSPAN32	tetraspanin 32 [Source:HGNC Symbol;Acc:HGNC:13410]	protein_coding	-0.37	1.25	0.0215774	0.0739984	0.525081	0.728967	0.07	-1.37
ENSG00000064218	DMRT3	doublesex and mab-3 related transcription factor 3 [Source:HGNC Symbol;Acc:HGNC:13909]	protein_coding	-1.25	0.27	8.6575e-05	0.000797758	6.69343e-08	4.8591e-06	0.57	-1.45
ENSG00000064225	ST3GAL6	ST3 beta-galactoside alpha-2,3-sialyltransferase 6 [Source:HGNC Symbol;Acc:HGNC:18080]	protein_coding	0.26	4.04	0.0403655	0.119957	0.0908663	0.255248	0.21	-1.36
ENSG00000064270	ATP2C2	ATPase secretory pathway Ca2+ transporting 2 [Source:HGNC Symbol;Acc:HGNC:29103]	protein_coding	0.41	1.94	0.00987734	0.0400724	0.00204335	0.0163335	0.23	-1.57
ENSG00000064300	NGFR	nerve growth factor receptor [Source:HGNC Symbol;Acc:HGNC:7809]	protein_coding	0.26	2.97	0.322495	0.524381	0.0637295	0.201765	0.22	-2.16
ENSG00000064313	TAF2	TATA-box binding protein associated factor 2 [Source:HGNC Symbol;Acc:HGNC:11536]	protein_coding	0.19	5.67	0.0030218	0.0154477	0.00293844	0.0214581	0.38	-0.51
ENSG00000064393	HIPK2	homeodomain interacting protein kinase 2 [Source:HGNC Symbol;Acc:HGNC:14402]	protein_coding	0.05	6.68	0.577102	0.764163	0.328577	0.562488	0.14	-0.98
ENSG00000064419	TNPO3	transportin 3 [Source:HGNC Symbol;Acc:HGNC:17103]	protein_coding	0.05	6.03	0.397837	0.606336	0.365098	0.600291	0.17	-0.66
ENSG00000064489	BORCS8-MEF2B	BORCS8-MEF2B readthrough [Source:HGNC Symbol;Acc:HGNC:39979]	protein_coding	0.57	-3.83	0.00263884	0.0138363	0.00024001	0.00310338	0.28	-1.34
ENSG00000064490	RFXANK	regulatory factor X associated ankyrin containing protein [Source:HGNC Symbol;Acc:HGNC:9987]	protein_coding	0.13	6.47	0.147233	0.307887	0.0638638	0.202057	0.13	-0.72
ENSG00000064545	TMEM161A	transmembrane protein 161A [Source:HGNC Symbol;Acc:HGNC:26020]	protein_coding	0.28	5.65	0.000270991	0.00211888	0.000100778	0.00156	0.35	-0.55
ENSG00000064547	LPAR2	lysophosphatidic acid receptor 2 [Source:HGNC Symbol;Acc:HGNC:3168]	protein_coding	0.06	5.11	0.483494	0.680292	0.340795	0.575494	0.03	-0.79
ENSG00000064601	CTSA	cathepsin A [Source:HGNC Symbol;Acc:HGNC:9251]	protein_coding	-0.11	7.37	0.129178	0.281	0.0283963	0.114347	0.3	-0.58
ENSG00000064607	SUGP2	SURP and G-patch domain containing 2 [Source:HGNC Symbol;Acc:HGNC:18641]	protein_coding	0.01	6.39	0.908999	1	0.0998011	0.269928	0.23	-0.68
ENSG00000064651	SLC12A2	solute carrier family 12 member 2 [Source:HGNC Symbol;Acc:HGNC:10911]	protein_coding	0.2	4.72	0.022727	0.0769533	0.00408067	0.0274571	0.36	-0.86
ENSG00000064652	SNX24	sorting nexin 24 [Source:HGNC Symbol;Acc:HGNC:21533]	protein_coding	0.02	3.94	0.79119	0.92235	0.863333	0.933213	0.06	-0.84
ENSG00000064655	EYA2	EYA transcriptional coactivator and phosphatase 2 [Source:HGNC Symbol;Acc:HGNC:3520]	protein_coding	0.29	7.03	0.0849334	0.209272	0.000428417	0.00489734	0.42	-1.32
ENSG00000064666	CNN2	calponin 2 [Source:HGNC Symbol;Acc:HGNC:2156]	protein_coding	-0.32	6.88	0.00796617	0.0338395	0.00364326	0.0252459	0.32	-1.28
ENSG00000064687	ABCA7	ATP binding cassette subfamily A member 7 [Source:HGNC Symbol;Acc:HGNC:37]	protein_coding	0.36	3.71	0.00181572	0.0101766	0.00164063	0.0138299	0.34	-1.08
ENSG00000064692	SNCAIP	synuclein alpha interacting protein [Source:HGNC Symbol;Acc:HGNC:11139]	protein_coding	-0.56	2	0.000807053	0.00523872	0.00010156	0.00156874	0.38	-1.25
ENSG00000064726	BTBD1	BTB domain containing 1 [Source:HGNC Symbol;Acc:HGNC:1120]	protein_coding	0.11	5.93	0.042879	0.125624	0.0627959	0.199662	0.16	-0.58
ENSG00000064763	FAR2	fatty acyl-CoA reductase 2 [Source:HGNC Symbol;Acc:HGNC:25531]	protein_coding	-0.43	2.85	0.00317888	0.0160692	0.00023367	0.00304045	0.39	-0.87
ENSG00000064787	BCAS1	brain enriched myelin associated protein 1 [Source:HGNC Symbol;Acc:HGNC:974]	protein_coding	1.45	0.55	3.7943e-11	2.22192e-09	0.000394843	0.00458707	0.35	-1.94
ENSG00000064835	POU1F1	POU class 1 homeobox 1 [Source:HGNC Symbol;Acc:HGNC:9210]	protein_coding	0.29	-3.93	0.177227	0.351593	0.148176	0.347386	0.12	-3.24
ENSG00000064886	CHI3L2	chitinase 3 like 2 [Source:HGNC Symbol;Acc:HGNC:1933]	protein_coding	0.96	2.14	0.000193731	0.00160024	0.00363235	0.0251824	0.23	-1.79
ENSG00000064932	SBNO2	strawberry notch homolog 2 [Source:HGNC Symbol;Acc:HGNC:29158]	protein_coding	0.05	6.72	0.548312	0.738653	0.290211	0.527886	0.09	-1.12
ENSG00000064933	PMS1	PMS1 homolog 1, mismatch repair system component [Source:HGNC Symbol;Acc:HGNC:9121]	protein_coding	-0.04	4.32	0.562768	0.752027	0.938314	0.972314	0.05	-0.67
ENSG00000064961	HMG20B	high mobility group 20B [Source:HGNC Symbol;Acc:HGNC:5002]	protein_coding	0.18	6.44	0.00292397	0.0150401	0.00534359	0.0335922	0.18	-0.47
ENSG00000064989	CALCRL	calcitonin receptor like receptor [Source:HGNC Symbol;Acc:HGNC:16709]	protein_coding	0.18	3.65	0.157567	0.322916	0.000442265	0.00500612	0.29	-0.8
ENSG00000064995	TAF11	TATA-box binding protein associated factor 11 [Source:HGNC Symbol;Acc:HGNC:11544]	protein_coding	-0.24	4.74	0.000267462	0.00209508	0.000640039	0.00667714	0.31	-0.5
ENSG00000064999	ANKS1A	ankyrin repeat and sterile alpha motif domain containing 1A [Source:HGNC Symbol;Acc:HGNC:20961]	protein_coding	-0.05	6.04	0.523018	0.716703	0.783071	0.888555	0.07	-1
ENSG00000065000	AP3D1	adaptor related protein complex 3 subunit delta 1 [Source:HGNC Symbol;Acc:HGNC:568]	protein_coding	-0.06	7.21	0.380827	0.5891	0.247235	0.478352	0.21	-0.61
ENSG00000065029	ZNF76	zinc finger protein 76 [Source:HGNC Symbol;Acc:HGNC:13149]	protein_coding	-0.02	5.29	0.791496	0.922583	0.977923	0.988703	0.08	-0.77
ENSG00000065054	SLC9A3R2	SLC9A3 regulator 2 [Source:HGNC Symbol;Acc:HGNC:11076]	protein_coding	0.49	7.2	8.72566e-08	2.00492e-06	1.62639e-05	0.000369713	0.43	-0.77
ENSG00000065057	NTHL1	nth like DNA glycosylase 1 [Source:HGNC Symbol;Acc:HGNC:8028]	protein_coding	0.18	4.84	0.04006	0.11926	0.0756985	0.226527	0.29	-1.01
ENSG00000065060	UHRF1BP1	UHRF1 binding protein 1 [Source:HGNC Symbol;Acc:HGNC:21216]	protein_coding	-0.14	4.9	0.092136	0.221573	0.060447	0.194408	0.12	-0.92
ENSG00000065135	GNAI3	G protein subunit alpha i3 [Source:HGNC Symbol;Acc:HGNC:4387]	protein_coding	-0.07	6.67	0.181126	0.356806	0.258919	0.492175	0.14	-0.58
ENSG00000065150	IPO5	importin 5 [Source:HGNC Symbol;Acc:HGNC:6402]	protein_coding	-0.18	7.29	0.0108758	0.043289	0.0852756	0.245145	0.21	-0.69
ENSG00000065154	OAT	ornithine aminotransferase [Source:HGNC Symbol;Acc:HGNC:8091]	protein_coding	0.12	6.19	0.151321	0.313676	0.100382	0.270912	0.16	-0.86
ENSG00000065183	WDR3	WD repeat domain 3 [Source:HGNC Symbol;Acc:HGNC:12755]	protein_coding	0.13	5.39	0.0562674	0.154164	0.0314422	0.122837	0.19	-0.59
ENSG00000065243	PKN2	protein kinase N2 [Source:HGNC Symbol;Acc:HGNC:9406]	protein_coding	0.03	5.5	0.620695	0.798815	0.264099	0.498561	0.2	-0.66
ENSG00000065268	WDR18	WD repeat domain 18 [Source:HGNC Symbol;Acc:HGNC:17956]	protein_coding	-0.03	5.41	0.675147	0.840936	0.0775718	0.230332	0.25	-0.75
ENSG00000065308	TRAM2	translocation associated membrane protein 2 [Source:HGNC Symbol;Acc:HGNC:16855]	protein_coding	-0.37	5.48	8.47352e-07	1.47745e-05	9.91249e-07	4.03944e-05	0.48	-0.49
ENSG00000065320	NTN1	netrin 1 [Source:HGNC Symbol;Acc:HGNC:8029]	protein_coding	-0.02	5.42	0.899596	0.995031	0.0982651	0.267136	0.19	-1.44
ENSG00000065325	GLP2R	glucagon like peptide 2 receptor [Source:HGNC Symbol;Acc:HGNC:4325]	protein_coding	-0.86	-2.74	0.000111278	0.000990437	0.001963	0.0158425	0.32	-1.81
ENSG00000065328	MCM10	minichromosome maintenance 10 replication initiation factor [Source:HGNC Symbol;Acc:HGNC:18043]	protein_coding	-0.78	3.67	1.00656e-11	7.01012e-10	3.49356e-10	8.15646e-08	0.54	-0.4
ENSG00000065357	DGKA	diacylglycerol kinase alpha [Source:HGNC Symbol;Acc:HGNC:2849]	protein_coding	0.13	4.31	0.144107	0.302975	0.627362	0.794386	0.04	-1.01
ENSG00000065361	ERBB3	erb-b2 receptor tyrosine kinase 3 [Source:HGNC Symbol;Acc:HGNC:3431]	protein_coding	0.34	7.25	0.00264107	0.0138438	0.000106783	0.00162851	0.42	-0.84
ENSG00000065371	ROPN1	rhophilin associated tail protein 1 [Source:HGNC Symbol;Acc:HGNC:17692]	protein_coding	0.01	-3.37	0.977569	1	0.461312	0.679382	0.07	-3.74
ENSG00000065413	ANKRD44	ankyrin repeat domain 44 [Source:HGNC Symbol;Acc:HGNC:25259]	protein_coding	-0.29	2.98	0.00157339	0.00906553	0.00766631	0.0439819	0.26	-0.77
ENSG00000065427	KARS1	lysyl-tRNA synthetase 1 [Source:HGNC Symbol;Acc:HGNC:6215]	protein_coding	0.11	6.93	0.0783771	0.197103	0.665078	0.820191	0.07	-0.67
ENSG00000065485	PDIA5	protein disulfide isomerase family A member 5 [Source:HGNC Symbol;Acc:HGNC:24811]	protein_coding	0.13	5.66	0.175243	0.348499	0.361632	0.59697	0.14	-1.08
ENSG00000065491	TBC1D22B	TBC1 domain family member 22B [Source:HGNC Symbol;Acc:HGNC:21602]	protein_coding	-0.03	4.63	0.65126	0.823751	0.787398	0.890494	0.07	-0.64
ENSG00000065518	NDUFB4	NADH:ubiquinone oxidoreductase subunit B4 [Source:HGNC Symbol;Acc:HGNC:7699]	protein_coding	0.01	7.45	0.945125	1	0.64476	0.80642	0.02	-1.07
ENSG00000065526	SPEN	spen family transcriptional repressor [Source:HGNC Symbol;Acc:HGNC:17575]	protein_coding	-0.02	7.04	0.817078	0.9406	0.990644	0.99526	0.06	-0.75
ENSG00000065534	MYLK	myosin light chain kinase [Source:HGNC Symbol;Acc:HGNC:7590]	protein_coding	-0.21	6.34	0.0766691	0.194024	0.0293588	0.117344	0.23	-1.21
ENSG00000065548	ZC3H15	zinc finger CCCH-type containing 15 [Source:HGNC Symbol;Acc:HGNC:29528]	protein_coding	0	6.19	0.92944	1	0.901084	0.953263	0.06	-0.62
ENSG00000065559	MAP2K4	mitogen-activated protein kinase kinase 4 [Source:HGNC Symbol;Acc:HGNC:6844]	protein_coding	-0.18	4.65	0.00489899	0.0228267	0.00412938	0.0277074	0.34	-0.52
ENSG00000065600	PACC1	proton activated chloride channel 1 [Source:HGNC Symbol;Acc:HGNC:25593]	protein_coding	-0.57	3.46	1.4161e-11	9.45e-10	2.20388e-10	5.73655e-08	0.57	-0.4
ENSG00000065609	SNAP91	synaptosome associated protein 91 [Source:HGNC Symbol;Acc:HGNC:14986]	protein_coding	-1.01	-0.42	2.87641e-05	0.000312918	0.000997315	0.00943051	0.22	-1.76
ENSG00000065613	SLK	STE20 like kinase [Source:HGNC Symbol;Acc:HGNC:11088]	protein_coding	0.07	5.29	0.266871	0.465081	0.0835867	0.241943	0.18	-0.7
ENSG00000065615	CYB5R4	cytochrome b5 reductase 4 [Source:HGNC Symbol;Acc:HGNC:20147]	protein_coding	-0.36	3.44	1.06616e-05	0.000132881	3.78199e-05	0.000722607	0.39	-0.5
ENSG00000065618	COL17A1	collagen type XVII alpha 1 chain [Source:HGNC Symbol;Acc:HGNC:2194]	protein_coding	0.27	0.22	0.283095	0.481563	0.31146	0.544511	0.21	-2.52
ENSG00000065621	GSTO2	glutathione S-transferase omega 2 [Source:HGNC Symbol;Acc:HGNC:23064]	protein_coding	0.1	5.08	0.313367	0.514713	0.0975042	0.265718	0.17	-0.76
ENSG00000065665	SEC61A2	SEC61 translocon subunit alpha 2 [Source:HGNC Symbol;Acc:HGNC:17702]	protein_coding	-0.5	3.67	8.47207e-09	2.5799e-07	2.73259e-07	1.44203e-05	0.53	-0.51
ENSG00000065675	PRKCQ	protein kinase C theta [Source:HGNC Symbol;Acc:HGNC:9410]	protein_coding	0.08	3.8	0.504631	0.699304	0.511715	0.71786	0.03	-1.36
ENSG00000065717	TLE2	TLE family member 2, transcriptional corepressor [Source:HGNC Symbol;Acc:HGNC:11838]	protein_coding	0.26	5.06	0.0938553	0.224613	0.0618737	0.197654	0.17	-1.59
ENSG00000065802	ASB1	ankyrin repeat and SOCS box containing 1 [Source:HGNC Symbol;Acc:HGNC:16011]	protein_coding	-0.09	4.34	0.164441	0.333291	0.268538	0.504242	0.09	-0.7
ENSG00000065833	ME1	malic enzyme 1 [Source:HGNC Symbol;Acc:HGNC:6983]	protein_coding	-0.35	2.98	0.00413476	0.0199059	0.0094297	0.0514	0.25	-1.19
ENSG00000065882	TBC1D1	TBC1 domain family member 1 [Source:HGNC Symbol;Acc:HGNC:11578]	protein_coding	-0.1	5.94	0.168549	0.339187	0.0761634	0.227435	0.09	-0.69
ENSG00000065883	CDK13	cyclin dependent kinase 13 [Source:HGNC Symbol;Acc:HGNC:1733]	protein_coding	0.04	6.02	0.358202	0.565391	0.333242	0.567452	0.2	-0.59
ENSG00000065911	MTHFD2	methylenetetrahydrofolate dehydrogenase (NADP+ dependent) 2, methenyltetrahydrofolate cyclohydrolase [Source:HGNC Symbol;Acc:HGNC:7434]	protein_coding	-0.07	6.59	0.487708	0.683991	0.939806	0.972855	0.12	-0.97
ENSG00000065923	SLC9A7	solute carrier family 9 member A7 [Source:HGNC Symbol;Acc:HGNC:17123]	protein_coding	0.13	4.6	0.134027	0.287436	0.0189961	0.0857836	0.28	-0.78
ENSG00000065970	FOXJ2	forkhead box J2 [Source:HGNC Symbol;Acc:HGNC:24818]	protein_coding	0.07	5.42	0.346735	0.552155	0.248002	0.479323	0.11	-0.66
ENSG00000065978	YBX1	Y-box binding protein 1 [Source:HGNC Symbol;Acc:HGNC:8014]	protein_coding	-0.06	9.89	0.476651	0.673709	0.951754	0.978422	0.04	-0.98
ENSG00000065989	PDE4A	phosphodiesterase 4A [Source:HGNC Symbol;Acc:HGNC:8780]	protein_coding	0.25	4.65	0.0247415	0.0824309	0.00535907	0.0336456	0.33	-1.04
ENSG00000066027	PPP2R5A	protein phosphatase 2 regulatory subunit B'alpha [Source:HGNC Symbol;Acc:HGNC:9309]	protein_coding	0.2	6.11	0.00453188	0.0214433	0.000849335	0.00830718	0.31	-0.58
ENSG00000066044	ELAVL1	ELAV like RNA binding protein 1 [Source:HGNC Symbol;Acc:HGNC:3312]	protein_coding	-0.01	6.71	0.892278	0.990222	0.566859	0.752367	0.04	-0.53
ENSG00000066056	TIE1	tyrosine kinase with immunoglobulin like and EGF like domains 1 [Source:HGNC Symbol;Acc:HGNC:11809]	protein_coding	-0.55	3.74	2.12204e-09	7.57194e-08	4.44613e-08	3.57329e-06	0.44	-0.45
ENSG00000066084	DIP2B	disco interacting protein 2 homolog B [Source:HGNC Symbol;Acc:HGNC:29284]	protein_coding	-0.15	5.54	0.0361608	0.109968	0.0144083	0.0700771	0.24	-0.6
ENSG00000066117	SMARCD1	SWI/SNF related, matrix associated, actin dependent regulator of chromatin, subfamily d, member 1 [Source:HGNC Symbol;Acc:HGNC:11106]	protein_coding	-0.3	6.63	2.90652e-06	4.32981e-05	9.47257e-05	0.00148581	0.39	-0.41
ENSG00000066135	KDM4A	lysine demethylase 4A [Source:HGNC Symbol;Acc:HGNC:22978]	protein_coding	-0.03	4.66	0.602132	0.784564	0.986903	0.993176	0.07	-0.7
ENSG00000066136	NFYC	nuclear transcription factor Y subunit gamma [Source:HGNC Symbol;Acc:HGNC:7806]	protein_coding	-0.04	6.44	0.506142	0.700855	0.763684	0.880863	0.08	-0.6
ENSG00000066185	ZMYND12	zinc finger MYND-type containing 12 [Source:HGNC Symbol;Acc:HGNC:21192]	protein_coding	0.22	3.08	0.0590706	0.159759	0.00185235	0.0151526	0.26	-0.92
ENSG00000066230	SLC9A3	solute carrier family 9 member A3 [Source:HGNC Symbol;Acc:HGNC:11073]	protein_coding	-0.06	0.7	0.719017	0.874515	0.0253612	0.10566	0.3	-1.36
ENSG00000066248	NGEF	neuronal guanine nucleotide exchange factor [Source:HGNC Symbol;Acc:HGNC:7807]	protein_coding	0.1	4.31	0.549675	0.739959	0.599693	0.776143	0.03	-1.81
ENSG00000066294	CD84	CD84 molecule [Source:HGNC Symbol;Acc:HGNC:1704]	protein_coding	-0.87	3.77	1.09968e-08	3.22879e-07	1.14033e-05	0.000280759	0.44	-1.01
ENSG00000066322	ELOVL1	ELOVL fatty acid elongase 1 [Source:HGNC Symbol;Acc:HGNC:14418]	protein_coding	0.26	6.83	0.000627534	0.00427278	0.000788408	0.00785892	0.16	-0.6
ENSG00000066336	SPI1	Spi-1 proto-oncogene [Source:HGNC Symbol;Acc:HGNC:11241]	protein_coding	-0.59	5.27	5.34961e-06	7.30683e-05	0.00101787	0.00957785	0.43	-1.11
ENSG00000066379	POLR1H	RNA polymerase I subunit H [Source:HGNC Symbol;Acc:HGNC:13182]	protein_coding	0.11	3.75	0.21218	0.397457	0.722549	0.85611	0.05	-1.13
ENSG00000066405	CLDN18	claudin 18 [Source:HGNC Symbol;Acc:HGNC:2039]	protein_coding	-2.12	-1.2	5.36279e-10	2.25126e-08	0.0354427	0.133764	0.09	-1.65
ENSG00000066422	ZBTB11	zinc finger and BTB domain containing 11 [Source:HGNC Symbol;Acc:HGNC:16740]	protein_coding	-0.02	4.71	0.586991	0.772568	0.435395	0.660175	0.12	-0.46
ENSG00000066427	ATXN3	ataxin 3 [Source:HGNC Symbol;Acc:HGNC:7106]	protein_coding	0.06	4.54	0.24615	0.440353	0.576426	0.760067	0.11	-0.63
ENSG00000066455	GOLGA5	golgin A5 [Source:HGNC Symbol;Acc:HGNC:4428]	protein_coding	0.01	5.71	0.823928	0.945596	0.817136	0.90645	0.06	-0.77
ENSG00000066468	FGFR2	fibroblast growth factor receptor 2 [Source:HGNC Symbol;Acc:HGNC:3689]	protein_coding	0.15	6.36	0.117873	0.263825	0.0680029	0.21105	0.19	-1.05
ENSG00000066557	LRRC40	leucine rich repeat containing 40 [Source:HGNC Symbol;Acc:HGNC:26004]	protein_coding	-0.19	4.12	0.00219988	0.0119179	0.00498394	0.0318828	0.32	-0.48
ENSG00000066583	ISOC1	isochorismatase domain containing 1 [Source:HGNC Symbol;Acc:HGNC:24254]	protein_coding	0.12	5.15	0.0758371	0.1924	0.096184	0.263225	0.08	-0.66
ENSG00000066629	EML1	EMAP like 1 [Source:HGNC Symbol;Acc:HGNC:3330]	protein_coding	-0.24	4.08	0.0217613	0.0745238	0.0234017	0.0998058	0.18	-0.9
ENSG00000066651	TRMT11	tRNA methyltransferase 11 homolog [Source:HGNC Symbol;Acc:HGNC:21080]	protein_coding	-0.16	3.68	0.0386167	0.115787	0.234445	0.463471	0.08	-0.75
ENSG00000066654	THUMPD1	THUMP domain containing 1 [Source:HGNC Symbol;Acc:HGNC:23807]	protein_coding	0.12	5.49	0.0516436	0.144604	0.0517679	0.174528	0.16	-0.57
ENSG00000066697	MSANTD3	Myb/SANT DNA binding domain containing 3 [Source:HGNC Symbol;Acc:HGNC:23370]	protein_coding	-0.28	3.69	5.56358e-05	0.000547069	4.64974e-05	0.000855958	0.42	-0.49
ENSG00000066735	KIF26A	kinesin family member 26A [Source:HGNC Symbol;Acc:HGNC:20226]	protein_coding	-0.45	2.1	0.0317571	0.0997441	0.0124386	0.0628512	0.27	-1.63
ENSG00000066739	ATG2B	autophagy related 2B [Source:HGNC Symbol;Acc:HGNC:20187]	protein_coding	0.07	4.78	0.286203	0.485003	0.341747	0.576428	0.03	-0.71
ENSG00000066777	ARFGEF1	ADP ribosylation factor guanine nucleotide exchange factor 1 [Source:HGNC Symbol;Acc:HGNC:15772]	protein_coding	0.1	6.01	0.13829	0.293941	0.085446	0.245488	0.2	-0.65
ENSG00000066813	ACSM2B	acyl-CoA synthetase medium chain family member 2B [Source:HGNC Symbol;Acc:HGNC:30931]	protein_coding	0.8	-4.42	0.000501478	0.00354583	0.859202	0.930942	0.04	-2.07
ENSG00000066827	ZFAT	zinc finger and AT-hook domain containing [Source:HGNC Symbol;Acc:HGNC:19899]	protein_coding	0.35	4.41	9.06889e-07	1.57132e-05	1.6195e-05	0.000368437	0.46	-0.47
ENSG00000066855	MTFR1	mitochondrial fission regulator 1 [Source:HGNC Symbol;Acc:HGNC:29510]	protein_coding	-0.14	4.4	0.0789542	0.198153	0.0335728	0.128887	0.16	-0.65
ENSG00000066926	FECH	ferrochelatase [Source:HGNC Symbol;Acc:HGNC:3647]	protein_coding	-0.07	4.6	0.343587	0.548718	0.275497	0.512132	0.1	-0.76
ENSG00000066933	MYO9A	myosin IXA [Source:HGNC Symbol;Acc:HGNC:7608]	protein_coding	0.2	4.75	0.00430439	0.020537	0.00391425	0.0266257	0.31	-0.65
ENSG00000067048	DDX3Y	DEAD-box helicase 3 Y-linked [Source:HGNC Symbol;Acc:HGNC:2699]	protein_coding	-0.32	-4.65	0.154686	0.318731	0.822468	0.909455	0.02	-1.87
ENSG00000067057	PFKP	phosphofructokinase, platelet [Source:HGNC Symbol;Acc:HGNC:8878]	protein_coding	0.19	7.16	0.0542632	0.150028	0.022115	0.0959179	0.19	-0.92
ENSG00000067066	SP100	SP100 nuclear antigen [Source:HGNC Symbol;Acc:HGNC:11206]	protein_coding	0.19	6.35	0.0116821	0.0457421	0.00106636	0.00992262	0.26	-0.62
ENSG00000067082	KLF6	Kruppel like factor 6 [Source:HGNC Symbol;Acc:HGNC:2235]	protein_coding	-0.05	7.29	0.642907	0.816557	0.649478	0.809637	0.07	-1.21
ENSG00000067113	PLPP1	phospholipid phosphatase 1 [Source:HGNC Symbol;Acc:HGNC:9228]	protein_coding	-0.33	3.74	2.51444e-05	0.000278943	0.000136921	0.00198047	0.52	-0.56
ENSG00000067141	NEO1	neogenin 1 [Source:HGNC Symbol;Acc:HGNC:7754]	protein_coding	0.03	7.23	0.742163	0.890987	0.509304	0.715698	0.13	-1.03
ENSG00000067167	TRAM1	translocation associated membrane protein 1 [Source:HGNC Symbol;Acc:HGNC:20568]	protein_coding	0.17	8.3	0.0340493	0.105084	0.0196757	0.0881159	0.23	-0.64
ENSG00000067177	PHKA1	phosphorylase kinase regulatory subunit alpha 1 [Source:HGNC Symbol;Acc:HGNC:8925]	protein_coding	0.18	3.68	0.0436903	0.127086	0.00284112	0.020898	0.26	-0.7
ENSG00000067182	TNFRSF1A	TNF receptor superfamily member 1A [Source:HGNC Symbol;Acc:HGNC:11916]	protein_coding	0.11	7.6	0.107837	0.247163	0.162908	0.369539	0.06	-0.65
ENSG00000067191	CACNB1	calcium voltage-gated channel auxiliary subunit beta 1 [Source:HGNC Symbol;Acc:HGNC:1401]	protein_coding	0.11	3.47	0.239947	0.432328	0.464648	0.682382	0.15	-0.94
ENSG00000067208	EVI5	ecotropic viral integration site 5 [Source:HGNC Symbol;Acc:HGNC:3501]	protein_coding	0.02	3.87	0.7593	0.901104	0.276738	0.513546	0.1	-0.62
ENSG00000067221	STOML1	stomatin like 1 [Source:HGNC Symbol;Acc:HGNC:14560]	protein_coding	0.04	3.37	0.611729	0.790935	0.930109	0.968088	0.03	-0.91
ENSG00000067248	DHX29	DExH-box helicase 29 [Source:HGNC Symbol;Acc:HGNC:15815]	protein_coding	0.14	4.57	0.0257243	0.0849135	0.0375989	0.139425	0.17	-0.63
ENSG00000067334	DNTTIP2	deoxynucleotidyltransferase terminal interacting protein 2 [Source:HGNC Symbol;Acc:HGNC:24013]	protein_coding	0.04	5.61	0.412649	0.621988	0.277153	0.513597	0.12	-0.6
ENSG00000067365	METTL22	methyltransferase like 22 [Source:HGNC Symbol;Acc:HGNC:28368]	protein_coding	-0.24	3.86	0.000158618	0.00134513	0.00352485	0.0246065	0.24	-0.47
ENSG00000067369	TP53BP1	tumor protein p53 binding protein 1 [Source:HGNC Symbol;Acc:HGNC:11999]	protein_coding	-0.09	5.28	0.27172	0.47128	0.5081	0.714587	0.05	-0.95
ENSG00000067445	TRO	trophinin [Source:HGNC Symbol;Acc:HGNC:12326]	protein_coding	-0.92	4.61	4.32374e-11	2.48605e-09	9.36845e-11	2.89495e-08	0.65	-0.59
ENSG00000067533	RRP15	ribosomal RNA processing 15 homolog [Source:HGNC Symbol;Acc:HGNC:24255]	protein_coding	-0.06	4.59	0.354322	0.560991	0.597087	0.774629	0.08	-0.67
ENSG00000067596	DHX8	DEAH-box helicase 8 [Source:HGNC Symbol;Acc:HGNC:2749]	protein_coding	-0.25	5.58	7.1224e-05	0.000674649	7.554e-05	0.00125795	0.4	-0.49
ENSG00000067601	PMS2P4	PMS1 homolog 2, mismatch repair system component pseudogene 4 [Source:HGNC Symbol;Acc:HGNC:9129]	transcribed_unprocessed_pseudogene	0.04	1.58	0.545898	0.736508	0.0630615	0.200242	0.19	-0.52
ENSG00000067606	PRKCZ	protein kinase C zeta [Source:HGNC Symbol;Acc:HGNC:9412]	protein_coding	0.01	4.43	0.924147	1	0.573229	0.757554	0.12	-0.96
ENSG00000067646	ZFY	zinc finger protein Y-linked [Source:HGNC Symbol;Acc:HGNC:12870]	protein_coding	-0.42	-4.84	0.0788199	0.19789	0.0626037	0.199285	0.1	0
ENSG00000067704	IARS2	isoleucyl-tRNA synthetase 2, mitochondrial [Source:HGNC Symbol;Acc:HGNC:29685]	protein_coding	0.13	6.57	0.0250385	0.0831739	0.0656312	0.206024	0.22	-0.66
ENSG00000067715	SYT1	synaptotagmin 1 [Source:HGNC Symbol;Acc:HGNC:11509]	protein_coding	-1.1	1.83	6.37561e-09	2.01394e-07	2.28174e-07	1.26415e-05	0.51	-1.08
ENSG00000067798	NAV3	neuron navigator 3 [Source:HGNC Symbol;Acc:HGNC:15998]	protein_coding	-0.52	1.68	0.000355893	0.00265312	0.00444597	0.0292442	0.29	-1.16
ENSG00000067829	IDH3G	isocitrate dehydrogenase (NAD(+)) 3 non-catalytic subunit gamma [Source:HGNC Symbol;Acc:HGNC:5386]	protein_coding	0.34	6.24	3.88308e-06	5.54359e-05	1.97512e-05	0.000432484	0.39	-0.6
ENSG00000067836	ROGDI	rogdi atypical leucine zipper [Source:HGNC Symbol;Acc:HGNC:29478]	protein_coding	0.07	3.6	0.380344	0.588578	0.261301	0.495288	0.09	-0.85
ENSG00000067840	PDZD4	PDZ domain containing 4 [Source:HGNC Symbol;Acc:HGNC:21167]	protein_coding	0.15	2.06	0.481602	0.678575	0.0286002	0.11504	0.21	-2.01
ENSG00000067842	ATP2B3	ATPase plasma membrane Ca2+ transporting 3 [Source:HGNC Symbol;Acc:HGNC:816]	protein_coding	0.22	0.34	0.288652	0.487285	0.109215	0.285967	0.18	-2.23
ENSG00000067900	ROCK1	Rho associated coiled-coil containing protein kinase 1 [Source:HGNC Symbol;Acc:HGNC:10251]	protein_coding	0.05	5.53	0.379034	0.5873	0.551085	0.743619	0.04	-0.65
ENSG00000067955	CBFB	core-binding factor subunit beta [Source:HGNC Symbol;Acc:HGNC:1539]	protein_coding	-0.08	5.55	0.221157	0.407803	0.0529071	0.177057	0.31	-0.56
ENSG00000067992	PDK3	pyruvate dehydrogenase kinase 3 [Source:HGNC Symbol;Acc:HGNC:8811]	protein_coding	-0.19	3.95	0.0868602	0.213041	0.00821818	0.0464029	0.37	-1.05
ENSG00000068001	HYAL2	hyaluronidase 2 [Source:HGNC Symbol;Acc:HGNC:5321]	protein_coding	0	5.85	0.941629	1	0.752264	0.874991	0.06	-0.72
ENSG00000068024	HDAC4	histone deacetylase 4 [Source:HGNC Symbol;Acc:HGNC:14063]	protein_coding	-0.04	4.68	0.632181	0.808206	0.963712	0.98205	0.06	-1.03
ENSG00000068028	RASSF1	Ras association domain family member 1 [Source:HGNC Symbol;Acc:HGNC:9882]	protein_coding	0.04	4.31	0.512992	0.707567	0.108594	0.285261	0.23	-0.58
ENSG00000068078	FGFR3	fibroblast growth factor receptor 3 [Source:HGNC Symbol;Acc:HGNC:3690]	protein_coding	-0.7	4.46	0.00233255	0.0124861	0.158986	0.363683	0.09	-2.41
ENSG00000068079	IFI35	interferon induced protein 35 [Source:HGNC Symbol;Acc:HGNC:5399]	protein_coding	-0.25	5.23	0.0275348	0.0894289	0.405113	0.632124	0.06	-1.16
ENSG00000068097	HEATR6	HEAT repeat containing 6 [Source:HGNC Symbol;Acc:HGNC:24076]	protein_coding	-0.1	4.52	0.146676	0.307059	0.100188	0.270607	0.17	-0.61
ENSG00000068120	COASY	Coenzyme A synthase [Source:HGNC Symbol;Acc:HGNC:29932]	protein_coding	0.03	5.81	0.695808	0.856557	0.156228	0.35961	0.23	-0.58
ENSG00000068137	PLEKHH3	pleckstrin homology, MyTH4 and FERM domain containing H3 [Source:HGNC Symbol;Acc:HGNC:26105]	protein_coding	0.07	5.04	0.248645	0.443583	0.276324	0.513124	0.1	-0.71
ENSG00000068305	MEF2A	myocyte enhancer factor 2A [Source:HGNC Symbol;Acc:HGNC:6993]	protein_coding	-0.06	5.49	0.385967	0.594216	0.434291	0.659157	0.1	-0.71
ENSG00000068308	OTUD5	OTU deubiquitinase 5 [Source:HGNC Symbol;Acc:HGNC:25402]	protein_coding	-0.08	6.6	0.306223	0.507057	0.241533	0.472079	0.24	-0.61
ENSG00000068323	TFE3	transcription factor binding to IGHM enhancer 3 [Source:HGNC Symbol;Acc:HGNC:11752]	protein_coding	-0.14	6.27	0.0695729	0.180285	0.238531	0.468587	0.17	-0.57
ENSG00000068354	TBC1D25	TBC1 domain family member 25 [Source:HGNC Symbol;Acc:HGNC:8092]	protein_coding	0.05	4.75	0.479248	0.676052	0.0934032	0.258987	0.22	-0.54
ENSG00000068366	ACSL4	acyl-CoA synthetase long chain family member 4 [Source:HGNC Symbol;Acc:HGNC:3571]	protein_coding	0	6.1	0.99762	1	0.835401	0.916861	0.04	-1.03
ENSG00000068383	INPP5A	inositol polyphosphate-5-phosphatase A [Source:HGNC Symbol;Acc:HGNC:6076]	protein_coding	0.08	4.47	0.333181	0.53691	0.78812	0.890822	0.11	-0.82
ENSG00000068394	GPKOW	G-patch domain and KOW motifs [Source:HGNC Symbol;Acc:HGNC:30677]	protein_coding	-0.16	4.68	0.0910908	0.21965	0.886248	0.945356	0	-0.72
ENSG00000068400	GRIPAP1	GRIP1 associated protein 1 [Source:HGNC Symbol;Acc:HGNC:18706]	protein_coding	0.03	5.46	0.762253	0.903057	0.125214	0.311735	0.24	-0.8
ENSG00000068438	FTSJ1	FtsJ RNA 2'-O-methyltransferase 1 [Source:HGNC Symbol;Acc:HGNC:13254]	protein_coding	0.06	5.78	0.445349	0.648648	0.861121	0.931752	0.04	-0.69
ENSG00000068489	PRR11	proline rich 11 [Source:HGNC Symbol;Acc:HGNC:25619]	protein_coding	-0.34	4.93	0.000159568	0.00135225	5.91226e-05	0.00103842	0.38	-0.63
ENSG00000068615	REEP1	receptor accessory protein 1 [Source:HGNC Symbol;Acc:HGNC:25786]	protein_coding	-0.31	2.01	0.0673691	0.175814	0.297546	0.535312	0.15	-1.78
ENSG00000068650	ATP11A	ATPase phospholipid transporting 11A [Source:HGNC Symbol;Acc:HGNC:13552]	protein_coding	0.32	5.71	0.00800512	0.0339764	0.00176595	0.0146238	0.32	-0.99
ENSG00000068654	POLR1A	RNA polymerase I subunit A [Source:HGNC Symbol;Acc:HGNC:17264]	protein_coding	-0.07	6.22	0.246587	0.440952	0.547332	0.743619	0.05	-0.75
ENSG00000068697	LAPTM4A	lysosomal protein transmembrane 4 alpha [Source:HGNC Symbol;Acc:HGNC:6924]	protein_coding	-0.08	8.59	0.19055	0.367617	0.836134	0.917404	0.03	-0.7
ENSG00000068724	TTC7A	tetratricopeptide repeat domain 7A [Source:HGNC Symbol;Acc:HGNC:19750]	protein_coding	0.04	5.34	0.614718	0.793531	0.315288	0.548316	0.07	-0.8
ENSG00000068745	IP6K2	inositol hexakisphosphate kinase 2 [Source:HGNC Symbol;Acc:HGNC:17313]	protein_coding	0.09	6.63	0.148618	0.309736	0.0315904	0.123233	0.25	-0.8
ENSG00000068781	STON1-GTF2A1L	STON1-GTF2A1L readthrough [Source:HGNC Symbol;Acc:HGNC:30651]	protein_coding	-0.21	-3.07	0.434213	0.643302	0.485873	0.696628	0.14	-3.95
ENSG00000068784	SRBD1	S1 RNA binding domain 1 [Source:HGNC Symbol;Acc:HGNC:25521]	protein_coding	-0.29	3.76	4.0523e-05	0.00041812	0.000232812	0.00303201	0.36	-0.44
ENSG00000068796	KIF2A	kinesin family member 2A [Source:HGNC Symbol;Acc:HGNC:6318]	protein_coding	-0.01	5.22	0.902378	0.996005	0.539863	0.74033	0.06	-1.02
ENSG00000068831	RASGRP2	RAS guanyl releasing protein 2 [Source:HGNC Symbol;Acc:HGNC:9879]	protein_coding	-0.35	1.4	0.00999449	0.0404636	0.00430405	0.0285381	0.37	-0.97
ENSG00000068878	PSME4	proteasome activator subunit 4 [Source:HGNC Symbol;Acc:HGNC:20635]	protein_coding	-0.16	6.07	0.00877766	0.0365269	0.0569383	0.186593	0.08	-0.56
ENSG00000068885	IFT80	intraflagellar transport 80 [Source:HGNC Symbol;Acc:HGNC:29262]	protein_coding	-0.01	4.05	0.891773	0.989898	0.529985	0.732871	0.11	-0.76
ENSG00000068903	SIRT2	sirtuin 2 [Source:HGNC Symbol;Acc:HGNC:10886]	protein_coding	-0.13	6.08	0.138443	0.294128	0.0410904	0.148633	0.14	-0.65
ENSG00000068912	ERLEC1	endoplasmic reticulum lectin 1 [Source:HGNC Symbol;Acc:HGNC:25222]	protein_coding	-0.1	5.97	0.063132	0.16748	0.0287369	0.115429	0.26	-0.5
ENSG00000068971	PPP2R5B	protein phosphatase 2 regulatory subunit B'beta [Source:HGNC Symbol;Acc:HGNC:9310]	protein_coding	0.06	4.18	0.482251	0.679152	0.749417	0.873808	0.12	-0.89
ENSG00000068976	PYGM	glycogen phosphorylase, muscle associated [Source:HGNC Symbol;Acc:HGNC:9726]	protein_coding	-0.61	1.88	0.00517457	0.0238542	0.631359	0.796991	0	-1.32
ENSG00000068985	PAGE1	PAGE family member 1 [Source:HGNC Symbol;Acc:HGNC:4107]	protein_coding	-5.63	0.25	4.61009e-18	1.36414e-15	0.0305357	0.120428	0.09	-2.36
ENSG00000069011	PITX1	paired like homeodomain 1 [Source:HGNC Symbol;Acc:HGNC:9004]	protein_coding	1.14	5.01	8.37336e-07	1.46082e-05	4.61242e-05	0.000850442	0.4	-2.62
ENSG00000069018	TRPC7	transient receptor potential cation channel subfamily C member 7 [Source:HGNC Symbol;Acc:HGNC:20754]	protein_coding	-0.6	-2.57	0.0470399	0.134546	0.471686	0.687563	0.03	-4.23
ENSG00000069020	MAST4	microtubule associated serine/threonine kinase family member 4 [Source:HGNC Symbol;Acc:HGNC:19037]	protein_coding	0.44	5.09	1.97228e-05	0.000225776	7.554e-05	0.00125795	0.28	-0.87
ENSG00000069122	ADGRF5	adhesion G protein-coupled receptor F5 [Source:HGNC Symbol;Acc:HGNC:19030]	protein_coding	-0.31	3.64	0.000586299	0.00404331	0.00194262	0.0157197	0.35	-0.79
ENSG00000069188	SDK2	sidekick cell adhesion molecule 2 [Source:HGNC Symbol;Acc:HGNC:19308]	protein_coding	-0.47	4.17	0.0323654	0.101216	0.228954	0.458583	0.03	-2.26
ENSG00000069206	ADAM7	ADAM metallopeptidase domain 7 [Source:HGNC Symbol;Acc:HGNC:214]	protein_coding	0.28	-4.89	0.144878	0.304221	0.490037	0.699785	0.02	0
ENSG00000069248	NUP133	nucleoporin 133 [Source:HGNC Symbol;Acc:HGNC:18016]	protein_coding	-0.03	5.75	0.64301	0.816636	0.798969	0.896178	0.05	-0.73
ENSG00000069275	NUCKS1	nuclear casein kinase and cyclin dependent kinase substrate 1 [Source:HGNC Symbol;Acc:HGNC:29923]	protein_coding	-0.09	8.58	0.158803	0.324659	0.283421	0.520415	0.07	-0.57
ENSG00000069329	VPS35	VPS35 retromer complex component [Source:HGNC Symbol;Acc:HGNC:13487]	protein_coding	-0.01	7.17	0.870744	0.975823	0.701575	0.842312	0.15	-0.63
ENSG00000069345	DNAJA2	DnaJ heat shock protein family (Hsp40) member A2 [Source:HGNC Symbol;Acc:HGNC:14884]	protein_coding	0.02	5.96	0.712131	0.869015	0.31983	0.553069	0.18	-0.74
ENSG00000069399	BCL3	BCL3 transcription coactivator [Source:HGNC Symbol;Acc:HGNC:998]	protein_coding	0.25	6.97	0.0243933	0.0815675	0.00168866	0.0141113	0.26	-0.91
ENSG00000069424	KCNAB2	potassium voltage-gated channel subfamily A regulatory beta subunit 2 [Source:HGNC Symbol;Acc:HGNC:6229]	protein_coding	-0.31	4.8	0.00066503	0.00447435	0.00188798	0.015368	0.23	-0.83
ENSG00000069482	GAL	galanin and GMAP prepropeptide [Source:HGNC Symbol;Acc:HGNC:4114]	protein_coding	-0.66	2.93	0.0357402	0.108978	0.0255462	0.1062	0.2	-2.19
ENSG00000069493	CLEC2D	C-type lectin domain family 2 member D [Source:HGNC Symbol;Acc:HGNC:14351]	protein_coding	0.06	3.02	0.503026	0.697787	0.933091	0.969521	0.03	-1.02
ENSG00000069509	FUNDC1	FUN14 domain containing 1 [Source:HGNC Symbol;Acc:HGNC:28746]	protein_coding	0.06	4.03	0.509051	0.703972	0.107565	0.283354	0.06	-0.77
ENSG00000069535	MAOB	monoamine oxidase B [Source:HGNC Symbol;Acc:HGNC:6834]	protein_coding	0.12	4.37	0.486376	0.682934	0.287652	0.525152	0.06	-1.75
ENSG00000069667	RORA	RAR related orphan receptor A [Source:HGNC Symbol;Acc:HGNC:10258]	protein_coding	0.07	3.16	0.464666	0.664638	0.785955	0.889628	0.1	-1.19
ENSG00000069696	DRD4	dopamine receptor D4 [Source:HGNC Symbol;Acc:HGNC:3025]	protein_coding	-0.6	2.6	0.000459361	0.0032941	0.00201137	0.0161359	0.37	-1.33
ENSG00000069702	TGFBR3	transforming growth factor beta receptor 3 [Source:HGNC Symbol;Acc:HGNC:11774]	protein_coding	0.17	4.97	0.10886	0.24896	0.159542	0.364381	0.19	-1.09
ENSG00000069764	PLA2G10	phospholipase A2 group X [Source:HGNC Symbol;Acc:HGNC:9029]	protein_coding	0.73	-1.14	7.54434e-06	9.85443e-05	0.0131124	0.0653947	0.25	-1.48
ENSG00000069812	HES2	hes family bHLH transcription factor 2 [Source:HGNC Symbol;Acc:HGNC:16005]	protein_coding	0.43	2.67	0.0141092	0.0530867	0.00203692	0.0162888	0.23	-1.4
ENSG00000069849	ATP1B3	ATPase Na+/K+ transporting subunit beta 3 [Source:HGNC Symbol;Acc:HGNC:806]	protein_coding	0.08	6.56	0.292908	0.491352	0.175411	0.388595	0.08	-0.79
ENSG00000069943	PIGB	phosphatidylinositol glycan anchor biosynthesis class B [Source:HGNC Symbol;Acc:HGNC:8959]	protein_coding	0.25	3.13	0.00016092	0.00136104	0.000159876	0.00225548	0.47	-0.6
ENSG00000069966	GNB5	G protein subunit beta 5 [Source:HGNC Symbol;Acc:HGNC:4401]	protein_coding	-0.12	3.84	0.112012	0.254056	0.213378	0.438292	0.12	-0.82
ENSG00000069974	RAB27A	RAB27A, member RAS oncogene family [Source:HGNC Symbol;Acc:HGNC:9766]	protein_coding	0.16	4.26	0.0656368	0.172596	0.0732584	0.221543	0.1	-0.97
ENSG00000069998	HDHD5	haloacid dehalogenase like hydrolase domain containing 5 [Source:HGNC Symbol;Acc:HGNC:1843]	protein_coding	-0.19	4.8	0.00959683	0.0391699	0.0137471	0.0677876	0.28	-0.56
ENSG00000070010	UFD1	ubiquitin recognition factor in ER associated degradation 1 [Source:HGNC Symbol;Acc:HGNC:12520]	protein_coding	-0.05	5.26	0.422672	0.632057	0.206556	0.429687	0.18	-0.77
ENSG00000070018	LRP6	LDL receptor related protein 6 [Source:HGNC Symbol;Acc:HGNC:6698]	protein_coding	-0.31	5.71	0.000492929	0.00349312	0.00950722	0.0517181	0.34	-0.76
ENSG00000070019	GUCY2C	guanylate cyclase 2C [Source:HGNC Symbol;Acc:HGNC:4688]	protein_coding	0.23	-1.87	0.14163	0.299202	0.870711	0.937298	0.02	-1.84
ENSG00000070031	SCT	secretin [Source:HGNC Symbol;Acc:HGNC:10607]	protein_coding	-1.03	-0.52	2.01049e-09	7.22489e-08	9.5463e-05	0.00149494	0.41	-1.12
ENSG00000070047	PHRF1	PHD and ring finger domains 1 [Source:HGNC Symbol;Acc:HGNC:24351]	protein_coding	-0.09	5.92	0.234167	0.425056	0.2542	0.486744	0.09	-0.76
ENSG00000070061	ELP1	elongator complex protein 1 [Source:HGNC Symbol;Acc:HGNC:5959]	protein_coding	-0.1	5.19	0.0945866	0.22575	0.650828	0.810502	0.07	-0.65
ENSG00000070081	NUCB2	nucleobindin 2 [Source:HGNC Symbol;Acc:HGNC:8044]	protein_coding	0.17	5.68	0.0478431	0.136316	0.34032	0.575114	0.1	-1
ENSG00000070087	PFN2	profilin 2 [Source:HGNC Symbol;Acc:HGNC:8882]	protein_coding	-0.08	7.39	0.405926	0.614941	0.547957	0.743619	0.1	-1.03
ENSG00000070159	PTPN3	protein tyrosine phosphatase non-receptor type 3 [Source:HGNC Symbol;Acc:HGNC:9655]	protein_coding	0.26	4.84	0.00242234	0.0128803	0.000573024	0.00613416	0.37	-0.77
ENSG00000070182	SPTB	spectrin beta, erythrocytic [Source:HGNC Symbol;Acc:HGNC:11274]	protein_coding	-0.54	1.98	0.00148877	0.00866128	0.0728081	0.220701	0.24	-1.42
ENSG00000070190	DAPP1	dual adaptor of phosphotyrosine and 3-phosphoinositides 1 [Source:HGNC Symbol;Acc:HGNC:16500]	protein_coding	0.12	3.13	0.38048	0.588728	0.0269387	0.110252	0.15	-1.31
ENSG00000070193	FGF10	fibroblast growth factor 10 [Source:HGNC Symbol;Acc:HGNC:3666]	protein_coding	-1.58	-0.81	4.64438e-06	6.478e-05	0.0153031	0.0733653	0.19	-3.2
ENSG00000070214	SLC44A1	solute carrier family 44 member 1 [Source:HGNC Symbol;Acc:HGNC:18798]	protein_coding	0.07	6.67	0.246682	0.441069	0.372093	0.606509	0	-0.66
ENSG00000070269	TMEM260	transmembrane protein 260 [Source:HGNC Symbol;Acc:HGNC:20185]	protein_coding	0.04	4.1	0.574748	0.762376	0.611483	0.783196	0.15	-0.88
ENSG00000070366	SMG6	SMG6 nonsense mediated mRNA decay factor [Source:HGNC Symbol;Acc:HGNC:17809]	protein_coding	-0.38	4.21	0.000111627	0.00099286	0.000362445	0.00429618	0.25	-0.83
ENSG00000070367	EXOC5	exocyst complex component 5 [Source:HGNC Symbol;Acc:HGNC:10696]	protein_coding	-0.19	5.39	0.0011172	0.00683713	0.00124929	0.0112586	0.25	-0.5
ENSG00000070371	CLTCL1	clathrin heavy chain like 1 [Source:HGNC Symbol;Acc:HGNC:2093]	protein_coding	-0.18	1.83	0.142227	0.300107	0.00579269	0.0357313	0.29	-1.13
ENSG00000070388	FGF22	fibroblast growth factor 22 [Source:HGNC Symbol;Acc:HGNC:3679]	protein_coding	-0.64	-2.2	0.00112223	0.00685719	0.472682	0.688473	0.14	-1.74
ENSG00000070404	FSTL3	follistatin like 3 [Source:HGNC Symbol;Acc:HGNC:3973]	protein_coding	-0.61	4.2	1.52028e-06	2.46051e-05	4.16921e-05	0.00078271	0.41	-0.8
ENSG00000070413	DGCR2	DiGeorge syndrome critical region gene 2 [Source:HGNC Symbol;Acc:HGNC:2845]	protein_coding	0.04	6.92	0.539526	0.731034	0.717636	0.853105	0.04	-0.83
ENSG00000070423	RNF126	ring finger protein 126 [Source:HGNC Symbol;Acc:HGNC:21151]	protein_coding	0.13	5.53	0.0341724	0.105335	0.221777	0.449618	0.06	-0.57
ENSG00000070444	MNT	MAX network transcriptional repressor [Source:HGNC Symbol;Acc:HGNC:7188]	protein_coding	-0.06	5.34	0.25068	0.445997	0.509906	0.716159	0.1	-0.56
ENSG00000070476	ZXDC	ZXD family zinc finger C [Source:HGNC Symbol;Acc:HGNC:28160]	protein_coding	-0.09	5.29	0.100681	0.235295	0.144009	0.340811	0.19	-0.62
ENSG00000070495	JMJD6	jumonji domain containing 6, arginine demethylase and lysine hydroxylase [Source:HGNC Symbol;Acc:HGNC:19355]	protein_coding	-0.12	4.2	0.0552925	0.15218	0.0674386	0.209779	0.21	-0.58
ENSG00000070501	POLB	DNA polymerase beta [Source:HGNC Symbol;Acc:HGNC:9174]	protein_coding	-0.25	4.55	0.00221468	0.011981	0.0717663	0.218517	0.21	-0.66
ENSG00000070526	ST6GALNAC1	ST6 N-acetylgalactosaminide alpha-2,6-sialyltransferase 1 [Source:HGNC Symbol;Acc:HGNC:23614]	protein_coding	0.38	5.05	0.0351463	0.107545	0.00187604	0.0152966	0.22	-1.84
ENSG00000070540	WIPI1	WD repeat domain, phosphoinositide interacting 1 [Source:HGNC Symbol;Acc:HGNC:25471]	protein_coding	-0.22	3.71	0.00949634	0.0388382	0.00622213	0.0376055	0.26	-0.7
ENSG00000070601	FRMPD1	FERM and PDZ domain containing 1 [Source:HGNC Symbol;Acc:HGNC:29159]	protein_coding	0.09	2.35	0.564895	0.753897	0.110676	0.288314	0.25	-1.75
ENSG00000070610	GBA2	glucosylceramidase beta 2 [Source:HGNC Symbol;Acc:HGNC:18986]	protein_coding	0.16	5.95	0.0187531	0.0662992	0.0019924	0.0160238	0.37	-0.54
ENSG00000070614	NDST1	N-deacetylase and N-sulfotransferase 1 [Source:HGNC Symbol;Acc:HGNC:7680]	protein_coding	-0.07	6.8	0.423436	0.632978	0.475604	0.689729	0.08	-1.02
ENSG00000070669	ASNS	asparagine synthetase (glutamine-hydrolyzing) [Source:HGNC Symbol;Acc:HGNC:753]	protein_coding	-0.01	-0.03	0.947252	1	0.669855	0.823443	0.18	-1.2
ENSG00000070718	AP3M2	adaptor related protein complex 3 subunit mu 2 [Source:HGNC Symbol;Acc:HGNC:570]	protein_coding	-0.16	4.74	0.0270987	0.0883958	0.16178	0.367847	0.16	-0.69
ENSG00000070729	CNGB1	cyclic nucleotide gated channel subunit beta 1 [Source:HGNC Symbol;Acc:HGNC:2151]	protein_coding	0.22	1.59	0.216885	0.403071	0.135951	0.329403	0.22	-1.91
ENSG00000070731	ST6GALNAC2	ST6 N-acetylgalactosaminide alpha-2,6-sialyltransferase 2 [Source:HGNC Symbol;Acc:HGNC:10867]	protein_coding	0.27	4.13	0.0731659	0.187369	0.027792	0.112683	0.18	-1.62
ENSG00000070748	CHAT	choline O-acetyltransferase [Source:HGNC Symbol;Acc:HGNC:1912]	protein_coding	-0.07	-1.04	0.79226	0.923225	0.492506	0.701986	0.03	-3.02
ENSG00000070756	PABPC1	poly(A) binding protein cytoplasmic 1 [Source:HGNC Symbol;Acc:HGNC:8554]	protein_coding	0.41	11.08	1.11617e-06	1.88283e-05	1.85566e-07	1.07229e-05	0.46	-0.45
ENSG00000070759	TESK2	testis associated actin remodelling kinase 2 [Source:HGNC Symbol;Acc:HGNC:11732]	protein_coding	-0.23	2.62	0.00576933	0.0260917	0.0077092	0.0441284	0.25	-0.7
ENSG00000070761	CFAP20	cilia and flagella associated protein 20 [Source:HGNC Symbol;Acc:HGNC:29523]	protein_coding	0.04	4.96	0.536587	0.728499	0.439825	0.663965	0.07	-0.71
ENSG00000070770	CSNK2A2	casein kinase 2 alpha 2 [Source:HGNC Symbol;Acc:HGNC:2459]	protein_coding	-0.03	4.87	0.675718	0.841492	0.280484	0.516977	0.15	-0.74
ENSG00000070778	PTPN21	protein tyrosine phosphatase non-receptor type 21 [Source:HGNC Symbol;Acc:HGNC:9651]	protein_coding	-0.12	4.12	0.0998881	0.234127	0.205883	0.428904	0.12	-0.8
ENSG00000070785	EIF2B3	eukaryotic translation initiation factor 2B subunit gamma [Source:HGNC Symbol;Acc:HGNC:3259]	protein_coding	0.01	4.34	0.928732	1	0.43927	0.663388	0.01	-0.6
ENSG00000070808	CAMK2A	calcium/calmodulin dependent protein kinase II alpha [Source:HGNC Symbol;Acc:HGNC:1460]	protein_coding	-1.14	-2.05	4.87745e-08	1.20027e-06	1.09124e-05	0.000271442	0.28	-1.3
ENSG00000070814	TCOF1	treacle ribosome biogenesis factor 1 [Source:HGNC Symbol;Acc:HGNC:11654]	protein_coding	0.06	6.2	0.332096	0.535704	0.430991	0.656149	0.14	-0.72
ENSG00000070831	CDC42	cell division cycle 42 [Source:HGNC Symbol;Acc:HGNC:1736]	protein_coding	-0.2	8.18	0.000899152	0.00572385	0.00679434	0.0401689	0.21	-0.53
ENSG00000070882	OSBPL3	oxysterol binding protein like 3 [Source:HGNC Symbol;Acc:HGNC:16370]	protein_coding	0.21	5.53	0.0480557	0.136703	0.0139281	0.0684208	0.34	-0.98
ENSG00000070886	EPHA8	EPH receptor A8 [Source:HGNC Symbol;Acc:HGNC:3391]	protein_coding	-0.64	-1.08	0.00568187	0.0257711	0.216809	0.442772	0.15	-2.2
ENSG00000070915	SLC12A3	solute carrier family 12 member 3 [Source:HGNC Symbol;Acc:HGNC:10912]	protein_coding	-0.94	-1.13	5.60237e-05	0.000549992	0.0207555	0.0915469	0.18	-1.53
ENSG00000070950	RAD18	RAD18 E3 ubiquitin protein ligase [Source:HGNC Symbol;Acc:HGNC:18278]	protein_coding	0.08	4.31	0.220543	0.407437	0.198253	0.418818	0.15	-0.73
ENSG00000070961	ATP2B1	ATPase plasma membrane Ca2+ transporting 1 [Source:HGNC Symbol;Acc:HGNC:814]	protein_coding	0.12	6.17	0.107251	0.246312	0.139936	0.335781	0.17	-0.77
ENSG00000070985	TRPM5	transient receptor potential cation channel subfamily M member 5 [Source:HGNC Symbol;Acc:HGNC:14323]	protein_coding	-0.56	0.91	0.00985722	0.0400173	0.577067	0.760452	0.09	-2
ENSG00000071051	NCK2	NCK adaptor protein 2 [Source:HGNC Symbol;Acc:HGNC:7665]	protein_coding	-0.25	6.1	4.95649e-05	0.000495649	7.23432e-05	0.00121805	0.42	-0.36
ENSG00000071054	MAP4K4	mitogen-activated protein kinase kinase kinase kinase 4 [Source:HGNC Symbol;Acc:HGNC:6866]	protein_coding	-0.49	6.46	5.16772e-10	2.17841e-08	2.48026e-09	3.8424e-07	0.62	-0.43
ENSG00000071073	MGAT4A	alpha-1,3-mannosyl-glycoprotein 4-beta-N-acetylglucosaminyltransferase A [Source:HGNC Symbol;Acc:HGNC:7047]	protein_coding	-0.35	4.99	0.000115124	0.00101978	8.56166e-05	0.00138156	0.37	-0.69
ENSG00000071082	RPL31	ribosomal protein L31 [Source:HGNC Symbol;Acc:HGNC:10334]	protein_coding	0.21	9.7	0.0460258	0.132269	0.0112417	0.0583438	0.24	-0.94
ENSG00000071127	WDR1	WD repeat domain 1 [Source:HGNC Symbol;Acc:HGNC:12754]	protein_coding	-0.04	8.12	0.533091	0.726422	0.223199	0.451224	0.14	-0.89
ENSG00000071189	SNX13	sorting nexin 13 [Source:HGNC Symbol;Acc:HGNC:21335]	protein_coding	0.07	4.95	0.269467	0.468362	0.271389	0.507744	0.11	-0.68
ENSG00000071203	MS4A12	membrane spanning 4-domains A12 [Source:HGNC Symbol;Acc:HGNC:13370]	protein_coding	3.79	-3.81	7.90928e-36	1.26257e-32	0.657158	0.814873	0.02	0
ENSG00000071205	ARHGAP10	Rho GTPase activating protein 10 [Source:HGNC Symbol;Acc:HGNC:26099]	protein_coding	-0.48	2.89	1.72729e-06	2.7443e-05	3.92548e-07	1.92069e-05	0.49	-0.68
ENSG00000071242	RPS6KA2	ribosomal protein S6 kinase A2 [Source:HGNC Symbol;Acc:HGNC:10431]	protein_coding	0.16	5.36	0.0834953	0.206618	0.0861304	0.246718	0.2	-0.83
ENSG00000071243	ING3	inhibitor of growth family member 3 [Source:HGNC Symbol;Acc:HGNC:14587]	protein_coding	0.09	3.74	0.148039	0.309071	0.0986473	0.267817	0.22	-0.57
ENSG00000071246	VASH1	vasohibin 1 [Source:HGNC Symbol;Acc:HGNC:19964]	protein_coding	-0.47	4.11	6.97448e-07	1.24433e-05	1.53248e-05	0.000352244	0.32	-0.74
ENSG00000071282	LMCD1	LIM and cysteine rich domains 1 [Source:HGNC Symbol;Acc:HGNC:6633]	protein_coding	0.24	5.26	0.0161995	0.058992	0.0761634	0.227435	0.11	-0.94
ENSG00000071462	BUD23	BUD23 rRNA methyltransferase and ribosome maturation factor [Source:HGNC Symbol;Acc:HGNC:16405]	protein_coding	0.16	6.57	0.00559342	0.0254613	0.00104532	0.00977093	0.31	-0.44
ENSG00000071537	SEL1L	SEL1L adaptor subunit of ERAD E3 ubiquitin ligase [Source:HGNC Symbol;Acc:HGNC:10717]	protein_coding	-0.13	6.17	0.0606709	0.162967	0.0477298	0.165084	0.15	-0.73
ENSG00000071539	TRIP13	thyroid hormone receptor interactor 13 [Source:HGNC Symbol;Acc:HGNC:12307]	protein_coding	-0.14	5.2	0.138448	0.294128	0.491413	0.701021	0.12	-1.05
ENSG00000071553	ATP6AP1	ATPase H+ transporting accessory protein 1 [Source:HGNC Symbol;Acc:HGNC:868]	protein_coding	0.17	7.8	0.0188155	0.0664697	0.00288499	0.0211667	0.23	-0.65
ENSG00000071564	TCF3	transcription factor 3 [Source:HGNC Symbol;Acc:HGNC:11633]	protein_coding	-0.3	6.69	2.46282e-05	0.000273817	4.39438e-05	0.000818071	0.41	-0.53
ENSG00000071575	TRIB2	tribbles pseudokinase 2 [Source:HGNC Symbol;Acc:HGNC:30809]	protein_coding	0.02	5.85	0.853338	0.96401	0.810584	0.902884	0.14	-1.23
ENSG00000071626	DAZAP1	DAZ associated protein 1 [Source:HGNC Symbol;Acc:HGNC:2683]	protein_coding	-0.01	6.64	0.895386	0.99222	0.721144	0.855234	0.11	-0.43
ENSG00000071655	MBD3	methyl-CpG binding domain protein 3 [Source:HGNC Symbol;Acc:HGNC:6918]	protein_coding	-0.17	5.25	0.00650717	0.0287658	0.00507174	0.0322872	0.35	-0.47
ENSG00000071677	PRLH	prolactin releasing hormone [Source:HGNC Symbol;Acc:HGNC:17945]	protein_coding	0.19	-3.13	0.493131	0.689072	0.00201323	0.0161473	0.31	-3.45
ENSG00000071794	HLTF	helicase like transcription factor [Source:HGNC Symbol;Acc:HGNC:11099]	protein_coding	-0.26	4.61	0.00823795	0.0346759	0.00592711	0.0363393	0.21	-0.99
ENSG00000071859	FAM50A	family with sequence similarity 50 member A [Source:HGNC Symbol;Acc:HGNC:18786]	protein_coding	0.05	5.72	0.573647	0.761851	0.880324	0.942331	0.02	-1.02
ENSG00000071889	FAM3A	FAM3 metabolism regulating signaling molecule A [Source:HGNC Symbol;Acc:HGNC:13749]	protein_coding	0.24	5.99	0.00115681	0.00703477	0.00502767	0.0320668	0.2	-0.67
ENSG00000071894	CPSF1	cleavage and polyadenylation specific factor 1 [Source:HGNC Symbol;Acc:HGNC:2324]	protein_coding	0.31	7.59	1.68176e-05	0.000196713	0.000614097	0.00646957	0.22	-0.56
ENSG00000071909	MYO3B	myosin IIIB [Source:HGNC Symbol;Acc:HGNC:15576]	protein_coding	0.37	2.99	0.0434814	0.12663	0.00571008	0.0353576	0.21	-1.42
ENSG00000071967	CYBRD1	cytochrome b reductase 1 [Source:HGNC Symbol;Acc:HGNC:20797]	protein_coding	0.14	7.05	0.216263	0.402219	0.0732584	0.221543	0.19	-1.24
ENSG00000071991	CDH19	cadherin 19 [Source:HGNC Symbol;Acc:HGNC:1758]	protein_coding	-3.52	-0.93	3.59788e-13	3.6804e-11	0.000124143	0.00183562	0.32	-2.42
ENSG00000071994	PDCD2	programmed cell death 2 [Source:HGNC Symbol;Acc:HGNC:8762]	protein_coding	-0.1	5.73	0.146953	0.307469	0.345571	0.580622	0.14	-0.7
ENSG00000072042	RDH11	retinol dehydrogenase 11 [Source:HGNC Symbol;Acc:HGNC:17964]	protein_coding	-0.09	5.59	0.192466	0.370164	0.115149	0.295479	0.14	-0.69
ENSG00000072062	PRKACA	protein kinase cAMP-activated catalytic subunit alpha [Source:HGNC Symbol;Acc:HGNC:9380]	protein_coding	0.08	7.16	0.248965	0.443883	0.162908	0.369539	0.14	-0.67
ENSG00000072071	ADGRL1	adhesion G protein-coupled receptor L1 [Source:HGNC Symbol;Acc:HGNC:20973]	protein_coding	-0.21	6.91	0.0751254	0.19101	0.0538335	0.179171	0.22	-1.06
ENSG00000072080	SPP2	secreted phosphoprotein 2 [Source:HGNC Symbol;Acc:HGNC:11256]	protein_coding	0.18	-3.43	0.424949	0.634411	0.66041	0.817041	0.09	-3.74
ENSG00000072110	ACTN1	actinin alpha 1 [Source:HGNC Symbol;Acc:HGNC:163]	protein_coding	-0.05	8.22	0.472789	0.671031	0.38325	0.616832	0.16	-0.89
ENSG00000072121	ZFYVE26	zinc finger FYVE-type containing 26 [Source:HGNC Symbol;Acc:HGNC:20761]	protein_coding	-0.21	5.1	0.00545535	0.024947	0.00739266	0.0428256	0.24	-0.78
ENSG00000072133	RPS6KA6	ribosomal protein S6 kinase A6 [Source:HGNC Symbol;Acc:HGNC:10435]	protein_coding	-0.13	2.22	0.411215	0.620351	0.720442	0.854735	0.07	-2.16
ENSG00000072134	EPN2	epsin 2 [Source:HGNC Symbol;Acc:HGNC:18639]	protein_coding	-0.15	4.45	0.0476488	0.135878	0.0645389	0.203713	0.05	-0.78
ENSG00000072135	PTPN18	protein tyrosine phosphatase non-receptor type 18 [Source:HGNC Symbol;Acc:HGNC:9649]	protein_coding	0.37	6.6	1.04804e-08	3.10421e-07	5.08388e-06	0.000147107	0.4	-0.56
ENSG00000072163	LIMS2	LIM zinc finger domain containing 2 [Source:HGNC Symbol;Acc:HGNC:16084]	protein_coding	-0.23	4.94	0.0391242	0.116952	0.0180151	0.0824949	0.25	-1.1
ENSG00000072182	ASIC4	acid sensing ion channel subunit family member 4 [Source:HGNC Symbol;Acc:HGNC:21263]	protein_coding	-0.1	-2.45	0.550657	0.740969	0.241105	0.471821	0.17	-1.73
ENSG00000072195	SPEG	striated muscle enriched protein kinase [Source:HGNC Symbol;Acc:HGNC:16901]	protein_coding	0.13	4.93	0.371336	0.579234	0.221422	0.449211	0.19	-1.53
ENSG00000072201	LNX1	ligand of numb-protein X 1 [Source:HGNC Symbol;Acc:HGNC:6657]	protein_coding	0.34	3.03	0.00136419	0.00805605	0.000426903	0.00488681	0.31	-0.95
ENSG00000072210	ALDH3A2	aldehyde dehydrogenase 3 family member A2 [Source:HGNC Symbol;Acc:HGNC:403]	protein_coding	-0.04	6.05	0.550935	0.741293	0.742316	0.869493	0.09	-0.87
ENSG00000072274	TFRC	transferrin receptor [Source:HGNC Symbol;Acc:HGNC:11763]	protein_coding	-0.18	7.5	0.120159	0.267708	0.416318	0.642684	0.1	-1.29
ENSG00000072310	SREBF1	sterol regulatory element binding transcription factor 1 [Source:HGNC Symbol;Acc:HGNC:11289]	protein_coding	0.13	6.48	0.169125	0.339987	0.261301	0.495288	0.09	-1.09
ENSG00000072364	AFF4	AF4/FMR2 family member 4 [Source:HGNC Symbol;Acc:HGNC:17869]	protein_coding	0.02	6.4	0.795346	0.925133	0.642742	0.805118	0.09	-0.81
ENSG00000072401	UBE2D1	ubiquitin conjugating enzyme E2 D1 [Source:HGNC Symbol;Acc:HGNC:12474]	protein_coding	-0.09	4.85	0.100285	0.234921	0.103725	0.276604	0.15	-0.58
ENSG00000072415	MPP5	membrane palmitoylated protein 5 [Source:HGNC Symbol;Acc:HGNC:18669]	protein_coding	0.07	4.89	0.223183	0.410314	0.256552	0.489479	0.17	-0.72
ENSG00000072422	RHOBTB1	Rho related BTB domain containing 1 [Source:HGNC Symbol;Acc:HGNC:18738]	protein_coding	-0.67	3.8	2.97522e-10	1.35799e-08	1.86998e-09	3.07854e-07	0.61	-0.49
ENSG00000072501	SMC1A	structural maintenance of chromosomes 1A [Source:HGNC Symbol;Acc:HGNC:11111]	protein_coding	-0.18	6.68	0.018816	0.0664697	0.162625	0.369159	0.09	-0.81
ENSG00000072506	HSD17B10	hydroxysteroid 17-beta dehydrogenase 10 [Source:HGNC Symbol;Acc:HGNC:4800]	protein_coding	0.04	6.33	0.6117	0.790914	0.420635	0.647014	0.12	-0.9
ENSG00000072571	HMMR	hyaluronan mediated motility receptor [Source:HGNC Symbol;Acc:HGNC:5012]	protein_coding	-0.24	4.38	0.0238781	0.0801264	0.161499	0.367526	0.16	-1.07
ENSG00000072609	CHFR	checkpoint with forkhead and ring finger domains [Source:HGNC Symbol;Acc:HGNC:20455]	protein_coding	-0.28	4.64	2.93233e-05	0.000317975	1.71849e-05	0.000386393	0.34	-0.49
ENSG00000072657	TRHDE	thyrotropin releasing hormone degrading enzyme [Source:HGNC Symbol;Acc:HGNC:30748]	protein_coding	0.04	1.48	0.916081	1	0.00664726	0.0395747	0.34	-2.71
ENSG00000072694	FCGR2B	Fc fragment of IgG receptor IIb [Source:HGNC Symbol;Acc:HGNC:3618]	protein_coding	-0.83	3.52	6.67479e-07	1.19826e-05	0.000676216	0.00695906	0.4	-1.28
ENSG00000072736	NFATC3	nuclear factor of activated T cells 3 [Source:HGNC Symbol;Acc:HGNC:7777]	protein_coding	-0.25	4.27	0.00317159	0.0160404	0.00166716	0.0139943	0.23	-0.72
ENSG00000072756	TRNT1	tRNA nucleotidyl transferase 1 [Source:HGNC Symbol;Acc:HGNC:17341]	protein_coding	0.19	4.07	0.000432973	0.00313414	0.000527115	0.00574488	0.28	-0.41
ENSG00000072778	ACADVL	acyl-CoA dehydrogenase very long chain [Source:HGNC Symbol;Acc:HGNC:92]	protein_coding	0.09	7.33	0.2131	0.398463	0.384275	0.61769	0.05	-0.74
ENSG00000072786	STK10	serine/threonine kinase 10 [Source:HGNC Symbol;Acc:HGNC:11388]	protein_coding	-0.21	4.66	0.0126013	0.0485548	0.0313683	0.122632	0.32	-0.78
ENSG00000072818	ACAP1	ArfGAP with coiled-coil, ankyrin repeat and PH domains 1 [Source:HGNC Symbol;Acc:HGNC:16467]	protein_coding	-0.3	3.12	0.000524089	0.00367997	0.000744135	0.00750172	0.44	-0.73
ENSG00000072832	CRMP1	collapsin response mediator protein 1 [Source:HGNC Symbol;Acc:HGNC:2365]	protein_coding	-0.47	4.36	0.0004728	0.00337214	0.0367454	0.137228	0.22	-1.01
ENSG00000072840	EVC	EvC ciliary complex subunit 1 [Source:HGNC Symbol;Acc:HGNC:3497]	protein_coding	-0.28	4.74	0.0062126	0.0276572	0.0252385	0.105323	0.2	-1.04
ENSG00000072849	DERL2	derlin 2 [Source:HGNC Symbol;Acc:HGNC:17943]	protein_coding	-0.2	5.24	0.000805524	0.00523292	0.000392045	0.00455913	0.32	-0.35
ENSG00000072858	SIDT1	SID1 transmembrane family member 1 [Source:HGNC Symbol;Acc:HGNC:25967]	protein_coding	0.06	1.52	0.672676	0.838788	0.60492	0.778775	0.14	-1.49
ENSG00000072864	NDE1	nudE neurodevelopment protein 1 [Source:HGNC Symbol;Acc:HGNC:17619]	protein_coding	-0.32	4.51	6.12396e-05	0.000592845	0.00577608	0.0356593	0.18	-0.62
ENSG00000072952	IRAG1	inositol 1,4,5-triphosphate receptor associated 1 [Source:HGNC Symbol;Acc:HGNC:7237]	protein_coding	-0.79	3.73	8.10666e-08	1.87834e-06	5.12951e-06	0.000148056	0.44	-0.98
ENSG00000072954	TMEM38A	transmembrane protein 38A [Source:HGNC Symbol;Acc:HGNC:28462]	protein_coding	-0.04	4.04	0.702023	0.861062	0.671223	0.82444	0.09	-1.36
ENSG00000072958	AP1M1	adaptor related protein complex 1 subunit mu 1 [Source:HGNC Symbol;Acc:HGNC:13667]	protein_coding	-0.27	6.03	0.000111737	0.000993542	0.00348267	0.0243934	0.36	-0.52
ENSG00000073008	PVR	PVR cell adhesion molecule [Source:HGNC Symbol;Acc:HGNC:9705]	protein_coding	-0.13	4.92	0.152768	0.315952	0.0275931	0.112042	0.21	-0.8
ENSG00000073050	XRCC1	X-ray repair cross complementing 1 [Source:HGNC Symbol;Acc:HGNC:12828]	protein_coding	-0.23	5.27	0.00248533	0.0131531	0.117329	0.298962	0	-0.68
ENSG00000073067	CYP2W1	cytochrome P450 family 2 subfamily W member 1 [Source:HGNC Symbol;Acc:HGNC:20243]	protein_coding	-1.87	1.67	1.48207e-08	4.18149e-07	0.31258	0.545665	0	-2.33
ENSG00000073111	MCM2	minichromosome maintenance complex component 2 [Source:HGNC Symbol;Acc:HGNC:6944]	protein_coding	-0.46	6.15	3.82304e-06	5.47334e-05	4.02524e-06	0.000121652	0.47	-0.63
ENSG00000073146	MOV10L1	Mov10 like RISC complex RNA helicase 1 [Source:HGNC Symbol;Acc:HGNC:7201]	protein_coding	-0.4	-0.41	0.0255998	0.0845843	0.00344094	0.0241699	0.36	-1.27
ENSG00000073150	PANX2	pannexin 2 [Source:HGNC Symbol;Acc:HGNC:8600]	protein_coding	0	3.08	0.977391	1	0.25342	0.485914	0.09	-1.86
ENSG00000073169	SELENOO	selenoprotein O [Source:HGNC Symbol;Acc:HGNC:30395]	protein_coding	0.18	4.16	0.011674	0.0457223	0.000197124	0.00266951	0.43	-0.46
ENSG00000073282	TP63	tumor protein p63 [Source:HGNC Symbol;Acc:HGNC:15979]	protein_coding	-0.15	0.88	0.442766	0.648415	0.427158	0.652912	0.07	-1.7
ENSG00000073331	ALPK1	alpha kinase 1 [Source:HGNC Symbol;Acc:HGNC:20917]	protein_coding	-0.05	4.19	0.529036	0.722552	0.999626	0.99992	0.1	-0.83
ENSG00000073350	LLGL2	LLGL scribble cell polarity complex component 2 [Source:HGNC Symbol;Acc:HGNC:6629]	protein_coding	0.29	6.72	0.00024046	0.00191846	0.000835116	0.0082098	0.22	-0.67
ENSG00000073417	PDE8A	phosphodiesterase 8A [Source:HGNC Symbol;Acc:HGNC:8793]	protein_coding	0.13	4.27	0.0636622	0.168606	0.171264	0.382585	0.09	-0.67
ENSG00000073464	CLCN4	chloride voltage-gated channel 4 [Source:HGNC Symbol;Acc:HGNC:2022]	protein_coding	-0.08	3.27	0.537825	0.729608	0.632693	0.797804	0.03	-1.61
ENSG00000073536	NLE1	notchless homolog 1 [Source:HGNC Symbol;Acc:HGNC:19889]	protein_coding	-0.07	4.11	0.319774	0.521199	0.297981	0.535778	0.03	-0.65
ENSG00000073578	SDHA	succinate dehydrogenase complex flavoprotein subunit A [Source:HGNC Symbol;Acc:HGNC:10680]	protein_coding	0.42	3.57	2.08652e-07	4.33157e-06	2.07383e-06	7.27604e-05	0.39	-0.51
ENSG00000073584	SMARCE1	SWI/SNF related, matrix associated, actin dependent regulator of chromatin, subfamily e, member 1 [Source:HGNC Symbol;Acc:HGNC:11109]	protein_coding	-0.03	2.75	0.748417	0.895858	0.242288	0.473074	0.14	-0.88
ENSG00000073598	FNDC8	fibronectin type III domain containing 8 [Source:HGNC Symbol;Acc:HGNC:25286]	protein_coding	0.05	-3.12	0.734383	0.886539	0.650772	0.810502	0.05	-1.63
ENSG00000073605	GSDMB	gasdermin B [Source:HGNC Symbol;Acc:HGNC:23690]	protein_coding	0.91	3.81	4.80419e-10	2.04363e-08	0.0866465	0.24773	0.17	-1.09
ENSG00000073614	KDM5A	lysine demethylase 5A [Source:HGNC Symbol;Acc:HGNC:9886]	protein_coding	-0.08	6.05	0.220044	0.406913	0.394611	0.628153	0.01	-0.62
ENSG00000073670	ADAM11	ADAM metallopeptidase domain 11 [Source:HGNC Symbol;Acc:HGNC:189]	protein_coding	-0.52	1.25	0.000274515	0.00213954	0.00768773	0.0440622	0.21	-1.08
ENSG00000073711	PPP2R3A	protein phosphatase 2 regulatory subunit B''alpha [Source:HGNC Symbol;Acc:HGNC:9307]	protein_coding	-0.01	4.89	0.91412	1	0.573229	0.757554	0.07	-0.77
ENSG00000073712	FERMT2	fermitin family member 2 [Source:HGNC Symbol;Acc:HGNC:15767]	protein_coding	-0.43	5.62	6.5465e-08	1.5506e-06	6.94898e-07	3.04895e-05	0.4	-0.41
ENSG00000073734	ABCB11	ATP binding cassette subfamily B member 11 [Source:HGNC Symbol;Acc:HGNC:42]	protein_coding	-0.52	-1.85	0.0272639	0.0888152	0.704597	0.844222	0.03	-2.3
ENSG00000073737	DHRS9	dehydrogenase/reductase 9 [Source:HGNC Symbol;Acc:HGNC:16888]	protein_coding	-0.12	0.87	0.618541	0.796838	0.528757	0.732078	0.03	-2.67
ENSG00000073754	CD5L	CD5 molecule like [Source:HGNC Symbol;Acc:HGNC:1690]	protein_coding	0	-3.78	0.993064	1	0.696831	0.839224	0.07	-2.65
ENSG00000073792	IGF2BP2	insulin like growth factor 2 mRNA binding protein 2 [Source:HGNC Symbol;Acc:HGNC:28867]	protein_coding	-0.37	6.7	0.0102607	0.0413484	0.0257946	0.106979	0.17	-1.17
ENSG00000073803	MAP3K13	mitogen-activated protein kinase kinase kinase 13 [Source:HGNC Symbol;Acc:HGNC:6852]	protein_coding	0.09	6.49	0.263669	0.461127	0.100576	0.271262	0.2	-0.72
ENSG00000073849	ST6GAL1	ST6 beta-galactoside alpha-2,6-sialyltransferase 1 [Source:HGNC Symbol;Acc:HGNC:10860]	protein_coding	0.17	7.91	0.129518	0.281608	0.162343	0.368707	0.18	-1.17
ENSG00000073861	TBX21	T-box transcription factor 21 [Source:HGNC Symbol;Acc:HGNC:11599]	protein_coding	-0.87	-0.62	2.31254e-06	3.53657e-05	0.00108772	0.0100879	0.47	-1.34
ENSG00000073905	VDAC1P1	voltage dependent anion channel 1 pseudogene 1 [Source:HGNC Symbol;Acc:HGNC:12671]	processed_pseudogene	0.25	-1.17	0.00806802	0.0341693	0.0185233	0.0842079	0.21	-0.9
ENSG00000073921	PICALM	phosphatidylinositol binding clathrin assembly protein [Source:HGNC Symbol;Acc:HGNC:15514]	protein_coding	-0.04	7.1	0.538707	0.730185	0.91521	0.961018	0.01	-0.74
ENSG00000073969	NSF	N-ethylmaleimide sensitive factor, vesicle fusing ATPase [Source:HGNC Symbol;Acc:HGNC:8016]	protein_coding	-0.08	5.1	0.249914	0.445221	0.198581	0.419239	0.09	-0.66
ENSG00000074047	GLI2	GLI family zinc finger 2 [Source:HGNC Symbol;Acc:HGNC:4318]	protein_coding	-0.33	3.81	0.0391295	0.116955	0.201545	0.4233	0.07	-1.81
ENSG00000074054	CLASP1	cytoplasmic linker associated protein 1 [Source:HGNC Symbol;Acc:HGNC:17088]	protein_coding	-0.13	5.93	0.0355225	0.108439	0.00681356	0.0402578	0.25	-0.55
ENSG00000074071	MRPS34	mitochondrial ribosomal protein S34 [Source:HGNC Symbol;Acc:HGNC:16618]	protein_coding	0.2	5.86	0.00845779	0.0354463	0.132296	0.323558	0.11	-0.78
ENSG00000074181	NOTCH3	notch receptor 3 [Source:HGNC Symbol;Acc:HGNC:7883]	protein_coding	-0.59	8.39	6.47107e-07	1.16445e-05	8.3412e-06	0.000219089	0.4	-0.72
ENSG00000074201	CLNS1A	chloride nucleotide-sensitive channel 1A [Source:HGNC Symbol;Acc:HGNC:2080]	protein_coding	-0.02	7.07	0.866898	0.972895	0.223199	0.451224	0.19	-0.67
ENSG00000074211	PPP2R2C	protein phosphatase 2 regulatory subunit Bgamma [Source:HGNC Symbol;Acc:HGNC:9306]	protein_coding	-0.22	2.69	0.437612	0.646989	0.413634	0.640154	0.04	-4.08
ENSG00000074219	TEAD2	TEA domain transcription factor 2 [Source:HGNC Symbol;Acc:HGNC:11715]	protein_coding	-0.55	6.26	3.66811e-10	1.62771e-08	2.45193e-09	3.81899e-07	0.66	-0.34
ENSG00000074266	EED	embryonic ectoderm development [Source:HGNC Symbol;Acc:HGNC:3188]	protein_coding	0.03	4.53	0.671425	0.837818	0.209947	0.433851	0.12	-0.68
ENSG00000074276	CDHR2	cadherin related family member 2 [Source:HGNC Symbol;Acc:HGNC:18231]	protein_coding	1.63	0.09	3.40263e-22	1.82658e-19	0.00651181	0.038961	0.25	-1.34
ENSG00000074317	SNCB	synuclein beta [Source:HGNC Symbol;Acc:HGNC:11140]	protein_coding	-0.28	0.09	0.305482	0.506133	0.994761	0.99735	0.07	-2.82
ENSG00000074319	TSG101	tumor susceptibility 101 [Source:HGNC Symbol;Acc:HGNC:15971]	protein_coding	0.02	6.09	0.71555	0.871749	0.419553	0.645986	0.14	-0.78
ENSG00000074356	NCBP3	nuclear cap binding subunit 3 [Source:HGNC Symbol;Acc:HGNC:24612]	protein_coding	-0.23	5.3	0.000342104	0.0025661	0.000299496	0.0036822	0.44	-0.51
ENSG00000074370	ATP2A3	ATPase sarcoplasmic/endoplasmic reticulum Ca2+ transporting 3 [Source:HGNC Symbol;Acc:HGNC:813]	protein_coding	-0.58	3.85	4.13746e-05	0.000425604	1.80392e-06	6.50683e-05	0.47	-0.81
ENSG00000074410	CA12	carbonic anhydrase 12 [Source:HGNC Symbol;Acc:HGNC:1371]	protein_coding	0.58	5.24	0.00174082	0.00982124	0.0138917	0.0683235	0.29	-2.09
ENSG00000074416	MGLL	monoglyceride lipase [Source:HGNC Symbol;Acc:HGNC:17038]	protein_coding	0.91	5.68	1.35272e-13	1.56258e-11	2.27849e-08	2.14085e-06	0.51	-0.91
ENSG00000074527	NTN4	netrin 4 [Source:HGNC Symbol;Acc:HGNC:13658]	protein_coding	0.75	5.4	1.72179e-07	3.66084e-06	5.81326e-09	7.44831e-07	0.58	-0.71
ENSG00000074582	BCS1L	BCS1 homolog, ubiquinol-cytochrome c reductase complex chaperone [Source:HGNC Symbol;Acc:HGNC:1020]	protein_coding	0.23	4.87	1.02576e-05	0.000128586	1.82322e-05	0.0004049	0.41	-0.43
ENSG00000074603	DPP8	dipeptidyl peptidase 8 [Source:HGNC Symbol;Acc:HGNC:16490]	protein_coding	0.14	5.11	0.0106632	0.0426235	0.0118267	0.060618	0.23	-0.44
ENSG00000074621	SLC24A1	solute carrier family 24 member 1 [Source:HGNC Symbol;Acc:HGNC:10975]	protein_coding	0.06	3.56	0.504178	0.698805	0.278815	0.515397	0.03	-0.93
ENSG00000074657	ZNF532	zinc finger protein 532 [Source:HGNC Symbol;Acc:HGNC:30940]	protein_coding	-0.25	6	0.000581302	0.0040145	0.00251155	0.0190509	0.25	-0.58
ENSG00000074660	SCARF1	scavenger receptor class F member 1 [Source:HGNC Symbol;Acc:HGNC:16820]	protein_coding	-0.3	2.71	0.000489561	0.0034725	0.000579017	0.00618685	0.43	-0.57
ENSG00000074695	LMAN1	lectin, mannose binding 1 [Source:HGNC Symbol;Acc:HGNC:6631]	protein_coding	0.03	7.12	0.657623	0.828431	0.332305	0.56646	0.15	-0.79
ENSG00000074696	HACD3	3-hydroxyacyl-CoA dehydratase 3 [Source:HGNC Symbol;Acc:HGNC:24175]	protein_coding	-0.12	6.85	0.102981	0.239169	0.591242	0.771339	0.04	-0.73
ENSG00000074706	IPCEF1	interaction protein for cytohesin exchange factors 1 [Source:HGNC Symbol;Acc:HGNC:21204]	protein_coding	0.6	1.37	7.27847e-06	9.54826e-05	0.0246328	0.103416	0.11	-1.31
ENSG00000074755	ZZEF1	zinc finger ZZ-type and EF-hand domain containing 1 [Source:HGNC Symbol;Acc:HGNC:29027]	protein_coding	-0.25	5.28	0.000857987	0.00550921	0.0106824	0.0562293	0.22	-0.63
ENSG00000074771	NOX3	NADPH oxidase 3 [Source:HGNC Symbol;Acc:HGNC:7890]	protein_coding	-0.42	-4.9	0.156909	0.321981	0.0196962	0.0881871	0.09	0
ENSG00000074800	ENO1	enolase 1 [Source:HGNC Symbol;Acc:HGNC:3350]	protein_coding	0.03	10.47	0.712591	0.869331	0.989148	0.994448	0	-0.95
ENSG00000074803	SLC12A1	solute carrier family 12 member 1 [Source:HGNC Symbol;Acc:HGNC:10910]	protein_coding	-0.47	1.74	0.10168	0.2368	0.0606399	0.194898	0.17	-2.44
ENSG00000074842	MYDGF	myeloid derived growth factor [Source:HGNC Symbol;Acc:HGNC:16948]	protein_coding	0.03	6.4	0.754009	0.898849	0.626696	0.794002	0.1	-0.85
ENSG00000074855	ANO8	anoctamin 8 [Source:HGNC Symbol;Acc:HGNC:29329]	protein_coding	0.18	4.88	0.0695705	0.180285	0.00459211	0.0299938	0.21	-0.69
ENSG00000074935	TUBE1	tubulin epsilon 1 [Source:HGNC Symbol;Acc:HGNC:20775]	protein_coding	-0.17	3.54	0.0176603	0.0632639	0.0593002	0.191788	0.27	-0.73
ENSG00000074964	ARHGEF10L	Rho guanine nucleotide exchange factor 10 like [Source:HGNC Symbol;Acc:HGNC:25540]	protein_coding	0.07	4.78	0.42554	0.634939	0.861121	0.931752	0.04	-1.06
ENSG00000074966	TXK	TXK tyrosine kinase [Source:HGNC Symbol;Acc:HGNC:12434]	protein_coding	0.2	1.61	0.154686	0.318731	0.125214	0.311735	0.06	-1.39
ENSG00000075035	WSCD2	WSC domain containing 2 [Source:HGNC Symbol;Acc:HGNC:29117]	protein_coding	-0.31	1.34	0.304084	0.50455	0.389419	0.622982	0.18	-3.1
ENSG00000075043	KCNQ2	potassium voltage-gated channel subfamily Q member 2 [Source:HGNC Symbol;Acc:HGNC:6296]	protein_coding	0.59	-1.38	0.0317706	0.0997518	0.556744	0.744555	0.07	-2.14
ENSG00000075073	TACR2	tachykinin receptor 2 [Source:HGNC Symbol;Acc:HGNC:11527]	protein_coding	-0.25	1.62	0.096049	0.228403	0.821511	0.90904	0.12	-1.72
ENSG00000075131	TIPIN	TIMELESS interacting protein [Source:HGNC Symbol;Acc:HGNC:30750]	protein_coding	-0.04	2.81	0.546536	0.737156	0.795348	0.894374	0.02	-0.73
ENSG00000075142	SRI	sorcin [Source:HGNC Symbol;Acc:HGNC:11292]	protein_coding	0.2	6.36	0.00523034	0.0240759	0.00382195	0.0261861	0.27	-0.66
ENSG00000075188	NUP37	nucleoporin 37 [Source:HGNC Symbol;Acc:HGNC:29929]	protein_coding	-0.07	4.25	0.294046	0.492757	0.401945	0.629202	0.09	-0.74
ENSG00000075213	SEMA3A	semaphorin 3A [Source:HGNC Symbol;Acc:HGNC:10723]	protein_coding	-0.09	4.25	0.629038	0.805604	0.249542	0.481113	0.09	-2.53
ENSG00000075218	GTSE1	G2 and S-phase expressed 1 [Source:HGNC Symbol;Acc:HGNC:13698]	protein_coding	-0.65	4.06	9.48154e-10	3.72748e-08	1.23079e-08	1.29783e-06	0.46	-0.54
ENSG00000075223	SEMA3C	semaphorin 3C [Source:HGNC Symbol;Acc:HGNC:10725]	protein_coding	-0.22	5.58	0.0646976	0.170796	0.314836	0.547835	0.08	-1.29
ENSG00000075234	TTC38	tetratricopeptide repeat domain 38 [Source:HGNC Symbol;Acc:HGNC:26082]	protein_coding	-0.09	4.35	0.242781	0.435881	0.367587	0.602821	0.1	-0.66
ENSG00000075239	ACAT1	acetyl-CoA acetyltransferase 1 [Source:HGNC Symbol;Acc:HGNC:93]	protein_coding	0.2	4.77	0.0132281	0.0504759	0.0135328	0.0669972	0.18	-0.79
ENSG00000075240	GRAMD4	GRAM domain containing 4 [Source:HGNC Symbol;Acc:HGNC:29113]	protein_coding	-0.13	4.79	0.0920603	0.221435	0.154049	0.356267	0.11	-0.87
ENSG00000075275	CELSR1	cadherin EGF LAG seven-pass G-type receptor 1 [Source:HGNC Symbol;Acc:HGNC:1850]	protein_coding	-0.15	7.22	0.15312	0.316261	0.318463	0.551745	0.14	-1.1
ENSG00000075290	WNT8B	Wnt family member 8B [Source:HGNC Symbol;Acc:HGNC:12789]	protein_coding	-0.5	-1.03	0.0139952	0.0527624	0.367831	0.603084	0.03	-1.77
ENSG00000075292	ZNF638	zinc finger protein 638 [Source:HGNC Symbol;Acc:HGNC:17894]	protein_coding	0.02	5.85	0.636536	0.811081	0.201214	0.422836	0.15	-0.57
ENSG00000075303	SLC25A40	solute carrier family 25 member 40 [Source:HGNC Symbol;Acc:HGNC:29680]	protein_coding	0.02	4.68	0.717866	0.873764	0.526305	0.730105	0.02	-0.67
ENSG00000075336	TIMM21	translocase of inner mitochondrial membrane 21 [Source:HGNC Symbol;Acc:HGNC:25010]	protein_coding	0.14	4.3	0.0288288	0.092669	0.0457612	0.160407	0.26	-0.7
ENSG00000075340	ADD2	adducin 2 [Source:HGNC Symbol;Acc:HGNC:244]	protein_coding	-0.63	4.52	0.000203534	0.0016673	3.66332e-07	1.82341e-05	0.52	-1.01
ENSG00000075388	FGF4	fibroblast growth factor 4 [Source:HGNC Symbol;Acc:HGNC:3682]	protein_coding	-2.83	-2.12	2.10607e-10	1.00357e-08	6.33097e-05	0.00109499	0.18	-1.8
ENSG00000075391	RASAL2	RAS protein activator like 2 [Source:HGNC Symbol;Acc:HGNC:9874]	protein_coding	-0.17	4.74	0.0138059	0.0521494	0.0331835	0.127783	0.21	-0.52
ENSG00000075399	VPS9D1	VPS9 domain containing 1 [Source:HGNC Symbol;Acc:HGNC:13526]	protein_coding	0.28	3.66	5.35648e-05	0.000529359	0.00180005	0.0148446	0.31	-0.54
ENSG00000075407	ZNF37A	zinc finger protein 37A [Source:HGNC Symbol;Acc:HGNC:13102]	protein_coding	0.06	4.67	0.388592	0.596382	0.331838	0.565959	0.05	-0.84
ENSG00000075413	MARK3	microtubule affinity regulating kinase 3 [Source:HGNC Symbol;Acc:HGNC:6897]	protein_coding	0.02	6.09	0.757629	0.899827	0.913722	0.960234	0.1	-0.55
ENSG00000075420	FNDC3B	fibronectin type III domain containing 3B [Source:HGNC Symbol;Acc:HGNC:24670]	protein_coding	-0.23	6.68	0.000373221	0.00276464	0.000618352	0.0065035	0.37	-0.56
ENSG00000075426	FOSL2	FOS like 2, AP-1 transcription factor subunit [Source:HGNC Symbol;Acc:HGNC:3798]	protein_coding	0.04	8.08	0.5993	0.782272	0.392011	0.625445	0.1	-0.98
ENSG00000075429	CACNG5	calcium voltage-gated channel auxiliary subunit gamma 5 [Source:HGNC Symbol;Acc:HGNC:1409]	protein_coding	-3.16	-0.59	2.31532e-17	6.2421e-15	3.59916e-08	3.01854e-06	0.41	-1.09
ENSG00000075461	CACNG4	calcium voltage-gated channel auxiliary subunit gamma 4 [Source:HGNC Symbol;Acc:HGNC:1408]	protein_coding	0.03	5.38	0.854521	0.964863	0.398268	0.628911	0.1	-2.23
ENSG00000075539	FRYL	FRY like transcription coactivator [Source:HGNC Symbol;Acc:HGNC:29127]	protein_coding	0.13	5	0.0380086	0.114392	0.105935	0.280594	0.15	-0.67
ENSG00000075568	TMEM131	transmembrane protein 131 [Source:HGNC Symbol;Acc:HGNC:30366]	protein_coding	-0.07	6.09	0.234119	0.425009	0.621386	0.79076	0.03	-0.55
ENSG00000075618	FSCN1	fascin actin-bundling protein 1 [Source:HGNC Symbol;Acc:HGNC:11148]	protein_coding	-0.82	7.51	1.19397e-10	6.12224e-09	9.96867e-11	3.01591e-08	0.6	-0.64
ENSG00000075624	ACTB	actin beta [Source:HGNC Symbol;Acc:HGNC:132]	protein_coding	-0.11	12.48	0.0655367	0.172381	0.183001	0.397773	0.14	-0.57
ENSG00000075643	MOCOS	molybdenum cofactor sulfurase [Source:HGNC Symbol;Acc:HGNC:18234]	protein_coding	-0.12	3.11	0.342808	0.547836	0.59189	0.771505	0.03	-1.37
ENSG00000075651	PLD1	phospholipase D1 [Source:HGNC Symbol;Acc:HGNC:9067]	protein_coding	-0.67	3.46	6.17716e-08	1.47059e-06	5.38755e-06	0.000153738	0.45	-0.71
ENSG00000075673	ATP12A	ATPase H+/K+ transporting non-gastric alpha2 subunit [Source:HGNC Symbol;Acc:HGNC:13816]	protein_coding	1.59	1.48	1.17799e-07	2.61651e-06	0.121862	0.306618	0.16	-2.92
ENSG00000075711	DLG1	discs large MAGUK scaffold protein 1 [Source:HGNC Symbol;Acc:HGNC:2900]	protein_coding	-0.1	6.16	0.109496	0.249925	0.0664603	0.207826	0.16	-0.57
ENSG00000075785	RAB7A	RAB7A, member RAS oncogene family [Source:HGNC Symbol;Acc:HGNC:9788]	protein_coding	-0.07	8.52	0.180812	0.356314	0.212688	0.437311	0.14	-0.47
ENSG00000075790	BCAP29	B cell receptor associated protein 29 [Source:HGNC Symbol;Acc:HGNC:24131]	protein_coding	0.21	-0.64	0.017603	0.0631347	0.0191881	0.0863943	0.2	-0.85
ENSG00000075826	SEC31B	SEC31 homolog B, COPII coat complex component [Source:HGNC Symbol;Acc:HGNC:23197]	protein_coding	0.22	2.28	0.0816256	0.203093	0.0670179	0.208914	0.28	-1.31
ENSG00000075856	SART3	spliceosome associated factor 3, U4/U6 recycling protein [Source:HGNC Symbol;Acc:HGNC:16860]	protein_coding	-0.06	5.62	0.264813	0.462653	0.208586	0.432167	0.18	-0.6
ENSG00000075884	ARHGAP15	Rho GTPase activating protein 15 [Source:HGNC Symbol;Acc:HGNC:21030]	protein_coding	-0.64	1.68	1.39431e-06	2.28591e-05	0.000501942	0.00551945	0.3	-0.99
ENSG00000075886	TUBA3D	tubulin alpha 3d [Source:HGNC Symbol;Acc:HGNC:24071]	protein_coding	-0.18	0.73	0.350759	0.556583	0.00728977	0.0423825	0.27	-1.11
ENSG00000075914	EXOSC7	exosome component 7 [Source:HGNC Symbol;Acc:HGNC:28112]	protein_coding	0.14	4.22	0.0164242	0.0596583	0.00875703	0.0486613	0.22	-0.61
ENSG00000075945	KIFAP3	kinesin associated protein 3 [Source:HGNC Symbol;Acc:HGNC:17060]	protein_coding	-0.1	5.03	0.0767372	0.194145	0.131334	0.321819	0.15	-0.51
ENSG00000075975	MKRN2	makorin ring finger protein 2 [Source:HGNC Symbol;Acc:HGNC:7113]	protein_coding	0.08	5.18	0.176605	0.350621	0.0348449	0.132243	0.27	-0.63
ENSG00000076003	MCM6	minichromosome maintenance complex component 6 [Source:HGNC Symbol;Acc:HGNC:6949]	protein_coding	-0.27	5.93	0.00168215	0.00956155	0.00176032	0.0145948	0.32	-0.63
ENSG00000076043	REXO2	RNA exonuclease 2 [Source:HGNC Symbol;Acc:HGNC:17851]	protein_coding	0.3	5.2	1.94506e-05	0.000222828	0.000261787	0.00332616	0.38	-0.58
ENSG00000076053	RBM7	RNA binding motif protein 7 [Source:HGNC Symbol;Acc:HGNC:9904]	protein_coding	0.23	5.09	0.000214075	0.00174002	8.97128e-05	0.00142772	0.44	-0.5
ENSG00000076067	RBMS2	RNA binding motif single stranded interacting protein 2 [Source:HGNC Symbol;Acc:HGNC:9909]	protein_coding	0.12	6.11	0.0937947	0.224503	0.0498784	0.170314	0.15	-0.61
ENSG00000076108	BAZ2A	bromodomain adjacent to zinc finger domain 2A [Source:HGNC Symbol;Acc:HGNC:962]	protein_coding	0.04	7.15	0.587451	0.772988	0.561156	0.748014	0.01	-0.73
ENSG00000076201	PTPN23	protein tyrosine phosphatase non-receptor type 23 [Source:HGNC Symbol;Acc:HGNC:14406]	protein_coding	0.16	7.15	0.00854829	0.0357613	0.00679434	0.0401689	0.28	-0.51
ENSG00000076242	MLH1	mutL homolog 1 [Source:HGNC Symbol;Acc:HGNC:7127]	protein_coding	-0.1	4.74	0.0664576	0.174049	0.0932201	0.258987	0.19	-0.54
ENSG00000076248	UNG	uracil DNA glycosylase [Source:HGNC Symbol;Acc:HGNC:12572]	protein_coding	-0.2	6.28	0.00698182	0.0304273	0.100771	0.271584	0.12	-0.7
ENSG00000076258	FMO4	flavin containing dimethylaniline monoxygenase 4 [Source:HGNC Symbol;Acc:HGNC:3772]	protein_coding	0.07	2.42	0.367178	0.575589	0.101552	0.272926	0.22	-0.75
ENSG00000076321	KLHL20	kelch like family member 20 [Source:HGNC Symbol;Acc:HGNC:25056]	protein_coding	-0.03	4.13	0.634974	0.809958	0.41417	0.640686	0.14	-0.57
ENSG00000076344	RGS11	regulator of G protein signaling 11 [Source:HGNC Symbol;Acc:HGNC:9993]	protein_coding	0.93	1.5	4.41153e-08	1.09944e-06	0.000419411	0.00481726	0.3	-1.59
ENSG00000076351	SLC46A1	solute carrier family 46 member 1 [Source:HGNC Symbol;Acc:HGNC:30521]	protein_coding	-0.11	2.78	0.247621	0.442397	0.606886	0.779864	0.07	-0.83
ENSG00000076356	PLXNA2	plexin A2 [Source:HGNC Symbol;Acc:HGNC:9100]	protein_coding	-0.15	5.51	0.199644	0.38017	0.428251	0.653925	0.1	-1.47
ENSG00000076382	SPAG5	sperm associated antigen 5 [Source:HGNC Symbol;Acc:HGNC:13452]	protein_coding	-0.41	4.43	4.54757e-05	0.000460911	1.55372e-07	9.32313e-06	0.53	-0.46
ENSG00000076513	ANKRD13A	ankyrin repeat domain 13A [Source:HGNC Symbol;Acc:HGNC:21268]	protein_coding	-0.09	5.6	0.276695	0.477262	0.30722	0.540499	0.07	-1.23
ENSG00000076554	TPD52	tumor protein D52 [Source:HGNC Symbol;Acc:HGNC:12005]	protein_coding	0.23	6.4	0.00205736	0.0112818	0.0100115	0.0536307	0.22	-0.62
ENSG00000076555	ACACB	acetyl-CoA carboxylase beta [Source:HGNC Symbol;Acc:HGNC:85]	protein_coding	-0.17	4.16	0.0797501	0.199771	0.15982	0.364855	0.12	-0.92
ENSG00000076604	TRAF4	TNF receptor associated factor 4 [Source:HGNC Symbol;Acc:HGNC:12034]	protein_coding	0.05	6.05	0.614101	0.792936	0.0971255	0.265036	0.2	-0.76
ENSG00000076641	PAG1	phosphoprotein membrane anchor with glycosphingolipid microdomains 1 [Source:HGNC Symbol;Acc:HGNC:30043]	protein_coding	-0.08	3.4	0.463442	0.663638	0.569403	0.754361	0.09	-1.11
ENSG00000076650	GPATCH1	G-patch domain containing 1 [Source:HGNC Symbol;Acc:HGNC:24658]	protein_coding	-0.14	3.92	0.0577488	0.157235	0.246852	0.477979	0.07	-0.53
ENSG00000076662	ICAM3	intercellular adhesion molecule 3 [Source:HGNC Symbol;Acc:HGNC:5346]	protein_coding	-1.2	-0.79	3.54884e-11	2.09477e-09	2.91545e-07	1.51094e-05	0.42	-0.99
ENSG00000076685	NT5C2	5'-nucleotidase, cytosolic II [Source:HGNC Symbol;Acc:HGNC:8022]	protein_coding	0.04	4.72	0.670265	0.8369	0.832472	0.915037	0.02	-1.06
ENSG00000076706	MCAM	melanoma cell adhesion molecule [Source:HGNC Symbol;Acc:HGNC:6934]	protein_coding	-0.58	6.09	4.02584e-11	2.34537e-09	1.91445e-12	1.30149e-09	0.67	-0.31
ENSG00000076716	GPC4	glypican 4 [Source:HGNC Symbol;Acc:HGNC:4452]	protein_coding	-0.54	5.63	0.000442711	0.0031913	0.000413505	0.0047658	0.33	-1.22
ENSG00000076770	MBNL3	muscleblind like splicing regulator 3 [Source:HGNC Symbol;Acc:HGNC:20564]	protein_coding	0.27	5.21	0.0142094	0.0533944	0.0251164	0.10495	0.22	-0.94
ENSG00000076826	CAMSAP3	calmodulin regulated spectrin associated protein family member 3 [Source:HGNC Symbol;Acc:HGNC:29307]	protein_coding	0.14	6.09	0.126352	0.277261	0.00529739	0.0333889	0.2	-0.74
ENSG00000076864	RAP1GAP	RAP1 GTPase activating protein [Source:HGNC Symbol;Acc:HGNC:9858]	protein_coding	0.13	5.95	0.318131	0.519337	0.235555	0.465065	0.14	-1.3
ENSG00000076924	XAB2	XPA binding protein 2 [Source:HGNC Symbol;Acc:HGNC:14089]	protein_coding	0.1	6.36	0.135275	0.289109	0.0252998	0.105472	0.23	-0.7
ENSG00000076928	ARHGEF1	Rho guanine nucleotide exchange factor 1 [Source:HGNC Symbol;Acc:HGNC:681]	protein_coding	-0.06	6.23	0.421793	0.631222	0.592539	0.771915	0.1	-0.85
ENSG00000076944	STXBP2	syntaxin binding protein 2 [Source:HGNC Symbol;Acc:HGNC:11445]	protein_coding	0.33	5.81	7.67023e-05	0.00071824	1.28076e-05	0.000308113	0.4	-0.52
ENSG00000076984	MAP2K7	mitogen-activated protein kinase kinase 7 [Source:HGNC Symbol;Acc:HGNC:6847]	protein_coding	0.1	5.72	0.157081	0.322198	0.0262345	0.108241	0.31	-0.67
ENSG00000077009	NMRK2	nicotinamide riboside kinase 2 [Source:HGNC Symbol;Acc:HGNC:17871]	protein_coding	-0.68	-2.69	0.0124019	0.0479752	0.049741	0.169996	0.22	-2.15
ENSG00000077044	DGKD	diacylglycerol kinase delta [Source:HGNC Symbol;Acc:HGNC:2851]	protein_coding	-0.24	4.29	0.00137908	0.00813208	0.00394939	0.0267984	0.26	-0.61
ENSG00000077063	CTTNBP2	cortactin binding protein 2 [Source:HGNC Symbol;Acc:HGNC:15679]	protein_coding	0.07	4.41	0.665418	0.833095	0.47851	0.691561	0.09	-2.47
ENSG00000077080	ACTL6B	actin like 6B [Source:HGNC Symbol;Acc:HGNC:160]	protein_coding	-0.13	-1.33	0.720989	0.876299	0.131091	0.321409	0.17	-3.35
ENSG00000077092	RARB	retinoic acid receptor beta [Source:HGNC Symbol;Acc:HGNC:9865]	protein_coding	-0.24	2.89	0.063986	0.169214	0.0103421	0.0549131	0.2	-1.09
ENSG00000077097	TOP2B	DNA topoisomerase II beta [Source:HGNC Symbol;Acc:HGNC:11990]	protein_coding	-0.04	6.91	0.503495	0.698247	0.957732	0.980102	0.07	-0.68
ENSG00000077147	TM9SF3	transmembrane 9 superfamily member 3 [Source:HGNC Symbol;Acc:HGNC:21529]	protein_coding	0.06	7.28	0.248483	0.443464	0.250701	0.482572	0.03	-0.54
ENSG00000077150	NFKB2	nuclear factor kappa B subunit 2 [Source:HGNC Symbol;Acc:HGNC:7795]	protein_coding	-0.02	6.33	0.836481	0.953615	0.754401	0.876243	0.07	-0.97
ENSG00000077152	UBE2T	ubiquitin conjugating enzyme E2 T [Source:HGNC Symbol;Acc:HGNC:25009]	protein_coding	-0.4	4.97	2.83204e-05	0.000308922	0.000276504	0.00347721	0.36	-0.76
ENSG00000077157	PPP1R12B	protein phosphatase 1 regulatory subunit 12B [Source:HGNC Symbol;Acc:HGNC:7619]	protein_coding	-0.11	4.63	0.277732	0.478144	0.794624	0.893821	0.05	-0.9
ENSG00000077235	GTF3C1	general transcription factor IIIC subunit 1 [Source:HGNC Symbol;Acc:HGNC:4664]	protein_coding	-0.13	6.41	0.0473698	0.135298	0.143239	0.339557	0.03	-0.64
ENSG00000077238	IL4R	interleukin 4 receptor [Source:HGNC Symbol;Acc:HGNC:6015]	protein_coding	0.01	4.87	0.93244	1	0.659635	0.81645	0.07	-1.33
ENSG00000077254	USP33	ubiquitin specific peptidase 33 [Source:HGNC Symbol;Acc:HGNC:20059]	protein_coding	-0.1	5.77	0.0857376	0.210834	0.242288	0.473074	0.07	-0.55
ENSG00000077274	CAPN6	calpain 6 [Source:HGNC Symbol;Acc:HGNC:1483]	protein_coding	-1.48	3.58	1.68987e-06	2.69229e-05	0.00185529	0.0151745	0.28	-2.88
ENSG00000077312	SNRPA	small nuclear ribonucleoprotein polypeptide A [Source:HGNC Symbol;Acc:HGNC:11151]	protein_coding	0.02	6.27	0.644754	0.818165	0.302797	0.536736	0.16	-0.61
ENSG00000077327	SPAG6	sperm associated antigen 6 [Source:HGNC Symbol;Acc:HGNC:11215]	protein_coding	0.53	1.09	0.130422	0.283056	0.005326	0.0335071	0.44	-3.45
ENSG00000077348	EXOSC5	exosome component 5 [Source:HGNC Symbol;Acc:HGNC:24662]	protein_coding	0.08	5.49	0.36786	0.576302	0.342223	0.576962	0.08	-1.03
ENSG00000077380	DYNC1I2	dynein cytoplasmic 1 intermediate chain 2 [Source:HGNC Symbol;Acc:HGNC:2964]	protein_coding	-0.12	6.38	0.0229897	0.0776607	0.0453556	0.159517	0.24	-0.45
ENSG00000077420	APBB1IP	amyloid beta precursor protein binding family B member 1 interacting protein [Source:HGNC Symbol;Acc:HGNC:17379]	protein_coding	-0.56	3.71	9.66477e-05	0.000876855	0.0119533	0.0610663	0.24	-1.33
ENSG00000077454	LRCH4	leucine rich repeats and calponin homology domain containing 4 [Source:HGNC Symbol;Acc:HGNC:6691]	protein_coding	0.14	4.41	0.0630326	0.16728	0.0935866	0.258987	0.19	-0.68
ENSG00000077458	FAM76B	family with sequence similarity 76 member B [Source:HGNC Symbol;Acc:HGNC:28492]	protein_coding	-0.06	3.98	0.290066	0.488042	0.683578	0.832046	0.05	-0.6
ENSG00000077463	SIRT6	sirtuin 6 [Source:HGNC Symbol;Acc:HGNC:14934]	protein_coding	0.08	4.24	0.21854	0.404845	0.850814	0.926111	0.1	-0.64
ENSG00000077498	TYR	tyrosinase [Source:HGNC Symbol;Acc:HGNC:12442]	protein_coding	1.08	-3.86	3.79547e-05	0.000396544	0.0459452	0.160673	0.3	-2.2
ENSG00000077514	POLD3	DNA polymerase delta 3, accessory subunit [Source:HGNC Symbol;Acc:HGNC:20932]	protein_coding	-0.12	4.7	0.0824294	0.204603	0.628693	0.795346	0.05	-0.7
ENSG00000077522	ACTN2	actinin alpha 2 [Source:HGNC Symbol;Acc:HGNC:164]	protein_coding	-1.49	-0.54	2.17809e-11	1.38059e-09	2.65696e-09	4.05026e-07	0.58	-0.72
ENSG00000077549	CAPZB	capping actin protein of muscle Z-line subunit beta [Source:HGNC Symbol;Acc:HGNC:1491]	protein_coding	-0.21	8.18	0.00015233	0.00129986	0.000496696	0.00547218	0.29	-0.47
ENSG00000077585	GPR137B	G protein-coupled receptor 137B [Source:HGNC Symbol;Acc:HGNC:11862]	protein_coding	-0.26	4.51	0.00688224	0.0300732	0.000209955	0.00280331	0.4	-0.73
ENSG00000077616	NAALAD2	N-acetylated alpha-linked acidic dipeptidase 2 [Source:HGNC Symbol;Acc:HGNC:14526]	protein_coding	-0.51	0.96	0.00203	0.011159	0.320743	0.554019	0.12	-1.39
ENSG00000077684	JADE1	jade family PHD finger 1 [Source:HGNC Symbol;Acc:HGNC:30027]	protein_coding	-0.01	4.75	0.851771	0.963496	0.646106	0.807103	0.06	-0.7
ENSG00000077713	SLC25A43	solute carrier family 25 member 43 [Source:HGNC Symbol;Acc:HGNC:30557]	protein_coding	0.18	4.24	0.0400856	0.119324	0.0384692	0.141688	0.13	-0.68
ENSG00000077721	UBE2A	ubiquitin conjugating enzyme E2 A [Source:HGNC Symbol;Acc:HGNC:12472]	protein_coding	-0.08	5.93	0.23228	0.42248	0.154591	0.357142	0.17	-0.59
ENSG00000077782	FGFR1	fibroblast growth factor receptor 1 [Source:HGNC Symbol;Acc:HGNC:3688]	protein_coding	-0.37	7.55	0.0048364	0.0225813	0.00671794	0.0398395	0.29	-1.09
ENSG00000077800	FKBP6	FKBP prolyl isomerase 6 [Source:HGNC Symbol;Acc:HGNC:3722]	protein_coding	0.21	-3.2	0.242588	0.435638	0.296167	0.533746	0.21	-1.54
ENSG00000077935	SMC1B	structural maintenance of chromosomes 1B [Source:HGNC Symbol;Acc:HGNC:11112]	protein_coding	-0.35	1.74	0.0591825	0.159983	0.009823	0.0529153	0.22	-1.64
ENSG00000077942	FBLN1	fibulin 1 [Source:HGNC Symbol;Acc:HGNC:3600]	protein_coding	-0.52	7.58	0.000666308	0.00448245	0.000821119	0.00810667	0.25	-1.32
ENSG00000077943	ITGA8	integrin subunit alpha 8 [Source:HGNC Symbol;Acc:HGNC:6144]	protein_coding	-0.79	1.3	1.9589e-08	5.34054e-07	1.01033e-06	4.09411e-05	0.52	-0.68
ENSG00000077984	CST7	cystatin F [Source:HGNC Symbol;Acc:HGNC:2479]	protein_coding	-0.71	2.75	3.17134e-05	0.000339823	0.00173798	0.0144419	0.27	-1.62
ENSG00000078018	MAP2	microtubule associated protein 2 [Source:HGNC Symbol;Acc:HGNC:6839]	protein_coding	-0.55	4.04	0.0011792	0.00714732	0.000319626	0.00388343	0.34	-1.47
ENSG00000078043	PIAS2	protein inhibitor of activated STAT 2 [Source:HGNC Symbol;Acc:HGNC:17311]	protein_coding	-0.01	5.24	0.937508	1	0.806949	0.90095	0.01	-0.75
ENSG00000078053	AMPH	amphiphysin [Source:HGNC Symbol;Acc:HGNC:471]	protein_coding	0.18	1.72	0.350222	0.556195	0.40936	0.636004	0.18	-2.31
ENSG00000078070	MCCC1	methylcrotonoyl-CoA carboxylase 1 [Source:HGNC Symbol;Acc:HGNC:6936]	protein_coding	-0.02	5.28	0.793364	0.923859	0.866284	0.934863	0.03	-0.82
ENSG00000078081	LAMP3	lysosomal associated membrane protein 3 [Source:HGNC Symbol;Acc:HGNC:14582]	protein_coding	-0.25	4.85	0.139755	0.296303	0.796072	0.894909	0.08	-2.16
ENSG00000078098	FAP	fibroblast activation protein alpha [Source:HGNC Symbol;Acc:HGNC:3590]	protein_coding	-1.64	3.47	1.52511e-10	7.58307e-09	1.51757e-09	2.58681e-07	0.55	-1.7
ENSG00000078114	NEBL	nebulette [Source:HGNC Symbol;Acc:HGNC:16932]	protein_coding	-0.28	3.67	0.0922846	0.221825	0.129901	0.319596	0.16	-1.67
ENSG00000078140	UBE2K	ubiquitin conjugating enzyme E2 K [Source:HGNC Symbol;Acc:HGNC:4914]	protein_coding	-0.06	6.49	0.32254	0.52441	0.735943	0.865115	0.02	-0.74
ENSG00000078142	PIK3C3	phosphatidylinositol 3-kinase catalytic subunit type 3 [Source:HGNC Symbol;Acc:HGNC:8974]	protein_coding	-0.15	4.7	0.0233558	0.0786898	0.128481	0.31729	0	-0.63
ENSG00000078177	N4BP2	NEDD4 binding protein 2 [Source:HGNC Symbol;Acc:HGNC:29851]	protein_coding	-0.35	3.68	2.53539e-06	3.84203e-05	3.84878e-07	1.89117e-05	0.47	-0.47
ENSG00000078237	TIGAR	TP53 induced glycolysis regulatory phosphatase [Source:HGNC Symbol;Acc:HGNC:1185]	protein_coding	-0.19	2.62	0.0500793	0.141208	0.0644034	0.20333	0.1	-0.99
ENSG00000078246	TULP3	TUB like protein 3 [Source:HGNC Symbol;Acc:HGNC:12425]	protein_coding	-0.09	5.74	0.196071	0.3751	0.159542	0.364381	0.07	-0.62
ENSG00000078269	SYNJ2	synaptojanin 2 [Source:HGNC Symbol;Acc:HGNC:11504]	protein_coding	0.07	4.5	0.40635	0.615341	0.448762	0.668931	0.01	-0.83
ENSG00000078295	ADCY2	adenylate cyclase 2 [Source:HGNC Symbol;Acc:HGNC:233]	protein_coding	-0.62	0.66	0.0365872	0.111047	0.658935	0.815838	0.07	-3.4
ENSG00000078304	PPP2R5C	protein phosphatase 2 regulatory subunit B'gamma [Source:HGNC Symbol;Acc:HGNC:9311]	protein_coding	0.1	6.77	0.0602834	0.162173	0.0275931	0.112042	0.23	-0.44
ENSG00000078319	PMS2P1	PMS1 homolog 2, mismatch repair system component pseudogene 1 [Source:HGNC Symbol;Acc:HGNC:9123]	transcribed_unprocessed_pseudogene	0.2	4.45	0.00125119	0.00749632	0.000671592	0.00692134	0.26	-0.55
ENSG00000078328	RBFOX1	RNA binding fox-1 homolog 1 [Source:HGNC Symbol;Acc:HGNC:18222]	protein_coding	-0.79	1.63	0.0112473	0.0444703	0.316641	0.549718	0	-3.61
ENSG00000078369	GNB1	G protein subunit beta 1 [Source:HGNC Symbol;Acc:HGNC:4396]	protein_coding	-0.17	8.68	0.0027019	0.014093	0.0104827	0.0554508	0.22	-0.58
ENSG00000078399	HOXA9	homeobox A9 [Source:HGNC Symbol;Acc:HGNC:5109]	protein_coding	-1.64	1.27	7.52236e-06	9.82995e-05	0.00770159	0.0441154	0.26	-2.61
ENSG00000078401	EDN1	endothelin 1 [Source:HGNC Symbol;Acc:HGNC:3176]	protein_coding	0.5	3.68	0.00136168	0.00804439	0.0330289	0.127349	0.19	-1.62
ENSG00000078403	MLLT10	MLLT10 histone lysine methyltransferase DOT1L cofactor [Source:HGNC Symbol;Acc:HGNC:16063]	protein_coding	-0.09	5.29	0.181041	0.356672	0.187357	0.404122	0.12	-0.71
ENSG00000078487	ZCWPW1	zinc finger CW-type and PWWP domain containing 1 [Source:HGNC Symbol;Acc:HGNC:23486]	protein_coding	0.32	2.25	0.000345988	0.00259235	0.000459757	0.00515165	0.38	-0.77
ENSG00000078549	ADCYAP1R1	ADCYAP receptor type I [Source:HGNC Symbol;Acc:HGNC:242]	protein_coding	0.4	3.94	0.117411	0.263052	0.60623	0.779489	0.14	-3.58
ENSG00000078579	FGF20	fibroblast growth factor 20 [Source:HGNC Symbol;Acc:HGNC:3677]	protein_coding	-1.42	-1.82	1.86997e-05	0.000215718	0.281125	0.517922	0.05	-2.33
ENSG00000078589	P2RY10	P2Y receptor family member 10 [Source:HGNC Symbol;Acc:HGNC:19906]	protein_coding	-1.25	0.56	1.60028e-09	5.96638e-08	3.42734e-06	0.000107344	0.58	-1.46
ENSG00000078596	ITM2A	integral membrane protein 2A [Source:HGNC Symbol;Acc:HGNC:6173]	protein_coding	-0.97	3.18	9.43559e-10	3.71182e-08	2.47246e-07	1.34404e-05	0.4	-0.71
ENSG00000078618	NRDC	nardilysin convertase [Source:HGNC Symbol;Acc:HGNC:7995]	protein_coding	0.05	6.62	0.311855	0.513299	0.129664	0.319134	0.07	-0.45
ENSG00000078668	VDAC3	voltage dependent anion channel 3 [Source:HGNC Symbol;Acc:HGNC:12674]	protein_coding	0	6.78	0.966668	1	0.398268	0.628911	0.09	-0.75
ENSG00000078674	PCM1	pericentriolar material 1 [Source:HGNC Symbol;Acc:HGNC:8727]	protein_coding	0.04	5.9	0.510184	0.704988	0.370587	0.605182	0.14	-0.8
ENSG00000078687	TNRC6C	trinucleotide repeat containing adaptor 6C [Source:HGNC Symbol;Acc:HGNC:29318]	protein_coding	0.32	4.8	0.00203687	0.0111887	0.0168193	0.0785184	0.15	-0.92
ENSG00000078699	CBFA2T2	CBFA2/RUNX1 partner transcriptional co-repressor 2 [Source:HGNC Symbol;Acc:HGNC:1536]	protein_coding	-0.2	5.78	0.00241907	0.0128664	0.00387941	0.0264728	0.31	-0.51
ENSG00000078725	BRINP1	BMP/retinoic acid inducible neural specific 1 [Source:HGNC Symbol;Acc:HGNC:2687]	protein_coding	-0.32	0.64	0.258766	0.455547	0.00211294	0.0167554	0.32	-2.78
ENSG00000078747	ITCH	itchy E3 ubiquitin protein ligase [Source:HGNC Symbol;Acc:HGNC:13890]	protein_coding	-0.15	5.81	0.00187338	0.0104467	0.00148948	0.0128309	0.27	-0.39
ENSG00000078795	PKD2L2	polycystin 2 like 2, transient receptor potential cation channel [Source:HGNC Symbol;Acc:HGNC:9012]	protein_coding	0.26	-1.38	0.0348848	0.106907	0.027992	0.113225	0.29	-1.19
ENSG00000078804	TP53INP2	tumor protein p53 inducible nuclear protein 2 [Source:HGNC Symbol;Acc:HGNC:16104]	protein_coding	-0.23	5.26	0.0156444	0.0575424	0.00146557	0.012674	0.36	-0.88
ENSG00000078808	SDF4	stromal cell derived factor 4 [Source:HGNC Symbol;Acc:HGNC:24188]	protein_coding	-0.07	7.37	0.258225	0.454804	0.26935	0.505272	0	-0.72
ENSG00000078814	MYH7B	myosin heavy chain 7B [Source:HGNC Symbol;Acc:HGNC:15906]	protein_coding	-0.27	2.44	0.090489	0.218546	0.139936	0.335781	0.21	-1.48
ENSG00000078898	BPIFB2	BPI fold containing family B member 2 [Source:HGNC Symbol;Acc:HGNC:16177]	protein_coding	1.11	-1.88	1.91663e-05	0.000220278	0.0420633	0.151196	0.14	-2.86
ENSG00000078900	TP73	tumor protein p73 [Source:HGNC Symbol;Acc:HGNC:12003]	protein_coding	0.37	2.54	0.0227102	0.0769093	0.00830971	0.0467917	0.2	-1.36
ENSG00000078902	TOLLIP	toll interacting protein [Source:HGNC Symbol;Acc:HGNC:16476]	protein_coding	0.01	5.72	0.842601	0.957379	0.881065	0.942679	0.09	-0.66
ENSG00000078967	UBE2D4	ubiquitin conjugating enzyme E2 D4 (putative) [Source:HGNC Symbol;Acc:HGNC:21647]	protein_coding	-0.02	4.49	0.777705	0.913732	0.859647	0.931197	0.08	-0.71
ENSG00000079101	CLUL1	clusterin like 1 [Source:HGNC Symbol;Acc:HGNC:2096]	protein_coding	-1.23	2.37	1.51508e-09	5.68014e-08	0.000801888	0.0079535	0.31	-1.28
ENSG00000079102	RUNX1T1	RUNX1 partner transcriptional co-repressor 1 [Source:HGNC Symbol;Acc:HGNC:1535]	protein_coding	-0.98	2.29	5.82441e-06	7.85305e-05	0.000896356	0.00867749	0.36	-1.52
ENSG00000079112	CDH17	cadherin 17 [Source:HGNC Symbol;Acc:HGNC:1756]	protein_coding	2.28	-1.26	1.28674e-17	3.58044e-15	0.164658	0.372298	0.05	-1.71
ENSG00000079134	THOC1	THO complex 1 [Source:HGNC Symbol;Acc:HGNC:19070]	protein_coding	-0.09	4.21	0.184961	0.36104	0.796072	0.894909	0.03	-0.76
ENSG00000079150	FKBP7	FKBP prolyl isomerase 7 [Source:HGNC Symbol;Acc:HGNC:3723]	protein_coding	-0.7	3.81	2.47764e-12	2.02552e-10	7.32959e-10	1.49134e-07	0.65	-0.49
ENSG00000079156	OSBPL6	oxysterol binding protein like 6 [Source:HGNC Symbol;Acc:HGNC:16388]	protein_coding	-1.15	1.24	1.40583e-09	5.31655e-08	1.1217e-12	8.75908e-10	0.64	-0.76
ENSG00000079246	XRCC5	X-ray repair cross complementing 5 [Source:HGNC Symbol;Acc:HGNC:12833]	protein_coding	-0.05	8.49	0.345885	0.551373	0.588006	0.769324	0.03	-0.57
ENSG00000079257	LXN	latexin [Source:HGNC Symbol;Acc:HGNC:13347]	protein_coding	-0.01	4.49	0.919823	1	0.662354	0.818472	0.05	-1.08
ENSG00000079263	SP140	SP140 nuclear body protein [Source:HGNC Symbol;Acc:HGNC:17133]	protein_coding	-0.71	1.39	1.94617e-06	3.03482e-05	0.000426903	0.00488681	0.38	-1.11
ENSG00000079277	MKNK1	MAPK interacting serine/threonine kinase 1 [Source:HGNC Symbol;Acc:HGNC:7110]	protein_coding	0.16	4.92	0.00698181	0.0304273	0.0171224	0.0795543	0.16	-0.54
ENSG00000079308	TNS1	tensin 1 [Source:HGNC Symbol;Acc:HGNC:11973]	protein_coding	0.14	7.77	0.161602	0.328975	0.0351693	0.133088	0.21	-0.99
ENSG00000079313	REXO1	RNA exonuclease 1 homolog [Source:HGNC Symbol;Acc:HGNC:24616]	protein_coding	-0.13	5	0.042853	0.125584	0.0738623	0.22274	0.18	-0.59
ENSG00000079332	SAR1A	secretion associated Ras related GTPase 1A [Source:HGNC Symbol;Acc:HGNC:10534]	protein_coding	-0.03	6.44	0.567896	0.756928	0.533062	0.73498	0.07	-0.54
ENSG00000079335	CDC14A	cell division cycle 14A [Source:HGNC Symbol;Acc:HGNC:1718]	protein_coding	0.13	3.33	0.107637	0.246844	0.116017	0.296981	0.15	-0.77
ENSG00000079337	RAPGEF3	Rap guanine nucleotide exchange factor 3 [Source:HGNC Symbol;Acc:HGNC:16629]	protein_coding	0.53	5.9	4.04787e-05	0.000417804	8.8384e-07	3.69824e-05	0.42	-0.73
ENSG00000079385	CEACAM1	CEA cell adhesion molecule 1 [Source:HGNC Symbol;Acc:HGNC:1814]	protein_coding	0.66	3.57	6.3335e-05	0.000609922	0.00131215	0.0116758	0.24	-1.43
ENSG00000079387	SENP1	SUMO specific peptidase 1 [Source:HGNC Symbol;Acc:HGNC:17927]	protein_coding	-0.31	4.8	1.60217e-06	2.57495e-05	4.08556e-05	0.000769756	0.42	-0.48
ENSG00000079393	DUSP13	dual specificity phosphatase 13 [Source:HGNC Symbol;Acc:HGNC:19681]	protein_coding	-0.58	-2.15	0.0197208	0.0689172	0.568947	0.754019	0.08	-2.4
ENSG00000079435	LIPE	lipase E, hormone sensitive type [Source:HGNC Symbol;Acc:HGNC:6621]	protein_coding	-0.5	3.04	3.62189e-05	0.000381298	0.00284112	0.020898	0.21	-0.86
ENSG00000079459	FDFT1	farnesyl-diphosphate farnesyltransferase 1 [Source:HGNC Symbol;Acc:HGNC:3629]	protein_coding	0.24	7.08	0.0110189	0.0437584	0.00844871	0.0473805	0.27	-0.75
ENSG00000079462	PAFAH1B3	platelet activating factor acetylhydrolase 1b catalytic subunit 3 [Source:HGNC Symbol;Acc:HGNC:8576]	protein_coding	-0.29	5.52	0.00417747	0.0200701	0.01221	0.0620541	0.21	-0.93
ENSG00000079557	AFM	afamin [Source:HGNC Symbol;Acc:HGNC:316]	protein_coding	0.62	-4.33	0.0301152	0.0958994	0.0580387	0.188983	0.1	0
ENSG00000079616	KIF22	kinesin family member 22 [Source:HGNC Symbol;Acc:HGNC:6391]	protein_coding	-0.09	5.77	0.131129	0.284016	0.539863	0.74033	0.02	-0.71
ENSG00000079689	SCGN	secretagogin, EF-hand calcium binding protein [Source:HGNC Symbol;Acc:HGNC:16941]	protein_coding	-3.35	-3.31	3.84079e-13	3.89603e-11	0.0377889	0.139967	0.12	0
ENSG00000079691	CARMIL1	capping protein regulator and myosin 1 linker 1 [Source:HGNC Symbol;Acc:HGNC:21581]	protein_coding	0.12	4.73	0.0978811	0.230644	0.0875124	0.249403	0.18	-0.74
ENSG00000079739	PGM1	phosphoglucomutase 1 [Source:HGNC Symbol;Acc:HGNC:8905]	protein_coding	0.08	6.17	0.369607	0.578144	0.953248	0.978992	0	-0.93
ENSG00000079785	DDX1	DEAD-box helicase 1 [Source:HGNC Symbol;Acc:HGNC:2734]	protein_coding	-0.11	6.3	0.0570462	0.155854	0.172146	0.38385	0.13	-0.57
ENSG00000079805	DNM2	dynamin 2 [Source:HGNC Symbol;Acc:HGNC:2974]	protein_coding	0.07	7.69	0.29719	0.49634	0.0646746	0.203986	0.26	-0.69
ENSG00000079819	EPB41L2	erythrocyte membrane protein band 4.1 like 2 [Source:HGNC Symbol;Acc:HGNC:3379]	protein_coding	-0.31	6.2	0.0114807	0.0451223	0.0901518	0.254031	0.24	-1.36
ENSG00000079841	RIMS1	regulating synaptic membrane exocytosis 1 [Source:HGNC Symbol;Acc:HGNC:17282]	protein_coding	-0.38	-1.76	0.0953977	0.227264	0.0411913	0.148895	0.34	-2.23
ENSG00000079931	MOXD1	monooxygenase DBH like 1 [Source:HGNC Symbol;Acc:HGNC:21063]	protein_coding	-1.83	3.42	1.4053e-14	2.02965e-12	3.47372e-12	2.13541e-09	0.73	-0.79
ENSG00000079950	STX7	syntaxin 7 [Source:HGNC Symbol;Acc:HGNC:11442]	protein_coding	-0.2	5.49	0.00129682	0.00772209	0.00212202	0.016802	0.37	-0.57
ENSG00000079974	RABL2B	RAB, member of RAS oncogene family like 2B [Source:HGNC Symbol;Acc:HGNC:9800]	protein_coding	0.09	4.22	0.20151	0.382912	0.262897	0.497072	0.04	-0.71
ENSG00000079999	KEAP1	kelch like ECH associated protein 1 [Source:HGNC Symbol;Acc:HGNC:23177]	protein_coding	0.07	6.65	0.349979	0.555926	0.0287369	0.115429	0.23	-0.66
ENSG00000080007	DDX43	DEAD-box helicase 43 [Source:HGNC Symbol;Acc:HGNC:18677]	protein_coding	-0.19	-0.57	0.485194	0.682051	0.00153178	0.0131035	0.32	-1.39
ENSG00000080031	PTPRH	protein tyrosine phosphatase receptor type H [Source:HGNC Symbol;Acc:HGNC:9672]	protein_coding	0.63	1.34	0.00244382	0.0129752	0.25303	0.485372	0.06	-2.6
ENSG00000080166	DCT	dopachrome tautomerase [Source:HGNC Symbol;Acc:HGNC:2709]	protein_coding	0.39	-1.47	0.0613331	0.16379	0.0427115	0.152889	0.25	-2.23
ENSG00000080189	SLC35C2	solute carrier family 35 member C2 [Source:HGNC Symbol;Acc:HGNC:17117]	protein_coding	-0.07	6.47	0.199625	0.380162	0.471551	0.687401	0.09	-0.59
ENSG00000080200	CRYBG3	crystallin beta-gamma domain containing 3 [Source:HGNC Symbol;Acc:HGNC:34427]	protein_coding	0.1	2.69	0.39431	0.602641	0.138931	0.334325	0.26	-1.22
ENSG00000080224	EPHA6	EPH receptor A6 [Source:HGNC Symbol;Acc:HGNC:19296]	protein_coding	-0.7	1.21	0.000754713	0.00496216	0.000440705	0.00499435	0.27	-1.64
ENSG00000080293	SCTR	secretin receptor [Source:HGNC Symbol;Acc:HGNC:10608]	protein_coding	-1.47	-1.16	1.57315e-07	3.38155e-06	0.014052	0.0688539	0.27	-1.82
ENSG00000080298	RFX3	regulatory factor X3 [Source:HGNC Symbol;Acc:HGNC:9984]	protein_coding	0.01	4.13	0.946539	1	0.837599	0.918301	0.02	-1.07
ENSG00000080345	RIF1	replication timing regulatory factor 1 [Source:HGNC Symbol;Acc:HGNC:23207]	protein_coding	0.04	5.66	0.478323	0.675194	0.576426	0.760067	0.07	-0.52
ENSG00000080371	RAB21	RAB21, member RAS oncogene family [Source:HGNC Symbol;Acc:HGNC:18263]	protein_coding	0	6.03	0.995763	1	0.811311	0.903237	0.12	-0.61
ENSG00000080493	SLC4A4	solute carrier family 4 member 4 [Source:HGNC Symbol;Acc:HGNC:11030]	protein_coding	0.06	1.78	0.736158	0.886783	0.783792	0.888555	0	-1.96
ENSG00000080503	SMARCA2	SWI/SNF related, matrix associated, actin dependent regulator of chromatin, subfamily a, member 2 [Source:HGNC Symbol;Acc:HGNC:11098]	protein_coding	0.38	5.93	0.000306083	0.00234402	0.00011845	0.0017691	0.39	-0.85
ENSG00000080511	RDH8	retinol dehydrogenase 8 [Source:HGNC Symbol;Acc:HGNC:14423]	protein_coding	0.22	-3.42	0.428663	0.637837	0.0667261	0.208402	0.23	-2.94
ENSG00000080546	SESN1	sestrin 1 [Source:HGNC Symbol;Acc:HGNC:21595]	protein_coding	-0.06	3.83	0.418118	0.627162	0.292786	0.530604	0.07	-0.9
ENSG00000080561	MID2	midline 2 [Source:HGNC Symbol;Acc:HGNC:7096]	protein_coding	-0.34	3.5	0.0077556	0.033112	0.00456522	0.0298485	0.3	-1.1
ENSG00000080572	DNAAF6	dynein axonemal assembly factor 6 [Source:HGNC Symbol;Acc:HGNC:28570]	protein_coding	1.84	-1.52	2.09082e-11	1.32945e-09	0.0531007	0.17753	0.23	-3.69
ENSG00000080573	COL5A3	collagen type V alpha 3 chain [Source:HGNC Symbol;Acc:HGNC:14864]	protein_coding	-0.82	4.35	2.80311e-05	0.000306271	1.66124e-05	0.000375714	0.34	-1.38
ENSG00000080603	SRCAP	Snf2 related CREBBP activator protein [Source:HGNC Symbol;Acc:HGNC:16974]	protein_coding	0	2.71	0.964766	1	0.551085	0.743619	0.1	-0.94
ENSG00000080608	PUM3	pumilio RNA binding family member 3 [Source:HGNC Symbol;Acc:HGNC:29676]	protein_coding	0.04	4.87	0.562873	0.752108	0.115149	0.295479	0.26	-0.77
ENSG00000080618	CPB2	carboxypeptidase B2 [Source:HGNC Symbol;Acc:HGNC:2300]	protein_coding	-0.48	-1.65	0.0130149	0.049835	0.00630138	0.0380248	0.22	-2.07
ENSG00000080644	CHRNA3	cholinergic receptor nicotinic alpha 3 subunit [Source:HGNC Symbol;Acc:HGNC:1957]	protein_coding	-0.95	-0.36	2.03928e-05	0.000232524	0.000458126	0.00513952	0.38	-1.46
ENSG00000080709	KCNN2	potassium calcium-activated channel subfamily N member 2 [Source:HGNC Symbol;Acc:HGNC:6291]	protein_coding	-0.31	-0.7	0.0341902	0.105364	0.000200819	0.00271319	0.46	-1.07
ENSG00000080802	CNOT4	CCR4-NOT transcription complex subunit 4 [Source:HGNC Symbol;Acc:HGNC:7880]	protein_coding	0.14	5.18	0.00738738	0.0318741	0.0177882	0.0816841	0.28	-0.49
ENSG00000080815	PSEN1	presenilin 1 [Source:HGNC Symbol;Acc:HGNC:9508]	protein_coding	-0.1	6.13	0.0574918	0.156753	0.08821	0.250897	0.15	-0.59
ENSG00000080819	CPOX	coproporphyrinogen oxidase [Source:HGNC Symbol;Acc:HGNC:2321]	protein_coding	-0.05	4.2	0.442381	0.648415	0.343655	0.578612	0.15	-0.69
ENSG00000080822	CLDND1	claudin domain containing 1 [Source:HGNC Symbol;Acc:HGNC:1322]	protein_coding	-0.19	5.78	0.00135411	0.00800898	0.0053746	0.0337137	0.19	-0.49
ENSG00000080823	MOK	MOK protein kinase [Source:HGNC Symbol;Acc:HGNC:9833]	protein_coding	0.39	4.06	4.83784e-06	6.71185e-05	0.0102864	0.0546974	0.28	-0.86
ENSG00000080824	HSP90AA1	heat shock protein 90 alpha family class A member 1 [Source:HGNC Symbol;Acc:HGNC:5253]	protein_coding	0.22	9.96	0.00155444	0.00897169	0.0137832	0.067911	0.17	-0.64
ENSG00000080839	RBL1	RB transcriptional corepressor like 1 [Source:HGNC Symbol;Acc:HGNC:9893]	protein_coding	-0.23	3.55	0.00313626	0.015896	0.0069104	0.0406927	0.29	-0.76
ENSG00000080845	DLGAP4	DLG associated protein 4 [Source:HGNC Symbol;Acc:HGNC:24476]	protein_coding	-0.06	6.98	0.258919	0.45572	0.205547	0.428513	0.15	-0.47
ENSG00000080854	IGSF9B	immunoglobulin superfamily member 9B [Source:HGNC Symbol;Acc:HGNC:32326]	protein_coding	0.32	2.97	0.103247	0.239684	0.297981	0.535778	0.19	-2.58
ENSG00000080910	CFHR2	complement factor H related 2 [Source:HGNC Symbol;Acc:HGNC:4890]	protein_coding	-0.43	-4.79	0.0905349	0.218616	0.929663	0.967904	0	0
ENSG00000080947	CROCCP3	CROCC pseudogene 3 [Source:HGNC Symbol;Acc:HGNC:29405]	transcribed_unprocessed_pseudogene	-0.03	1.75	0.778208	0.913732	0.953248	0.978992	0.04	-1.21
ENSG00000080986	NDC80	NDC80 kinetochore complex component [Source:HGNC Symbol;Acc:HGNC:16909]	protein_coding	-0.34	4.08	0.000758138	0.00497965	0.00104532	0.00977093	0.32	-0.9
ENSG00000081014	AP4E1	adaptor related protein complex 4 subunit epsilon 1 [Source:HGNC Symbol;Acc:HGNC:573]	protein_coding	-0.01	3.09	0.868359	0.974014	0.769413	0.8844	0.07	-0.79
ENSG00000081019	RSBN1	round spermatid basic protein 1 [Source:HGNC Symbol;Acc:HGNC:25642]	protein_coding	-0.03	4.8	0.58287	0.769198	0.721846	0.855716	0.14	-0.59
ENSG00000081026	MAGI3	membrane associated guanylate kinase, WW and PDZ domain containing 3 [Source:HGNC Symbol;Acc:HGNC:29647]	protein_coding	0.03	4.42	0.746671	0.894837	0.320743	0.554019	0.09	-0.75
ENSG00000081041	CXCL2	C-X-C motif chemokine ligand 2 [Source:HGNC Symbol;Acc:HGNC:4603]	protein_coding	0.84	3.02	3.23541e-05	0.000345954	0.0398972	0.145574	0.14	-2.28
ENSG00000081051	AFP	alpha fetoprotein [Source:HGNC Symbol;Acc:HGNC:317]	protein_coding	-0.9	-2.66	0.002419	0.0128664	0.18465	0.400241	0.09	-3.64
ENSG00000081052	COL4A4	collagen type IV alpha 4 chain [Source:HGNC Symbol;Acc:HGNC:2206]	protein_coding	-0.2	1.27	0.226743	0.415252	0.39305	0.626462	0.05	-1.7
ENSG00000081059	TCF7	transcription factor 7 [Source:HGNC Symbol;Acc:HGNC:11639]	protein_coding	0.05	4.8	0.651452	0.823873	0.980168	0.989656	0	-1.5
ENSG00000081087	OSTM1	osteoclastogenesis associated transmembrane protein 1 [Source:HGNC Symbol;Acc:HGNC:21652]	protein_coding	-0.45	4.18	3.06702e-09	1.04873e-07	8.59372e-09	9.93177e-07	0.59	-0.34
ENSG00000081138	CDH7	cadherin 7 [Source:HGNC Symbol;Acc:HGNC:1766]	protein_coding	-1.94	-2.23	1.58954e-07	3.41314e-06	0.000975116	0.00927219	0.37	-2.82
ENSG00000081148	IMPG2	interphotoreceptor matrix proteoglycan 2 [Source:HGNC Symbol;Acc:HGNC:18362]	protein_coding	0.21	4.4	0.478518	0.675327	0.457802	0.676714	0.13	-4.48
ENSG00000081154	PCNP	PEST proteolytic signal containing nuclear protein [Source:HGNC Symbol;Acc:HGNC:30023]	protein_coding	-0.05	7.23	0.335077	0.538888	0.447079	0.667315	0.14	-0.55
ENSG00000081177	EXD2	exonuclease 3'-5' domain containing 2 [Source:HGNC Symbol;Acc:HGNC:20217]	protein_coding	-0.07	4.97	0.239195	0.431332	0.342223	0.576962	0.03	-0.58
ENSG00000081181	ARG2	arginase 2 [Source:HGNC Symbol;Acc:HGNC:664]	protein_coding	-0.77	1.63	3.16788e-10	1.43513e-08	7.56143e-09	9.06508e-07	0.49	-0.62
ENSG00000081189	MEF2C	myocyte enhancer factor 2C [Source:HGNC Symbol;Acc:HGNC:6996]	protein_coding	-0.06	3.84	0.509576	0.704461	0.17097	0.38213	0.24	-0.89
ENSG00000081237	PTPRC	protein tyrosine phosphatase receptor type C [Source:HGNC Symbol;Acc:HGNC:9666]	protein_coding	-0.88	4.44	8.94208e-09	2.70807e-07	1.21642e-05	0.000295838	0.57	-1.2
ENSG00000081277	PKP1	plakophilin 1 [Source:HGNC Symbol;Acc:HGNC:9023]	protein_coding	0.76	1.71	0.00162872	0.00932148	0.403527	0.630637	0.04	-2.58
ENSG00000081307	UBA5	ubiquitin like modifier activating enzyme 5 [Source:HGNC Symbol;Acc:HGNC:23230]	protein_coding	-0.05	4.81	0.288302	0.486857	0.203539	0.42605	0.06	-0.46
ENSG00000081320	STK17B	serine/threonine kinase 17b [Source:HGNC Symbol;Acc:HGNC:11396]	protein_coding	0.18	5.54	0.0824306	0.204603	0.147124	0.345873	0.1	-1
ENSG00000081377	CDC14B	cell division cycle 14B [Source:HGNC Symbol;Acc:HGNC:1719]	protein_coding	0.11	4.24	0.122452	0.27133	0.352328	0.587519	0.05	-0.82
ENSG00000081479	LRP2	LDL receptor related protein 2 [Source:HGNC Symbol;Acc:HGNC:6694]	protein_coding	-0.8	4.24	0.00979749	0.0398175	0.000101364	0.00156697	0.4	-2.25
ENSG00000081665	ZNF506	zinc finger protein 506 [Source:HGNC Symbol;Acc:HGNC:23780]	protein_coding	0.17	5.08	0.0120715	0.0469546	0.00220345	0.0173124	0.34	-0.51
ENSG00000081721	DUSP12	dual specificity phosphatase 12 [Source:HGNC Symbol;Acc:HGNC:3067]	protein_coding	-0.01	4.06	0.813744	0.937786	0.847139	0.924062	0.02	-0.7
ENSG00000081760	AACS	acetoacetyl-CoA synthetase [Source:HGNC Symbol;Acc:HGNC:21298]	protein_coding	0.19	5.14	0.00924297	0.038025	0.0210989	0.0926725	0.23	-0.7
ENSG00000081791	DELE1	DAP3 binding cell death enhancer 1 [Source:HGNC Symbol;Acc:HGNC:28969]	protein_coding	0.24	5.72	0.000130649	0.00113851	0.000555388	0.00599199	0.43	-0.57
ENSG00000081800	SLC13A1	solute carrier family 13 member 1 [Source:HGNC Symbol;Acc:HGNC:10916]	protein_coding	-1.06	-4.85	2.44128e-06	3.71335e-05	0.0324899	0.125869	0.08	0
ENSG00000081803	CADPS2	calcium dependent secretion activator 2 [Source:HGNC Symbol;Acc:HGNC:16018]	protein_coding	-0.06	3.65	0.662667	0.831349	0.544837	0.743619	0.04	-2.14
ENSG00000081818	PCDHB4	protocadherin beta 4 [Source:HGNC Symbol;Acc:HGNC:8689]	protein_coding	-0.37	1.1	0.00817111	0.0344495	0.0510943	0.173127	0.14	-1.24
ENSG00000081842	PCDHA6	protocadherin alpha 6 [Source:HGNC Symbol;Acc:HGNC:8672]	protein_coding	0.15	0.33	0.548673	0.73897	0.78955	0.891551	0.12	-4.02
ENSG00000081853	PCDHGA2	protocadherin gamma subfamily A, 2 [Source:HGNC Symbol;Acc:HGNC:8700]	protein_coding	0.51	1.8	0.0114278	0.0449465	0.32626	0.559899	0.16	-2.36
ENSG00000081870	HSPB11	heat shock protein family B (small) member 11 [Source:HGNC Symbol;Acc:HGNC:25019]	protein_coding	0.22	4.98	0.00856506	0.0358185	0.0173419	0.0802964	0.24	-0.83
ENSG00000081913	PHLPP1	PH domain and leucine rich repeat protein phosphatase 1 [Source:HGNC Symbol;Acc:HGNC:20610]	protein_coding	-0.25	3.68	0.00590938	0.0265627	0.0505386	0.172009	0.17	-1.01
ENSG00000081923	ATP8B1	ATPase phospholipid transporting 8B1 [Source:HGNC Symbol;Acc:HGNC:3706]	protein_coding	0.41	5.29	0.000143482	0.00123613	6.56334e-08	4.78867e-06	0.5	-0.71
ENSG00000081985	IL12RB2	interleukin 12 receptor subunit beta 2 [Source:HGNC Symbol;Acc:HGNC:5972]	protein_coding	-0.06	1.33	0.701363	0.860594	0.00174912	0.0145136	0.4	-1.19
ENSG00000082014	SMARCD3	SWI/SNF related, matrix associated, actin dependent regulator of chromatin, subfamily d, member 3 [Source:HGNC Symbol;Acc:HGNC:11108]	protein_coding	0.29	6.35	0.0183669	0.0652304	0.0161026	0.076014	0.19	-1.39
ENSG00000082068	WDR70	WD repeat domain 70 [Source:HGNC Symbol;Acc:HGNC:25495]	protein_coding	-0.07	5.02	0.214743	0.400334	0.205547	0.428513	0.05	-0.44
ENSG00000082074	FYB1	FYN binding protein 1 [Source:HGNC Symbol;Acc:HGNC:4036]	protein_coding	-0.75	4.08	4.34948e-07	8.23984e-06	0.000210733	0.0028097	0.46	-1.11
ENSG00000082126	MPP4	membrane palmitoylated protein 4 [Source:HGNC Symbol;Acc:HGNC:13680]	protein_coding	-0.3	-3.32	0.0834733	0.20658	0.499912	0.708042	0.02	-1.59
ENSG00000082146	STRADB	STE20 related adaptor beta [Source:HGNC Symbol;Acc:HGNC:13205]	protein_coding	-0.08	3.99	0.247718	0.442431	0.506298	0.713085	0.12	-0.81
ENSG00000082153	BZW1	basic leucine zipper and W2 domains 1 [Source:HGNC Symbol;Acc:HGNC:18380]	protein_coding	-0.18	6.49	0.00216131	0.0117571	0.00159387	0.0135145	0.26	-0.49
ENSG00000082175	PGR	progesterone receptor [Source:HGNC Symbol;Acc:HGNC:8910]	protein_coding	0.37	3.58	0.148947	0.310303	0.00581768	0.0358586	0.32	-2.45
ENSG00000082196	C1QTNF3	C1q and TNF related 3 [Source:HGNC Symbol;Acc:HGNC:14326]	protein_coding	-1	3.46	2.0096e-08	5.46157e-07	0.000230256	0.00300821	0.34	-1.17
ENSG00000082212	ME2	malic enzyme 2 [Source:HGNC Symbol;Acc:HGNC:6984]	protein_coding	-0.11	5.54	0.124734	0.275171	0.106544	0.281639	0.23	-0.73
ENSG00000082213	C5orf22	chromosome 5 open reading frame 22 [Source:HGNC Symbol;Acc:HGNC:25639]	protein_coding	-0.14	5.36	0.0314461	0.0989736	0.022115	0.0959179	0.25	-0.55
ENSG00000082258	CCNT2	cyclin T2 [Source:HGNC Symbol;Acc:HGNC:1600]	protein_coding	0.04	4.92	0.452923	0.654168	0.151357	0.352067	0.16	-0.48
ENSG00000082269	FAM135A	family with sequence similarity 135 member A [Source:HGNC Symbol;Acc:HGNC:21084]	protein_coding	-0.2	3.66	0.00528835	0.0243005	0.0302061	0.119585	0.16	-0.67
ENSG00000082293	COL19A1	collagen type XIX alpha 1 chain [Source:HGNC Symbol;Acc:HGNC:2196]	protein_coding	-0.88	-2.05	0.000630449	0.00428829	0.000840196	0.00824301	0.33	-1.76
ENSG00000082458	DLG3	discs large MAGUK scaffold protein 3 [Source:HGNC Symbol;Acc:HGNC:2902]	protein_coding	0.13	5.46	0.0425767	0.124871	0.000410582	0.00474035	0.5	-0.41
ENSG00000082482	KCNK2	potassium two pore domain channel subfamily K member 2 [Source:HGNC Symbol;Acc:HGNC:6277]	protein_coding	-0.92	1.92	4.26195e-06	6.01092e-05	5.39408e-05	0.000963812	0.34	-1.21
ENSG00000082497	SERTAD4	SERTA domain containing 4 [Source:HGNC Symbol;Acc:HGNC:25236]	protein_coding	0.31	3.75	0.0510918	0.143396	0.000987785	0.00936031	0.29	-1.29
ENSG00000082512	TRAF5	TNF receptor associated factor 5 [Source:HGNC Symbol;Acc:HGNC:12035]	protein_coding	0.15	4.35	0.0792007	0.198681	0.141961	0.339187	0.1	-0.84
ENSG00000082515	MRPL22	mitochondrial ribosomal protein L22 [Source:HGNC Symbol;Acc:HGNC:14480]	protein_coding	0.16	5.12	0.038039	0.114468	0.00828674	0.0466988	0.21	-0.65
ENSG00000082516	GEMIN5	gem nuclear organelle associated protein 5 [Source:HGNC Symbol;Acc:HGNC:20043]	protein_coding	0.14	4.89	0.0212277	0.0730016	0.0127382	0.0640733	0.35	-0.58
ENSG00000082556	OPRK1	opioid receptor kappa 1 [Source:HGNC Symbol;Acc:HGNC:8154]	protein_coding	-0.21	0.24	0.431688	0.640892	0.0154089	0.0736833	0.29	-2.94
ENSG00000082641	NFE2L1	nuclear factor, erythroid 2 like 1 [Source:HGNC Symbol;Acc:HGNC:7781]	protein_coding	-0.26	7.28	0.000737021	0.004868	0.00263894	0.0197732	0.34	-0.76
ENSG00000082684	SEMA5B	semaphorin 5B [Source:HGNC Symbol;Acc:HGNC:10737]	protein_coding	-0.36	4.81	0.107338	0.246413	0.895887	0.950131	0.04	-2.48
ENSG00000082701	GSK3B	glycogen synthase kinase 3 beta [Source:HGNC Symbol;Acc:HGNC:4617]	protein_coding	-0.17	6.18	0.00171307	0.00969626	0.00155835	0.0132914	0.35	-0.44
ENSG00000082781	ITGB5	integrin subunit beta 5 [Source:HGNC Symbol;Acc:HGNC:6160]	protein_coding	-0.41	7.59	8.79974e-06	0.000112876	1.24285e-05	0.000300997	0.36	-0.63
ENSG00000082805	ERC1	ELKS/RAB6-interacting/CAST family member 1 [Source:HGNC Symbol;Acc:HGNC:17072]	protein_coding	-0.22	6.22	0.0101379	0.0409486	0.0473095	0.164004	0.17	-0.73
ENSG00000082929	LINC01587	long intergenic non-protein coding RNA 1587 [Source:HGNC Symbol;Acc:HGNC:13716]	lncRNA	0.86	-1.12	0.000174976	0.00146502	0.00508162	0.0323429	0.39	-1.96
ENSG00000082996	RNF13	ring finger protein 13 [Source:HGNC Symbol;Acc:HGNC:10057]	protein_coding	-0.06	5.31	0.325753	0.528122	0.721846	0.855716	0.03	-0.62
ENSG00000083093	PALB2	partner and localizer of BRCA2 [Source:HGNC Symbol;Acc:HGNC:26144]	protein_coding	-0.1	3.8	0.0697571	0.180658	0.254982	0.487595	0.04	-0.61
ENSG00000083097	DOP1A	DOP1 leucine zipper like protein A [Source:HGNC Symbol;Acc:HGNC:21194]	protein_coding	-0.16	3.36	0.0559936	0.153622	0.0594267	0.192042	0.24	-0.86
ENSG00000083099	LYRM2	LYR motif containing 2 [Source:HGNC Symbol;Acc:HGNC:25229]	protein_coding	-0.21	5.02	0.00368487	0.0181424	0.0199235	0.0889294	0.21	-0.8
ENSG00000083123	BCKDHB	branched chain keto acid dehydrogenase E1 subunit beta [Source:HGNC Symbol;Acc:HGNC:987]	protein_coding	0.11	4.65	0.115492	0.259847	0.211314	0.435602	0.01	-0.81
ENSG00000083168	KAT6A	lysine acetyltransferase 6A [Source:HGNC Symbol;Acc:HGNC:13013]	protein_coding	-0.11	6.54	0.152731	0.315952	0.199894	0.420996	0.14	-0.71
ENSG00000083223	TUT7	terminal uridylyl transferase 7 [Source:HGNC Symbol;Acc:HGNC:25817]	protein_coding	0.12	4.14	0.0922678	0.221802	0.037945	0.14033	0.21	-0.67
ENSG00000083290	ULK2	unc-51 like autophagy activating kinase 2 [Source:HGNC Symbol;Acc:HGNC:13480]	protein_coding	-0.15	4.15	0.0761261	0.192955	0.0627959	0.199662	0.15	-0.74
ENSG00000083307	GRHL2	grainyhead like transcription factor 2 [Source:HGNC Symbol;Acc:HGNC:2799]	protein_coding	0.2	5.41	0.0192959	0.0676647	0.00666115	0.0396084	0.3	-0.6
ENSG00000083444	PLOD1	procollagen-lysine,2-oxoglutarate 5-dioxygenase 1 [Source:HGNC Symbol;Acc:HGNC:9081]	protein_coding	-0.46	7.36	2.34517e-08	6.25584e-07	3.28329e-08	2.80243e-06	0.57	-0.42
ENSG00000083454	P2RX5	purinergic receptor P2X 5 [Source:HGNC Symbol;Acc:HGNC:8536]	protein_coding	0.05	-0.46	0.797596	0.926547	0.00531273	0.0334484	0.34	-1.06
ENSG00000083457	ITGAE	integrin subunit alpha E [Source:HGNC Symbol;Acc:HGNC:6147]	protein_coding	-0.33	3.56	6.93313e-05	0.000659604	0.000126402	0.00186141	0.33	-0.57
ENSG00000083520	DIS3	DIS3 homolog, exosome endoribonuclease and 3'-5' exoribonuclease [Source:HGNC Symbol;Acc:HGNC:20604]	protein_coding	-0.05	5.01	0.434806	0.643976	0.554223	0.743619	0.01	-0.78
ENSG00000083535	PIBF1	progesterone immunomodulatory binding factor 1 [Source:HGNC Symbol;Acc:HGNC:23352]	protein_coding	-0.02	3.75	0.800216	0.928447	0.492595	0.701986	0.14	-0.91
ENSG00000083544	TDRD3	tudor domain containing 3 [Source:HGNC Symbol;Acc:HGNC:20612]	protein_coding	-0.01	3.67	0.935186	1	0.642742	0.805118	0.05	-0.71
ENSG00000083622	AC000061.1	novel transcript, antisense to CFTR	lncRNA	0.39	-1.81	0.26931	0.468131	0.156845	0.36054	0.19	-3.53
ENSG00000083635	NUFIP1	nuclear FMR1 interacting protein 1 [Source:HGNC Symbol;Acc:HGNC:8057]	protein_coding	-0.13	3.4	0.0393312	0.117436	0.132779	0.324259	0.07	-0.65
ENSG00000083642	PDS5B	PDS5 cohesin associated factor B [Source:HGNC Symbol;Acc:HGNC:20418]	protein_coding	-0.12	4.88	0.0549535	0.151522	0.119096	0.301809	0.11	-0.59
ENSG00000083720	OXCT1	3-oxoacid CoA-transferase 1 [Source:HGNC Symbol;Acc:HGNC:8527]	protein_coding	-0.05	4.68	0.661844	0.830625	0.596436	0.774165	0.12	-1.37
ENSG00000083750	RRAGB	Ras related GTP binding B [Source:HGNC Symbol;Acc:HGNC:19901]	protein_coding	-0.12	3.85	0.0757794	0.192277	0.656242	0.814086	0.05	-0.71
ENSG00000083782	EPYC	epiphycan [Source:HGNC Symbol;Acc:HGNC:3053]	protein_coding	-2.42	3.83	3.58622e-10	1.59604e-08	3.01343e-08	2.63497e-06	0.51	-2.56
ENSG00000083799	CYLD	CYLD lysine 63 deubiquitinase [Source:HGNC Symbol;Acc:HGNC:2584]	protein_coding	-0.04	4.54	0.563982	0.753052	0.866284	0.934863	0.03	-0.86
ENSG00000083807	SLC27A5	solute carrier family 27 member 5 [Source:HGNC Symbol;Acc:HGNC:10999]	protein_coding	0.31	2.92	0.00281844	0.0145826	0.00419101	0.0279845	0.36	-1
ENSG00000083812	ZNF324	zinc finger protein 324 [Source:HGNC Symbol;Acc:HGNC:14096]	protein_coding	-0.02	3.44	0.762454	0.903244	0.39357	0.626962	0.17	-0.81
ENSG00000083814	ZNF671	zinc finger protein 671 [Source:HGNC Symbol;Acc:HGNC:26279]	protein_coding	0.12	2.39	0.174798	0.347898	0.116453	0.297654	0.1	-0.95
ENSG00000083817	ZNF416	zinc finger protein 416 [Source:HGNC Symbol;Acc:HGNC:20645]	protein_coding	0	2.77	0.97869	1	0.542969	0.74265	0.12	-0.72
ENSG00000083828	ZNF586	zinc finger protein 586 [Source:HGNC Symbol;Acc:HGNC:25949]	protein_coding	0.32	3.69	0.000114095	0.00101155	0.000199333	0.00269501	0.32	-0.7
ENSG00000083838	ZNF446	zinc finger protein 446 [Source:HGNC Symbol;Acc:HGNC:21036]	protein_coding	-0.06	2.83	0.410728	0.619817	0.374611	0.608828	0.12	-0.68
ENSG00000083844	ZNF264	zinc finger protein 264 [Source:HGNC Symbol;Acc:HGNC:13057]	protein_coding	0.13	5.11	0.0702005	0.181537	0.0921277	0.25754	0.14	-0.78
ENSG00000083845	RPS5	ribosomal protein S5 [Source:HGNC Symbol;Acc:HGNC:10426]	protein_coding	0.11	10.35	0.294395	0.493183	0.0755441	0.226264	0.27	-1.14
ENSG00000083857	FAT1	FAT atypical cadherin 1 [Source:HGNC Symbol;Acc:HGNC:3595]	protein_coding	-0.11	6.27	0.367226	0.575635	0.280902	0.517616	0.1	-1.27
ENSG00000083896	YTHDC1	YTH domain containing 1 [Source:HGNC Symbol;Acc:HGNC:30626]	protein_coding	0.05	6.08	0.152764	0.315952	0.0694307	0.21417	0.18	-0.41
ENSG00000083937	CHMP2B	charged multivesicular body protein 2B [Source:HGNC Symbol;Acc:HGNC:24537]	protein_coding	-0.06	5.54	0.28603	0.485003	0.945032	0.975201	0.02	-0.57
ENSG00000084070	SMAP2	small ArfGAP2 [Source:HGNC Symbol;Acc:HGNC:25082]	protein_coding	-0.18	5.38	0.0232195	0.0783151	0.0868192	0.248076	0.23	-0.65
ENSG00000084072	PPIE	peptidylprolyl isomerase E [Source:HGNC Symbol;Acc:HGNC:9258]	protein_coding	-0.03	5.7	0.732599	0.885201	0.551085	0.743619	0.06	-0.69
ENSG00000084073	ZMPSTE24	zinc metallopeptidase STE24 [Source:HGNC Symbol;Acc:HGNC:12877]	protein_coding	-0.06	6.31	0.459715	0.660188	0.730999	0.861406	0.14	-0.75
ENSG00000084092	NOA1	nitric oxide associated 1 [Source:HGNC Symbol;Acc:HGNC:28473]	protein_coding	0.21	5.75	0.00227874	0.0122478	0.000476218	0.00530217	0.3	-0.48
ENSG00000084093	REST	RE1 silencing transcription factor [Source:HGNC Symbol;Acc:HGNC:9966]	protein_coding	-0.05	6.51	0.50411	0.698764	0.517768	0.722896	0.16	-0.83
ENSG00000084110	HAL	histidine ammonia-lyase [Source:HGNC Symbol;Acc:HGNC:4806]	protein_coding	0.33	1.1	0.140426	0.297299	0.0268739	0.110081	0.22	-2.52
ENSG00000084112	SSH1	slingshot protein phosphatase 1 [Source:HGNC Symbol;Acc:HGNC:30579]	protein_coding	-0.22	5.71	0.0014277	0.00836342	0.00306669	0.0221955	0.24	-0.58
ENSG00000084207	GSTP1	glutathione S-transferase pi 1 [Source:HGNC Symbol;Acc:HGNC:4638]	protein_coding	0.25	9.56	0.00271354	0.0141424	0.014148	0.0691892	0.18	-0.64
ENSG00000084234	APLP2	amyloid beta precursor like protein 2 [Source:HGNC Symbol;Acc:HGNC:598]	protein_coding	0.17	9.17	0.0300605	0.0957653	0.0519941	0.174994	0.23	-0.83
ENSG00000084444	FAM234B	family with sequence similarity 234 member B [Source:HGNC Symbol;Acc:HGNC:29288]	protein_coding	-0.25	2.87	0.00915675	0.0377492	0.0735599	0.22214	0.14	-0.82
ENSG00000084453	SLCO1A2	solute carrier organic anion transporter family member 1A2 [Source:HGNC Symbol;Acc:HGNC:10956]	protein_coding	-0.63	1.66	0.0149263	0.0554933	0.0496583	0.169759	0.14	-2.87
ENSG00000084463	WBP11	WW domain binding protein 11 [Source:HGNC Symbol;Acc:HGNC:16461]	protein_coding	-0.24	7.19	0.000584368	0.00403228	0.00966396	0.0523072	0.26	-0.6
ENSG00000084623	EIF3I	eukaryotic translation initiation factor 3 subunit I [Source:HGNC Symbol;Acc:HGNC:3272]	protein_coding	-0.08	7.65	0.257231	0.453529	0.737357	0.866091	0.08	-0.8
ENSG00000084628	NKAIN1	sodium/potassium transporting ATPase interacting 1 [Source:HGNC Symbol;Acc:HGNC:25743]	protein_coding	-1.39	1	1.98759e-09	7.16102e-08	1.35653e-12	1.00497e-09	0.71	-0.55
ENSG00000084636	COL16A1	collagen type XVI alpha 1 chain [Source:HGNC Symbol;Acc:HGNC:2193]	protein_coding	-0.74	5.22	5.20922e-07	9.65743e-06	9.65793e-05	0.00150752	0.22	-1.27
ENSG00000084652	TXLNA	taxilin alpha [Source:HGNC Symbol;Acc:HGNC:30685]	protein_coding	-0.09	6.51	0.163471	0.331633	0.324875	0.558584	0.03	-0.6
ENSG00000084674	APOB	apolipoprotein B [Source:HGNC Symbol;Acc:HGNC:603]	protein_coding	-1.63	-1.62	4.94355e-08	1.21358e-06	1.45471e-06	5.51576e-05	0.46	-1.95
ENSG00000084676	NCOA1	nuclear receptor coactivator 1 [Source:HGNC Symbol;Acc:HGNC:7668]	protein_coding	0	6.08	0.940853	1	0.995883	0.997939	0.04	-0.77
ENSG00000084693	AGBL5	ATP/GTP binding protein like 5 [Source:HGNC Symbol;Acc:HGNC:26147]	protein_coding	-0.3	6.15	6.44824e-05	0.000619399	0.00173798	0.0144419	0.41	-0.52
ENSG00000084710	EFR3B	EFR3 homolog B [Source:HGNC Symbol;Acc:HGNC:29155]	protein_coding	-1.1	2.25	8.00045e-12	5.72972e-10	7.01645e-07	3.07388e-05	0.48	-0.9
ENSG00000084731	KIF3C	kinesin family member 3C [Source:HGNC Symbol;Acc:HGNC:6321]	protein_coding	-0.5	4.78	9.5872e-07	1.65075e-05	1.88403e-07	1.08508e-05	0.43	-0.78
ENSG00000084733	RAB10	RAB10, member RAS oncogene family [Source:HGNC Symbol;Acc:HGNC:9759]	protein_coding	-0.02	7.44	0.676524	0.842167	0.577067	0.760452	0.14	-0.49
ENSG00000084734	GCKR	glucokinase regulator [Source:HGNC Symbol;Acc:HGNC:4196]	protein_coding	0.09	-1.76	0.562189	0.751551	0.40089	0.628911	0.13	-1.81
ENSG00000084754	HADHA	hydroxyacyl-CoA dehydrogenase trifunctional multienzyme complex subunit alpha [Source:HGNC Symbol;Acc:HGNC:4801]	protein_coding	0.12	7.54	0.0342415	0.105488	0.108594	0.285261	0.12	-0.59
ENSG00000084764	MAPRE3	microtubule associated protein RP/EB family member 3 [Source:HGNC Symbol;Acc:HGNC:6892]	protein_coding	0.28	4.1	0.00435502	0.0207473	0.0124386	0.0628512	0.25	-0.77
ENSG00000084774	CAD	carbamoyl-phosphate synthetase 2, aspartate transcarbamylase, and dihydroorotase [Source:HGNC Symbol;Acc:HGNC:1424]	protein_coding	-0.19	6.94	0.0134741	0.0511379	0.0452546	0.159236	0.28	-0.79
ENSG00000085063	CD59	CD59 molecule (CD59 blood group) [Source:HGNC Symbol;Acc:HGNC:1689]	protein_coding	0.22	7.24	0.0102157	0.0411888	2.80325e-05	0.000571123	0.44	-0.53
ENSG00000085117	CD82	CD82 molecule [Source:HGNC Symbol;Acc:HGNC:6210]	protein_coding	0.66	6.34	4.94219e-10	2.09353e-08	1.22284e-10	3.56879e-08	0.55	-0.55
ENSG00000085224	ATRX	ATRX chromatin remodeler [Source:HGNC Symbol;Acc:HGNC:886]	protein_coding	0.04	6.09	0.52239	0.716152	0.305003	0.538649	0.07	-0.55
ENSG00000085231	AK6	adenylate kinase 6 [Source:HGNC Symbol;Acc:HGNC:49151]	protein_coding	0.14	3.49	0.0302869	0.0963047	0.0871652	0.248733	0.22	-0.82
ENSG00000085265	FCN1	ficolin 1 [Source:HGNC Symbol;Acc:HGNC:3623]	protein_coding	-0.84	2.42	1.01995e-05	0.000127963	0.00386785	0.026422	0.33	-1.38
ENSG00000085274	MYNN	myoneurin [Source:HGNC Symbol;Acc:HGNC:14955]	protein_coding	-0.13	4.68	0.0601347	0.161879	0.319373	0.552743	0.08	-0.62
ENSG00000085276	MECOM	MDS1 and EVI1 complex locus [Source:HGNC Symbol;Acc:HGNC:3498]	protein_coding	-0.18	6.99	0.0600339	0.161686	0.150556	0.350962	0.11	-0.8
ENSG00000085365	SCAMP1	secretory carrier membrane protein 1 [Source:HGNC Symbol;Acc:HGNC:10563]	protein_coding	0.08	5.66	0.215514	0.401446	0.248002	0.479323	0.03	-0.66
ENSG00000085377	PREP	prolyl endopeptidase [Source:HGNC Symbol;Acc:HGNC:9358]	protein_coding	-0.36	5.13	5.34891e-06	7.30683e-05	5.41568e-05	0.000966179	0.28	-0.6
ENSG00000085382	HACE1	HECT domain and ankyrin repeat containing E3 ubiquitin protein ligase 1 [Source:HGNC Symbol;Acc:HGNC:21033]	protein_coding	-0.44	3.44	2.38538e-07	4.86213e-06	3.95321e-06	0.000119914	0.45	-0.51
ENSG00000085415	SEH1L	SEH1 like nucleoporin [Source:HGNC Symbol;Acc:HGNC:30379]	protein_coding	-0.05	5.37	0.372261	0.580363	0.827353	0.912135	0.14	-0.72
ENSG00000085433	WDR47	WD repeat domain 47 [Source:HGNC Symbol;Acc:HGNC:29141]	protein_coding	-0.06	3.73	0.255471	0.451711	0.543591	0.743061	0.14	-0.62
ENSG00000085449	WDFY1	WD repeat and FYVE domain containing 1 [Source:HGNC Symbol;Acc:HGNC:20451]	protein_coding	0	5.7	0.978334	1	0.708542	0.846614	0.12	-0.74
ENSG00000085465	OVGP1	oviductal glycoprotein 1 [Source:HGNC Symbol;Acc:HGNC:8524]	protein_coding	1.99	6.39	1.61545e-08	4.50336e-07	2.70723e-08	2.452e-06	0.59	-1.34
ENSG00000085491	SLC25A24	solute carrier family 25 member 24 [Source:HGNC Symbol;Acc:HGNC:20662]	protein_coding	0	6	0.956507	1	0.849343	0.925309	0.05	-0.82
ENSG00000085511	MAP3K4	mitogen-activated protein kinase kinase kinase 4 [Source:HGNC Symbol;Acc:HGNC:6856]	protein_coding	-0.08	4.29	0.204154	0.386746	0.371089	0.605727	0.07	-0.68
ENSG00000085514	PILRA	paired immunoglobin like type 2 receptor alpha [Source:HGNC Symbol;Acc:HGNC:20396]	protein_coding	-0.54	3.63	2.26204e-07	4.6435e-06	1.28076e-05	0.000308113	0.5	-0.74
ENSG00000085552	IGSF9	immunoglobulin superfamily member 9 [Source:HGNC Symbol;Acc:HGNC:18132]	protein_coding	-0.11	6.63	0.274363	0.474426	0.728178	0.859748	0.11	-1.07
ENSG00000085563	ABCB1	ATP binding cassette subfamily B member 1 [Source:HGNC Symbol;Acc:HGNC:40]	protein_coding	0.38	0.75	0.00210348	0.0114973	0.618078	0.788235	0.06	-1.1
ENSG00000085644	ZNF213	zinc finger protein 213 [Source:HGNC Symbol;Acc:HGNC:13005]	protein_coding	0.02	5.21	0.792548	0.923428	0.921911	0.96421	0.08	-0.81
ENSG00000085662	AKR1B1	aldo-keto reductase family 1 member B [Source:HGNC Symbol;Acc:HGNC:381]	protein_coding	-0.25	6.41	0.022347	0.0758573	2.66744e-05	0.000548926	0.39	-0.72
ENSG00000085719	CPNE3	copine 3 [Source:HGNC Symbol;Acc:HGNC:2316]	protein_coding	0.04	6.92	0.567283	0.756394	0.336533	0.571286	0.09	-0.83
ENSG00000085721	RRN3	RRN3 homolog, RNA polymerase I transcription factor [Source:HGNC Symbol;Acc:HGNC:30346]	protein_coding	0.03	5.21	0.66547	0.833108	0.0707366	0.216856	0.19	-0.49
ENSG00000085733	CTTN	cortactin [Source:HGNC Symbol;Acc:HGNC:3338]	protein_coding	0.3	7.49	3.81817e-06	5.46896e-05	9.03391e-09	1.02559e-06	0.55	-0.33
ENSG00000085741	WNT11	Wnt family member 11 [Source:HGNC Symbol;Acc:HGNC:12776]	protein_coding	-0.79	4.74	0.00109835	0.00674289	1.27528e-05	0.000307178	0.38	-1.77
ENSG00000085760	MTIF2	mitochondrial translational initiation factor 2 [Source:HGNC Symbol;Acc:HGNC:7441]	protein_coding	0.12	5.24	0.0504151	0.141951	0.0137471	0.0677876	0.27	-0.44
ENSG00000085788	DDHD2	DDHD domain containing 2 [Source:HGNC Symbol;Acc:HGNC:29106]	protein_coding	-0.07	5.06	0.35939	0.566691	0.805497	0.89985	0	-0.93
ENSG00000085832	EPS15	epidermal growth factor receptor pathway substrate 15 [Source:HGNC Symbol;Acc:HGNC:3419]	protein_coding	0	5.89	0.961828	1	0.78019	0.887658	0.18	-0.53
ENSG00000085840	ORC1	origin recognition complex subunit 1 [Source:HGNC Symbol;Acc:HGNC:8487]	protein_coding	-0.43	3.22	2.63618e-05	0.000290219	3.51424e-05	0.00068282	0.43	-0.75
ENSG00000085871	MGST2	microsomal glutathione S-transferase 2 [Source:HGNC Symbol;Acc:HGNC:7063]	protein_coding	0.43	5.85	1.25972e-06	2.09364e-05	6.50303e-05	0.00111839	0.32	-0.77
ENSG00000085872	CHERP	calcium homeostasis endoplasmic reticulum protein [Source:HGNC Symbol;Acc:HGNC:16930]	protein_coding	-0.14	6.55	0.0839479	0.207315	0.839065	0.919095	0.11	-0.77
ENSG00000085978	ATG16L1	autophagy related 16 like 1 [Source:HGNC Symbol;Acc:HGNC:21498]	protein_coding	0.14	4.83	0.00777781	0.0331788	0.0387336	0.142435	0.18	-0.53
ENSG00000085982	USP40	ubiquitin specific peptidase 40 [Source:HGNC Symbol;Acc:HGNC:20069]	protein_coding	0.08	5.21	0.193429	0.371569	0.055727	0.183643	0.14	-0.54
ENSG00000085998	POMGNT1	protein O-linked mannose N-acetylglucosaminyltransferase 1 (beta 1,2-) [Source:HGNC Symbol;Acc:HGNC:19139]	protein_coding	0.07	6.55	0.237733	0.429564	0.256945	0.489906	0.09	-0.65
ENSG00000085999	RAD54L	RAD54 like [Source:HGNC Symbol;Acc:HGNC:9826]	protein_coding	-0.39	3.48	4.96192e-05	0.000496093	6.15195e-05	0.00107076	0.4	-0.6
ENSG00000086015	MAST2	microtubule associated serine/threonine kinase 2 [Source:HGNC Symbol;Acc:HGNC:19035]	protein_coding	-0.09	6.13	0.179677	0.35477	0.215456	0.44104	0.12	-0.61
ENSG00000086061	DNAJA1	DnaJ heat shock protein family (Hsp40) member A1 [Source:HGNC Symbol;Acc:HGNC:5229]	protein_coding	0.02	7.83	0.788797	0.920657	0.260108	0.493737	0.19	-0.81
ENSG00000086062	B4GALT1	beta-1,4-galactosyltransferase 1 [Source:HGNC Symbol;Acc:HGNC:924]	protein_coding	0.31	7.86	0.00119053	0.00720372	0.00208234	0.0165833	0.23	-0.69
ENSG00000086065	CHMP5	charged multivesicular body protein 5 [Source:HGNC Symbol;Acc:HGNC:26942]	protein_coding	0.03	6.22	0.704415	0.862758	0.390456	0.623985	0.2	-0.87
ENSG00000086102	NFX1	nuclear transcription factor, X-box binding 1 [Source:HGNC Symbol;Acc:HGNC:7803]	protein_coding	0.18	5.67	0.00161584	0.00926439	0.000201566	0.0027201	0.31	-0.46
ENSG00000086159	AQP6	aquaporin 6 [Source:HGNC Symbol;Acc:HGNC:639]	protein_coding	-0.23	1.53	0.317234	0.518453	0.574187	0.758387	0.05	-2.7
ENSG00000086200	IPO11	importin 11 [Source:HGNC Symbol;Acc:HGNC:20628]	protein_coding	-0.16	4.19	0.00927343	0.0381296	0.00352485	0.0246065	0.27	-0.62
ENSG00000086205	FOLH1	folate hydrolase 1 [Source:HGNC Symbol;Acc:HGNC:3788]	protein_coding	-0.24	2.52	0.127671	0.27868	0.0257323	0.106775	0.24	-1.42
ENSG00000086232	EIF2AK1	eukaryotic translation initiation factor 2 alpha kinase 1 [Source:HGNC Symbol;Acc:HGNC:24921]	protein_coding	-0.03	7.74	0.663662	0.832184	0.902569	0.954171	0.05	-0.81
ENSG00000086288	NME8	NME/NM23 family member 8 [Source:HGNC Symbol;Acc:HGNC:16473]	protein_coding	0.49	-0.53	0.0181731	0.0646905	0.359158	0.594517	0.19	-2.21
ENSG00000086289	EPDR1	ependymin related 1 [Source:HGNC Symbol;Acc:HGNC:17572]	protein_coding	-0.07	4.1	0.58753	0.773059	0.00971672	0.0524994	0.25	-1.13
ENSG00000086300	SNX10	sorting nexin 10 [Source:HGNC Symbol;Acc:HGNC:14974]	protein_coding	-0.76	4.07	3.34543e-12	2.64927e-10	4.39034e-10	9.83317e-08	0.55	-0.59
ENSG00000086475	SEPHS1	selenophosphate synthetase 1 [Source:HGNC Symbol;Acc:HGNC:19685]	protein_coding	-0.44	6.4	4.13125e-09	1.36567e-07	1.51731e-06	5.6786e-05	0.42	-0.43
ENSG00000086504	MRPL28	mitochondrial ribosomal protein L28 [Source:HGNC Symbol;Acc:HGNC:14484]	protein_coding	-0.16	5.84	0.0298842	0.095329	0.0320388	0.124503	0.13	-0.69
ENSG00000086506	HBQ1	hemoglobin subunit theta 1 [Source:HGNC Symbol;Acc:HGNC:4833]	protein_coding	-0.61	-1.18	0.0209451	0.0722385	0.015197	0.0730397	0.26	-2.55
ENSG00000086544	ITPKC	inositol-trisphosphate 3-kinase C [Source:HGNC Symbol;Acc:HGNC:14897]	protein_coding	-0.1	5.07	0.259489	0.456381	0.576426	0.760067	0.12	-0.96
ENSG00000086548	CEACAM6	CEA cell adhesion molecule 6 [Source:HGNC Symbol;Acc:HGNC:1818]	protein_coding	0.6	2.71	0.0208517	0.0719567	0.0137471	0.0677876	0.31	-2.94
ENSG00000086570	FAT2	FAT atypical cadherin 2 [Source:HGNC Symbol;Acc:HGNC:3596]	protein_coding	0.84	4.71	1.31601e-06	2.17756e-05	2.62129e-08	2.39291e-06	0.46	-0.89
ENSG00000086589	RBM22	RNA binding motif protein 22 [Source:HGNC Symbol;Acc:HGNC:25503]	protein_coding	0.1	6.2	0.0394585	0.117729	0.0617428	0.197346	0.2	-0.57
ENSG00000086598	TMED2	transmembrane p24 trafficking protein 2 [Source:HGNC Symbol;Acc:HGNC:16996]	protein_coding	0	8.28	0.964987	1	0.790286	0.891938	0.07	-0.78
ENSG00000086619	ERO1B	endoplasmic reticulum oxidoreductase 1 beta [Source:HGNC Symbol;Acc:HGNC:14355]	protein_coding	-0.36	2.95	0.00116181	0.00705813	9.07655e-05	0.00143868	0.52	-0.76
ENSG00000086666	ZFAND6	zinc finger AN1-type containing 6 [Source:HGNC Symbol;Acc:HGNC:30164]	protein_coding	0	5.95	0.959883	1	0.518376	0.72343	0.11	-0.69
ENSG00000086696	HSD17B2	hydroxysteroid 17-beta dehydrogenase 2 [Source:HGNC Symbol;Acc:HGNC:5211]	protein_coding	1.47	-1.61	1.80999e-10	8.81172e-09	0.149335	0.349154	0.1	-2.02
ENSG00000086712	TXLNG	taxilin gamma [Source:HGNC Symbol;Acc:HGNC:18578]	protein_coding	0.18	4.64	0.00945799	0.0387179	0.0013824	0.0121438	0.38	-0.54
ENSG00000086717	PPEF1	protein phosphatase with EF-hand domain 1 [Source:HGNC Symbol;Acc:HGNC:9243]	protein_coding	-1.32	-0.53	5.89005e-09	1.87653e-07	2.64168e-06	8.79317e-05	0.43	-1.42
ENSG00000086730	LAT2	linker for activation of T cells family member 2 [Source:HGNC Symbol;Acc:HGNC:12749]	protein_coding	-0.34	3.4	0.00457751	0.0216104	0.107565	0.283354	0.21	-1.3
ENSG00000086758	HUWE1	HECT, UBA and WWE domain containing E3 ubiquitin protein ligase 1 [Source:HGNC Symbol;Acc:HGNC:30892]	protein_coding	-0.01	8.4	0.888888	0.987889	0.630692	0.796567	0.03	-0.81
ENSG00000086827	ZW10	zw10 kinetochore protein [Source:HGNC Symbol;Acc:HGNC:13194]	protein_coding	-0.03	4.37	0.690443	0.853707	0.597087	0.774629	0	-0.75
ENSG00000086848	ALG9	ALG9 alpha-1,2-mannosyltransferase [Source:HGNC Symbol;Acc:HGNC:15672]	protein_coding	-0.29	2.73	0.000625573	0.00426199	0.0167763	0.078375	0.25	-0.61
ENSG00000086967	MYBPC2	myosin binding protein C2 [Source:HGNC Symbol;Acc:HGNC:7550]	protein_coding	-0.89	0.83	0.000500861	0.00354187	0.0510937	0.173127	0.19	-2.25
ENSG00000086991	NOX4	NADPH oxidase 4 [Source:HGNC Symbol;Acc:HGNC:7891]	protein_coding	-0.41	3.39	0.0647613	0.170935	0.000695009	0.00711193	0.46	-2.09
ENSG00000087008	ACOX3	acyl-CoA oxidase 3, pristanoyl [Source:HGNC Symbol;Acc:HGNC:121]	protein_coding	-0.02	3.49	0.788133	0.920042	0.433189	0.658099	0.07	-1.04
ENSG00000087053	MTMR2	myotubularin related protein 2 [Source:HGNC Symbol;Acc:HGNC:7450]	protein_coding	-0.17	5.47	0.00551164	0.0251589	0.0277256	0.112477	0.2	-0.54
ENSG00000087074	PPP1R15A	protein phosphatase 1 regulatory subunit 15A [Source:HGNC Symbol;Acc:HGNC:14375]	protein_coding	0.07	5.62	0.464304	0.664306	0.918187	0.962267	0	-1.06
ENSG00000087076	HSD17B14	hydroxysteroid 17-beta dehydrogenase 14 [Source:HGNC Symbol;Acc:HGNC:23238]	protein_coding	-0.28	4.62	0.035262	0.107839	0.00984973	0.0530247	0.28	-1.22
ENSG00000087077	TRIP6	thyroid hormone receptor interactor 6 [Source:HGNC Symbol;Acc:HGNC:12311]	protein_coding	0.39	6.8	2.60361e-07	5.25924e-06	1.10842e-07	7.12456e-06	0.44	-0.42
ENSG00000087085	ACHE	acetylcholinesterase (Cartwright blood group) [Source:HGNC Symbol;Acc:HGNC:108]	protein_coding	-0.58	1.13	0.000589973	0.00406402	3.18515e-05	0.000631836	0.41	-0.96
ENSG00000087086	FTL	ferritin light chain [Source:HGNC Symbol;Acc:HGNC:3999]	protein_coding	-0.34	11.4	7.47649e-05	0.00070252	0.00016414	0.00230438	0.44	-0.61
ENSG00000087087	SRRT	serrate, RNA effector molecule [Source:HGNC Symbol;Acc:HGNC:24101]	protein_coding	0	6.9	0.923831	1	0.66576	0.820727	0.04	-0.42
ENSG00000087088	BAX	BCL2 associated X, apoptosis regulator [Source:HGNC Symbol;Acc:HGNC:959]	protein_coding	-0.17	5.22	0.00511258	0.0236198	0.00562853	0.0349613	0.35	-0.55
ENSG00000087095	NLK	nemo like kinase [Source:HGNC Symbol;Acc:HGNC:29858]	protein_coding	-0.1	4.29	0.196804	0.37617	2.15701e-05	0.000465086	0.37	-0.37
ENSG00000087111	PIGS	phosphatidylinositol glycan anchor biosynthesis class S [Source:HGNC Symbol;Acc:HGNC:14937]	protein_coding	-0.27	5.48	0.00443662	0.0210748	0.000739081	0.00746509	0.38	-0.64
ENSG00000087116	ADAMTS2	ADAM metallopeptidase with thrombospondin type 1 motif 2 [Source:HGNC Symbol;Acc:HGNC:218]	protein_coding	-1.09	4.91	1.34237e-08	3.83913e-07	2.03376e-08	1.94894e-06	0.47	-1.25
ENSG00000087128	TMPRSS11E	transmembrane serine protease 11E [Source:HGNC Symbol;Acc:HGNC:24465]	protein_coding	1.16	-3.33	3.31865e-05	0.000353733	0.731113	0.861481	0.02	-2.92
ENSG00000087152	ATXN7L3	ataxin 7 like 3 [Source:HGNC Symbol;Acc:HGNC:25416]	protein_coding	-0.31	6.16	8.95e-07	1.55338e-05	1.1729e-07	7.45609e-06	0.59	-0.31
ENSG00000087157	PGS1	phosphatidylglycerophosphate synthase 1 [Source:HGNC Symbol;Acc:HGNC:30029]	protein_coding	-0.02	5.07	0.68063	0.845664	0.789564	0.891551	0.05	-0.73
ENSG00000087191	PSMC5	proteasome 26S subunit, ATPase 5 [Source:HGNC Symbol;Acc:HGNC:9552]	protein_coding	0.09	6.17	0.145652	0.305411	0.207231	0.430541	0.15	-0.73
ENSG00000087206	UIMC1	ubiquitin interaction motif containing 1 [Source:HGNC Symbol;Acc:HGNC:30298]	protein_coding	0.06	4.17	0.277954	0.478144	0.12292	0.308126	0.22	-0.57
ENSG00000087237	CETP	cholesteryl ester transfer protein [Source:HGNC Symbol;Acc:HGNC:1869]	protein_coding	-0.57	0.17	3.50799e-05	0.000370722	0.00238238	0.0183212	0.25	-0.97
ENSG00000087245	MMP2	matrix metallopeptidase 2 [Source:HGNC Symbol;Acc:HGNC:7166]	protein_coding	-1.18	8	3.51587e-11	2.08071e-09	3.12601e-07	1.59997e-05	0.43	-1.25
ENSG00000087250	MT3	metallothionein 3 [Source:HGNC Symbol;Acc:HGNC:7408]	protein_coding	-0.3	0.89	0.195959	0.374927	0.552339	0.743619	0.04	-2.85
ENSG00000087253	LPCAT2	lysophosphatidylcholine acyltransferase 2 [Source:HGNC Symbol;Acc:HGNC:26032]	protein_coding	0.22	4.66	0.0119767	0.0466696	0.192109	0.410929	0.1	-1.1
ENSG00000087258	GNAO1	G protein subunit alpha o1 [Source:HGNC Symbol;Acc:HGNC:4389]	protein_coding	0.09	3.58	0.688271	0.852138	0.895145	0.949741	0.02	-2.24
ENSG00000087263	OGFOD1	2-oxoglutarate and iron dependent oxygenase domain containing 1 [Source:HGNC Symbol;Acc:HGNC:25585]	protein_coding	0.08	4.97	0.121983	0.270637	0.418473	0.644977	0.02	-0.59
ENSG00000087266	SH3BP2	SH3 domain binding protein 2 [Source:HGNC Symbol;Acc:HGNC:10825]	protein_coding	-0.09	6.57	0.279342	0.478144	0.404055	0.631107	0.09	-1.21
ENSG00000087269	NOP14	NOP14 nucleolar protein [Source:HGNC Symbol;Acc:HGNC:16821]	protein_coding	0	4.93	0.996462	1	0.503302	0.710744	0.09	-0.73
ENSG00000087274	ADD1	adducin 1 [Source:HGNC Symbol;Acc:HGNC:243]	protein_coding	-0.22	7.56	0.000334366	0.00252178	0.0014467	0.0125446	0.35	-0.53
ENSG00000087299	L2HGDH	L-2-hydroxyglutarate dehydrogenase [Source:HGNC Symbol;Acc:HGNC:20499]	protein_coding	0.16	4.01	0.030138	0.0959619	0.0304931	0.120309	0.19	-0.7
ENSG00000087301	TXNDC16	thioredoxin domain containing 16 [Source:HGNC Symbol;Acc:HGNC:19965]	protein_coding	-0.12	4.14	0.159806	0.326149	0.65692	0.814665	0.05	-0.87
ENSG00000087302	RTRAF	RNA transcription, translation and transport factor [Source:HGNC Symbol;Acc:HGNC:23169]	protein_coding	-0.05	6.77	0.435795	0.644986	0.507499	0.714127	0.05	-0.73
ENSG00000087303	NID2	nidogen 2 [Source:HGNC Symbol;Acc:HGNC:13389]	protein_coding	-0.25	4.17	0.123089	0.272413	0.00308542	0.0222975	0.22	-1.45
ENSG00000087338	GMCL1	germ cell-less 1, spermatogenesis associated [Source:HGNC Symbol;Acc:HGNC:23843]	protein_coding	0.05	5.13	0.378204	0.587124	0.533679	0.735391	0.05	-0.62
ENSG00000087365	SF3B2	splicing factor 3b subunit 2 [Source:HGNC Symbol;Acc:HGNC:10769]	protein_coding	0	7.79	0.921244	1	0.920421	0.963293	0.12	-0.46
ENSG00000087448	KLHL42	kelch like family member 42 [Source:HGNC Symbol;Acc:HGNC:29252]	protein_coding	-0.36	5	4.62487e-05	0.000467652	0.0013036	0.011623	0.2	-0.44
ENSG00000087494	PTHLH	parathyroid hormone like hormone [Source:HGNC Symbol;Acc:HGNC:9607]	protein_coding	-0.31	0.27	0.0503416	0.141763	0.0155728	0.0741736	0.17	-1.34
ENSG00000087495	PHACTR3	phosphatase and actin regulator 3 [Source:HGNC Symbol;Acc:HGNC:15833]	protein_coding	-0.22	0.26	0.275777	0.476083	0.462931	0.680916	0.02	-2.91
ENSG00000087502	ERGIC2	ERGIC and golgi 2 [Source:HGNC Symbol;Acc:HGNC:30208]	protein_coding	-0.15	5.6	0.0475615	0.135743	0.122238	0.30711	0.26	-0.7
ENSG00000087510	TFAP2C	transcription factor AP-2 gamma [Source:HGNC Symbol;Acc:HGNC:11744]	protein_coding	0.63	5.35	2.9726e-06	4.41091e-05	3.11232e-08	2.68827e-06	0.51	-0.85
ENSG00000087586	AURKA	aurora kinase A [Source:HGNC Symbol;Acc:HGNC:11393]	protein_coding	-0.37	5.15	6.23984e-05	0.000602433	4.48401e-05	0.000830743	0.48	-0.7
ENSG00000087842	PIR	pirin [Source:HGNC Symbol;Acc:HGNC:30048]	protein_coding	0.03	3.47	0.818996	0.94196	0.212001	0.436425	0.09	-1.27
ENSG00000087884	AAMDC	adipogenesis associated Mth938 domain containing [Source:HGNC Symbol;Acc:HGNC:30205]	protein_coding	-0.02	3.2	0.856431	0.966119	0.383762	0.617416	0.05	-0.97
ENSG00000087903	RFX2	regulatory factor X2 [Source:HGNC Symbol;Acc:HGNC:9983]	protein_coding	0.19	3.78	0.073054	0.187171	0.864808	0.934004	0.07	-1.43
ENSG00000087995	METTL2A	methyltransferase like 2A [Source:HGNC Symbol;Acc:HGNC:25755]	protein_coding	-0.05	4.56	0.397676	0.606197	0.497933	0.706443	0.08	-0.67
ENSG00000088002	SULT2B1	sulfotransferase family 2B member 1 [Source:HGNC Symbol;Acc:HGNC:11459]	protein_coding	0.59	2.04	0.00150872	0.00875195	0.0103701	0.0550365	0.24	-1.95
ENSG00000088035	ALG6	ALG6 alpha-1,3-glucosyltransferase [Source:HGNC Symbol;Acc:HGNC:23157]	protein_coding	0.11	4.28	0.0764911	0.193657	0.00920052	0.0505037	0.22	-0.48
ENSG00000088038	CNOT3	CCR4-NOT transcription complex subunit 3 [Source:HGNC Symbol;Acc:HGNC:7879]	protein_coding	-0.06	6.35	0.333561	0.537449	0.811311	0.903237	0.03	-0.72
ENSG00000088053	GP6	glycoprotein VI platelet [Source:HGNC Symbol;Acc:HGNC:14388]	protein_coding	-0.03	0.01	0.871507	0.97648	0.00100105	0.00945657	0.3	-1.17
ENSG00000088179	PTPN4	protein tyrosine phosphatase non-receptor type 4 [Source:HGNC Symbol;Acc:HGNC:9656]	protein_coding	0.01	4.63	0.828829	0.949134	0.464648	0.682382	0.03	-0.57
ENSG00000088205	DDX18	DEAD-box helicase 18 [Source:HGNC Symbol;Acc:HGNC:2741]	protein_coding	-0.1	6.22	0.0672699	0.175608	0.23334	0.46224	0.06	-0.55
ENSG00000088256	GNA11	G protein subunit alpha 11 [Source:HGNC Symbol;Acc:HGNC:4379]	protein_coding	0.04	5.6	0.47202	0.670633	0.561156	0.748014	0	-0.62
ENSG00000088280	ASAP3	ArfGAP with SH3 domain, ankyrin repeat and PH domain 3 [Source:HGNC Symbol;Acc:HGNC:14987]	protein_coding	0.06	5.23	0.555164	0.745412	0.791009	0.892151	0.07	-1.24
ENSG00000088298	EDEM2	ER degradation enhancing alpha-mannosidase like protein 2 [Source:HGNC Symbol;Acc:HGNC:15877]	protein_coding	-0.18	5.78	0.00949477	0.0388344	0.039988	0.145813	0.19	-0.6
ENSG00000088305	DNMT3B	DNA methyltransferase 3 beta [Source:HGNC Symbol;Acc:HGNC:2979]	protein_coding	-0.59	3.83	6.60422e-09	2.07249e-07	3.01906e-07	1.55072e-05	0.58	-0.57
ENSG00000088320	REM1	RRAD and GEM like GTPase 1 [Source:HGNC Symbol;Acc:HGNC:15922]	protein_coding	-0.25	1.75	0.154726	0.318731	0.0646746	0.203986	0.21	-1.65
ENSG00000088325	TPX2	TPX2 microtubule nucleation factor [Source:HGNC Symbol;Acc:HGNC:1249]	protein_coding	-0.6	6.96	2.0638e-09	7.39894e-08	3.08321e-09	4.52191e-07	0.58	-0.56
ENSG00000088340	FER1L4	fer-1 like family member 4 (pseudogene) [Source:HGNC Symbol;Acc:HGNC:15801]	transcribed_unitary_pseudogene	-0.17	2.8	0.296772	0.495873	0.759395	0.878705	0.04	-1.82
ENSG00000088356	PDRG1	p53 and DNA damage regulated 1 [Source:HGNC Symbol;Acc:HGNC:16119]	protein_coding	-0.39	4.88	1.12497e-07	2.51161e-06	3.9354e-06	0.000119625	0.36	-0.47
ENSG00000088367	EPB41L1	erythrocyte membrane protein band 4.1 like 1 [Source:HGNC Symbol;Acc:HGNC:3378]	protein_coding	0.42	6.87	1.74333e-08	4.81999e-07	8.42855e-08	5.77751e-06	0.54	-0.35
ENSG00000088386	SLC15A1	solute carrier family 15 member 1 [Source:HGNC Symbol;Acc:HGNC:10920]	protein_coding	0.4	1.23	0.0564108	0.154501	0.49615	0.705151	0.05	-2.13
ENSG00000088387	DOCK9	dedicator of cytokinesis 9 [Source:HGNC Symbol;Acc:HGNC:14132]	protein_coding	0.35	5.63	4.0708e-05	0.0004196	5.56923e-05	0.000987172	0.43	-0.68
ENSG00000088448	ANKRD10	ankyrin repeat domain 10 [Source:HGNC Symbol;Acc:HGNC:20265]	protein_coding	-0.04	5.49	0.523771	0.717508	0.276738	0.513546	0.16	-0.78
ENSG00000088451	TGDS	TDP-glucose 4,6-dehydratase [Source:HGNC Symbol;Acc:HGNC:20324]	protein_coding	-0.06	3.99	0.447554	0.650173	0.329972	0.564041	0.05	-0.73
ENSG00000088538	DOCK3	dedicator of cytokinesis 3 [Source:HGNC Symbol;Acc:HGNC:2989]	protein_coding	-0.13	2.61	0.413248	0.622567	0.851549	0.926454	0.12	-2
ENSG00000088543	C3orf18	chromosome 3 open reading frame 18 [Source:HGNC Symbol;Acc:HGNC:24837]	protein_coding	-0.05	2.87	0.51342	0.707954	0.847873	0.924474	0.08	-0.87
ENSG00000088682	COQ9	coenzyme Q9 [Source:HGNC Symbol;Acc:HGNC:25302]	protein_coding	0.29	5.64	8.69721e-06	0.00011175	0.000403357	0.00467188	0.24	-0.61
ENSG00000088726	TMEM40	transmembrane protein 40 [Source:HGNC Symbol;Acc:HGNC:25620]	protein_coding	0.01	-0.07	0.972478	1	0.343407	0.578367	0.02	-2.43
ENSG00000088727	KIF9	kinesin family member 9 [Source:HGNC Symbol;Acc:HGNC:16666]	protein_coding	0.4	3.59	2.83422e-05	0.000309096	0.000425395	0.00487921	0.3	-0.66
ENSG00000088756	ARHGAP28	Rho GTPase activating protein 28 [Source:HGNC Symbol;Acc:HGNC:25509]	protein_coding	-1.08	2.73	1.36279e-14	1.98242e-12	2.21511e-13	2.4151e-10	0.66	-0.64
ENSG00000088766	CRLS1	cardiolipin synthase 1 [Source:HGNC Symbol;Acc:HGNC:16148]	protein_coding	-0.14	3.04	0.0394152	0.117629	0.158431	0.362921	0.13	-0.65
ENSG00000088782	DEFB127	defensin beta 127 [Source:HGNC Symbol;Acc:HGNC:16206]	protein_coding	-0.23	-5.01	0.205173	0.387823	0.779448	0.887139	0	0
ENSG00000088808	PPP1R13B	protein phosphatase 1 regulatory subunit 13B [Source:HGNC Symbol;Acc:HGNC:14950]	protein_coding	0.21	6.25	0.00494093	0.0229932	0.000692633	0.00709204	0.42	-0.63
ENSG00000088812	ATRN	attractin [Source:HGNC Symbol;Acc:HGNC:885]	protein_coding	-0.1	6.63	0.163378	0.331473	0.273849	0.510397	0.19	-0.8
ENSG00000088826	SMOX	spermine oxidase [Source:HGNC Symbol;Acc:HGNC:15862]	protein_coding	-0.27	3.76	0.00308447	0.015698	0.012017	0.061316	0.19	-0.76
ENSG00000088832	FKBP1A	FKBP prolyl isomerase 1A [Source:HGNC Symbol;Acc:HGNC:3711]	protein_coding	0.01	8.53	0.834788	0.952348	0.805497	0.89985	0	-0.68
ENSG00000088836	SLC4A11	solute carrier family 4 member 11 [Source:HGNC Symbol;Acc:HGNC:16438]	protein_coding	0.68	5.65	2.40053e-05	0.000267824	6.13138e-08	4.57163e-06	0.48	-0.76
ENSG00000088876	ZNF343	zinc finger protein 343 [Source:HGNC Symbol;Acc:HGNC:16017]	protein_coding	0.05	3.5	0.431573	0.640769	0.0558471	0.183861	0.16	-0.54
ENSG00000088881	EBF4	EBF family member 4 [Source:HGNC Symbol;Acc:HGNC:29278]	protein_coding	-0.54	4.95	5.32791e-05	0.0005274	0.000563163	0.00605327	0.4	-1.09
ENSG00000088882	CPXM1	carboxypeptidase X, M14 family member 1 [Source:HGNC Symbol;Acc:HGNC:15771]	protein_coding	-0.62	6.87	0.000100933	0.000909071	8.66238e-05	0.00139159	0.43	-1.5
ENSG00000088888	MAVS	mitochondrial antiviral signaling protein [Source:HGNC Symbol;Acc:HGNC:29233]	protein_coding	0.1	7.33	0.0909702	0.219447	0.0421235	0.151337	0.13	-0.55
ENSG00000088899	LZTS3	leucine zipper tumor suppressor family member 3 [Source:HGNC Symbol;Acc:HGNC:30139]	protein_coding	0.28	6.97	0.00496852	0.0230968	0.000642246	0.00669291	0.3	-0.68
ENSG00000088926	F11	coagulation factor XI [Source:HGNC Symbol;Acc:HGNC:3529]	protein_coding	-0.4	-3.98	0.155727	0.320273	0.0771015	0.229289	0.22	-2.54
ENSG00000088930	XRN2	5'-3' exoribonuclease 2 [Source:HGNC Symbol;Acc:HGNC:12836]	protein_coding	-0.2	6.81	0.000241815	0.00192626	0.00117754	0.0107461	0.27	-0.38
ENSG00000088970	KIZ	kizuna centrosomal protein [Source:HGNC Symbol;Acc:HGNC:15865]	protein_coding	0.03	4.39	0.703111	0.8617	0.588653	0.769438	0.04	-0.83
ENSG00000088986	DYNLL1	dynein light chain LC8-type 1 [Source:HGNC Symbol;Acc:HGNC:15476]	protein_coding	-0.01	7.99	0.819583	0.942289	0.87293	0.938421	0.03	-0.72
ENSG00000088992	TESC	tescalcin [Source:HGNC Symbol;Acc:HGNC:26065]	protein_coding	-0.56	1.3	0.000489729	0.00347328	0.293648	0.531393	0.07	-1.22
ENSG00000089006	SNX5	sorting nexin 5 [Source:HGNC Symbol;Acc:HGNC:14969]	protein_coding	0.02	6.77	0.683104	0.847609	0.188616	0.405973	0.12	-0.47
ENSG00000089012	SIRPG	signal regulatory protein gamma [Source:HGNC Symbol;Acc:HGNC:15757]	protein_coding	-0.8	0.73	5.76419e-05	0.000562871	0.0169051	0.0787741	0.3	-1.96
ENSG00000089022	MAPKAPK5	MAPK activated protein kinase 5 [Source:HGNC Symbol;Acc:HGNC:6889]	protein_coding	-0.08	5.21	0.130558	0.2833	0.0990307	0.268523	0.2	-0.56
ENSG00000089041	P2RX7	purinergic receptor P2X 7 [Source:HGNC Symbol;Acc:HGNC:8537]	protein_coding	-0.34	2.02	0.00265376	0.0138917	0.0242755	0.102313	0.34	-1.05
ENSG00000089050	RBBP9	RB binding protein 9, serine hydrolase [Source:HGNC Symbol;Acc:HGNC:9892]	protein_coding	-0.3	5.11	7.74831e-05	0.000724099	0.00120102	0.0109138	0.31	-0.65
ENSG00000089053	ANAPC5	anaphase promoting complex subunit 5 [Source:HGNC Symbol;Acc:HGNC:15713]	protein_coding	-0.05	7	0.414894	0.624229	0.597087	0.774629	0.07	-0.6
ENSG00000089057	SLC23A2	solute carrier family 23 member 2 [Source:HGNC Symbol;Acc:HGNC:10973]	protein_coding	0.14	5.31	0.0591857	0.159984	0.0420287	0.151119	0.17	-0.75
ENSG00000089063	TMEM230	transmembrane protein 230 [Source:HGNC Symbol;Acc:HGNC:15876]	protein_coding	-0.12	7.45	0.0542544	0.15001	0.26611	0.501244	0.12	-0.64
ENSG00000089091	DZANK1	double zinc ribbon and ankyrin repeat domains 1 [Source:HGNC Symbol;Acc:HGNC:15858]	protein_coding	0.03	2.75	0.690195	0.853702	0.494964	0.70395	0.05	-0.98
ENSG00000089094	KDM2B	lysine demethylase 2B [Source:HGNC Symbol;Acc:HGNC:13610]	protein_coding	-0.21	5.43	0.000927095	0.00586847	0.00408067	0.0274571	0.24	-0.55
ENSG00000089101	CFAP61	cilia and flagella associated protein 61 [Source:HGNC Symbol;Acc:HGNC:15872]	protein_coding	0.77	0.74	1.07276e-05	0.000133594	0.358678	0.594055	0.09	-2.05
ENSG00000089116	LHX5	LIM homeobox 5 [Source:HGNC Symbol;Acc:HGNC:14216]	protein_coding	-2.36	-2.19	2.47382e-09	8.63417e-08	0.0114814	0.0592861	0.23	-3.03
ENSG00000089123	TASP1	taspase 1 [Source:HGNC Symbol;Acc:HGNC:15859]	protein_coding	0.09	3.52	0.126792	0.277293	0.0639984	0.202361	0.1	-0.53
ENSG00000089154	GCN1	GCN1 activator of EIF2AK4 [Source:HGNC Symbol;Acc:HGNC:4199]	protein_coding	-0.14	7.16	0.0652958	0.171882	0.0625313	0.199095	0.26	-0.8
ENSG00000089157	RPLP0	ribosomal protein lateral stalk subunit P0 [Source:HGNC Symbol;Acc:HGNC:10371]	protein_coding	0.25	11.39	0.00356852	0.0176535	0.012571	0.0633759	0.25	-0.83
ENSG00000089163	SIRT4	sirtuin 4 [Source:HGNC Symbol;Acc:HGNC:14932]	protein_coding	-0.21	0.38	0.0192253	0.0674647	0.023632	0.100462	0.21	-0.81
ENSG00000089169	RPH3A	rabphilin 3A [Source:HGNC Symbol;Acc:HGNC:17056]	protein_coding	-0.52	-2.67	0.00711671	0.0308975	0.0023678	0.0182334	0.21	-1.31
ENSG00000089177	KIF16B	kinesin family member 16B [Source:HGNC Symbol;Acc:HGNC:15869]	protein_coding	0.08	3.75	0.209186	0.393188	0.179936	0.394822	0.13	-0.63
ENSG00000089195	TRMT6	tRNA methyltransferase 6 [Source:HGNC Symbol;Acc:HGNC:20900]	protein_coding	-0.14	4.69	0.0368483	0.111699	0.300601	0.536736	0.1	-0.64
ENSG00000089199	CHGB	chromogranin B [Source:HGNC Symbol;Acc:HGNC:1930]	protein_coding	0.26	1.58	0.405523	0.614429	0.0207087	0.0913946	0.18	-2.12
ENSG00000089220	PEBP1	phosphatidylethanolamine binding protein 1 [Source:HGNC Symbol;Acc:HGNC:8630]	protein_coding	0.16	8.02	0.0102896	0.041429	0.120659	0.304395	0.06	-0.68
ENSG00000089225	TBX5	T-box transcription factor 5 [Source:HGNC Symbol;Acc:HGNC:11604]	protein_coding	-1.09	-1.81	0.000552681	0.00384909	1.59653e-05	0.000364934	0.39	-4.17
ENSG00000089234	BRAP	BRCA1 associated protein [Source:HGNC Symbol;Acc:HGNC:1099]	protein_coding	-0.12	4.77	0.0244788	0.0817757	0.0494423	0.169205	0.2	-0.55
ENSG00000089248	ERP29	endoplasmic reticulum protein 29 [Source:HGNC Symbol;Acc:HGNC:13799]	protein_coding	-0.02	6.91	0.72051	0.875891	0.59189	0.771505	0.09	-0.87
ENSG00000089250	NOS1	nitric oxide synthase 1 [Source:HGNC Symbol;Acc:HGNC:7872]	protein_coding	-0.26	1.56	0.34219	0.547021	0.80477	0.899498	0.12	-3.22
ENSG00000089280	FUS	FUS RNA binding protein [Source:HGNC Symbol;Acc:HGNC:4010]	protein_coding	-0.03	8.04	0.449686	0.65235	0.886248	0.945356	0.04	-0.48
ENSG00000089289	IGBP1	immunoglobulin binding protein 1 [Source:HGNC Symbol;Acc:HGNC:5461]	protein_coding	0.28	5.89	5.10875e-05	0.000509028	5.52494e-05	0.000981128	0.36	-0.64
ENSG00000089327	FXYD5	FXYD domain containing ion transport regulator 5 [Source:HGNC Symbol;Acc:HGNC:4029]	protein_coding	0	6.58	0.981029	1	0.45837	0.677294	0.1	-1.14
ENSG00000089335	ZNF302	zinc finger protein 302 [Source:HGNC Symbol;Acc:HGNC:13848]	protein_coding	-0.24	4.95	0.0130389	0.0499079	0.828084	0.912609	0.13	-0.73
ENSG00000089356	FXYD3	FXYD domain containing ion transport regulator 3 [Source:HGNC Symbol;Acc:HGNC:4027]	protein_coding	0.61	-0.01	0.000192161	0.00158894	3.74191e-09	5.18543e-07	0.54	-0.83
ENSG00000089472	HEPH	hephaestin [Source:HGNC Symbol;Acc:HGNC:4866]	protein_coding	-0.71	3.36	2.86163e-06	4.27662e-05	3.40111e-05	0.000667572	0.34	-1.02
ENSG00000089486	CDIP1	cell death inducing p53 target 1 [Source:HGNC Symbol;Acc:HGNC:13234]	protein_coding	-0.32	4.65	0.000971059	0.00609966	0.000207635	0.00277736	0.39	-0.82
ENSG00000089505	CMTM1	CKLF like MARVEL transmembrane domain containing 1 [Source:HGNC Symbol;Acc:HGNC:19172]	protein_coding	-0.26	0.22	0.0199608	0.0695755	0.000726585	0.00736721	0.42	-0.86
ENSG00000089558	KCNH4	potassium voltage-gated channel subfamily H member 4 [Source:HGNC Symbol;Acc:HGNC:6253]	protein_coding	-0.03	-1.51	0.826956	0.947816	0.285108	0.522352	0.16	-1.25
ENSG00000089597	GANAB	glucosidase II alpha subunit [Source:HGNC Symbol;Acc:HGNC:4138]	protein_coding	0.01	9.05	0.89981	0.995163	0.842733	0.921216	0.07	-0.6
ENSG00000089639	GMIP	GEM interacting protein [Source:HGNC Symbol;Acc:HGNC:24852]	protein_coding	-0.08	5.04	0.272467	0.47221	0.565589	0.751272	0.07	-0.76
ENSG00000089682	RBM41	RNA binding motif protein 41 [Source:HGNC Symbol;Acc:HGNC:25617]	protein_coding	0.03	3.15	0.598946	0.782058	0.111306	0.289487	0.14	-0.57
ENSG00000089685	BIRC5	baculoviral IAP repeat containing 5 [Source:HGNC Symbol;Acc:HGNC:593]	protein_coding	-0.48	5.95	2.31912e-05	0.000260081	0.000325439	0.00394742	0.24	-0.9
ENSG00000089692	LAG3	lymphocyte activating 3 [Source:HGNC Symbol;Acc:HGNC:6476]	protein_coding	-0.79	3.12	1.96076e-07	4.09996e-06	1.0414e-05	0.000261983	0.47	-0.99
ENSG00000089693	MLF2	myeloid leukemia factor 2 [Source:HGNC Symbol;Acc:HGNC:7126]	protein_coding	-0.07	8.51	0.303615	0.503975	0.523248	0.727432	0.08	-0.74
ENSG00000089723	OTUB2	OTU deubiquitinase, ubiquitin aldehyde binding 2 [Source:HGNC Symbol;Acc:HGNC:20351]	protein_coding	-0.18	2.21	0.0599991	0.161621	0.0331835	0.127783	0.23	-0.99
ENSG00000089737	DDX24	DEAD-box helicase 24 [Source:HGNC Symbol;Acc:HGNC:13266]	protein_coding	0.03	7.18	0.627979	0.805499	0.819322	0.907801	0.07	-0.61
ENSG00000089775	ZBTB25	zinc finger and BTB domain containing 25 [Source:HGNC Symbol;Acc:HGNC:13112]	protein_coding	-0.03	3.76	0.61561	0.794378	0.692555	0.836698	0.01	-0.8
ENSG00000089818	NECAP1	NECAP endocytosis associated 1 [Source:HGNC Symbol;Acc:HGNC:24539]	protein_coding	-0.03	4.64	0.649433	0.822234	0.741607	0.868997	0.14	-0.69
ENSG00000089820	ARHGAP4	Rho GTPase activating protein 4 [Source:HGNC Symbol;Acc:HGNC:674]	protein_coding	0.04	5.66	0.701923	0.860975	0.971939	0.985722	0.07	-1.73
ENSG00000089847	ANKRD24	ankyrin repeat domain 24 [Source:HGNC Symbol;Acc:HGNC:29424]	protein_coding	0.34	0.23	0.00758343	0.0325437	0.0198737	0.0887689	0.28	-1.19
ENSG00000089876	DHX32	DEAH-box helicase 32 (putative) [Source:HGNC Symbol;Acc:HGNC:16717]	protein_coding	0.06	4.69	0.362168	0.569664	0.508702	0.715232	0.1	-0.74
ENSG00000089902	RCOR1	REST corepressor 1 [Source:HGNC Symbol;Acc:HGNC:17441]	protein_coding	0.09	5.76	0.209649	0.39381	0.0885605	0.251671	0.25	-0.75
ENSG00000089916	GPATCH2L	G-patch domain containing 2 like [Source:HGNC Symbol;Acc:HGNC:20210]	protein_coding	-0.1	4.64	0.114613	0.258317	0.10777	0.283778	0.15	-0.71
ENSG00000090006	LTBP4	latent transforming growth factor beta binding protein 4 [Source:HGNC Symbol;Acc:HGNC:6717]	protein_coding	-0.68	7.65	8.70423e-05	0.000801116	0.0512061	0.173382	0.16	-1.5
ENSG00000090013	BLVRB	biliverdin reductase B [Source:HGNC Symbol;Acc:HGNC:1063]	protein_coding	-0.06	5.78	0.575533	0.763067	0.0601906	0.193853	0.17	-0.93
ENSG00000090020	SLC9A1	solute carrier family 9 member A1 [Source:HGNC Symbol;Acc:HGNC:11071]	protein_coding	0.04	5.81	0.562109	0.751461	0.532446	0.734643	0.01	-0.88
ENSG00000090054	SPTLC1	serine palmitoyltransferase long chain base subunit 1 [Source:HGNC Symbol;Acc:HGNC:11277]	protein_coding	0.04	6.24	0.534264	0.726422	0.240404	0.470859	0.09	-0.71
ENSG00000090060	PAPOLA	poly(A) polymerase alpha [Source:HGNC Symbol;Acc:HGNC:14981]	protein_coding	0.04	7.57	0.436808	0.6462	0.443722	0.665779	0.09	-0.58
ENSG00000090061	CCNK	cyclin K [Source:HGNC Symbol;Acc:HGNC:1596]	protein_coding	-0.04	3.58	0.630888	0.807303	0.489053	0.699169	0.03	-0.82
ENSG00000090097	PCBP4	poly(rC) binding protein 4 [Source:HGNC Symbol;Acc:HGNC:8652]	protein_coding	-0.23	5.71	0.0382415	0.114929	0.418473	0.644977	0.03	-1.12
ENSG00000090104	RGS1	regulator of G protein signaling 1 [Source:HGNC Symbol;Acc:HGNC:9991]	protein_coding	-0.56	5.8	0.000852157	0.00547699	0.0385572	0.141931	0.25	-1.56
ENSG00000090238	YPEL3	yippee like 3 [Source:HGNC Symbol;Acc:HGNC:18327]	protein_coding	0.33	6.74	2.19299e-05	0.000247491	0.000111399	0.00168645	0.34	-0.68
ENSG00000090263	MRPS33	mitochondrial ribosomal protein S33 [Source:HGNC Symbol;Acc:HGNC:16634]	protein_coding	0.21	5.26	0.0137529	0.0519847	0.00749686	0.0432471	0.22	-0.85
ENSG00000090266	NDUFB2	NADH:ubiquinone oxidoreductase subunit B2 [Source:HGNC Symbol;Acc:HGNC:7697]	protein_coding	0.35	5.83	0.000174031	0.00145831	0.00468736	0.0304884	0.22	-0.86
ENSG00000090273	NUDC	nuclear distribution C, dynein complex regulator [Source:HGNC Symbol;Acc:HGNC:8045]	protein_coding	0.03	6.89	0.607177	0.789153	0.667124	0.821659	0.04	-0.7
ENSG00000090316	MAEA	macrophage erythroblast attacher, E3 ubiquitin ligase [Source:HGNC Symbol;Acc:HGNC:13731]	protein_coding	-0.1	6.38	0.131358	0.284233	0.210972	0.435222	0.12	-0.9
ENSG00000090339	ICAM1	intercellular adhesion molecule 1 [Source:HGNC Symbol;Acc:HGNC:5344]	protein_coding	-0.22	6.24	0.166891	0.33668	0.146341	0.344564	0.22	-1.75
ENSG00000090372	STRN4	striatin 4 [Source:HGNC Symbol;Acc:HGNC:15721]	protein_coding	-0.16	6.89	0.0149471	0.0555565	0.0571832	0.187129	0.15	-0.57
ENSG00000090376	IRAK3	interleukin 1 receptor associated kinase 3 [Source:HGNC Symbol;Acc:HGNC:17020]	protein_coding	-0.77	2.51	1.38845e-08	3.95229e-07	4.7201e-09	6.27013e-07	0.67	-0.61
ENSG00000090382	LYZ	lysozyme [Source:HGNC Symbol;Acc:HGNC:6740]	protein_coding	-1.64	5.6	9.65688e-13	8.65267e-11	1.24738e-07	7.85183e-06	0.61	-1.19
ENSG00000090402	SI	sucrase-isomaltase [Source:HGNC Symbol;Acc:HGNC:10856]	protein_coding	3.74	-4.19	8.81316e-38	1.72454e-34	0.304921	0.538649	0.04	0
ENSG00000090432	MUL1	mitochondrial E3 ubiquitin protein ligase 1 [Source:HGNC Symbol;Acc:HGNC:25762]	protein_coding	-0.04	5.2	0.513263	0.70778	0.311685	0.544755	0.14	-0.66
ENSG00000090447	TFAP4	transcription factor AP-4 [Source:HGNC Symbol;Acc:HGNC:11745]	protein_coding	0.04	4.88	0.58816	0.77345	0.0798049	0.234934	0.17	-0.67
ENSG00000090470	PDCD7	programmed cell death 7 [Source:HGNC Symbol;Acc:HGNC:8767]	protein_coding	0.06	4.72	0.297517	0.496654	0.0639984	0.202361	0.21	-0.51
ENSG00000090487	SPG21	SPG21 abhydrolase domain containing, maspardin [Source:HGNC Symbol;Acc:HGNC:20373]	protein_coding	0	7.02	0.931705	1	0.533679	0.735391	0.12	-0.62
ENSG00000090512	FETUB	fetuin B [Source:HGNC Symbol;Acc:HGNC:3658]	protein_coding	0.93	-3.35	0.000213713	0.00173824	0.0187946	0.0851532	0.19	-3.31
ENSG00000090530	P3H2	prolyl 3-hydroxylase 2 [Source:HGNC Symbol;Acc:HGNC:19317]	protein_coding	0.16	4.18	0.308128	0.509496	0.326722	0.560443	0.08	-1.42
ENSG00000090534	THPO	thrombopoietin [Source:HGNC Symbol;Acc:HGNC:11795]	protein_coding	-1.15	-1.52	7.21073e-10	2.91729e-08	8.77959e-09	1.00742e-06	0.46	-0.88
ENSG00000090539	CHRD	chordin [Source:HGNC Symbol;Acc:HGNC:1949]	protein_coding	-0.68	1.9	2.45178e-05	0.00027284	0.00118142	0.0107747	0.31	-1.3
ENSG00000090554	FLT3LG	fms related receptor tyrosine kinase 3 ligand [Source:HGNC Symbol;Acc:HGNC:3766]	protein_coding	-0.18	-2.28	0.148847	0.310139	0.0971224	0.265036	0.19	-1.26
ENSG00000090565	RAB11FIP3	RAB11 family interacting protein 3 [Source:HGNC Symbol;Acc:HGNC:17224]	protein_coding	-0.17	5.43	0.0202625	0.0703523	0.0165632	0.0776933	0.22	-0.7
ENSG00000090581	GNPTG	N-acetylglucosamine-1-phosphate transferase subunit gamma [Source:HGNC Symbol;Acc:HGNC:23026]	protein_coding	-0.03	5.82	0.659494	0.829042	0.645433	0.806931	0.04	-0.69
ENSG00000090612	ZNF268	zinc finger protein 268 [Source:HGNC Symbol;Acc:HGNC:13061]	protein_coding	-0.15	4.24	0.0221903	0.0754181	0.0347642	0.132022	0.23	-0.64
ENSG00000090615	GOLGA3	golgin A3 [Source:HGNC Symbol;Acc:HGNC:4426]	protein_coding	-0.09	6.07	0.17205	0.343827	0.207908	0.431427	0.09	-0.75
ENSG00000090621	PABPC4	poly(A) binding protein cytoplasmic 4 [Source:HGNC Symbol;Acc:HGNC:8557]	protein_coding	0.25	8.26	0.0132641	0.0505688	0.000826692	0.00815055	0.39	-0.7
ENSG00000090659	CD209	CD209 molecule [Source:HGNC Symbol;Acc:HGNC:1641]	protein_coding	-0.67	1.55	3.75091e-05	0.0003927	0.00166182	0.0139604	0.35	-1.28
ENSG00000090661	CERS4	ceramide synthase 4 [Source:HGNC Symbol;Acc:HGNC:23747]	protein_coding	-0.37	5.52	0.00222839	0.0120358	0.0814317	0.237966	0.25	-1.14
ENSG00000090674	MCOLN1	mucolipin 1 [Source:HGNC Symbol;Acc:HGNC:13356]	protein_coding	-0.12	4.61	0.113612	0.256669	0.187671	0.404694	0.21	-0.74
ENSG00000090686	USP48	ubiquitin specific peptidase 48 [Source:HGNC Symbol;Acc:HGNC:18533]	protein_coding	-0.03	5.62	0.623901	0.801972	0.663716	0.819154	0.09	-0.85
ENSG00000090776	EFNB1	ephrin B1 [Source:HGNC Symbol;Acc:HGNC:3226]	protein_coding	-0.09	6.45	0.30679	0.507746	0.121334	0.305675	0.19	-1.03
ENSG00000090857	PDPR	pyruvate dehydrogenase phosphatase regulatory subunit [Source:HGNC Symbol;Acc:HGNC:30264]	protein_coding	-0.04	5.03	0.667124	0.834335	0.752264	0.874991	0.03	-1.18
ENSG00000090861	AARS1	alanyl-tRNA synthetase 1 [Source:HGNC Symbol;Acc:HGNC:20]	protein_coding	-0.09	7	0.192167	0.369776	0.0899738	0.253796	0.28	-0.8
ENSG00000090863	GLG1	golgi glycoprotein 1 [Source:HGNC Symbol;Acc:HGNC:4316]	protein_coding	-0.13	7.22	0.0445331	0.12903	0.0208384	0.0918073	0.14	-0.69
ENSG00000090889	KIF4A	kinesin family member 4A [Source:HGNC Symbol;Acc:HGNC:13339]	protein_coding	-0.44	4.51	1.29761e-05	0.000157112	0.000130813	0.00191206	0.34	-0.86
ENSG00000090905	TNRC6A	trinucleotide repeat containing adaptor 6A [Source:HGNC Symbol;Acc:HGNC:11969]	protein_coding	0.01	5.85	0.803038	0.930512	0.396175	0.628911	0.07	-0.6
ENSG00000090924	PLEKHG2	pleckstrin homology and RhoGEF domain containing G2 [Source:HGNC Symbol;Acc:HGNC:29515]	protein_coding	-0.81	6.35	1.2867e-09	4.91505e-08	3.38493e-11	1.25384e-08	0.55	-0.62
ENSG00000090932	DLL3	delta like canonical Notch ligand 3 [Source:HGNC Symbol;Acc:HGNC:2909]	protein_coding	-0.59	1.88	0.00644624	0.0285318	0.0178787	0.081987	0.22	-2.09
ENSG00000090971	NAT14	N-acetyltransferase 14 (putative) [Source:HGNC Symbol;Acc:HGNC:28918]	protein_coding	-0.43	4.44	1.86369e-05	0.000215131	0.000493227	0.00544226	0.26	-0.79
ENSG00000090975	PITPNM2	phosphatidylinositol transfer protein membrane associated 2 [Source:HGNC Symbol;Acc:HGNC:21044]	protein_coding	0.04	3.81	0.692082	0.854615	0.775874	0.886588	0.03	-1.11
ENSG00000090989	EXOC1	exocyst complex component 1 [Source:HGNC Symbol;Acc:HGNC:30380]	protein_coding	0.07	4.75	0.207328	0.390745	0.279232	0.515837	0.03	-0.57
ENSG00000091009	RBM27	RNA binding motif protein 27 [Source:HGNC Symbol;Acc:HGNC:29243]	protein_coding	0.19	4.62	0.000624325	0.00425618	0.00456522	0.0298485	0.25	-0.52
ENSG00000091010	POU4F3	POU class 4 homeobox 3 [Source:HGNC Symbol;Acc:HGNC:9220]	protein_coding	-0.31	-2.56	0.073469	0.187869	0.673256	0.825944	0.09	-1.64
ENSG00000091039	OSBPL8	oxysterol binding protein like 8 [Source:HGNC Symbol;Acc:HGNC:16396]	protein_coding	-0.23	5.36	0.000122533	0.00107676	2.76869e-05	0.000564933	0.4	-0.5
ENSG00000091073	DTX2	deltex E3 ubiquitin ligase 2 [Source:HGNC Symbol;Acc:HGNC:15973]	protein_coding	0.28	4.76	1.63585e-05	0.000192168	8.26855e-06	0.000217576	0.32	-0.4
ENSG00000091106	NLRC4	NLR family CARD domain containing 4 [Source:HGNC Symbol;Acc:HGNC:16412]	protein_coding	-0.47	0.91	2.15674e-07	4.45295e-06	1.26438e-05	0.000305189	0.43	-0.73
ENSG00000091127	PUS7	pseudouridine synthase 7 [Source:HGNC Symbol;Acc:HGNC:26033]	protein_coding	0.01	4.7	0.897782	0.993944	0.493778	0.70306	0.09	-0.72
ENSG00000091128	LAMB4	laminin subunit beta 4 [Source:HGNC Symbol;Acc:HGNC:6491]	protein_coding	0.2	-2.15	0.164846	0.333619	0.340795	0.575494	0.21	-1.42
ENSG00000091129	NRCAM	neuronal cell adhesion molecule [Source:HGNC Symbol;Acc:HGNC:7994]	protein_coding	-0.34	5.14	0.0180374	0.0643238	0.00656745	0.0391965	0.31	-1.29
ENSG00000091136	LAMB1	laminin subunit beta 1 [Source:HGNC Symbol;Acc:HGNC:6486]	protein_coding	-0.64	5.77	3.27887e-07	6.42222e-06	2.0086e-05	0.000438651	0.52	-0.98
ENSG00000091137	SLC26A4	solute carrier family 26 member 4 [Source:HGNC Symbol;Acc:HGNC:8818]	protein_coding	0.26	-1.38	0.121357	0.269673	0.460077	0.678515	0.01	-1.33
ENSG00000091138	SLC26A3	solute carrier family 26 member 3 [Source:HGNC Symbol;Acc:HGNC:3018]	protein_coding	3.72	-1.72	1.24719e-39	3.43885e-36	0.259878	0.49352	0.07	-1.97
ENSG00000091140	DLD	dihydrolipoamide dehydrogenase [Source:HGNC Symbol;Acc:HGNC:2898]	protein_coding	0.22	6.02	0.00064216	0.00434651	0.0109442	0.0572562	0.21	-0.58
ENSG00000091157	WDR7	WD repeat domain 7 [Source:HGNC Symbol;Acc:HGNC:13490]	protein_coding	-0.19	3.6	0.00685648	0.0299931	0.00854252	0.0477583	0.26	-0.67
ENSG00000091164	TXNL1	thioredoxin like 1 [Source:HGNC Symbol;Acc:HGNC:12436]	protein_coding	0	6.29	0.978007	1	0.359661	0.594871	0.07	-0.72
ENSG00000091181	IL5RA	interleukin 5 receptor subunit alpha [Source:HGNC Symbol;Acc:HGNC:6017]	protein_coding	1.57	0.85	2.42049e-10	1.13031e-08	0.0641325	0.202654	0.3	-2.71
ENSG00000091262	ABCC6	ATP binding cassette subfamily C member 6 [Source:HGNC Symbol;Acc:HGNC:57]	protein_coding	-0.09	1.46	0.492283	0.688284	0.941299	0.973441	0.07	-1.64
ENSG00000091317	CMTM6	CKLF like MARVEL transmembrane domain containing 6 [Source:HGNC Symbol;Acc:HGNC:19177]	protein_coding	0.32	7.81	0.00122524	0.0073704	0.00157855	0.013428	0.32	-0.74
ENSG00000091409	ITGA6	integrin subunit alpha 6 [Source:HGNC Symbol;Acc:HGNC:6142]	protein_coding	-0.07	5.89	0.480588	0.677464	0.699489	0.840867	0.07	-0.99
ENSG00000091428	RAPGEF4	Rap guanine nucleotide exchange factor 4 [Source:HGNC Symbol;Acc:HGNC:16626]	protein_coding	-0.25	1.7	0.00686479	0.0300208	0.0246328	0.103416	0.2	-0.83
ENSG00000091436	MAP3K20	mitogen-activated protein kinase kinase kinase 20 [Source:HGNC Symbol;Acc:HGNC:17797]	protein_coding	0.26	5.6	0.00802967	0.0340306	0.117329	0.298962	0.15	-0.99
ENSG00000091482	SMPX	small muscle protein X-linked [Source:HGNC Symbol;Acc:HGNC:11122]	protein_coding	-0.18	0.09	0.370777	0.578586	0.117109	0.298643	0.25	-1.6
ENSG00000091483	FH	fumarate hydratase [Source:HGNC Symbol;Acc:HGNC:3700]	protein_coding	0.19	5.98	0.00661903	0.0291795	0.00920052	0.0505037	0.35	-0.56
ENSG00000091490	SEL1L3	SEL1L family member 3 [Source:HGNC Symbol;Acc:HGNC:29108]	protein_coding	0.04	6.56	0.689667	0.85324	0.453835	0.673312	0.06	-0.92
ENSG00000091513	TF	transferrin [Source:HGNC Symbol;Acc:HGNC:11740]	protein_coding	-0.16	0.39	0.399794	0.608514	0.140946	0.337486	0.13	-1.68
ENSG00000091527	CDV3	CDV3 homolog [Source:HGNC Symbol;Acc:HGNC:26928]	protein_coding	-0.21	7.08	0.000176354	0.00147529	8.33094e-05	0.0013515	0.36	-0.42
ENSG00000091536	MYO15A	myosin XVA [Source:HGNC Symbol;Acc:HGNC:7594]	protein_coding	-0.36	1.86	0.0144706	0.0541243	0.288504	0.526033	0.17	-1.31
ENSG00000091542	ALKBH5	alkB homolog 5, RNA demethylase [Source:HGNC Symbol;Acc:HGNC:25996]	protein_coding	-0.16	6.4	0.0022334	0.0120542	0.0124057	0.0627289	0.27	-0.44
ENSG00000091583	APOH	apolipoprotein H [Source:HGNC Symbol;Acc:HGNC:616]	protein_coding	-1.72	-1.91	2.37729e-06	3.62601e-05	0.817162	0.90645	0.03	-4.23
ENSG00000091592	NLRP1	NLR family pyrin domain containing 1 [Source:HGNC Symbol;Acc:HGNC:14374]	protein_coding	-0.67	2.71	2.05887e-06	3.19415e-05	6.46257e-07	2.87704e-05	0.49	-0.65
ENSG00000091622	PITPNM3	PITPNM family member 3 [Source:HGNC Symbol;Acc:HGNC:21043]	protein_coding	0.19	4.47	0.0836012	0.206787	0.188616	0.405973	0.16	-1.17
ENSG00000091640	SPAG7	sperm associated antigen 7 [Source:HGNC Symbol;Acc:HGNC:11216]	protein_coding	-0.06	5.16	0.31114	0.512669	0.367587	0.602821	0.12	-0.76
ENSG00000091651	ORC6	origin recognition complex subunit 6 [Source:HGNC Symbol;Acc:HGNC:17151]	protein_coding	-0.36	3.63	9.98766e-05	0.000901163	0.000826692	0.00815055	0.41	-0.68
ENSG00000091656	ZFHX4	zinc finger homeobox 4 [Source:HGNC Symbol;Acc:HGNC:30939]	protein_coding	-0.69	2.64	0.000694652	0.00464428	0.00718817	0.0419437	0.3	-1.91
ENSG00000091664	SLC17A6	solute carrier family 17 member 6 [Source:HGNC Symbol;Acc:HGNC:16703]	protein_coding	-4.33	-2.58	1.32274e-15	2.60065e-13	0.135753	0.329144	0.06	0
ENSG00000091704	CPA1	carboxypeptidase A1 [Source:HGNC Symbol;Acc:HGNC:2296]	protein_coding	-3.54	2.06	9.3062e-15	1.42554e-12	0.000909398	0.00878021	0.3	-2.07
ENSG00000091732	ZC3HC1	zinc finger C3HC-type containing 1 [Source:HGNC Symbol;Acc:HGNC:29913]	protein_coding	-0.16	4.2	0.00580572	0.0262347	0.016144	0.0761411	0.2	-0.48
ENSG00000091831	ESR1	estrogen receptor 1 [Source:HGNC Symbol;Acc:HGNC:3467]	protein_coding	0.16	6.91	0.229616	0.418851	0.00794899	0.045201	0.33	-1.47
ENSG00000091844	RGS17	regulator of G protein signaling 17 [Source:HGNC Symbol;Acc:HGNC:14088]	protein_coding	-0.56	0.69	4.54982e-08	1.12973e-06	5.97994e-07	2.70808e-05	0.58	-0.55
ENSG00000091879	ANGPT2	angiopoietin 2 [Source:HGNC Symbol;Acc:HGNC:485]	protein_coding	-0.16	3.58	0.112867	0.25544	0.0675793	0.210081	0.1	-1.02
ENSG00000091947	TMEM101	transmembrane protein 101 [Source:HGNC Symbol;Acc:HGNC:28653]	protein_coding	-0.07	4.56	0.533808	0.726422	0.463503	0.681329	0.07	-0.92
ENSG00000091972	CD200	CD200 molecule [Source:HGNC Symbol;Acc:HGNC:7203]	protein_coding	0.23	5.5	0.111918	0.253898	0.120659	0.304395	0.19	-2.03
ENSG00000091986	CCDC80	coiled-coil domain containing 80 [Source:HGNC Symbol;Acc:HGNC:30649]	protein_coding	-1.27	6.65	9.38289e-12	6.64084e-10	7.59618e-08	5.327e-06	0.52	-1.08
ENSG00000092009	CMA1	chymase 1 [Source:HGNC Symbol;Acc:HGNC:2097]	protein_coding	-0.78	-3.2	0.00335012	0.0167519	0.820958	0.908881	0.02	-3.85
ENSG00000092010	PSME1	proteasome activator subunit 1 [Source:HGNC Symbol;Acc:HGNC:9568]	protein_coding	0.26	7.9	0.00186537	0.0104131	7.82545e-05	0.00129198	0.42	-0.7
ENSG00000092051	JPH4	junctophilin 4 [Source:HGNC Symbol;Acc:HGNC:20156]	protein_coding	-0.86	1.98	0.000264533	0.00207508	0.347493	0.582668	0.07	-2.36
ENSG00000092054	MYH7	myosin heavy chain 7 [Source:HGNC Symbol;Acc:HGNC:7577]	protein_coding	-1.05	-1.21	0.00106502	0.00657013	0.0661131	0.207121	0.08	-2.67
ENSG00000092067	CEBPE	CCAAT enhancer binding protein epsilon [Source:HGNC Symbol;Acc:HGNC:1836]	protein_coding	-0.76	-3.25	5.26185e-06	7.20831e-05	1.87034e-05	0.000413769	0.42	-1.21
ENSG00000092068	SLC7A8	solute carrier family 7 member 8 [Source:HGNC Symbol;Acc:HGNC:11066]	protein_coding	0.21	6.38	0.0588569	0.159465	0.273027	0.509424	0.13	-1.21
ENSG00000092094	OSGEP	O-sialoglycoprotein endopeptidase [Source:HGNC Symbol;Acc:HGNC:18028]	protein_coding	0.02	4.8	0.823697	0.945425	0.840532	0.919837	0.04	-0.69
ENSG00000092096	SLC22A17	solute carrier family 22 member 17 [Source:HGNC Symbol;Acc:HGNC:23095]	protein_coding	-0.57	4.56	0.000227021	0.00182669	1.79553e-06	6.48872e-05	0.49	-0.94
ENSG00000092098	RNF31	ring finger protein 31 [Source:HGNC Symbol;Acc:HGNC:16031]	protein_coding	0.04	0.15	0.682501	0.847051	0.387358	0.620808	0.17	-0.92
ENSG00000092108	SCFD1	sec1 family domain containing 1 [Source:HGNC Symbol;Acc:HGNC:20726]	protein_coding	0.05	5.45	0.410674	0.619767	0.20254	0.42465	0.16	-0.67
ENSG00000092140	G2E3	G2/M-phase specific E3 ubiquitin protein ligase [Source:HGNC Symbol;Acc:HGNC:20338]	protein_coding	-0.07	4.63	0.317846	0.519071	0.564321	0.750312	0.12	-0.67
ENSG00000092148	HECTD1	HECT domain E3 ubiquitin protein ligase 1 [Source:HGNC Symbol;Acc:HGNC:20157]	protein_coding	0.14	6.41	0.0140566	0.0529579	0.00464632	0.0302726	0.35	-0.48
ENSG00000092199	HNRNPC	heterogeneous nuclear ribonucleoprotein C [Source:HGNC Symbol;Acc:HGNC:5035]	protein_coding	-0.01	8.88	0.808395	0.934168	0.765115	0.881985	0.06	-0.59
ENSG00000092201	SUPT16H	SPT16 homolog, facilitates chromatin remodeling subunit [Source:HGNC Symbol;Acc:HGNC:11465]	protein_coding	-0.1	7.06	0.203921	0.386449	0.216849	0.442772	0.12	-0.59
ENSG00000092203	TOX4	TOX high mobility group box family member 4 [Source:HGNC Symbol;Acc:HGNC:20161]	protein_coding	-0.05	6.32	0.45189	0.653732	0.133749	0.325847	0.11	-0.59
ENSG00000092295	TGM1	transglutaminase 1 [Source:HGNC Symbol;Acc:HGNC:11777]	protein_coding	0.63	5.21	0.000959723	0.00604159	0.00636549	0.0383036	0.28	-1.94
ENSG00000092330	TINF2	TERF1 interacting nuclear factor 2 [Source:HGNC Symbol;Acc:HGNC:11824]	protein_coding	-0.11	5.76	0.0607914	0.163201	0.214069	0.439243	0.13	-0.66
ENSG00000092345	DAZL	deleted in azoospermia like [Source:HGNC Symbol;Acc:HGNC:2685]	protein_coding	2.08	-0.5	1.75672e-07	3.72419e-06	0.00272317	0.0202572	0.29	-2.46
ENSG00000092377	TBL1Y	transducin beta like 1 Y-linked [Source:HGNC Symbol;Acc:HGNC:18502]	protein_coding	-0.21	-4.93	0.340697	0.545298	0.623085	0.791718	0.01	0
ENSG00000092421	SEMA6A	semaphorin 6A [Source:HGNC Symbol;Acc:HGNC:10738]	protein_coding	-0.92	3.83	2.76016e-07	5.51849e-06	0.00436804	0.0288663	0.29	-1.41
ENSG00000092439	TRPM7	transient receptor potential cation channel subfamily M member 7 [Source:HGNC Symbol;Acc:HGNC:17994]	protein_coding	0.09	4.79	0.182376	0.358743	0.0726585	0.220427	0.22	-0.74
ENSG00000092445	TYRO3	TYRO3 protein tyrosine kinase [Source:HGNC Symbol;Acc:HGNC:12446]	protein_coding	-0.02	4.67	0.889431	0.988184	0.892919	0.948673	0.02	-1.47
ENSG00000092470	WDR76	WD repeat domain 76 [Source:HGNC Symbol;Acc:HGNC:25773]	protein_coding	-0.35	3.44	0.000282902	0.00219336	0.00169951	0.0141824	0.25	-0.79
ENSG00000092529	CAPN3	calpain 3 [Source:HGNC Symbol;Acc:HGNC:1480]	protein_coding	0.42	1.17	0.00243483	0.0129366	0.000202315	0.0027283	0.35	-1.19
ENSG00000092531	SNAP23	synaptosome associated protein 23 [Source:HGNC Symbol;Acc:HGNC:11131]	protein_coding	0.03	3.16	0.684397	0.848745	0.793901	0.893665	0.03	-0.78
ENSG00000092607	TBX15	T-box transcription factor 15 [Source:HGNC Symbol;Acc:HGNC:11594]	protein_coding	-1.07	0	3.98884e-08	1.00818e-06	2.70313e-09	4.06771e-07	0.67	-0.63
ENSG00000092621	PHGDH	phosphoglycerate dehydrogenase [Source:HGNC Symbol;Acc:HGNC:8923]	protein_coding	-0.16	7.24	0.152248	0.315243	0.200883	0.422402	0.1	-1.05
ENSG00000092758	COL9A3	collagen type IX alpha 3 chain [Source:HGNC Symbol;Acc:HGNC:2219]	protein_coding	-2.23	3.55	4.50578e-13	4.43702e-11	0.0303493	0.119964	0.09	-1.79
ENSG00000092820	EZR	ezrin [Source:HGNC Symbol;Acc:HGNC:12691]	protein_coding	0	8.11	0.984284	1	0.730999	0.861406	0.09	-0.94
ENSG00000092841	MYL6	myosin light chain 6 [Source:HGNC Symbol;Acc:HGNC:7587]	protein_coding	0.11	9.09	0.184336	0.36104	0.5081	0.714587	0.07	-0.92
ENSG00000092847	AGO1	argonaute RISC component 1 [Source:HGNC Symbol;Acc:HGNC:3262]	protein_coding	-0.24	6.01	0.00176647	0.00993731	0.00374282	0.0258028	0.29	-0.57
ENSG00000092850	TEKT2	tektin 2 [Source:HGNC Symbol;Acc:HGNC:11725]	protein_coding	0.6	3.13	0.00029004	0.00224022	0.160938	0.3667	0.11	-2.03
ENSG00000092853	CLSPN	claspin [Source:HGNC Symbol;Acc:HGNC:19715]	protein_coding	-0.62	3.61	3.34843e-08	8.63955e-07	4.2057e-07	2.02353e-05	0.44	-0.59
ENSG00000092871	RFFL	ring finger and FYVE like domain containing E3 ubiquitin protein ligase [Source:HGNC Symbol;Acc:HGNC:24821]	protein_coding	-0.37	3.37	3.54357e-07	6.87629e-06	4.75479e-07	2.22294e-05	0.48	-0.35
ENSG00000092929	UNC13D	unc-13 homolog D [Source:HGNC Symbol;Acc:HGNC:23147]	protein_coding	-0.08	5.02	0.55843	0.74844	0.951007	0.978149	0	-1.54
ENSG00000092931	MFSD11	major facilitator superfamily domain containing 11 [Source:HGNC Symbol;Acc:HGNC:25458]	protein_coding	-0.02	4.21	0.704595	0.862891	0.55863	0.745969	0.11	-0.68
ENSG00000092964	DPYSL2	dihydropyrimidinase like 2 [Source:HGNC Symbol;Acc:HGNC:3014]	protein_coding	-0.23	6.23	0.0286886	0.0923112	0.0188057	0.0851635	0.16	-0.91
ENSG00000092969	TGFB2	transforming growth factor beta 2 [Source:HGNC Symbol;Acc:HGNC:11768]	protein_coding	-0.48	4.08	0.00830814	0.0349277	0.102535	0.274518	0.1	-2.15
ENSG00000092978	GPATCH2	G-patch domain containing 2 [Source:HGNC Symbol;Acc:HGNC:25499]	protein_coding	-0.13	4.25	0.0250338	0.0831627	0.143239	0.339557	0.05	-0.46
ENSG00000093000	NUP50	nucleoporin 50 [Source:HGNC Symbol;Acc:HGNC:8065]	protein_coding	-0.1	5.46	0.104112	0.241195	0.188931	0.40641	0.22	-0.58
ENSG00000093009	CDC45	cell division cycle 45 [Source:HGNC Symbol;Acc:HGNC:1739]	protein_coding	-0.35	3.65	0.000909344	0.00578084	0.000176921	0.00244988	0.43	-0.9
ENSG00000093010	COMT	catechol-O-methyltransferase [Source:HGNC Symbol;Acc:HGNC:2228]	protein_coding	0.29	6.23	6.19673e-05	0.000599034	0.0014467	0.0125446	0.32	-0.62
ENSG00000093072	ADA2	adenosine deaminase 2 [Source:HGNC Symbol;Acc:HGNC:1839]	protein_coding	0.05	6.55	0.616981	0.795767	0.808403	0.90151	0.03	-1.24
ENSG00000093100	AC016026.1	novel transcript	lncRNA	0.22	-1.81	0.173541	0.346101	0.0191572	0.0863089	0.31	-1.4
ENSG00000093134	VNN3	vanin 3 [Source:HGNC Symbol;Acc:HGNC:16431]	protein_coding	0.45	0.61	0.0658858	0.173082	0.000115262	0.00173257	0.36	-2.1
ENSG00000093144	ECHDC1	ethylmalonyl-CoA decarboxylase 1 [Source:HGNC Symbol;Acc:HGNC:21489]	protein_coding	-0.19	5.24	0.010112	0.0408548	0.00179433	0.01481	0.31	-0.61
ENSG00000093167	LRRFIP2	LRR binding FLII interacting protein 2 [Source:HGNC Symbol;Acc:HGNC:6703]	protein_coding	0.25	5.09	1.68634e-05	0.000197097	6.10329e-05	0.00106453	0.3	-0.38
ENSG00000093183	SEC22C	SEC22 homolog C, vesicle trafficking protein [Source:HGNC Symbol;Acc:HGNC:16828]	protein_coding	-0.04	5	0.481268	0.678245	0.839065	0.919095	0.07	-0.55
ENSG00000093217	XYLB	xylulokinase [Source:HGNC Symbol;Acc:HGNC:12839]	protein_coding	0.1	2.95	0.279479	0.478144	0.112151	0.290887	0.12	-0.9
ENSG00000094631	HDAC6	histone deacetylase 6 [Source:HGNC Symbol;Acc:HGNC:14064]	protein_coding	-0.06	6.06	0.409042	0.618243	0.434291	0.659157	0.03	-0.67
ENSG00000094661	OR1I1	olfactory receptor family 1 subfamily I member 1 [Source:HGNC Symbol;Acc:HGNC:8207]	protein_coding	1.06	-3.68	4.18357e-09	1.38222e-07	0.696929	0.839289	0.1	-1.81
ENSG00000094755	GABRP	gamma-aminobutyric acid type A receptor subunit pi [Source:HGNC Symbol;Acc:HGNC:4089]	protein_coding	0.73	3.92	0.000630388	0.00428829	0.0914052	0.256376	0.09	-2.12
ENSG00000094796	KRT31	keratin 31 [Source:HGNC Symbol;Acc:HGNC:6448]	protein_coding	-2.69	-2.12	5.35586e-12	4.0159e-10	0.118903	0.301498	0.09	-3.81
ENSG00000094804	CDC6	cell division cycle 6 [Source:HGNC Symbol;Acc:HGNC:1744]	protein_coding	-0.43	3.96	6.28559e-06	8.40944e-05	6.98815e-08	5.02252e-06	0.49	-0.61
ENSG00000094841	UPRT	uracil phosphoribosyltransferase homolog [Source:HGNC Symbol;Acc:HGNC:28334]	protein_coding	0.05	3.03	0.326767	0.529453	0.258128	0.491254	0.15	-0.58
ENSG00000094880	CDC23	cell division cycle 23 [Source:HGNC Symbol;Acc:HGNC:1724]	protein_coding	-0.06	5.31	0.327585	0.53044	0.667806	0.822122	0.07	-0.83
ENSG00000094914	AAAS	aladin WD repeat nucleoporin [Source:HGNC Symbol;Acc:HGNC:13666]	protein_coding	-0.03	6.04	0.587823	0.773311	0.801868	0.897775	0.06	-0.57
ENSG00000094916	CBX5	chromobox 5 [Source:HGNC Symbol;Acc:HGNC:1555]	protein_coding	-0.35	7.54	4.72892e-06	6.58229e-05	0.000227726	0.00298258	0.29	-0.63
ENSG00000094963	FMO2	flavin containing dimethylaniline monoxygenase 2 [Source:HGNC Symbol;Acc:HGNC:3770]	protein_coding	-0.17	2.77	0.542255	0.733399	0.468092	0.68483	0.19	-3.36
ENSG00000094975	SUCO	SUN domain containing ossification factor [Source:HGNC Symbol;Acc:HGNC:1240]	protein_coding	-0.01	5.81	0.921674	1	0.980916	0.989996	0.05	-0.82
ENSG00000095002	MSH2	mutS homolog 2 [Source:HGNC Symbol;Acc:HGNC:7325]	protein_coding	-0.29	5.7	0.000105304	0.000943255	0.000246901	0.00317401	0.35	-0.51
ENSG00000095015	MAP3K1	mitogen-activated protein kinase kinase kinase 1 [Source:HGNC Symbol;Acc:HGNC:6848]	protein_coding	0.04	5.3	0.641178	0.815265	0.861858	0.932264	0.03	-0.97
ENSG00000095059	DHPS	deoxyhypusine synthase [Source:HGNC Symbol;Acc:HGNC:2869]	protein_coding	0.14	1.07	0.192371	0.370112	0.0129414	0.0647909	0.3	-0.93
ENSG00000095066	HOOK2	hook microtubule tethering protein 2 [Source:HGNC Symbol;Acc:HGNC:19885]	protein_coding	0.27	5.9	0.00350434	0.0174019	1.57207e-05	0.000359914	0.49	-0.65
ENSG00000095110	NXPE1	neurexophilin and PC-esterase domain family member 1 [Source:HGNC Symbol;Acc:HGNC:28527]	protein_coding	1.14	-4.12	3.47811e-07	6.76658e-06	0.715883	0.852004	0.08	-2.72
ENSG00000095139	ARCN1	archain 1 [Source:HGNC Symbol;Acc:HGNC:649]	protein_coding	0.05	7.57	0.386214	0.594216	0.181464	0.396522	0.27	-0.62
ENSG00000095209	TMEM38B	transmembrane protein 38B [Source:HGNC Symbol;Acc:HGNC:25535]	protein_coding	-0.26	3.64	0.0345272	0.106041	0.0494423	0.169205	0.21	-1.25
ENSG00000095261	PSMD5	proteasome 26S subunit, non-ATPase 5 [Source:HGNC Symbol;Acc:HGNC:9563]	protein_coding	0.1	5.72	0.139665	0.296215	0.118652	0.301084	0.09	-0.6
ENSG00000095303	PTGS1	prostaglandin-endoperoxide synthase 1 [Source:HGNC Symbol;Acc:HGNC:9604]	protein_coding	0.25	8.3	0.0372855	0.11281	0.147386	0.346277	0.1	-1.22
ENSG00000095319	NUP188	nucleoporin 188 [Source:HGNC Symbol;Acc:HGNC:17859]	protein_coding	-0.13	5.98	0.0377687	0.113801	0.0923091	0.257772	0.13	-0.66
ENSG00000095370	SH2D3C	SH2 domain containing 3C [Source:HGNC Symbol;Acc:HGNC:16884]	protein_coding	-0.45	3.06	2.54797e-09	8.87255e-08	3.79167e-08	3.15709e-06	0.53	-0.45
ENSG00000095380	NANS	N-acetylneuraminate synthase [Source:HGNC Symbol;Acc:HGNC:19237]	protein_coding	0.25	4.66	0.000262944	0.00206395	0.00762362	0.0438165	0.19	-0.65
ENSG00000095383	TBC1D2	TBC1 domain family member 2 [Source:HGNC Symbol;Acc:HGNC:18026]	protein_coding	0.63	4.76	8.49839e-09	2.58661e-07	8.49878e-09	9.91642e-07	0.58	-0.73
ENSG00000095397	WHRN	whirlin [Source:HGNC Symbol;Acc:HGNC:16361]	protein_coding	0.05	3.91	0.591979	0.7758	0.684267	0.832587	0.1	-1.13
ENSG00000095464	PDE6C	phosphodiesterase 6C [Source:HGNC Symbol;Acc:HGNC:8787]	protein_coding	0.12	-1.52	0.322011	0.523805	0.166326	0.375072	0.09	-1.26
ENSG00000095485	CWF19L1	CWF19 like cell cycle control factor 1 [Source:HGNC Symbol;Acc:HGNC:25613]	protein_coding	-0.17	4.54	0.00457327	0.0215954	0.0189007	0.0854931	0.23	-0.57
ENSG00000095539	SEMA4G	semaphorin 4G [Source:HGNC Symbol;Acc:HGNC:10735]	protein_coding	-0.33	3.15	0.0122314	0.0474487	0.153778	0.355826	0.06	-0.96
ENSG00000095564	BTAF1	B-TFIID TATA-box binding protein associated factor 1 [Source:HGNC Symbol;Acc:HGNC:17307]	protein_coding	0.11	4.67	0.107609	0.246817	0.405642	0.632609	0.02	-0.73
ENSG00000095574	IKZF5	IKAROS family zinc finger 5 [Source:HGNC Symbol;Acc:HGNC:14283]	protein_coding	0.04	4.17	0.50911	0.704038	0.673276	0.825944	0.01	-0.62
ENSG00000095585	BLNK	B cell linker [Source:HGNC Symbol;Acc:HGNC:14211]	protein_coding	0.07	2.6	0.580763	0.767167	0.432089	0.657112	0.18	-1.15
ENSG00000095587	TLL2	tolloid like 2 [Source:HGNC Symbol;Acc:HGNC:11844]	protein_coding	-1.15	-0.17	1.62005e-09	6.02526e-08	1.52628e-07	9.21591e-06	0.56	-0.7
ENSG00000095596	CYP26A1	cytochrome P450 family 26 subfamily A member 1 [Source:HGNC Symbol;Acc:HGNC:2603]	protein_coding	-1.6	-0.92	2.02579e-10	9.72958e-09	5.50236e-08	4.18911e-06	0.53	-1.07
ENSG00000095627	TDRD1	tudor domain containing 1 [Source:HGNC Symbol;Acc:HGNC:11712]	protein_coding	-0.46	-0.79	0.184673	0.36104	0.330804	0.565012	0.08	-2.44
ENSG00000095637	SORBS1	sorbin and SH3 domain containing 1 [Source:HGNC Symbol;Acc:HGNC:14565]	protein_coding	0.06	4.35	0.59027	0.774603	0.897371	0.950979	0.08	-1.28
ENSG00000095713	CRTAC1	cartilage acidic protein 1 [Source:HGNC Symbol;Acc:HGNC:14882]	protein_coding	-0.01	5.59	0.969818	1	0.696019	0.838656	0.08	-3.12
ENSG00000095739	BAMBI	BMP and activin membrane bound inhibitor [Source:HGNC Symbol;Acc:HGNC:30251]	protein_coding	-0.95	2.83	8.94756e-06	0.000114333	0.0586709	0.190445	0.02	-2.01
ENSG00000095752	IL11	interleukin 11 [Source:HGNC Symbol;Acc:HGNC:5966]	protein_coding	-0.62	0.76	5.57143e-05	0.000547746	0.000192774	0.00262349	0.36	-1.18
ENSG00000095777	MYO3A	myosin IIIA [Source:HGNC Symbol;Acc:HGNC:7601]	protein_coding	-0.39	2.23	0.141175	0.29848	0.0761491	0.227435	0.09	-3.47
ENSG00000095794	CREM	cAMP responsive element modulator [Source:HGNC Symbol;Acc:HGNC:2352]	protein_coding	-0.34	4.52	1.3109e-07	2.87489e-06	1.80392e-06	6.50683e-05	0.41	-0.43
ENSG00000095906	NUBP2	nucleotide binding protein 2 [Source:HGNC Symbol;Acc:HGNC:8042]	protein_coding	-0.1	5.86	0.166548	0.336177	0.044454	0.157227	0.13	-0.72
ENSG00000095917	TPSD1	tryptase delta 1 [Source:HGNC Symbol;Acc:HGNC:14118]	protein_coding	-0.88	0.28	0.0178576	0.0638064	0.0247165	0.103681	0.22	-3.56
ENSG00000095932	SMIM24	small integral membrane protein 24 [Source:HGNC Symbol;Acc:HGNC:37244]	protein_coding	-1.3	2.7	2.11269e-06	3.26428e-05	0.00103495	0.00969907	0.27	-1.98
ENSG00000095951	HIVEP1	HIVEP zinc finger 1 [Source:HGNC Symbol;Acc:HGNC:4920]	protein_coding	0.06	5.13	0.435237	0.644378	0.470974	0.687143	0.07	-0.88
ENSG00000095970	TREM2	triggering receptor expressed on myeloid cells 2 [Source:HGNC Symbol;Acc:HGNC:17761]	protein_coding	-0.33	4.03	0.0272679	0.0888187	0.380697	0.614382	0.09	-1.64
ENSG00000095981	KCNK16	potassium two pore domain channel subfamily K member 16 [Source:HGNC Symbol;Acc:HGNC:14464]	protein_coding	-1.32	-4.53	9.21506e-06	0.000117237	0.510218	0.71651	0.03	0
ENSG00000096006	CRISP3	cysteine rich secretory protein 3 [Source:HGNC Symbol;Acc:HGNC:16904]	protein_coding	1.95	3.5	3.16753e-08	8.22881e-07	0.000178965	0.00247522	0.29	-2.98
ENSG00000096060	FKBP5	FKBP prolyl isomerase 5 [Source:HGNC Symbol;Acc:HGNC:3721]	protein_coding	-0.07	5.73	0.625859	0.803705	0.907772	0.957114	0.07	-1.54
ENSG00000096063	SRPK1	SRSF protein kinase 1 [Source:HGNC Symbol;Acc:HGNC:11305]	protein_coding	0.02	5.21	0.781694	0.914955	0.673961	0.826468	0.03	-0.8
ENSG00000096070	BRPF3	bromodomain and PHD finger containing 3 [Source:HGNC Symbol;Acc:HGNC:14256]	protein_coding	-0.06	6.36	0.379684	0.587851	0.529985	0.732871	0.01	-1.21
ENSG00000096080	MRPS18A	mitochondrial ribosomal protein S18A [Source:HGNC Symbol;Acc:HGNC:14515]	protein_coding	-0.03	4.84	0.701655	0.860768	0.748706	0.873314	0.07	-0.74
ENSG00000096088	PGC	progastricsin [Source:HGNC Symbol;Acc:HGNC:8890]	protein_coding	-0.85	-2.53	0.0106772	0.0426665	0.246166	0.477131	0.1	-3.28
ENSG00000096092	TMEM14A	transmembrane protein 14A [Source:HGNC Symbol;Acc:HGNC:21076]	protein_coding	-0.09	5.01	0.265797	0.463925	0.45214	0.671888	0.14	-0.84
ENSG00000096093	EFHC1	EF-hand domain containing 1 [Source:HGNC Symbol;Acc:HGNC:16406]	protein_coding	0.12	4.73	0.170797	0.341865	0.455533	0.67474	0.03	-0.99
ENSG00000096264	NCR2	natural cytotoxicity triggering receptor 2 [Source:HGNC Symbol;Acc:HGNC:6732]	protein_coding	-0.16	-3.05	0.535756	0.727675	0.480246	0.692624	0.11	-4.25
ENSG00000096384	HSP90AB1	heat shock protein 90 alpha family class B member 1 [Source:HGNC Symbol;Acc:HGNC:5258]	protein_coding	-0.01	10.6	0.872642	0.97736	0.860384	0.931436	0.01	-0.71
ENSG00000096395	MLN	motilin [Source:HGNC Symbol;Acc:HGNC:7141]	protein_coding	0.31	-3.89	0.192087	0.369678	0.755083	0.876243	0.04	-3.08
ENSG00000096401	CDC5L	cell division cycle 5 like [Source:HGNC Symbol;Acc:HGNC:1743]	protein_coding	-0.22	5.67	0.000211429	0.00172278	0.000952134	0.00909256	0.32	-0.43
ENSG00000096433	ITPR3	inositol 1,4,5-trisphosphate receptor type 3 [Source:HGNC Symbol;Acc:HGNC:6182]	protein_coding	0.1	7.05	0.337888	0.542017	0.456666	0.675761	0.08	-1.38
ENSG00000096654	ZNF184	zinc finger protein 184 [Source:HGNC Symbol;Acc:HGNC:12975]	protein_coding	-0.28	3.43	0.000161855	0.00136742	0.00305736	0.0221474	0.23	-0.63
ENSG00000096696	DSP	desmoplakin [Source:HGNC Symbol;Acc:HGNC:3052]	protein_coding	0.03	8.68	0.761182	0.902637	0.920421	0.963293	0.01	-1.12
ENSG00000096717	SIRT1	sirtuin 1 [Source:HGNC Symbol;Acc:HGNC:14929]	protein_coding	-0.12	4.52	0.0312766	0.0985611	0.112363	0.29128	0.12	-0.53
ENSG00000096872	IFT74	intraflagellar transport 74 [Source:HGNC Symbol;Acc:HGNC:21424]	protein_coding	0.16	3.91	0.0544465	0.150363	0.00863727	0.0481553	0.32	-0.73
ENSG00000096968	JAK2	Janus kinase 2 [Source:HGNC Symbol;Acc:HGNC:6192]	protein_coding	-0.15	3.38	0.0698314	0.180762	0.277983	0.514304	0.12	-0.84
ENSG00000096996	IL12RB1	interleukin 12 receptor subunit beta 1 [Source:HGNC Symbol;Acc:HGNC:5971]	protein_coding	-0.39	1.64	0.00943089	0.0386444	0.0829188	0.240959	0.22	-1.49
ENSG00000097007	ABL1	ABL proto-oncogene 1, non-receptor tyrosine kinase [Source:HGNC Symbol;Acc:HGNC:76]	protein_coding	-0.31	6.58	4.85068e-05	0.00048756	1.74044e-05	0.000389962	0.5	-0.56
ENSG00000097021	ACOT7	acyl-CoA thioesterase 7 [Source:HGNC Symbol;Acc:HGNC:24157]	protein_coding	-0.3	4.9	0.000917456	0.00581643	0.00404448	0.0272898	0.36	-0.81
ENSG00000097033	SH3GLB1	SH3 domain containing GRB2 like, endophilin B1 [Source:HGNC Symbol;Acc:HGNC:10833]	protein_coding	-0.03	6.24	0.581455	0.767863	0.515948	0.721349	0.14	-0.57
ENSG00000097046	CDC7	cell division cycle 7 [Source:HGNC Symbol;Acc:HGNC:1745]	protein_coding	-0.59	3.75	1.38793e-08	3.95229e-07	1.18744e-06	4.6646e-05	0.43	-0.69
ENSG00000097096	SYDE2	synapse defective Rho GTPase homolog 2 [Source:HGNC Symbol;Acc:HGNC:25841]	protein_coding	0.11	2.35	0.226175	0.414533	0.202872	0.425069	0.09	-0.84
ENSG00000099139	PCSK5	proprotein convertase subtilisin/kexin type 5 [Source:HGNC Symbol;Acc:HGNC:8747]	protein_coding	-0.63	3.75	1.13125e-05	0.000139645	0.00131644	0.0117067	0.25	-1.16
ENSG00000099194	SCD	stearoyl-CoA desaturase [Source:HGNC Symbol;Acc:HGNC:10571]	protein_coding	-0.25	7.22	0.0746293	0.189979	0.0134267	0.0666148	0.27	-1.27
ENSG00000099203	TMED1	transmembrane p24 trafficking protein 1 [Source:HGNC Symbol;Acc:HGNC:17291]	protein_coding	-0.06	3.11	0.46577	0.665699	0.451576	0.671358	0.12	-0.87
ENSG00000099204	ABLIM1	actin binding LIM protein 1 [Source:HGNC Symbol;Acc:HGNC:78]	protein_coding	0.03	7.58	0.78938	0.921067	0.429893	0.655325	0.07	-1.1
ENSG00000099219	ERMP1	endoplasmic reticulum metallopeptidase 1 [Source:HGNC Symbol;Acc:HGNC:23703]	protein_coding	0.15	5.89	0.0930331	0.223244	0.0873386	0.249093	0.17	-0.97
ENSG00000099246	RAB18	RAB18, member RAS oncogene family [Source:HGNC Symbol;Acc:HGNC:14244]	protein_coding	-0.05	6.37	0.399741	0.608502	0.561788	0.748425	0.09	-0.6
ENSG00000099250	NRP1	neuropilin 1 [Source:HGNC Symbol;Acc:HGNC:8004]	protein_coding	-0.35	5.59	0.00112331	0.00686271	0.0024883	0.0189267	0.43	-0.92
ENSG00000099251	HSD17B7P2	hydroxysteroid 17-beta dehydrogenase 7 pseudogene 2 [Source:HGNC Symbol;Acc:HGNC:28120]	transcribed_unprocessed_pseudogene	-0.15	0.84	0.157602	0.322977	0.329041	0.563023	0.02	-0.99
ENSG00000099256	PRTFDC1	phosphoribosyl transferase domain containing 1 [Source:HGNC Symbol;Acc:HGNC:23333]	protein_coding	-1.03	3.77	1.35496e-13	1.56258e-11	2.06151e-12	1.38516e-09	0.72	-0.59
ENSG00000099260	PALMD	palmdelphin [Source:HGNC Symbol;Acc:HGNC:15846]	protein_coding	0.52	4.69	4.65269e-05	0.000469995	4.91913e-05	0.000895	0.46	-1.26
ENSG00000099282	TSPAN15	tetraspanin 15 [Source:HGNC Symbol;Acc:HGNC:23298]	protein_coding	0.26	5.95	0.00407434	0.0196732	0.0001717	0.00239019	0.3	-0.74
ENSG00000099284	MACROH2A2	macroH2A.2 histone [Source:HGNC Symbol;Acc:HGNC:14453]	protein_coding	-0.29	5.7	0.00731086	0.0316002	0.0509827	0.172981	0.02	-0.94
ENSG00000099290	WASHC2A	WASH complex subunit 2A [Source:HGNC Symbol;Acc:HGNC:23416]	protein_coding	-0.01	5.13	0.901286	0.99596	0.957732	0.980102	0.02	-0.62
ENSG00000099308	MAST3	microtubule associated serine/threonine kinase 3 [Source:HGNC Symbol;Acc:HGNC:19036]	protein_coding	-0.01	4.65	0.936443	1	0.234815	0.463985	0.11	-0.82
ENSG00000099326	MZF1	myeloid zinc finger 1 [Source:HGNC Symbol;Acc:HGNC:13108]	protein_coding	0.13	4.9	0.117511	0.263159	0.00475649	0.0308305	0.3	-0.62
ENSG00000099330	OCEL1	occludin/ELL domain containing 1 [Source:HGNC Symbol;Acc:HGNC:26221]	protein_coding	0.17	4.98	0.053732	0.14898	0.00613402	0.0371974	0.33	-0.74
ENSG00000099331	MYO9B	myosin IXB [Source:HGNC Symbol;Acc:HGNC:7609]	protein_coding	-0.31	7.03	0.000152481	0.00130055	0.00416626	0.0278481	0.31	-0.59
ENSG00000099337	KCNK6	potassium two pore domain channel subfamily K member 6 [Source:HGNC Symbol;Acc:HGNC:6281]	protein_coding	-0.07	3.8	0.628594	0.805499	0.965208	0.982828	0.05	-1.38
ENSG00000099338	CATSPERG	cation channel sperm associated auxiliary subunit gamma [Source:HGNC Symbol;Acc:HGNC:25243]	protein_coding	-0.01	2.37	0.928567	1	0.159264	0.364045	0.15	-1.13
ENSG00000099364	FBXL19	F-box and leucine rich repeat protein 19 [Source:HGNC Symbol;Acc:HGNC:25300]	protein_coding	-0.11	5.29	0.0947112	0.225995	0.226424	0.45553	0.1	-0.68
ENSG00000099365	STX1B	syntaxin 1B [Source:HGNC Symbol;Acc:HGNC:18539]	protein_coding	0.27	1.17	0.0508414	0.142891	0.140188	0.336256	0.15	-1.4
ENSG00000099377	HSD3B7	hydroxy-delta-5-steroid dehydrogenase, 3 beta- and steroid delta-isomerase 7 [Source:HGNC Symbol;Acc:HGNC:18324]	protein_coding	0.46	4.54	4.3312e-06	6.09266e-05	6.03098e-05	0.00105574	0.42	-0.98
ENSG00000099381	SETD1A	SET domain containing 1A, histone lysine methyltransferase [Source:HGNC Symbol;Acc:HGNC:29010]	protein_coding	-0.11	6.2	0.0502579	0.141587	0.109423	0.286352	0.08	-0.45
ENSG00000099385	BCL7C	BAF chromatin remodeling complex subunit BCL7C [Source:HGNC Symbol;Acc:HGNC:1006]	protein_coding	0.06	5.34	0.454577	0.654653	0.450449	0.670368	0.1	-0.81
ENSG00000099399	MAGEB2	MAGE family member B2 [Source:HGNC Symbol;Acc:HGNC:6809]	protein_coding	-3.72	-1.02	2.91158e-12	2.33929e-10	0.00795284	0.0452139	0.14	-0.39
ENSG00000099617	EFNA2	ephrin A2 [Source:HGNC Symbol;Acc:HGNC:3222]	protein_coding	-1.41	1.4	1.44118e-05	0.00017246	1.25333e-05	0.000303213	0.37	-1.97
ENSG00000099622	CIRBP	cold inducible RNA binding protein [Source:HGNC Symbol;Acc:HGNC:1982]	protein_coding	0.13	6.65	0.0439036	0.1276	0.0218976	0.0952755	0.24	-0.58
ENSG00000099624	ATP5F1D	ATP synthase F1 subunit delta [Source:HGNC Symbol;Acc:HGNC:837]	protein_coding	0.43	7.27	4.26631e-06	6.01289e-05	0.000148821	0.00212336	0.35	-0.69
ENSG00000099625	CBARP	CACN subunit beta associated regulatory protein [Source:HGNC Symbol;Acc:HGNC:28617]	protein_coding	-0.35	1.51	0.0196473	0.068692	0.000646682	0.00672943	0.39	-1.5
ENSG00000099715	PCDH11Y	protocadherin 11 Y-linked [Source:HGNC Symbol;Acc:HGNC:15813]	protein_coding	-0.12	-4.76	0.61324	0.792195	0.946024	0.975708	0	-1.4
ENSG00000099721	AMELY	amelogenin Y-linked [Source:HGNC Symbol;Acc:HGNC:462]	protein_coding	-0.19	-5.03	0.0877577	0.213773	0.401658	0.628911	0.01	0
ENSG00000099725	PRKY	protein kinase Y-linked (pseudogene) [Source:HGNC Symbol;Acc:HGNC:9444]	transcribed_unitary_pseudogene	-0.09	-3.51	0.597114	0.780354	0.32154	0.554995	0.07	-1.79
ENSG00000099769	IGFALS	insulin like growth factor binding protein acid labile subunit [Source:HGNC Symbol;Acc:HGNC:5468]	protein_coding	-0.81	1.37	7.33064e-05	0.000691028	0.0992228	0.268892	0.12	-1.59
ENSG00000099783	HNRNPM	heterogeneous nuclear ribonucleoprotein M [Source:HGNC Symbol;Acc:HGNC:5046]	protein_coding	-0.06	7	0.180547	0.355977	0.386329	0.619715	0.06	-0.41
ENSG00000099795	NDUFB7	NADH:ubiquinone oxidoreductase subunit B7 [Source:HGNC Symbol;Acc:HGNC:7702]	protein_coding	0.38	7.42	0.000233249	0.00186809	0.00252716	0.0191417	0.23	-0.92
ENSG00000099797	TECR	trans-2,3-enoyl-CoA reductase [Source:HGNC Symbol;Acc:HGNC:4551]	protein_coding	0.41	8	1.38693e-05	0.000166564	0.00154335	0.0131829	0.24	-0.63
ENSG00000099800	TIMM13	translocase of inner mitochondrial membrane 13 [Source:HGNC Symbol;Acc:HGNC:11816]	protein_coding	0.15	5.62	0.0666348	0.1744	0.320286	0.553527	0.11	-0.86
[truncated: 57,707 more rows]

## Sheet: 2) I vs other
ensembl_gene_id	external_gene_name	description	gene_biotype	logFC	logCPM	QLF_pvalue	QLF_FDR	MW_pvalue	MW_FDR	n_score	b_score
ENSG00000000003	TSPAN6	tetraspanin 6 [Source:HGNC Symbol;Acc:HGNC:11858]	protein_coding	-0.19	6.36	0.0187394	0.0647601	0.0322866	0.126667	0.15	-0.71
ENSG00000000005	TNMD	tenomodulin [Source:HGNC Symbol;Acc:HGNC:17757]	protein_coding	-1.92	-1.01	9.11639e-08	2.05119e-06	0.00347724	0.0241796	0.26	-1.94
ENSG00000000419	DPM1	dolichyl-phosphate mannosyltransferase subunit 1, catalytic [Source:HGNC Symbol;Acc:HGNC:3005]	protein_coding	0.05	5.78	0.416643	0.613001	0.575852	0.766204	0.18	-0.64
ENSG00000000457	SCYL3	SCY1 like pseudokinase 3 [Source:HGNC Symbol;Acc:HGNC:19285]	protein_coding	-0.01	3.68	0.907093	0.995301	0.989287	0.995489	0.04	-0.53
ENSG00000000460	C1orf112	chromosome 1 open reading frame 112 [Source:HGNC Symbol;Acc:HGNC:25565]	protein_coding	0.24	3.25	0.00375806	0.0184288	0.000142499	0.00181014	0.45	-0.44
ENSG00000000938	FGR	FGR proto-oncogene, Src family tyrosine kinase [Source:HGNC Symbol;Acc:HGNC:3697]	protein_coding	0.87	2.79	1.48461e-11	7.85834e-10	5.35358e-20	1.23743e-17	0.91	-0.06
ENSG00000000971	CFH	complement factor H [Source:HGNC Symbol;Acc:HGNC:4883]	protein_coding	-0.11	5.58	0.490612	0.677268	0.717702	0.850489	0.16	-1.91
ENSG00000001036	FUCA2	alpha-L-fucosidase 2 [Source:HGNC Symbol;Acc:HGNC:4008]	protein_coding	0.27	5.4	0.000194655	0.00157635	0.00114278	0.00997215	0.21	-0.53
ENSG00000001084	GCLC	glutamate-cysteine ligase catalytic subunit [Source:HGNC Symbol;Acc:HGNC:4311]	protein_coding	0.18	4.66	0.0167721	0.0595108	0.000938018	0.00853999	0.29	-0.51
ENSG00000001167	NFYA	nuclear transcription factor Y subunit alpha [Source:HGNC Symbol;Acc:HGNC:7804]	protein_coding	-0.03	4.95	0.717147	0.865611	0.787903	0.890559	0.02	-0.76
ENSG00000001460	STPG1	sperm tail PG-rich repeat containing 1 [Source:HGNC Symbol;Acc:HGNC:28070]	protein_coding	-0.14	3.67	0.0520329	0.141387	0.128705	0.321103	0.28	-0.67
ENSG00000001461	NIPAL3	NIPA like domain containing 3 [Source:HGNC Symbol;Acc:HGNC:25233]	protein_coding	0.09	5.36	0.266249	0.455154	0.078929	0.232155	0.14	-0.96
ENSG00000001497	LAS1L	LAS1 like ribosome biogenesis factor [Source:HGNC Symbol;Acc:HGNC:25726]	protein_coding	0.17	5.42	0.000959127	0.00600729	0.000348852	0.00379989	0.43	-0.4
ENSG00000001561	ENPP4	ectonucleotide pyrophosphatase/phosphodiesterase 4 [Source:HGNC Symbol;Acc:HGNC:3359]	protein_coding	0.14	4.63	0.105075	0.236128	0.0184891	0.0845636	0.25	-0.75
ENSG00000001617	SEMA3F	semaphorin 3F [Source:HGNC Symbol;Acc:HGNC:10728]	protein_coding	-0.07	6.98	0.528849	0.712224	0.651958	0.807765	0.03	-1.61
ENSG00000001626	CFTR	CF transmembrane conductance regulator [Source:HGNC Symbol;Acc:HGNC:1884]	protein_coding	0.29	4.03	0.353507	0.550178	0.945683	0.974469	0.07	-4.57
ENSG00000001629	ANKIB1	ankyrin repeat and IBR domain containing 1 [Source:HGNC Symbol;Acc:HGNC:22215]	protein_coding	0.2	5.72	0.000628548	0.00423453	0.00101403	0.00909728	0.33	-0.44
ENSG00000001630	CYP51A1	cytochrome P450 family 51 subfamily A member 1 [Source:HGNC Symbol;Acc:HGNC:2649]	protein_coding	0.41	0.47	0.000653492	0.00436477	0.000183921	0.00223321	0.36	-0.8
ENSG00000001631	KRIT1	KRIT1 ankyrin repeat containing [Source:HGNC Symbol;Acc:HGNC:1573]	protein_coding	-0.08	2.85	0.16434	0.324328	0.212503	0.438873	0.12	-0.55
ENSG00000002016	RAD52	RAD52 homolog, DNA repair protein [Source:HGNC Symbol;Acc:HGNC:9824]	protein_coding	-0.29	3.86	0.000615532	0.00415978	0.00504366	0.0322042	0.25	-0.63
ENSG00000002079	MYH16	myosin heavy chain 16 pseudogene [Source:HGNC Symbol;Acc:HGNC:31038]	transcribed_unitary_pseudogene	0.17	-1	0.207729	0.384825	0.465678	0.681299	0.02	-1.22
ENSG00000002330	BAD	BCL2 associated agonist of cell death [Source:HGNC Symbol;Acc:HGNC:936]	protein_coding	0.01	4.31	0.915268	1	0.658422	0.811875	0.02	-0.76
ENSG00000002586	CD99	CD99 molecule (Xg blood group) [Source:HGNC Symbol;Acc:HGNC:7082]	protein_coding	-0.03	7.2	0.78904	0.91905	0.92907	0.965633	0.07	-1.11
ENSG00000002587	HS3ST1	heparan sulfate-glucosamine 3-sulfotransferase 1 [Source:HGNC Symbol;Acc:HGNC:5194]	protein_coding	0.18	3.26	0.152576	0.309331	4.77147e-06	0.000102536	0.5	-0.54
ENSG00000002726	AOC1	amine oxidase copper containing 1 [Source:HGNC Symbol;Acc:HGNC:80]	protein_coding	-1.02	5.3	0.00257255	0.0135367	0.0387111	0.144029	0.16	-3.75
ENSG00000002745	WNT16	Wnt family member 16 [Source:HGNC Symbol;Acc:HGNC:16267]	protein_coding	-1.27	-1.48	1.49626e-05	0.000178099	0.52072	0.723976	0.08	-2.15
ENSG00000002746	HECW1	HECT, C2 and WW domain containing E3 ubiquitin protein ligase 1 [Source:HGNC Symbol;Acc:HGNC:22195]	protein_coding	-0.53	0.75	0.0039774	0.0193262	0.000115255	0.00151812	0.52	-1.03
ENSG00000002834	LASP1	LIM and SH3 protein 1 [Source:HGNC Symbol;Acc:HGNC:6513]	protein_coding	-0.04	7.63	0.589579	0.763043	0.388246	0.617358	0.08	-0.68
ENSG00000002919	SNX11	sorting nexin 11 [Source:HGNC Symbol;Acc:HGNC:14975]	protein_coding	0.32	4.32	5.46305e-06	7.44025e-05	6.36393e-06	0.000131101	0.55	-0.45
ENSG00000002933	TMEM176A	transmembrane protein 176A [Source:HGNC Symbol;Acc:HGNC:24930]	protein_coding	0.01	5.86	0.975298	1	0.00344925	0.024011	0.32	-1.17
ENSG00000003056	M6PR	mannose-6-phosphate receptor, cation dependent [Source:HGNC Symbol;Acc:HGNC:6752]	protein_coding	0.23	6.06	0.00759606	0.0321413	0.000332001	0.00365492	0.36	-0.49
ENSG00000003096	KLHL13	kelch like family member 13 [Source:HGNC Symbol;Acc:HGNC:22931]	protein_coding	-1.12	2	2.87189e-06	4.2573e-05	0.000212782	0.00253884	0.39	-1.1
ENSG00000003147	ICA1	islet cell autoantigen 1 [Source:HGNC Symbol;Acc:HGNC:5343]	protein_coding	0.06	4.43	0.573283	0.750763	0.51636	0.720913	0.05	-1.18
ENSG00000003249	DBNDD1	dysbindin domain containing 1 [Source:HGNC Symbol;Acc:HGNC:28455]	protein_coding	-0.28	5.51	0.0173242	0.0610659	0.0907811	0.255357	0.16	-0.99
ENSG00000003400	CASP10	caspase 10 [Source:HGNC Symbol;Acc:HGNC:1500]	protein_coding	0.33	4.52	0.00467535	0.0219323	0.000703906	0.006741	0.24	-0.94
ENSG00000003402	CFLAR	CASP8 and FADD like apoptosis regulator [Source:HGNC Symbol;Acc:HGNC:1876]	protein_coding	0.33	6.3	7.85718e-07	1.3688e-05	8.49716e-06	0.000168154	0.51	-0.46
ENSG00000003436	TFPI	tissue factor pathway inhibitor [Source:HGNC Symbol;Acc:HGNC:11760]	protein_coding	0.34	2.64	0.0204054	0.069131	0.142779	0.342955	0.1	-1.02
ENSG00000003509	NDUFAF7	NADH:ubiquinone oxidoreductase complex assembly factor 7 [Source:HGNC Symbol;Acc:HGNC:28816]	protein_coding	0.01	3.83	0.819268	0.941174	0.706582	0.842397	0.07	-0.48
ENSG00000003756	RBM5	RNA binding motif protein 5 [Source:HGNC Symbol;Acc:HGNC:9902]	protein_coding	-0.2	5.72	0.00326422	0.0164801	0.00291754	0.0210133	0.43	-0.51
ENSG00000003987	MTMR7	myotubularin related protein 7 [Source:HGNC Symbol;Acc:HGNC:7454]	protein_coding	-0.27	1.13	0.0366703	0.108456	0.0290641	0.117453	0.18	-1.14
ENSG00000003989	SLC7A2	solute carrier family 7 member 2 [Source:HGNC Symbol;Acc:HGNC:11060]	protein_coding	-0.75	5.33	0.00205081	0.0112479	0.0879689	0.250581	0.05	-2.55
ENSG00000004059	ARF5	ADP ribosylation factor 5 [Source:HGNC Symbol;Acc:HGNC:658]	protein_coding	0.03	7.12	0.674105	0.832951	0.454204	0.67088	0.05	-0.8
ENSG00000004139	SARM1	sterile alpha and TIR motif containing 1 [Source:HGNC Symbol;Acc:HGNC:17074]	protein_coding	-0.05	3.08	0.650742	0.815124	0.777208	0.883604	0.05	-0.9
ENSG00000004142	POLDIP2	DNA polymerase delta interacting protein 2 [Source:HGNC Symbol;Acc:HGNC:23781]	protein_coding	0.08	6.64	0.282197	0.474461	0.00054486	0.0054737	0.39	-0.4
ENSG00000004399	PLXND1	plexin D1 [Source:HGNC Symbol;Acc:HGNC:9107]	protein_coding	-0.05	6.83	0.667891	0.827603	0.162146	0.37159	0.28	-1.22
ENSG00000004455	AK2	adenylate kinase 2 [Source:HGNC Symbol;Acc:HGNC:362]	protein_coding	0.44	7.47	1.01217e-09	3.66556e-08	1.05064e-08	4.34585e-07	0.6	-0.31
ENSG00000004468	CD38	CD38 molecule [Source:HGNC Symbol;Acc:HGNC:1667]	protein_coding	1.92	2.86	1.02131e-33	1.54882e-30	6.02718e-28	1.38443e-24	1.16	0.29
ENSG00000004478	FKBP4	FKBP prolyl isomerase 4 [Source:HGNC Symbol;Acc:HGNC:3720]	protein_coding	-0.18	7.61	0.0295182	0.0919989	0.112544	0.293619	0.15	-0.7
ENSG00000004487	KDM1A	lysine demethylase 1A [Source:HGNC Symbol;Acc:HGNC:29079]	protein_coding	0.01	6.91	0.918885	1	0.23718	0.467482	0.07	-0.66
ENSG00000004534	RBM6	RNA binding motif protein 6 [Source:HGNC Symbol;Acc:HGNC:9903]	protein_coding	-0.15	5.66	0.030477	0.0943811	0.030639	0.121925	0.2	-0.55
ENSG00000004660	CAMKK1	calcium/calmodulin dependent protein kinase kinase 1 [Source:HGNC Symbol;Acc:HGNC:1469]	protein_coding	0.06	2.82	0.587702	0.762738	0.807099	0.902337	0.02	-1.19
ENSG00000004700	RECQL	RecQ like helicase [Source:HGNC Symbol;Acc:HGNC:9948]	protein_coding	0.22	3.72	0.0406311	0.117193	0.000482126	0.00495812	0.35	-0.67
ENSG00000004766	VPS50	VPS50 subunit of EARP/GARPII complex [Source:HGNC Symbol;Acc:HGNC:25956]	protein_coding	0.24	4.16	2.95708e-05	0.000319516	2.41597e-05	0.000405127	0.27	-0.31
ENSG00000004776	HSPB6	heat shock protein family B (small) member 6 [Source:HGNC Symbol;Acc:HGNC:26511]	protein_coding	-0.43	4.09	0.0255715	0.0821028	0.0379679	0.142088	0.08	-1.63
ENSG00000004777	ARHGAP33	Rho GTPase activating protein 33 [Source:HGNC Symbol;Acc:HGNC:23085]	protein_coding	0.18	4.76	0.160041	0.3181	0.469947	0.685166	0.06	-1.31
ENSG00000004779	NDUFAB1	NADH:ubiquinone oxidoreductase subunit AB1 [Source:HGNC Symbol;Acc:HGNC:7694]	protein_coding	0.2	6.13	0.0170667	0.060323	0.0118427	0.0607161	0.31	-0.72
ENSG00000004799	PDK4	pyruvate dehydrogenase kinase 4 [Source:HGNC Symbol;Acc:HGNC:8812]	protein_coding	-0.29	4.4	0.040561	0.11703	0.535176	0.735228	0.05	-1.35
ENSG00000004809	SLC22A16	solute carrier family 22 member 16 [Source:HGNC Symbol;Acc:HGNC:20302]	protein_coding	0.81	-0.4	0.00263691	0.0138284	0.00515258	0.0327185	0.32	-1.93
ENSG00000004838	ZMYND10	zinc finger MYND-type containing 10 [Source:HGNC Symbol;Acc:HGNC:19412]	protein_coding	-0.95	3.53	2.98052e-05	0.000321763	0.0966223	0.26624	0.2	-1.95
ENSG00000004846	ABCB5	ATP binding cassette subfamily B member 5 [Source:HGNC Symbol;Acc:HGNC:46]	protein_coding	-1.37	-1.16	3.93886e-06	5.59689e-05	3.32034e-09	1.51314e-07	0.56	-1.07
ENSG00000004848	ARX	aristaless related homeobox [Source:HGNC Symbol;Acc:HGNC:18060]	protein_coding	-1.19	1.49	0.00350971	0.0174507	0.00229251	0.0174352	0.31	-5.25
ENSG00000004864	SLC25A13	solute carrier family 25 member 13 [Source:HGNC Symbol;Acc:HGNC:10983]	protein_coding	-0.04	5.33	0.609565	0.780962	0.810181	0.904379	0.09	-0.75
ENSG00000004866	ST7	suppression of tumorigenicity 7 [Source:HGNC Symbol;Acc:HGNC:11351]	protein_coding	-0.03	4.89	0.702117	0.854023	0.655546	0.810109	0.05	-0.77
ENSG00000004897	CDC27	cell division cycle 27 [Source:HGNC Symbol;Acc:HGNC:1728]	protein_coding	0.21	5.34	0.0010293	0.00637832	0.00112294	0.00984663	0.19	-0.46
ENSG00000004939	SLC4A1	solute carrier family 4 member 1 (Diego blood group) [Source:HGNC Symbol;Acc:HGNC:11027]	protein_coding	-0.71	-2.52	0.000615919	0.00416193	0.0518561	0.17613	0.17	-1.52
ENSG00000004948	CALCR	calcitonin receptor [Source:HGNC Symbol;Acc:HGNC:1440]	protein_coding	-0.04	-2.41	0.817679	0.939882	0.00514742	0.0326997	0.29	-1.16
ENSG00000004961	HCCS	holocytochrome c synthase [Source:HGNC Symbol;Acc:HGNC:4837]	protein_coding	0.29	4.64	0.000157202	0.00131802	3.02221e-05	0.000490834	0.29	-0.53
ENSG00000004975	DVL2	dishevelled segment polarity protein 2 [Source:HGNC Symbol;Acc:HGNC:3086]	protein_coding	0.01	5.49	0.908283	0.996175	0.479782	0.693782	0.12	-0.72
ENSG00000005001	PRSS22	serine protease 22 [Source:HGNC Symbol;Acc:HGNC:14368]	protein_coding	-0.01	4.08	0.947322	1	0.373651	0.602926	0.19	-1.73
ENSG00000005007	UPF1	UPF1 RNA helicase and ATPase [Source:HGNC Symbol;Acc:HGNC:9962]	protein_coding	-0.04	7.21	0.612526	0.783597	0.405426	0.633913	0.13	-0.95
ENSG00000005020	SKAP2	src kinase associated phosphoprotein 2 [Source:HGNC Symbol;Acc:HGNC:15687]	protein_coding	0.23	4.56	0.0727245	0.181058	0.00243748	0.018266	0.23	-1.05
ENSG00000005022	SLC25A5	solute carrier family 25 member 5 [Source:HGNC Symbol;Acc:HGNC:10991]	protein_coding	0.37	8.14	8.52007e-06	0.000109081	1.12736e-06	2.90694e-05	0.54	-0.5
ENSG00000005059	MCUB	mitochondrial calcium uniporter dominant negative subunit beta [Source:HGNC Symbol;Acc:HGNC:26076]	protein_coding	0.8	4.66	3.78066e-12	2.23524e-10	2.04352e-14	2.04299e-12	0.77	-0.26
ENSG00000005073	HOXA11	homeobox A11 [Source:HGNC Symbol;Acc:HGNC:5101]	protein_coding	-2.56	-0.51	7.55689e-10	2.81919e-08	0.0545584	0.182191	0.2	-2.49
ENSG00000005075	POLR2J	RNA polymerase II subunit J [Source:HGNC Symbol;Acc:HGNC:9197]	protein_coding	-0.04	6.33	0.668279	0.827964	0.605375	0.78035	0.19	-0.98
ENSG00000005100	DHX33	DEAH-box helicase 33 [Source:HGNC Symbol;Acc:HGNC:16718]	protein_coding	0.06	4.47	0.385211	0.582454	0.400392	0.629336	0.07	-0.65
ENSG00000005102	MEOX1	mesenchyme homeobox 1 [Source:HGNC Symbol;Acc:HGNC:7013]	protein_coding	0.05	4.22	0.838798	0.954159	0.251688	0.483971	0.15	-4.14
ENSG00000005108	THSD7A	thrombospondin type 1 domain containing 7A [Source:HGNC Symbol;Acc:HGNC:22207]	protein_coding	-0.19	2.43	0.361144	0.559149	0.0254611	0.107071	0.36	-1.37
ENSG00000005156	LIG3	DNA ligase 3 [Source:HGNC Symbol;Acc:HGNC:6600]	protein_coding	-0.07	4.92	0.378314	0.576581	0.912487	0.958032	0.02	-0.77
ENSG00000005175	RPAP3	RNA polymerase II associated protein 3 [Source:HGNC Symbol;Acc:HGNC:26151]	protein_coding	0.05	4.94	0.410335	0.606416	0.19827	0.420612	0.13	-0.51
ENSG00000005187	ACSM3	acyl-CoA synthetase medium chain family member 3 [Source:HGNC Symbol;Acc:HGNC:10522]	protein_coding	-0.78	4.42	7.22167e-08	1.65961e-06	2.45483e-06	5.75234e-05	0.53	-0.74
ENSG00000005189	REXO5	RNA exonuclease 5 [Source:HGNC Symbol;Acc:HGNC:24661]	protein_coding	0.31	2.93	0.000942634	0.00591499	0.000268787	0.00307866	0.38	-0.58
ENSG00000005194	CIAPIN1	cytokine induced apoptosis inhibitor 1 [Source:HGNC Symbol;Acc:HGNC:28050]	protein_coding	0.03	5.52	0.675868	0.834364	0.164248	0.374785	0.15	-0.6
ENSG00000005206	SPPL2B	signal peptide peptidase like 2B [Source:HGNC Symbol;Acc:HGNC:30627]	protein_coding	-0.18	5.25	0.021243	0.0713273	0.0528727	0.178371	0.14	-0.7
ENSG00000005238	FAM214B	family with sequence similarity 214 member B [Source:HGNC Symbol;Acc:HGNC:25666]	protein_coding	0.16	4.03	0.0333814	0.100888	0.00609609	0.0372412	0.28	-0.61
ENSG00000005243	COPZ2	COPI coat complex subunit zeta 2 [Source:HGNC Symbol;Acc:HGNC:19356]	protein_coding	-0.33	3.17	0.0338866	0.102084	0.416176	0.643548	0.08	-1.6
ENSG00000005249	PRKAR2B	protein kinase cAMP-dependent type II regulatory subunit beta [Source:HGNC Symbol;Acc:HGNC:9392]	protein_coding	-0.22	4.19	0.0768353	0.188942	0.20036	0.423598	0.01	-1.16
ENSG00000005302	MSL3	MSL complex subunit 3 [Source:HGNC Symbol;Acc:HGNC:7370]	protein_coding	0.09	5.17	0.0991514	0.226433	0.0170093	0.0794956	0.3	-0.49
ENSG00000005339	CREBBP	CREB binding protein [Source:HGNC Symbol;Acc:HGNC:2348]	protein_coding	-0.13	7.23	0.107034	0.239532	0.230152	0.461175	0.09	-0.77
ENSG00000005379	TSPOAP1	TSPO associated protein 1 [Source:HGNC Symbol;Acc:HGNC:16831]	protein_coding	-0.35	4.9	0.00178295	0.0100031	0.00756352	0.0438505	0.2	-0.92
ENSG00000005381	MPO	myeloperoxidase [Source:HGNC Symbol;Acc:HGNC:7218]	protein_coding	-0.56	-1.1	0.0041641	0.0200598	0.0440052	0.157559	0.14	-1.6
ENSG00000005421	PON1	paraoxonase 1 [Source:HGNC Symbol;Acc:HGNC:9204]	protein_coding	-1.4	1.54	2.16584e-05	0.000244656	0.0151914	0.0732936	0.22	-2.28
ENSG00000005436	GCFC2	GC-rich sequence DNA-binding factor 2 [Source:HGNC Symbol;Acc:HGNC:1317]	protein_coding	-0.15	4.14	0.0102576	0.0407641	0.023871	0.102124	0.25	-0.55
ENSG00000005448	WDR54	WD repeat domain 54 [Source:HGNC Symbol;Acc:HGNC:25770]	protein_coding	-0.4	5	0.000166872	0.00138712	0.00168716	0.0136663	0.34	-0.77
ENSG00000005469	CROT	carnitine O-octanoyltransferase [Source:HGNC Symbol;Acc:HGNC:2366]	protein_coding	-0.1	3.34	0.18845	0.358789	0.331443	0.569436	0.02	-0.71
ENSG00000005471	ABCB4	ATP binding cassette subfamily B member 4 [Source:HGNC Symbol;Acc:HGNC:45]	protein_coding	0.05	-0.47	0.711676	0.860634	0.0233807	0.100667	0.24	-0.85
ENSG00000005483	KMT2E	lysine methyltransferase 2E (inactive) [Source:HGNC Symbol;Acc:HGNC:18541]	protein_coding	-0.14	6.56	0.0425575	0.121633	0.0445834	0.15892	0.16	-0.5
ENSG00000005486	RHBDD2	rhomboid domain containing 2 [Source:HGNC Symbol;Acc:HGNC:23082]	protein_coding	-0.14	7.65	0.11328	0.248771	0.0107841	0.0567282	0.27	-0.73
ENSG00000005513	SOX8	SRY-box transcription factor 8 [Source:HGNC Symbol;Acc:HGNC:11203]	protein_coding	-1.23	-1.45	2.93323e-08	7.40756e-07	0.00116692	0.0101514	0.46	-1
ENSG00000005700	IBTK	inhibitor of Bruton tyrosine kinase [Source:HGNC Symbol;Acc:HGNC:17853]	protein_coding	-0.07	5.14	0.326091	0.520474	0.517003	0.721176	0.06	-0.71
ENSG00000005801	ZNF195	zinc finger protein 195 [Source:HGNC Symbol;Acc:HGNC:12986]	protein_coding	0.29	4.83	0.000142893	0.00121331	0.112996	0.294358	0.16	-0.72
ENSG00000005810	MYCBP2	MYC binding protein 2 [Source:HGNC Symbol;Acc:HGNC:23386]	protein_coding	0.16	5.15	0.0221762	0.073794	0.0272111	0.112234	0.11	-0.65
ENSG00000005812	FBXL3	F-box and leucine rich repeat protein 3 [Source:HGNC Symbol;Acc:HGNC:13599]	protein_coding	-0.03	5.58	0.681931	0.83936	0.722912	0.854124	0.02	-0.79
ENSG00000005844	ITGAL	integrin subunit alpha L [Source:HGNC Symbol;Acc:HGNC:6148]	protein_coding	1.36	3.47	8.99564e-23	3.30713e-20	3.8451e-25	3.04369e-22	1.1	0.16
ENSG00000005882	PDK2	pyruvate dehydrogenase kinase 2 [Source:HGNC Symbol;Acc:HGNC:8810]	protein_coding	-0.14	5.21	0.123249	0.264507	0.3594	0.588292	0.12	-0.92
ENSG00000005884	ITGA3	integrin subunit alpha 3 [Source:HGNC Symbol;Acc:HGNC:6139]	protein_coding	0.07	8.16	0.544538	0.726019	0.132758	0.327055	0.15	-0.95
ENSG00000005889	ZFX	zinc finger protein X-linked [Source:HGNC Symbol;Acc:HGNC:12869]	protein_coding	0.13	5.39	0.0324488	0.0989317	0.0113828	0.059034	0.3	-0.45
ENSG00000005893	LAMP2	lysosomal associated membrane protein 2 [Source:HGNC Symbol;Acc:HGNC:6501]	protein_coding	0.23	7.57	0.00106389	0.00655451	0.000366501	0.00395855	0.34	-0.39
ENSG00000005961	ITGA2B	integrin subunit alpha 2b [Source:HGNC Symbol;Acc:HGNC:6138]	protein_coding	-0.14	1.88	0.286599	0.479694	0.288815	0.52424	0.06	-1.25
ENSG00000005981	ASB4	ankyrin repeat and SOCS box containing 4 [Source:HGNC Symbol;Acc:HGNC:16009]	protein_coding	-0.75	-1.91	0.0149277	0.054408	0.250992	0.483029	0.14	-2.71
ENSG00000006007	GDE1	glycerophosphodiester phosphodiesterase 1 [Source:HGNC Symbol;Acc:HGNC:29644]	protein_coding	0.12	6.26	0.0687203	0.173459	0.059398	0.193315	0.19	-0.55
ENSG00000006015	REX1BD	required for excision 1-B domain containing [Source:HGNC Symbol;Acc:HGNC:26098]	protein_coding	0.26	5.16	0.00189802	0.0105357	0.00533087	0.0335633	0.29	-0.65
ENSG00000006016	CRLF1	cytokine receptor like factor 1 [Source:HGNC Symbol;Acc:HGNC:2364]	protein_coding	-2.83	2.53	6.06206e-16	6.79713e-14	1.82388e-09	8.82689e-08	0.74	-0.71
ENSG00000006025	OSBPL7	oxysterol binding protein like 7 [Source:HGNC Symbol;Acc:HGNC:16387]	protein_coding	-0.11	4.02	0.228698	0.408001	0.64053	0.801721	0.05	-0.87
ENSG00000006042	TMEM98	transmembrane protein 98 [Source:HGNC Symbol;Acc:HGNC:24529]	protein_coding	-0.56	6.18	1.0233e-06	1.73138e-05	5.57901e-07	1.54472e-05	0.6	-0.7
ENSG00000006047	YBX2	Y-box binding protein 2 [Source:HGNC Symbol;Acc:HGNC:17948]	protein_coding	0.22	3.87	0.169668	0.332314	0.905392	0.95475	0.08	-1.77
ENSG00000006059	KRT33A	keratin 33A [Source:HGNC Symbol;Acc:HGNC:6450]	protein_coding	0.37	-4.17	0.194935	0.367332	0.470237	0.685476	0.07	-2.33
ENSG00000006071	ABCC8	ATP binding cassette subfamily C member 8 [Source:HGNC Symbol;Acc:HGNC:59]	protein_coding	-1.85	-2.06	2.22019e-08	5.80253e-07	2.30216e-05	0.000389532	0.49	-1.6
ENSG00000006116	CACNG3	calcium voltage-gated channel auxiliary subunit gamma 3 [Source:HGNC Symbol;Acc:HGNC:1407]	protein_coding	0.13	-4.68	0.647286	0.811734	0.0417866	0.152088	0.09	0
ENSG00000006118	TMEM132A	transmembrane protein 132A [Source:HGNC Symbol;Acc:HGNC:31092]	protein_coding	-0.47	6.53	0.000100962	0.000902902	0.000263638	0.00303171	0.35	-0.68
ENSG00000006125	AP2B1	adaptor related protein complex 2 subunit beta 1 [Source:HGNC Symbol;Acc:HGNC:563]	protein_coding	0.04	7.32	0.546054	0.727289	0.403184	0.631964	0.02	-0.6
ENSG00000006128	TAC1	tachykinin precursor 1 [Source:HGNC Symbol;Acc:HGNC:11517]	protein_coding	-0.76	-1.31	0.0564974	0.150385	4.87689e-05	0.000735421	0.46	-3.2
ENSG00000006194	ZNF263	zinc finger protein 263 [Source:HGNC Symbol;Acc:HGNC:13056]	protein_coding	-0.03	4.63	0.644389	0.809021	0.75973	0.873494	0.18	-0.63
ENSG00000006210	CX3CL1	C-X3-C motif chemokine ligand 1 [Source:HGNC Symbol;Acc:HGNC:10647]	protein_coding	0.13	5.46	0.393307	0.589155	0.000918223	0.00840214	0.28	-1
ENSG00000006282	SPATA20	spermatogenesis associated 20 [Source:HGNC Symbol;Acc:HGNC:26125]	protein_coding	-0.05	5.91	0.569104	0.746872	0.749905	0.869448	0.02	-0.88
ENSG00000006283	CACNA1G	calcium voltage-gated channel subunit alpha1 G [Source:HGNC Symbol;Acc:HGNC:1394]	protein_coding	-1.34	1.93	3.28241e-08	8.19051e-07	0.000246815	0.0028685	0.51	-1.4
ENSG00000006327	TNFRSF12A	TNF receptor superfamily member 12A [Source:HGNC Symbol;Acc:HGNC:18152]	protein_coding	-0.12	6.47	0.269263	0.458935	0.0371463	0.139755	0.31	-1.1
ENSG00000006377	DLX6	distal-less homeobox 6 [Source:HGNC Symbol;Acc:HGNC:2919]	protein_coding	-0.84	1.57	0.0200514	0.068229	0.476068	0.690664	0.01	-4.2
ENSG00000006451	RALA	RAS like proto-oncogene A [Source:HGNC Symbol;Acc:HGNC:9839]	protein_coding	0.26	6.13	9.96939e-06	0.000125076	1.31991e-05	0.000242978	0.52	-0.35
ENSG00000006453	BAIAP2L1	BAR/IMD domain containing adaptor protein 2 like 1 [Source:HGNC Symbol;Acc:HGNC:21649]	protein_coding	0.03	5.84	0.687059	0.843254	0.298415	0.533636	0.16	-0.75
ENSG00000006459	KDM7A	lysine demethylase 7A [Source:HGNC Symbol;Acc:HGNC:22224]	protein_coding	0.14	4.33	0.08043	0.195484	0.100269	0.272776	0.11	-0.76
ENSG00000006468	ETV1	ETS variant transcription factor 1 [Source:HGNC Symbol;Acc:HGNC:3490]	protein_coding	-0.61	3.63	0.000239823	0.00187859	0.00860918	0.0481309	0.22	-1.46
ENSG00000006530	AGK	acylglycerol kinase [Source:HGNC Symbol;Acc:HGNC:21869]	protein_coding	-0.01	5.18	0.92114	1	0.765796	0.876632	0.1	-0.55
ENSG00000006534	ALDH3B1	aldehyde dehydrogenase 3 family member B1 [Source:HGNC Symbol;Acc:HGNC:410]	protein_coding	-0.03	5.83	0.82838	0.946464	0.350091	0.584547	0.1	-1.43
ENSG00000006555	TTC22	tetratricopeptide repeat domain 22 [Source:HGNC Symbol;Acc:HGNC:26067]	protein_coding	0.16	4.87	0.107503	0.240258	0.0457575	0.161768	0.16	-1.13
ENSG00000006576	PHTF2	putative homeodomain transcription factor 2 [Source:HGNC Symbol;Acc:HGNC:13411]	protein_coding	0.12	4.86	0.0748627	0.18524	0.0674679	0.208684	0.15	-0.66
ENSG00000006606	CCL26	C-C motif chemokine ligand 26 [Source:HGNC Symbol;Acc:HGNC:10625]	protein_coding	-0.43	-1.88	0.0292077	0.0913315	0.667794	0.817588	0.05	-1.87
ENSG00000006607	FARP2	FERM, ARH/RhoGEF and pleckstrin domain protein 2 [Source:HGNC Symbol;Acc:HGNC:16460]	protein_coding	-0.14	5.02	0.0510796	0.139256	0.0625524	0.198146	0.21	-0.61
ENSG00000006611	USH1C	USH1 protein network component harmonin [Source:HGNC Symbol;Acc:HGNC:12597]	protein_coding	-2.1	0.97	7.45527e-09	2.19107e-07	0.000272372	0.0031111	0.36	-2.02
ENSG00000006625	GGCT	gamma-glutamylcyclotransferase [Source:HGNC Symbol;Acc:HGNC:21705]	protein_coding	-0.06	4.5	0.503321	0.688933	0.949642	0.976355	0.04	-0.84
ENSG00000006634	DBF4	DBF4 zinc finger [Source:HGNC Symbol;Acc:HGNC:17364]	protein_coding	0.26	4.27	0.000947064	0.00593787	0.00613311	0.0373842	0.34	-0.64
ENSG00000006638	TBXA2R	thromboxane A2 receptor [Source:HGNC Symbol;Acc:HGNC:11608]	protein_coding	-0.11	1.22	0.341116	0.536915	0.740872	0.86558	0.05	-1.09
ENSG00000006652	IFRD1	interferon related developmental regulator 1 [Source:HGNC Symbol;Acc:HGNC:5456]	protein_coding	0.12	3.17	0.196718	0.36976	0.886509	0.945966	0.07	-0.86
ENSG00000006659	LGALS14	galectin 14 [Source:HGNC Symbol;Acc:HGNC:30054]	protein_coding	0.03	-1.33	0.91488	1	0.776726	0.883369	0.02	-3.52
ENSG00000006695	COX10	cytochrome c oxidase assembly factor heme A:farnesyltransferase COX10 [Source:HGNC Symbol;Acc:HGNC:2260]	protein_coding	0.09	4.14	0.114364	0.250581	0.319696	0.556965	0.04	-0.52
ENSG00000006704	GTF2IRD1	GTF2I repeat domain containing 1 [Source:HGNC Symbol;Acc:HGNC:4661]	protein_coding	-0.22	5.87	0.00392299	0.0191063	0.00795321	0.0454441	0.32	-0.57
ENSG00000006712	PAF1	PAF1 homolog, Paf1/RNA polymerase II complex component [Source:HGNC Symbol;Acc:HGNC:25459]	protein_coding	-0.13	6.07	0.187541	0.357505	0.854405	0.930036	0.01	-0.77
ENSG00000006715	VPS41	VPS41 subunit of HOPS complex [Source:HGNC Symbol;Acc:HGNC:12713]	protein_coding	0.08	5.6	0.181578	0.349058	0.184418	0.402303	0.04	-0.54
ENSG00000006740	ARHGAP44	Rho GTPase activating protein 44 [Source:HGNC Symbol;Acc:HGNC:29096]	protein_coding	-0.59	3.63	1.51559e-05	0.000179949	3.66913e-06	8.19561e-05	0.46	-0.83
ENSG00000006744	ELAC2	elaC ribonuclease Z 2 [Source:HGNC Symbol;Acc:HGNC:14198]	protein_coding	0	5.88	0.97386	1	0.790966	0.892659	0.02	-0.53
ENSG00000006747	SCIN	scinderin [Source:HGNC Symbol;Acc:HGNC:21695]	protein_coding	-0.12	2.61	0.439327	0.635373	5.14763e-06	0.000109238	0.36	-0.53
ENSG00000006756	ARSD	arylsulfatase D [Source:HGNC Symbol;Acc:HGNC:717]	protein_coding	-0.05	5.89	0.611181	0.782437	0.880228	0.943857	0.11	-1.04
ENSG00000006757	PNPLA4	patatin like phospholipase domain containing 4 [Source:HGNC Symbol;Acc:HGNC:24887]	protein_coding	0.05	4.85	0.623721	0.792252	0.626365	0.794088	0.03	-1.23
ENSG00000006788	MYH13	myosin heavy chain 13 [Source:HGNC Symbol;Acc:HGNC:7571]	protein_coding	-1.4	-2.84	1.55157e-06	2.48449e-05	4.05085e-05	0.000628399	0.44	-3.48
ENSG00000006831	ADIPOR2	adiponectin receptor 2 [Source:HGNC Symbol;Acc:HGNC:24041]	protein_coding	-0.08	5.9	0.237773	0.420101	0.849726	0.927334	0.06	-0.67
ENSG00000006837	CDKL3	cyclin dependent kinase like 3 [Source:HGNC Symbol;Acc:HGNC:15483]	protein_coding	-0.19	-0.29	0.0433139	0.123347	0.0706598	0.215649	0.15	-0.74
ENSG00000007001	UPP2	uridine phosphorylase 2 [Source:HGNC Symbol;Acc:HGNC:23061]	protein_coding	0.56	-0.9	0.000274786	0.00211261	0.000385707	0.00413049	0.42	-1.12
ENSG00000007038	PRSS21	serine protease 21 [Source:HGNC Symbol;Acc:HGNC:9485]	protein_coding	0.05	5.64	0.799728	0.92657	0.466287	0.681869	0.07	-2.18
ENSG00000007047	MARK4	microtubule affinity regulating kinase 4 [Source:HGNC Symbol;Acc:HGNC:13538]	protein_coding	-0.24	5.71	0.000914686	0.00577005	0.00209971	0.0163059	0.23	-0.51
ENSG00000007062	PROM1	prominin 1 [Source:HGNC Symbol;Acc:HGNC:9454]	protein_coding	-0.52	4.35	0.0636104	0.163861	0.0522665	0.177046	0.28	-2.69
ENSG00000007080	CCDC124	coiled-coil domain containing 124 [Source:HGNC Symbol;Acc:HGNC:25171]	protein_coding	0	6.57	0.949861	1	0.716216	0.849376	0.02	-0.86
ENSG00000007129	CEACAM21	CEA cell adhesion molecule 21 [Source:HGNC Symbol;Acc:HGNC:28834]	protein_coding	0.66	-0.08	6.09236e-05	0.000590298	4.16688e-13	3.53573e-11	0.64	-0.48
ENSG00000007168	PAFAH1B1	platelet activating factor acetylhydrolase 1b regulatory subunit 1 [Source:HGNC Symbol;Acc:HGNC:8574]	protein_coding	-0.01	6.33	0.899461	0.991246	0.541085	0.739282	0.09	-0.62
ENSG00000007171	NOS2	nitric oxide synthase 2 [Source:HGNC Symbol;Acc:HGNC:7873]	protein_coding	-0.65	-0.75	0.00223045	0.0120405	0.15337	0.359383	0.21	-1.43
ENSG00000007174	DNAH9	dynein axonemal heavy chain 9 [Source:HGNC Symbol;Acc:HGNC:2953]	protein_coding	-1.02	1.52	0.000286698	0.00218839	0.000787293	0.00740948	0.31	-2.12
ENSG00000007202	KIAA0100	KIAA0100 [Source:HGNC Symbol;Acc:HGNC:28960]	protein_coding	0.13	6.69	0.187434	0.357394	0.038431	0.143291	0.1	-0.69
ENSG00000007216	SLC13A2	solute carrier family 13 member 2 [Source:HGNC Symbol;Acc:HGNC:10917]	protein_coding	0.73	1.49	0.0655342	0.167487	0.0419573	0.152465	0.21	-4.16
ENSG00000007237	GAS7	growth arrest specific 7 [Source:HGNC Symbol;Acc:HGNC:4169]	protein_coding	-0.35	4.88	0.00576349	0.0259492	0.133529	0.328125	0.12	-1.07
ENSG00000007255	TRAPPC6A	trafficking protein particle complex 6A [Source:HGNC Symbol;Acc:HGNC:23069]	protein_coding	0.24	4.61	0.0260678	0.0833916	0.405987	0.634396	0.02	-1.08
ENSG00000007264	MATK	megakaryocyte-associated tyrosine kinase [Source:HGNC Symbol;Acc:HGNC:6906]	protein_coding	0.25	1.88	0.149023	0.304021	1.06506e-05	0.000203656	0.39	-1.07
ENSG00000007306	CEACAM7	CEA cell adhesion molecule 7 [Source:HGNC Symbol;Acc:HGNC:1819]	protein_coding	-0.29	-0.13	0.545782	0.727006	0.0467236	0.164048	0.23	-2.64
ENSG00000007312	CD79B	CD79b molecule [Source:HGNC Symbol;Acc:HGNC:1699]	protein_coding	0.57	0.11	0.000864222	0.00550149	2.51709e-07	7.57948e-06	0.52	-0.9
ENSG00000007314	SCN4A	sodium voltage-gated channel alpha subunit 4 [Source:HGNC Symbol;Acc:HGNC:10591]	protein_coding	-0.56	-0.57	0.0171747	0.0606306	0.0233193	0.100481	0.22	-1.69
ENSG00000007341	ST7L	suppression of tumorigenicity 7 like [Source:HGNC Symbol;Acc:HGNC:18441]	protein_coding	0.16	3.83	0.00836309	0.0346425	0.00100334	0.00901537	0.33	-0.38
ENSG00000007350	TKTL1	transketolase like 1 [Source:HGNC Symbol;Acc:HGNC:11835]	protein_coding	0.53	4.09	0.229395	0.408967	0.396901	0.626028	0.11	-5.72
ENSG00000007372	PAX6	paired box 6 [Source:HGNC Symbol;Acc:HGNC:8620]	protein_coding	0.74	2.06	0.0310829	0.0956905	0.000222838	0.00263381	0.43	-3.29
ENSG00000007376	RPUSD1	RNA pseudouridine synthase domain containing 1 [Source:HGNC Symbol;Acc:HGNC:14173]	protein_coding	0.08	5.66	0.332383	0.528018	0.0990414	0.270472	0.11	-0.79
ENSG00000007384	RHBDF1	rhomboid 5 homolog 1 [Source:HGNC Symbol;Acc:HGNC:20561]	protein_coding	-0.26	4.74	0.00662705	0.028904	0.00876136	0.0487365	0.34	-0.84
ENSG00000007392	LUC7L	LUC7 like [Source:HGNC Symbol;Acc:HGNC:6723]	protein_coding	-0.3	4.97	0.000292298	0.002225	0.00459593	0.0299781	0.3	-0.65
ENSG00000007402	CACNA2D2	calcium voltage-gated channel auxiliary subunit alpha2delta 2 [Source:HGNC Symbol;Acc:HGNC:1400]	protein_coding	-1.19	3.64	1.35807e-08	3.76339e-07	5.20274e-12	3.80557e-10	0.71	-0.58
ENSG00000007516	BAIAP3	BAI1 associated protein 3 [Source:HGNC Symbol;Acc:HGNC:948]	protein_coding	-0.45	3.75	0.0128829	0.0486325	0.403744	0.632361	0.11	-1.71
ENSG00000007520	TSR3	TSR3 ribosome maturation factor [Source:HGNC Symbol;Acc:HGNC:14175]	protein_coding	0.1	5.36	0.146583	0.300569	0.0470679	0.164938	0.15	-0.59
ENSG00000007541	PIGQ	phosphatidylinositol glycan anchor biosynthesis class Q [Source:HGNC Symbol;Acc:HGNC:14135]	protein_coding	-0.15	5.47	0.0550508	0.147571	0.177287	0.392828	0.1	-0.69
ENSG00000007545	CRAMP1	cramped chromatin regulator homolog 1 [Source:HGNC Symbol;Acc:HGNC:14122]	protein_coding	-0.03	3.99	0.62821	0.796324	0.749905	0.869448	0.08	-0.64
ENSG00000007866	TEAD3	TEA domain transcription factor 3 [Source:HGNC Symbol;Acc:HGNC:11716]	protein_coding	-0.05	6.28	0.542017	0.723288	0.354726	0.586916	0.19	-0.77
ENSG00000007908	SELE	selectin E [Source:HGNC Symbol;Acc:HGNC:10718]	protein_coding	0.14	-0.56	0.500564	0.686228	0.217283	0.444766	0.1	-2.18
ENSG00000007923	DNAJC11	DnaJ heat shock protein family (Hsp40) member C11 [Source:HGNC Symbol;Acc:HGNC:25570]	protein_coding	0.06	5.21	0.393309	0.589155	0.48102	0.694494	0.04	-0.89
ENSG00000007933	FMO3	flavin containing dimethylaniline monoxygenase 3 [Source:HGNC Symbol;Acc:HGNC:3771]	protein_coding	0.77	1.48	0.00736798	0.0314261	0.0380601	0.142322	0.21	-1.84
ENSG00000007944	MYLIP	myosin regulatory light chain interacting protein [Source:HGNC Symbol;Acc:HGNC:21155]	protein_coding	0.1	5.64	0.215902	0.394371	0.125729	0.316376	0.19	-0.85
ENSG00000007952	NOX1	NADPH oxidase 1 [Source:HGNC Symbol;Acc:HGNC:7889]	protein_coding	-0.19	-0.64	0.123486	0.264576	0.301662	0.537148	0.11	-0.97
ENSG00000007968	E2F2	E2F transcription factor 2 [Source:HGNC Symbol;Acc:HGNC:3114]	protein_coding	0.62	3.89	1.63127e-09	5.62873e-08	9.0197e-09	3.77683e-07	0.49	-0.55
ENSG00000008018	PSMB1	proteasome 20S subunit beta 1 [Source:HGNC Symbol;Acc:HGNC:9537]	protein_coding	0.33	6.94	5.1407e-05	0.000511205	0.000416685	0.00439463	0.25	-0.57
ENSG00000008056	SYN1	synapsin I [Source:HGNC Symbol;Acc:HGNC:11494]	protein_coding	-0.32	2.53	0.0319099	0.0976665	0.149963	0.353973	0.19	-1.5
ENSG00000008083	JARID2	jumonji and AT-rich interaction domain containing 2 [Source:HGNC Symbol;Acc:HGNC:6196]	protein_coding	-0.35	4.9	0.000382195	0.0027872	0.0167806	0.0787644	0.23	-0.76
ENSG00000008086	CDKL5	cyclin dependent kinase like 5 [Source:HGNC Symbol;Acc:HGNC:11411]	protein_coding	-0.23	3.29	0.00880922	0.036123	0.00410635	0.0274763	0.36	-0.8
ENSG00000008118	CAMK1G	calcium/calmodulin dependent protein kinase IG [Source:HGNC Symbol;Acc:HGNC:14585]	protein_coding	-0.91	1.55	1.38824e-05	0.000166227	7.18734e-06	0.000145778	0.42	-1.48
ENSG00000008128	CDK11A	cyclin dependent kinase 11A [Source:HGNC Symbol;Acc:HGNC:1730]	protein_coding	-0.09	-0.01	0.389465	0.586871	0.503586	0.711628	0.05	-1.08
ENSG00000008130	NADK	NAD kinase [Source:HGNC Symbol;Acc:HGNC:29831]	protein_coding	0.28	6.04	0.000171835	0.00142126	0.000127809	0.00165815	0.39	-0.42
ENSG00000008196	TFAP2B	transcription factor AP-2 beta [Source:HGNC Symbol;Acc:HGNC:11743]	protein_coding	-2.4	-2.61	3.01507e-07	5.86173e-06	0.0779574	0.23014	0.11	-1.99
ENSG00000008197	TFAP2D	transcription factor AP-2 delta [Source:HGNC Symbol;Acc:HGNC:15581]	protein_coding	-0.35	-4.9	0.136383	0.284872	0.604892	0.780092	0.02	0
ENSG00000008226	DLEC1	DLEC1 cilia and flagella associated protein [Source:HGNC Symbol;Acc:HGNC:2899]	protein_coding	-1.07	1.86	3.72875e-07	7.07937e-06	0.00301358	0.0215546	0.26	-1.13
ENSG00000008256	CYTH3	cytohesin 3 [Source:HGNC Symbol;Acc:HGNC:9504]	protein_coding	-0.35	5.1	4.77624e-05	0.000480316	2.98288e-05	0.0004854	0.47	-0.47
ENSG00000008277	ADAM22	ADAM metallopeptidase domain 22 [Source:HGNC Symbol;Acc:HGNC:201]	protein_coding	-0.59	1.88	2.27302e-05	0.000254958	0.000178184	0.00217682	0.4	-0.75
ENSG00000008282	SYPL1	synaptophysin like 1 [Source:HGNC Symbol;Acc:HGNC:11507]	protein_coding	0.07	7.07	0.307816	0.504121	0.0575435	0.189036	0.27	-0.54
ENSG00000008283	CYB561	cytochrome b561 [Source:HGNC Symbol;Acc:HGNC:2571]	protein_coding	0.01	6.47	0.879628	0.981283	0.285213	0.522586	0.17	-0.89
ENSG00000008294	SPAG9	sperm associated antigen 9 [Source:HGNC Symbol;Acc:HGNC:14524]	protein_coding	-0.16	5.24	0.0168747	0.0597596	0.0686696	0.211247	0.06	-0.6
ENSG00000008300	CELSR3	cadherin EGF LAG seven-pass G-type receptor 3 [Source:HGNC Symbol;Acc:HGNC:3230]	protein_coding	-0.26	3.3	0.06279	0.162299	0.469947	0.685166	0.11	-1.26
ENSG00000008323	PLEKHG6	pleckstrin homology and RhoGEF domain containing G6 [Source:HGNC Symbol;Acc:HGNC:25562]	protein_coding	-0.19	3.97	0.170414	0.333343	0.253337	0.485831	0.13	-1.16
ENSG00000008324	SS18L2	SS18 like 2 [Source:HGNC Symbol;Acc:HGNC:15593]	protein_coding	0.03	4.4	0.733744	0.875849	0.916432	0.959992	0.08	-0.89
ENSG00000008382	MPND	MPN domain containing [Source:HGNC Symbol;Acc:HGNC:25934]	protein_coding	-0.05	3.19	0.532826	0.715625	0.485986	0.698401	0.01	-0.78
ENSG00000008394	MGST1	microsomal glutathione S-transferase 1 [Source:HGNC Symbol;Acc:HGNC:7061]	protein_coding	0	6.26	0.992683	1	0.509952	0.715632	0.08	-1.64
ENSG00000008405	CRY1	cryptochrome circadian regulator 1 [Source:HGNC Symbol;Acc:HGNC:2384]	protein_coding	-0.1	4.42	0.192892	0.364842	0.593622	0.775824	0.04	-0.81
ENSG00000008438	PGLYRP1	peptidoglycan recognition protein 1 [Source:HGNC Symbol;Acc:HGNC:8904]	protein_coding	-0.55	-2.99	0.00457622	0.0215718	0.0769698	0.228251	0.25	-1.9
ENSG00000008441	NFIX	nuclear factor I X [Source:HGNC Symbol;Acc:HGNC:7788]	protein_coding	-0.54	8.23	2.00625e-06	3.11968e-05	1.00899e-06	2.63822e-05	0.54	-0.55
ENSG00000008513	ST3GAL1	ST3 beta-galactoside alpha-2,3-sialyltransferase 1 [Source:HGNC Symbol;Acc:HGNC:10862]	protein_coding	-0.06	6.81	0.634577	0.800562	0.559006	0.753116	0.05	-1.57
ENSG00000008517	IL32	interleukin 32 [Source:HGNC Symbol;Acc:HGNC:16830]	protein_coding	0.47	6.23	0.0029082	0.0149527	3.79448e-06	8.43973e-05	0.46	-0.83
ENSG00000008710	PKD1	polycystin 1, transient receptor potential channel interacting [Source:HGNC Symbol;Acc:HGNC:9008]	protein_coding	-0.18	5.88	0.0879919	0.207325	0.122325	0.31046	0.14	-0.95
ENSG00000008735	MAPK8IP2	mitogen-activated protein kinase 8 interacting protein 2 [Source:HGNC Symbol;Acc:HGNC:6883]	protein_coding	0.47	3.43	0.0144895	0.0531143	0.00221455	0.0169989	0.36	-1.81
ENSG00000008838	MED24	mediator complex subunit 24 [Source:HGNC Symbol;Acc:HGNC:22963]	protein_coding	-0.13	6.35	0.181861	0.349524	0.541085	0.739282	0.14	-0.68
ENSG00000008853	RHOBTB2	Rho related BTB domain containing 2 [Source:HGNC Symbol;Acc:HGNC:18756]	protein_coding	-0.47	3.86	2.53565e-08	6.53131e-07	5.55028e-07	1.5375e-05	0.49	-0.52
ENSG00000008869	HEATR5B	HEAT repeat containing 5B [Source:HGNC Symbol;Acc:HGNC:29273]	protein_coding	-0.02	4.74	0.698402	0.851833	0.432905	0.657626	0.1	-0.64
ENSG00000008952	SEC62	SEC62 homolog, preprotein translocation factor [Source:HGNC Symbol;Acc:HGNC:11846]	protein_coding	0.01	7.53	0.914871	1	0.9441	0.973567	0.08	-0.72
ENSG00000008988	RPS20	ribosomal protein S20 [Source:HGNC Symbol;Acc:HGNC:10405]	protein_coding	-0.52	10.84	3.17217e-05	0.000339072	0.00920567	0.0506073	0.3	-1.02
ENSG00000009307	CSDE1	cold shock domain containing E1 [Source:HGNC Symbol;Acc:HGNC:29905]	protein_coding	0.12	8.83	0.0655953	0.167629	0.680881	0.825344	0.02	-0.62
ENSG00000009335	UBE3C	ubiquitin protein ligase E3C [Source:HGNC Symbol;Acc:HGNC:16803]	protein_coding	0.21	6.52	0.00267871	0.0140066	0.00138342	0.0116447	0.26	-0.55
ENSG00000009413	REV3L	REV3 like, DNA directed polymerase zeta catalytic subunit [Source:HGNC Symbol;Acc:HGNC:9968]	protein_coding	-0.18	4.11	0.034888	0.104452	0.0407211	0.149335	0.2	-0.82
ENSG00000009694	TENM1	teneurin transmembrane protein 1 [Source:HGNC Symbol;Acc:HGNC:8117]	protein_coding	-0.86	0.88	0.00416696	0.0200657	0.0104639	0.0554878	0.41	-2.94
ENSG00000009709	PAX7	paired box 7 [Source:HGNC Symbol;Acc:HGNC:8621]	protein_coding	-2.97	-2.59	8.02994e-10	2.9701e-08	0.0452973	0.160721	0.11	-1.78
ENSG00000009724	MASP2	mannan binding lectin serine peptidase 2 [Source:HGNC Symbol;Acc:HGNC:6902]	protein_coding	-0.24	0.27	0.0881806	0.207673	0.0372368	0.140023	0.28	-1.39
ENSG00000009765	IYD	iodotyrosine deiodinase [Source:HGNC Symbol;Acc:HGNC:21071]	protein_coding	-0.74	-2.39	0.0111456	0.0434371	0.358749	0.587858	0.15	-2.43
ENSG00000009780	FAM76A	family with sequence similarity 76 member A [Source:HGNC Symbol;Acc:HGNC:28530]	protein_coding	0.23	3.89	0.000183039	0.00149719	0.000108645	0.00144423	0.39	-0.47
ENSG00000009790	TRAF3IP3	TRAF3 interacting protein 3 [Source:HGNC Symbol;Acc:HGNC:30766]	protein_coding	1.26	1.22	5.956e-22	1.99608e-19	1.24985e-24	8.30146e-22	1	0.04
ENSG00000009830	POMT2	protein O-mannosyltransferase 2 [Source:HGNC Symbol;Acc:HGNC:19743]	protein_coding	-0.25	4.65	0.00123546	0.00739741	0.00326643	0.0229896	0.3	-0.64
ENSG00000009844	VTA1	vesicle trafficking 1 [Source:HGNC Symbol;Acc:HGNC:20954]	protein_coding	0.15	5.77	0.0290877	0.0910584	0.00863438	0.0482205	0.28	-0.52
ENSG00000009950	MLXIPL	MLX interacting protein like [Source:HGNC Symbol;Acc:HGNC:12744]	protein_coding	-0.85	4.56	2.77457e-05	0.000302762	8.92249e-05	0.00122729	0.35	-1.35
ENSG00000009954	BAZ1B	bromodomain adjacent to zinc finger domain 1B [Source:HGNC Symbol;Acc:HGNC:961]	protein_coding	0.03	6.86	0.628898	0.796758	0.812495	0.905576	0.2	-0.67
ENSG00000010017	RANBP9	RAN binding protein 9 [Source:HGNC Symbol;Acc:HGNC:13727]	protein_coding	0.21	5.52	0.00162648	0.00926494	0.000621923	0.00609322	0.42	-0.52
ENSG00000010030	ETV7	ETS variant transcription factor 7 [Source:HGNC Symbol;Acc:HGNC:18160]	protein_coding	1.36	3.05	7.02922e-20	1.57341e-17	8.78688e-23	3.45408e-20	1.04	0.12
ENSG00000010072	SPRTN	SprT-like N-terminal domain [Source:HGNC Symbol;Acc:HGNC:25356]	protein_coding	-0.11	3.87	0.0934626	0.216813	0.394291	0.623522	0.01	-0.59
ENSG00000010165	EEF1AKNMT	eEF1A lysine and N-terminal methyltransferase [Source:HGNC Symbol;Acc:HGNC:24248]	protein_coding	0.05	5.67	0.41109	0.607221	0.221389	0.449887	0.17	-0.55
ENSG00000010219	DYRK4	dual specificity tyrosine phosphorylation regulated kinase 4 [Source:HGNC Symbol;Acc:HGNC:3095]	protein_coding	-0.15	4.42	0.110974	0.245891	0.0565055	0.186571	0.16	-0.87
ENSG00000010244	ZNF207	zinc finger protein 207 [Source:HGNC Symbol;Acc:HGNC:12998]	protein_coding	0.1	7.03	0.0105964	0.0416983	0.0026633	0.0195377	0.27	-0.25
ENSG00000010256	UQCRC1	ubiquinol-cytochrome c reductase core protein 1 [Source:HGNC Symbol;Acc:HGNC:12585]	protein_coding	0.09	8	0.199131	0.373041	0.187396	0.406797	0.17	-0.6
ENSG00000010270	STARD3NL	STARD3 N-terminal like [Source:HGNC Symbol;Acc:HGNC:19169]	protein_coding	0.13	5.29	0.0931624	0.216274	0.121605	0.309407	0.18	-0.78
ENSG00000010278	CD9	CD9 molecule [Source:HGNC Symbol;Acc:HGNC:1709]	protein_coding	0.27	9.46	0.00708082	0.030454	0.0223094	0.097244	0.18	-0.93
ENSG00000010282	HHATL	hedgehog acyltransferase like [Source:HGNC Symbol;Acc:HGNC:13242]	protein_coding	-2.44	-2.25	1.24954e-12	8.08069e-11	8.29364e-06	0.000164747	0.46	-1.56
ENSG00000010292	NCAPD2	non-SMC condensin I complex subunit D2 [Source:HGNC Symbol;Acc:HGNC:24305]	protein_coding	0.02	7.5	0.793524	0.922624	0.246379	0.47797	0.1	-0.87
ENSG00000010295	IFFO1	intermediate filament family orphan 1 [Source:HGNC Symbol;Acc:HGNC:24970]	protein_coding	0.35	2.63	0.00256684	0.0135113	4.44106e-07	1.25983e-05	0.55	-0.6
ENSG00000010310	GIPR	gastric inhibitory polypeptide receptor [Source:HGNC Symbol;Acc:HGNC:4271]	protein_coding	-0.35	-0.05	0.0423847	0.121236	0.77797	0.883968	0.02	-1.64
ENSG00000010318	PHF7	PHD finger protein 7 [Source:HGNC Symbol;Acc:HGNC:18458]	protein_coding	0.17	1.7	0.0710092	0.177757	0.0128122	0.0645917	0.32	-0.73
ENSG00000010319	SEMA3G	semaphorin 3G [Source:HGNC Symbol;Acc:HGNC:30400]	protein_coding	-0.36	2.29	0.0122224	0.0466532	0.292447	0.527881	0.14	-1.38
ENSG00000010322	NISCH	nischarin [Source:HGNC Symbol;Acc:HGNC:18006]	protein_coding	-0.28	6.71	0.000260354	0.00201777	0.000123238	0.00160643	0.47	-0.48
ENSG00000010327	STAB1	stabilin 1 [Source:HGNC Symbol;Acc:HGNC:18628]	protein_coding	0.82	5.97	8.78579e-10	3.22217e-08	6.62315e-11	4.14646e-09	0.74	-0.49
ENSG00000010361	FUZ	fuzzy planar cell polarity protein [Source:HGNC Symbol;Acc:HGNC:26219]	protein_coding	-0.05	4.73	0.526951	0.711262	0.836497	0.920328	0.12	-0.79
ENSG00000010379	SLC6A13	solute carrier family 6 member 13 [Source:HGNC Symbol;Acc:HGNC:11046]	protein_coding	-1.19	2.34	4.84919e-05	0.000486443	1.05463e-07	3.5206e-06	0.53	-1.48
ENSG00000010404	IDS	iduronate 2-sulfatase [Source:HGNC Symbol;Acc:HGNC:5389]	protein_coding	0.37	3.22	0.000293702	0.00223342	0.000268787	0.00307866	0.44	-0.84
ENSG00000010438	PRSS3	serine protease 3 [Source:HGNC Symbol;Acc:HGNC:9486]	protein_coding	-0.9	-0.53	0.000460433	0.00326741	0.761245	0.873934	0.04	-1.87
ENSG00000010539	ZNF200	zinc finger protein 200 [Source:HGNC Symbol;Acc:HGNC:12993]	protein_coding	-0.01	3.16	0.796269	0.924624	0.560345	0.754205	0.12	-0.54
ENSG00000010610	CD4	CD4 molecule [Source:HGNC Symbol;Acc:HGNC:1678]	protein_coding	1.05	6.03	1.88485e-21	5.52343e-19	6.21629e-23	2.52964e-20	0.93	-0.04
ENSG00000010626	LRRC23	leucine rich repeat containing 23 [Source:HGNC Symbol;Acc:HGNC:19138]	protein_coding	-0.74	4.01	1.01544e-08	2.90277e-07	2.65394e-06	6.15647e-05	0.39	-0.73
ENSG00000010671	BTK	Bruton tyrosine kinase [Source:HGNC Symbol;Acc:HGNC:1133]	protein_coding	1.29	2.3	3.50235e-24	1.68613e-21	9.98141e-28	1.86057e-24	1.2	0.29
ENSG00000010803	SCMH1	Scm polycomb group protein homolog 1 [Source:HGNC Symbol;Acc:HGNC:19003]	protein_coding	0.06	5.57	0.460795	0.655364	0.0662836	0.206047	0.15	-0.59
ENSG00000010810	FYN	FYN proto-oncogene, Src family tyrosine kinase [Source:HGNC Symbol;Acc:HGNC:4037]	protein_coding	-0.73	5.69	3.91794e-08	9.59923e-07	9.80513e-06	0.000190386	0.34	-0.75
ENSG00000010818	HIVEP2	HIVEP zinc finger 2 [Source:HGNC Symbol;Acc:HGNC:4921]	protein_coding	-0.01	5.82	0.939202	1	0.221014	0.449377	0.16	-0.93
ENSG00000010932	FMO1	flavin containing dimethylaniline monoxygenase 1 [Source:HGNC Symbol;Acc:HGNC:3769]	protein_coding	-0.33	2.21	0.109693	0.244021	0.656983	0.811061	0.12	-2.34
ENSG00000011007	ELOA	elongin A [Source:HGNC Symbol;Acc:HGNC:11620]	protein_coding	0.24	5.71	4.44771e-05	0.00045215	0.00111901	0.00981814	0.42	-0.46
ENSG00000011009	LYPLA2	lysophospholipase 2 [Source:HGNC Symbol;Acc:HGNC:6738]	protein_coding	-0.07	6.57	0.404236	0.600297	0.254579	0.487373	0.2	-0.86
ENSG00000011021	CLCN6	chloride voltage-gated channel 6 [Source:HGNC Symbol;Acc:HGNC:2024]	protein_coding	0	4.54	0.966037	1	0.925909	0.96389	0.17	-1
ENSG00000011028	MRC2	mannose receptor C type 2 [Source:HGNC Symbol;Acc:HGNC:16875]	protein_coding	-0.43	6.71	0.000702829	0.00463963	0.0142006	0.0697536	0.24	-1.06
ENSG00000011052	NME1-NME2	NME1-NME2 readthrough [Source:HGNC Symbol;Acc:HGNC:33531]	protein_coding	0	-5.04	1	1	#NUM!	#NUM!	0	0
ENSG00000011083	SLC6A7	solute carrier family 6 member 7 [Source:HGNC Symbol;Acc:HGNC:11054]	protein_coding	-0.46	-3.3	0.0404445	0.116777	0.760879	0.873739	0.06	-2.18
ENSG00000011105	TSPAN9	tetraspanin 9 [Source:HGNC Symbol;Acc:HGNC:21640]	protein_coding	-0.38	5.86	2.62278e-05	0.000288168	0.000145973	0.00184939	0.41	-0.57
ENSG00000011114	BTBD7	BTB domain containing 7 [Source:HGNC Symbol;Acc:HGNC:18269]	protein_coding	-0.19	5.33	0.00964922	0.0388711	0.0190915	0.0866126	0.25	-0.59
ENSG00000011132	APBA3	amyloid beta precursor protein binding family A member 3 [Source:HGNC Symbol;Acc:HGNC:580]	protein_coding	0.27	4.12	7.24694e-05	0.000683759	0.00136918	0.0115636	0.37	-0.45
ENSG00000011143	MKS1	MKS transition zone complex subunit 1 [Source:HGNC Symbol;Acc:HGNC:7121]	protein_coding	-0.13	4.1	0.0638602	0.164316	0.353693	0.586916	0.02	-0.67
ENSG00000011198	ABHD5	abhydrolase domain containing 5, lysophosphatidic acid acyltransferase [Source:HGNC Symbol;Acc:HGNC:21396]	protein_coding	0.1	4.49	0.173071	0.337073	0.220264	0.448436	0.04	-0.7
ENSG00000011201	ANOS1	anosmin 1 [Source:HGNC Symbol;Acc:HGNC:6211]	protein_coding	-0.02	4.1	0.923959	1	0.22517	0.454833	0.04	-1.84
ENSG00000011258	MBTD1	mbt domain containing 1 [Source:HGNC Symbol;Acc:HGNC:19866]	protein_coding	-0.2	4.68	0.00624211	0.027578	0.0574129	0.188693	0.04	-0.63
ENSG00000011260	UTP18	UTP18 small subunit processome component [Source:HGNC Symbol;Acc:HGNC:24274]	protein_coding	0.19	4.81	0.00312368	0.0158775	0.000902025	0.00828014	0.27	-0.42
ENSG00000011275	RNF216	ring finger protein 216 [Source:HGNC Symbol;Acc:HGNC:21698]	protein_coding	-0.19	5.87	0.00409493	0.0197911	0.00749656	0.0436067	0.3	-0.57
ENSG00000011295	TTC19	tetratricopeptide repeat domain 19 [Source:HGNC Symbol;Acc:HGNC:26006]	protein_coding	-0.13	5.31	0.0242692	0.0790732	0.0127764	0.0644562	0.21	-0.51
ENSG00000011304	PTBP1	polypyrimidine tract binding protein 1 [Source:HGNC Symbol;Acc:HGNC:9583]	protein_coding	0.07	8.4	0.132229	0.278332	0.0767499	0.227762	0.21	-0.35
ENSG00000011347	SYT7	synaptotagmin 7 [Source:HGNC Symbol;Acc:HGNC:11514]	protein_coding	-0.44	4.17	0.0178488	0.0625218	0.0543515	0.181649	0.14	-1.79
ENSG00000011376	LARS2	leucyl-tRNA synthetase 2, mitochondrial [Source:HGNC Symbol;Acc:HGNC:17095]	protein_coding	-0.08	4.74	0.241896	0.424983	0.685262	0.827991	0.06	-0.68
ENSG00000011405	PIK3C2A	phosphatidylinositol-4-phosphate 3-kinase catalytic subunit type 2 alpha [Source:HGNC Symbol;Acc:HGNC:8971]	protein_coding	-0.16	5.83	0.0075807	0.0320875	0.00445489	0.0292862	0.3	-0.48
ENSG00000011422	PLAUR	plasminogen activator, urokinase receptor [Source:HGNC Symbol;Acc:HGNC:9053]	protein_coding	0.39	5.42	0.000601575	0.0040832	3.54723e-07	1.03211e-05	0.43	-0.61
ENSG00000011426	ANLN	anillin actin binding protein [Source:HGNC Symbol;Acc:HGNC:14082]	protein_coding	0.35	5.16	0.000268317	0.00206917	0.000160682	0.00199763	0.38	-0.58
ENSG00000011451	WIZ	WIZ zinc finger [Source:HGNC Symbol;Acc:HGNC:30917]	protein_coding	-0.02	7.07	0.756882	0.894436	0.346513	0.581353	0.15	-0.91
ENSG00000011454	RABGAP1	RAB GTPase activating protein 1 [Source:HGNC Symbol;Acc:HGNC:17155]	protein_coding	-0.11	5.6	0.095066	0.219433	0.0409171	0.149797	0.23	-0.94
ENSG00000011465	DCN	decorin [Source:HGNC Symbol;Acc:HGNC:2705]	protein_coding	-0.51	8.33	0.0089168	0.0364778	0.281642	0.519626	0.12	-2
ENSG00000011478	QPCTL	glutaminyl-peptide cyclotransferase like [Source:HGNC Symbol;Acc:HGNC:25952]	protein_coding	0.17	4.21	0.0566873	0.150765	0.202113	0.425809	0.18	-0.97
ENSG00000011485	PPP5C	protein phosphatase 5 catalytic subunit [Source:HGNC Symbol;Acc:HGNC:9322]	protein_coding	0.01	6.29	0.851892	0.963878	0.786372	0.889456	0.07	-0.8
ENSG00000011523	CEP68	centrosomal protein 68 [Source:HGNC Symbol;Acc:HGNC:29076]	protein_coding	-0.15	5.16	0.0163233	0.0583174	0.00661331	0.0396709	0.37	-0.47
ENSG00000011566	MAP4K3	mitogen-activated protein kinase kinase kinase kinase 3 [Source:HGNC Symbol;Acc:HGNC:6865]	protein_coding	-0.16	5.2	0.00906279	0.0369803	0.0160669	0.0763633	0.28	-0.47
ENSG00000011590	ZBTB32	zinc finger and BTB domain containing 32 [Source:HGNC Symbol;Acc:HGNC:16763]	protein_coding	0.5	-0.35	5.10835e-05	0.000508321	0.00025068	0.00290525	0.38	-0.87
ENSG00000011600	TYROBP	transmembrane immune signaling adaptor TYROBP [Source:HGNC Symbol;Acc:HGNC:12449]	protein_coding	1.24	6.68	7.01515e-24	3.16389e-21	7.0004e-23	2.80915e-20	0.92	0.03
ENSG00000011638	TMEM159	transmembrane protein 159 [Source:HGNC Symbol;Acc:HGNC:30136]	protein_coding	-0.13	4.21	0.251744	0.437333	0.0725386	0.219481	0.33	-0.99
ENSG00000011677	GABRA3	gamma-aminobutyric acid type A receptor subunit alpha3 [Source:HGNC Symbol;Acc:HGNC:4077]	protein_coding	0.06	1.69	0.869256	0.973733	0.286426	0.522586	0.23	-5.84
ENSG00000012048	BRCA1	BRCA1 DNA repair associated [Source:HGNC Symbol;Acc:HGNC:1100]	protein_coding	0.21	3.42	0.121948	0.262953	0.0686696	0.211247	0.09	-1.07
ENSG00000012061	ERCC1	ERCC excision repair 1, endonuclease non-catalytic subunit [Source:HGNC Symbol;Acc:HGNC:3433]	protein_coding	-0.1	5.9	0.208652	0.385985	0.206724	0.431777	0.14	-0.81
ENSG00000012124	CD22	CD22 molecule [Source:HGNC Symbol;Acc:HGNC:1643]	protein_coding	-0.57	4.52	0.0164526	0.0586786	0.00637875	0.0385375	0.24	-1.94
ENSG00000012171	SEMA3B	semaphorin 3B [Source:HGNC Symbol;Acc:HGNC:10724]	protein_coding	-0.27	6.51	0.0238796	0.0782817	0.0257898	0.107982	0.14	-0.99
ENSG00000012174	MBTPS2	membrane bound transcription factor peptidase, site 2 [Source:HGNC Symbol;Acc:HGNC:15455]	protein_coding	0.03	4.43	0.674085	0.832943	0.136385	0.332674	0.11	-0.6
ENSG00000012211	PRICKLE3	prickle planar cell polarity protein 3 [Source:HGNC Symbol;Acc:HGNC:6645]	protein_coding	0.29	5.32	0.00332142	0.016709	9.25963e-05	0.00126553	0.5	-0.62
ENSG00000012223	LTF	lactotransferrin [Source:HGNC Symbol;Acc:HGNC:6720]	protein_coding	1.04	5.75	0.00280604	0.0145345	0.254994	0.487844	0.06	-2.23
ENSG00000012232	EXTL3	exostosin like glycosyltransferase 3 [Source:HGNC Symbol;Acc:HGNC:3518]	protein_coding	-0.5	5.55	1.5645e-07	3.29409e-06	3.28459e-06	7.43732e-05	0.41	-0.54
ENSG00000012504	NR1H4	nuclear receptor subfamily 1 group H member 4 [Source:HGNC Symbol;Acc:HGNC:7967]	protein_coding	-1.51	-2	4.45363e-05	0.0004526	0.0025886	0.0191208	0.3	-3.51
ENSG00000012660	ELOVL5	ELOVL fatty acid elongase 5 [Source:HGNC Symbol;Acc:HGNC:21308]	protein_coding	0.23	6.03	0.0144634	0.0530381	0.0504827	0.172796	0.22	-0.92
ENSG00000012779	ALOX5	arachidonate 5-lipoxygenase [Source:HGNC Symbol;Acc:HGNC:435]	protein_coding	0.81	4.83	4.58349e-09	1.42582e-07	1.54413e-13	1.38768e-11	0.69	-0.37
ENSG00000012817	KDM5D	lysine demethylase 5D [Source:HGNC Symbol;Acc:HGNC:11115]	protein_coding	0.21	-4.68	0.337799	0.533228	0.766638	0.877231	0.03	-1.85
ENSG00000012822	CALCOCO1	calcium binding and coiled-coil domain 1 [Source:HGNC Symbol;Acc:HGNC:29306]	protein_coding	-0.14	6.41	0.0445398	0.12543	0.0407211	0.149335	0.21	-0.53
ENSG00000012963	UBR7	ubiquitin protein ligase E3 component n-recognin 7 [Source:HGNC Symbol;Acc:HGNC:20344]	protein_coding	0.13	5.15	0.0703368	0.176599	0.00695888	0.0411974	0.39	-0.52
ENSG00000012983	MAP4K5	mitogen-activated protein kinase kinase kinase kinase 5 [Source:HGNC Symbol;Acc:HGNC:6867]	protein_coding	-0.03	4.91	0.60055	0.772988	0.376864	0.605997	0.15	-0.58
ENSG00000013016	EHD3	EH domain containing 3 [Source:HGNC Symbol;Acc:HGNC:3244]	protein_coding	-0.17	4.46	0.0608719	0.158558	0.0576743	0.189325	0.2	-0.74
ENSG00000013275	PSMC4	proteasome 26S subunit, ATPase 4 [Source:HGNC Symbol;Acc:HGNC:9551]	protein_coding	-0.02	7.23	0.88012	0.981561	0.315842	0.553076	0.02	-0.89
ENSG00000013288	MAN2B2	mannosidase alpha class 2B member 2 [Source:HGNC Symbol;Acc:HGNC:29623]	protein_coding	0.28	5.83	0.000408812	0.00295713	0.000821978	0.00767086	0.38	-0.6
ENSG00000013293	SLC7A14	solute carrier family 7 member 14 [Source:HGNC Symbol;Acc:HGNC:29326]	protein_coding	-1.92	-2.61	3.14932e-09	1.02111e-07	0.0178073	0.0822346	0.18	-1.34
ENSG00000013297	CLDN11	claudin 11 [Source:HGNC Symbol;Acc:HGNC:8514]	protein_coding	-0.8	3.6	7.87992e-06	0.00010207	0.000861139	0.00796302	0.36	-1.37
ENSG00000013306	SLC25A39	solute carrier family 25 member 39 [Source:HGNC Symbol;Acc:HGNC:24279]	protein_coding	0.02	7.88	0.818103	0.940275	0.428252	0.653529	0.16	-0.77
ENSG00000013364	MVP	major vault protein [Source:HGNC Symbol;Acc:HGNC:7531]	protein_coding	0.38	6.94	4.13298e-05	0.000425479	5.90293e-06	0.000123097	0.43	-0.52
ENSG00000013375	PGM3	phosphoglucomutase 3 [Source:HGNC Symbol;Acc:HGNC:8907]	protein_coding	0.11	4.83	0.110432	0.245368	0.0587301	0.191881	0.18	-0.59
ENSG00000013392	RWDD2A	RWD domain containing 2A [Source:HGNC Symbol;Acc:HGNC:21385]	protein_coding	0.04	3.46	0.551946	0.732135	0.672878	0.820491	0.02	-0.82
ENSG00000013441	CLK1	CDC like kinase 1 [Source:HGNC Symbol;Acc:HGNC:2068]	protein_coding	-0.08	5.67	0.284495	0.477305	0.6026	0.778533	0.09	-0.7
ENSG00000013503	POLR3B	RNA polymerase III subunit B [Source:HGNC Symbol;Acc:HGNC:30348]	protein_coding	-0.12	3.84	0.107076	0.239561	0.125975	0.316733	0.15	-0.68
ENSG00000013523	ANGEL1	angel homolog 1 [Source:HGNC Symbol;Acc:HGNC:19961]	protein_coding	-0.11	5.15	0.165767	0.326527	0.302128	0.537497	0.03	-0.67
ENSG00000013561	RNF14	ring finger protein 14 [Source:HGNC Symbol;Acc:HGNC:10058]	protein_coding	0.26	5.08	7.10869e-05	0.000672824	0.000748564	0.00710625	0.3	-0.54
ENSG00000013563	DNASE1L1	deoxyribonuclease 1 like 1 [Source:HGNC Symbol;Acc:HGNC:2957]	protein_coding	0.31	3.32	0.000126917	0.00109638	6.9835e-05	0.000994924	0.43	-0.59
ENSG00000013573	DDX11	DEAD/H-box helicase 11 [Source:HGNC Symbol;Acc:HGNC:2736]	protein_coding	-0.06	5.4	0.492448	0.679154	0.697731	0.836342	0.03	-0.99
ENSG00000013583	HEBP1	heme binding protein 1 [Source:HGNC Symbol;Acc:HGNC:17176]	protein_coding	-0.15	5.36	0.0649127	0.166367	0.0247505	0.104923	0.17	-0.57
ENSG00000013588	GPRC5A	G protein-coupled receptor class C group 5 member A [Source:HGNC Symbol;Acc:HGNC:9836]	protein_coding	-0.26	6.35	0.193535	0.36584	0.0446891	0.159169	0.15	-1.78
ENSG00000013619	MAMLD1	mastermind like domain containing 1 [Source:HGNC Symbol;Acc:HGNC:2568]	protein_coding	-0.38	4.53	0.0062103	0.0275036	0.00451083	0.0295565	0.35	-1.32
ENSG00000013725	CD6	CD6 molecule [Source:HGNC Symbol;Acc:HGNC:1691]	protein_coding	0.7	2.61	2.17071e-06	3.33694e-05	5.2818e-11	3.37248e-09	0.75	-0.51
ENSG00000013810	TACC3	transforming acidic coiled-coil containing protein 3 [Source:HGNC Symbol;Acc:HGNC:11524]	protein_coding	0.36	6.37	0.000221744	0.0017565	0.000565323	0.0056381	0.33	-0.57
ENSG00000014123	UFL1	UFM1 specific ligase 1 [Source:HGNC Symbol;Acc:HGNC:23039]	protein_coding	0.02	5.24	0.767251	0.902741	0.632723	0.797716	0.04	-0.85
ENSG00000014138	POLA2	DNA polymerase alpha 2, accessory subunit [Source:HGNC Symbol;Acc:HGNC:30073]	protein_coding	0.25	2.58	0.00274575	0.0142808	0.00181149	0.0144601	0.32	-0.62
ENSG00000014164	ZC3H3	zinc finger CCCH-type containing 3 [Source:HGNC Symbol;Acc:HGNC:28972]	protein_coding	-0.05	6.45	0.51343	0.697966	0.660582	0.813168	0.03	-0.87
ENSG00000014216	CAPN1	calpain 1 [Source:HGNC Symbol;Acc:HGNC:1476]	protein_coding	0.08	8.62	0.288969	0.482484	0.072697	0.219799	0.09	-0.58
ENSG00000014257	ACP3	acid phosphatase 3 [Source:HGNC Symbol;Acc:HGNC:125]	protein_coding	1.54	4.2	4.06057e-16	4.73681e-14	1.4524e-09	7.14272e-08	0.66	-1.11
ENSG00000014641	MDH1	malate dehydrogenase 1 [Source:HGNC Symbol;Acc:HGNC:6970]	protein_coding	0.05	6.9	0.472092	0.663805	0.830287	0.916996	0.04	-0.73
ENSG00000014824	SLC30A9	solute carrier family 30 member 9 [Source:HGNC Symbol;Acc:HGNC:1329]	protein_coding	0.09	6.04	0.131753	0.277475	0.154519	0.361099	0.15	-0.63
ENSG00000014914	MTMR11	myotubularin related protein 11 [Source:HGNC Symbol;Acc:HGNC:24307]	protein_coding	0.04	3.7	0.707047	0.857584	0.997223	0.998917	0.02	-1.05
ENSG00000014919	COX15	cytochrome c oxidase assembly homolog COX15 [Source:HGNC Symbol;Acc:HGNC:2263]	protein_coding	-0.02	4.78	0.714345	0.86326	0.840383	0.922174	0.04	-0.62
ENSG00000015133	CCDC88C	coiled-coil domain containing 88C [Source:HGNC Symbol;Acc:HGNC:19967]	protein_coding	-0.3	5.48	0.00343783	0.0171651	0.00966998	0.052507	0.19	-0.89
ENSG00000015153	YAF2	YY1 associated factor 2 [Source:HGNC Symbol;Acc:HGNC:17363]	protein_coding	0.02	4.12	0.765018	0.900877	0.855185	0.930463	0.1	-0.61
ENSG00000015171	ZMYND11	zinc finger MYND-type containing 11 [Source:HGNC Symbol;Acc:HGNC:16966]	protein_coding	-0.06	6.25	0.350064	0.546729	0.974214	0.988081	0.09	-0.74
ENSG00000015285	WAS	WASP actin nucleation promoting factor [Source:HGNC Symbol;Acc:HGNC:12731]	protein_coding	1.05	3.64	2.35001e-21	6.78816e-19	3.40827e-24	1.96947e-21	1.03	0.05
ENSG00000015413	DPEP1	dipeptidase 1 [Source:HGNC Symbol;Acc:HGNC:3002]	protein_coding	-0.34	1.46	0.20051	0.374972	0.850115	0.927707	0.04	-2.25
ENSG00000015475	BID	BH3 interacting domain death agonist [Source:HGNC Symbol;Acc:HGNC:1050]	protein_coding	0.27	5.39	0.00394783	0.0192057	0.000360983	0.00391065	0.35	-0.6
ENSG00000015479	MATR3	matrin 3 [Source:HGNC Symbol;Acc:HGNC:6912]	protein_coding	-0.19	0.76	0.0653848	0.167235	0.0421097	0.152846	0.24	-0.95
ENSG00000015520	NPC1L1	NPC1 like intracellular cholesterol transporter 1 [Source:HGNC Symbol;Acc:HGNC:7898]	protein_coding	-0.87	-0.04	6.21299e-05	0.000600183	0.00100688	0.00904307	0.41	-1.37
ENSG00000015532	XYLT2	xylosyltransferase 2 [Source:HGNC Symbol;Acc:HGNC:15517]	protein_coding	-0.08	5.43	0.248239	0.432782	0.347533	0.582329	0.08	-0.59
ENSG00000015568	RGPD5	RANBP2 like and GRIP domain containing 5 [Source:HGNC Symbol;Acc:HGNC:32418]	protein_coding	-0.17	-3.27	0.189509	0.360263	0.0350924	0.134364	0.25	-1.2
ENSG00000015592	STMN4	stathmin 4 [Source:HGNC Symbol;Acc:HGNC:16078]	protein_coding	-1.79	-2.4	5.02124e-08	1.19822e-06	2.89229e-05	0.000472499	0.41	-1.72
ENSG00000015676	NUDCD3	NudC domain containing 3 [Source:HGNC Symbol;Acc:HGNC:22208]	protein_coding	0.01	6.6	0.814093	0.936932	0.56976	0.761679	0.02	-0.65
ENSG00000016082	ISL1	ISL LIM homeobox 1 [Source:HGNC Symbol;Acc:HGNC:6132]	protein_coding	-0.47	-1.29	0.141988	0.293498	0.446217	0.669366	0.03	-3.95
ENSG00000016391	CHDH	choline dehydrogenase [Source:HGNC Symbol;Acc:HGNC:24288]	protein_coding	-0.15	3.52	0.291148	0.485286	0.0333442	0.129602	0.2	-1.32
ENSG00000016402	IL20RA	interleukin 20 receptor subunit alpha [Source:HGNC Symbol;Acc:HGNC:6003]	protein_coding	-0.2	3.55	0.26471	0.45307	0.984526	0.992877	0.02	-2.03
ENSG00000016490	CLCA1	chloride channel accessory 1 [Source:HGNC Symbol;Acc:HGNC:2015]	protein_coding	-5.16	-2.58	1.65786e-15	1.69874e-13	0.00200873	0.0157432	0.14	0
ENSG00000016602	CLCA4	chloride channel accessory 4 [Source:HGNC Symbol;Acc:HGNC:2018]	protein_coding	-2.61	-2.45	2.76706e-09	9.06316e-08	0.199905	0.423054	0.15	-3.14
ENSG00000017260	ATP2C1	ATPase secretory pathway Ca2+ transporting 1 [Source:HGNC Symbol;Acc:HGNC:13211]	protein_coding	0.11	6.73	0.0492563	0.135462	0.010361	0.0551393	0.34	-0.58
ENSG00000017427	IGF1	insulin like growth factor 1 [Source:HGNC Symbol;Acc:HGNC:5464]	protein_coding	-0.24	2.86	0.21887	0.396046	0.119701	0.306331	0.27	-1.9
ENSG00000017483	SLC38A5	solute carrier family 38 member 5 [Source:HGNC Symbol;Acc:HGNC:18070]	protein_coding	-0.06	3.56	0.765552	0.901384	0.111199	0.291293	0.02	-2.65
ENSG00000017797	RALBP1	ralA binding protein 1 [Source:HGNC Symbol;Acc:HGNC:9841]	protein_coding	0.2	6.83	0.00883355	0.0362056	0.00891594	0.0493777	0.18	-0.55
ENSG00000018189	RUFY3	RUN and FYVE domain containing 3 [Source:HGNC Symbol;Acc:HGNC:30285]	protein_coding	0.25	4.48	0.000833928	0.00535325	0.124749	0.31465	0.13	-0.75
ENSG00000018236	CNTN1	contactin 1 [Source:HGNC Symbol;Acc:HGNC:2171]	protein_coding	-0.76	3.48	0.000220234	0.00174701	0.000743177	0.00706091	0.38	-1.62
ENSG00000018280	SLC11A1	solute carrier family 11 member 1 [Source:HGNC Symbol;Acc:HGNC:10907]	protein_coding	0.76	3.98	2.06267e-12	1.27415e-10	4.15134e-11	2.69232e-09	0.65	-0.44
ENSG00000018408	WWTR1	WW domain containing transcription regulator 1 [Source:HGNC Symbol;Acc:HGNC:24042]	protein_coding	-0.06	6.65	0.43987	0.635804	0.791732	0.893079	0.06	-0.73
ENSG00000018607	ZNF806	zinc finger protein 806 [Source:HGNC Symbol;Acc:HGNC:33228]	transcribed_unprocessed_pseudogene	0.05	-2.13	0.770826	0.905537	0.646224	0.80426	0.02	-2.07
ENSG00000018610	CXorf56	chromosome X open reading frame 56 [Source:HGNC Symbol;Acc:HGNC:26239]	protein_coding	0.18	4.3	0.00266607	0.0139489	0.000180315	0.00219868	0.33	-0.39
ENSG00000018625	ATP1A2	ATPase Na+/K+ transporting subunit alpha 2 [Source:HGNC Symbol;Acc:HGNC:800]	protein_coding	-2.45	2.08	3.64888e-13	2.56182e-11	2.29771e-10	1.31589e-08	0.76	-0.7
ENSG00000018699	TTC27	tetratricopeptide repeat domain 27 [Source:HGNC Symbol;Acc:HGNC:25986]	protein_coding	0.07	4.28	0.215066	0.394371	0.531908	0.732566	0.12	-0.58
ENSG00000018869	ZNF582	zinc finger protein 582 [Source:HGNC Symbol;Acc:HGNC:26421]	protein_coding	-0.13	0.94	0.218949	0.396154	0.0249425	0.105521	0.18	-0.76
ENSG00000019102	VSIG2	V-set and immunoglobulin domain containing 2 [Source:HGNC Symbol;Acc:HGNC:17149]	protein_coding	-0.83	3.48	0.00659331	0.02879	0.000954814	0.00866561	0.28	-3.56
ENSG00000019144	PHLDB1	pleckstrin homology like domain family B member 1 [Source:HGNC Symbol;Acc:HGNC:23697]	protein_coding	-0.37	6.13	0.000172866	0.00142842	3.75505e-05	0.000589692	0.29	-0.69
ENSG00000019186	CYP24A1	cytochrome P450 family 24 subfamily A member 1 [Source:HGNC Symbol;Acc:HGNC:2602]	protein_coding	-0.11	1.29	0.737174	0.878629	0.0644642	0.202251	0.23	-2.89
ENSG00000019485	PRDM11	PR/SET domain 11 [Source:HGNC Symbol;Acc:HGNC:13996]	protein_coding	-0.4	4.41	4.43855e-05	0.000451446	5.87876e-05	0.000861318	0.34	-0.58
ENSG00000019505	SYT13	synaptotagmin 13 [Source:HGNC Symbol;Acc:HGNC:14962]	protein_coding	-0.26	3.88	0.146297	0.30014	0.000689996	0.0066386	0.33	-1.55
ENSG00000019549	SNAI2	snail family transcriptional repressor 2 [Source:HGNC Symbol;Acc:HGNC:11094]	protein_coding	-0.53	3.71	0.00324904	0.016419	0.297031	0.532415	0.06	-1.86
ENSG00000019991	HGF	hepatocyte growth factor [Source:HGNC Symbol;Acc:HGNC:4893]	protein_coding	0.07	1.36	0.68715	0.843315	2.46685e-06	5.77814e-05	0.55	-0.66
ENSG00000019995	ZRANB1	zinc finger RANBP2-type containing 1 [Source:HGNC Symbol;Acc:HGNC:18224]	protein_coding	-0.09	3.79	0.350349	0.547087	0.191421	0.410817	0.18	-0.95
ENSG00000020129	NCDN	neurochondrin [Source:HGNC Symbol;Acc:HGNC:17597]	protein_coding	-0.14	5.74	0.0672099	0.170598	0.43994	0.663706	0.12	-0.8
ENSG00000020181	ADGRA2	adhesion G protein-coupled receptor A2 [Source:HGNC Symbol;Acc:HGNC:17849]	protein_coding	-0.64	4.77	3.64395e-05	0.000381699	0.0146786	0.0714395	0.35	-1.34
ENSG00000020219	CCT8L1P	chaperonin containing TCP1 subunit 8 like 1, pseudogene [Source:HGNC Symbol;Acc:HGNC:32153]	processed_pseudogene	-0.3	-3.25	0.0903477	0.211569	0.167167	0.37917	0.1	-1.62
ENSG00000020256	ZFP64	ZFP64 zinc finger protein [Source:HGNC Symbol;Acc:HGNC:15940]	protein_coding	-0.09	5.22	0.108227	0.241594	0.44289	0.666434	0.05	-0.56
ENSG00000020426	MNAT1	MNAT1 component of CDK activating kinase [Source:HGNC Symbol;Acc:HGNC:7181]	protein_coding	-0.05	3.75	0.401352	0.597199	0.410497	0.638543	0.1	-0.6
ENSG00000020577	SAMD4A	sterile alpha motif domain containing 4A [Source:HGNC Symbol;Acc:HGNC:23023]	protein_coding	-0.29	3.71	0.00390802	0.019041	0.0244964	0.104067	0.25	-0.85
ENSG00000020633	RUNX3	RUNX family transcription factor 3 [Source:HGNC Symbol;Acc:HGNC:10473]	protein_coding	-0.07	5.4	0.742064	0.88239	0.000676343	0.00653444	0.37	-2.63
ENSG00000020922	MRE11	MRE11 homolog, double strand break repair nuclease [Source:HGNC Symbol;Acc:HGNC:7230]	protein_coding	-0.07	4.97	0.264572	0.452862	0.754435	0.871325	0.03	-0.65
ENSG00000021300	PLEKHB1	pleckstrin homology domain containing B1 [Source:HGNC Symbol;Acc:HGNC:19079]	protein_coding	-0.76	6.2	7.58785e-07	1.32683e-05	2.26094e-05	0.000383359	0.53	-0.74
ENSG00000021355	SERPINB1	serpin family B member 1 [Source:HGNC Symbol;Acc:HGNC:3311]	protein_coding	0.47	6.33	5.75579e-06	7.77609e-05	1.22303e-08	5.00516e-07	0.61	-0.56
ENSG00000021461	CYP3A43	cytochrome P450 family 3 subfamily A member 43 [Source:HGNC Symbol;Acc:HGNC:17450]	protein_coding	-0.07	-3.03	0.733408	0.875592	0.563858	0.756871	0.11	-2.28
ENSG00000021488	SLC7A9	solute carrier family 7 member 9 [Source:HGNC Symbol;Acc:HGNC:11067]	protein_coding	0.22	-0.09	0.150112	0.305573	0.972627	0.987304	0.02	-1.51
[truncated: 59,314 more rows]

## Sheet: 3) M vs other
ensembl_gene_id	external_gene_name	description	gene_biotype	logFC	logCPM	QLF_pvalue	QLF_FDR	MW_pvalue	MW_FDR	n_score	b_score
[truncated: 59,706 more rows]

## Sheet: 4) P vs other
ensembl_gene_id	external_gene_name	description	gene_biotype	logFC	logCPM	QLF_pvalue	QLF_FDR	MW_pvalue	MW_FDR	n_score	b_score
[truncated: 59,706 more rows]

[truncated: 6 more sheets: 5) D vs I, 6) D vs M, 7) D vs P, 8) I vs M, 9) I vs P, 10) M vs P]
