# Supplementary material for: OVsignGenes: A Gene Expression-Based Neural Network Model Estimated Molecular Subtype of High-Grade Serous Ovarian Carcinoma
Source: Cancers (Basel). 2024 Nov 25;16(23):3951. doi: 10.3390/cancers16233951 (PMC11639876; doi:10.3390/cancers16233951)
Supplement: Supplementary file 1 [file cancers-16-03951-s001.zip › ST2_DEA_results_passed.xlsx]

## Sheet: 1) D vs other
ensembl_gene_id	external_gene_name	description	gene_biotype	logFC	logCPM	QLF_pvalue	QLF_FDR	MW_pvalue	MW_FDR	n_score	b_score
ENSG00000023902	PLEKHO1	pleckstrin homology domain containing O1 [Source:HGNC Symbol;Acc:HGNC:24310]	protein_coding	-0.8	5.67	1.57527e-21	7.76879e-19	1.66964e-20	4.824e-16	0.98	-0.05
ENSG00000134901	POGLUT2	protein O-glucosyltransferase 2 [Source:HGNC Symbol;Acc:HGNC:19350]	protein_coding	-0.89	2.81	1.96303e-18	6.13801e-16	6.3496e-17	4.0768e-13	0.9	-0.13
ENSG00000183160	TMEM119	transmembrane protein 119 [Source:HGNC Symbol;Acc:HGNC:27884]	protein_coding	-1.78	3.98	2.946e-21	1.41829e-18	1.39467e-19	1.88118e-15	0.83	-0.2
ENSG00000277443	MARCKS	myristoylated alanine rich protein kinase C substrate [Source:HGNC Symbol;Acc:HGNC:6759]	protein_coding	-0.93	7.21	5.22519e-28	5.11226e-25	2.3663e-25	1.36737e-20	1.03	0.04

## Sheet: 2) I vs other
ensembl_gene_id	external_gene_name	description	gene_biotype	logFC	logCPM	QLF_pvalue	QLF_FDR	MW_pvalue	MW_FDR	n_score	b_score
ENSG00000000938	FGR	FGR proto-oncogene, Src family tyrosine kinase [Source:HGNC Symbol;Acc:HGNC:3697]	protein_coding	0.87	2.79	1.48461e-11	7.85834e-10	5.35358e-20	1.23743e-17	0.91	-0.06
ENSG00000004468	CD38	CD38 molecule [Source:HGNC Symbol;Acc:HGNC:1667]	protein_coding	1.92	2.86	1.02131e-33	1.54882e-30	6.02718e-28	1.38443e-24	1.16	0.29
ENSG00000005844	ITGAL	integrin subunit alpha L [Source:HGNC Symbol;Acc:HGNC:6148]	protein_coding	1.36	3.47	8.99564e-23	3.30713e-20	3.8451e-25	3.04369e-22	1.1	0.16
ENSG00000010030	ETV7	ETS variant transcription factor 7 [Source:HGNC Symbol;Acc:HGNC:18160]	protein_coding	1.36	3.05	7.02922e-20	1.57341e-17	8.78688e-23	3.45408e-20	1.04	0.12
ENSG00000010610	CD4	CD4 molecule [Source:HGNC Symbol;Acc:HGNC:1678]	protein_coding	1.05	6.03	1.88485e-21	5.52343e-19	6.21629e-23	2.52964e-20	0.93	-0.04
ENSG00000010671	BTK	Bruton tyrosine kinase [Source:HGNC Symbol;Acc:HGNC:1133]	protein_coding	1.29	2.3	3.50235e-24	1.68613e-21	9.98141e-28	1.86057e-24	1.2	0.29
ENSG00000011600	TYROBP	transmembrane immune signaling adaptor TYROBP [Source:HGNC Symbol;Acc:HGNC:12449]	protein_coding	1.24	6.68	7.01515e-24	3.16389e-21	7.0004e-23	2.80915e-20	0.92	0.03
ENSG00000015285	WAS	WASP actin nucleation promoting factor [Source:HGNC Symbol;Acc:HGNC:12731]	protein_coding	1.05	3.64	2.35001e-21	6.78816e-19	3.40827e-24	1.96947e-21	1.03	0.05
ENSG00000025708	TYMP	thymidine phosphorylase [Source:HGNC Symbol;Acc:HGNC:3148]	protein_coding	1.38	5.79	7.85817e-27	5.75627e-24	4.23978e-29	1.6333e-25	1.27	0.38
ENSG00000026751	SLAMF7	SLAM family member 7 [Source:HGNC Symbol;Acc:HGNC:21394]	protein_coding	1.96	3.35	1.54881e-24	7.96195e-22	3.30137e-22	1.17759e-19	0.85	0.03
ENSG00000028137	TNFRSF1B	TNF receptor superfamily member 1B [Source:HGNC Symbol;Acc:HGNC:11917]	protein_coding	0.95	4.88	3.17455e-16	3.7611e-14	9.54047e-19	1.66555e-16	0.95	-0.06
ENSG00000038945	MSR1	macrophage scavenger receptor 1 [Source:HGNC Symbol;Acc:HGNC:7376]	protein_coding	1.13	5.07	6.99466e-20	1.57147e-17	2.27445e-23	1.05143e-20	0.99	0.02
ENSG00000043462	LCP2	lymphocyte cytosolic protein 2 [Source:HGNC Symbol;Acc:HGNC:6529]	protein_coding	1.3	4.32	3.51582e-28	3.09086e-25	4.4008e-31	5.086e-27	1.32	0.31
ENSG00000060558	GNA15	G protein subunit alpha 15 [Source:HGNC Symbol;Acc:HGNC:4383]	protein_coding	0.9	2.67	3.17877e-13	2.26054e-11	8.63539e-17	1.14976e-14	0.91	-0.11
ENSG00000063660	GPC1	glypican 1 [Source:HGNC Symbol;Acc:HGNC:4449]	protein_coding	-0.84	6.84	2.41523e-13	1.76091e-11	2.09606e-13	1.86626e-11	0.83	-0.18
ENSG00000066294	CD84	CD84 molecule [Source:HGNC Symbol;Acc:HGNC:1704]	protein_coding	1.1	3.77	7.4633e-15	6.97572e-13	1.52488e-22	5.75917e-20	1.03	0.15
ENSG00000066336	SPI1	Spi-1 proto-oncogene [Source:HGNC Symbol;Acc:HGNC:11241]	protein_coding	1.18	5.27	8.24806e-23	3.06949e-20	5.84051e-24	3.15415e-21	0.99	-0.01
ENSG00000068079	IFI35	interferon induced protein 35 [Source:HGNC Symbol;Acc:HGNC:5399]	protein_coding	1.13	5.23	1.19316e-26	8.51497e-24	1.01498e-21	3.20495e-19	0.98	0.06
ENSG00000072694	FCGR2B	Fc fragment of IgG receptor IIb [Source:HGNC Symbol;Acc:HGNC:3618]	protein_coding	1.32	3.52	1.69183e-18	2.95753e-16	5.06558e-20	1.17556e-17	0.98	0.03
ENSG00000077420	APBB1IP	amyloid beta precursor protein binding family B member 1 interacting protein [Source:HGNC Symbol;Acc:HGNC:17379]	protein_coding	1.2	3.71	2.21242e-19	4.41464e-17	5.30454e-23	2.2052e-20	0.91	0.02
ENSG00000081237	PTPRC	protein tyrosine phosphatase receptor type C [Source:HGNC Symbol;Acc:HGNC:9666]	protein_coding	1.27	4.44	7.99965e-20	1.7775e-17	1.416e-27	2.4795e-24	1.18	0.19
ENSG00000082074	FYB1	FYN binding protein 1 [Source:HGNC Symbol;Acc:HGNC:4036]	protein_coding	1.22	4.08	3.80399e-19	7.3722e-17	3.09028e-25	2.48016e-22	1.03	0.05
ENSG00000085514	PILRA	paired immunoglobin like type 2 receptor alpha [Source:HGNC Symbol;Acc:HGNC:20396]	protein_coding	0.84	3.63	2.20589e-17	3.14846e-15	1.07271e-17	1.60171e-15	0.78	-0.17
ENSG00000086730	LAT2	linker for activation of T cells family member 2 [Source:HGNC Symbol;Acc:HGNC:12749]	protein_coding	1.12	3.4	2.25661e-24	1.1129e-21	2.69557e-24	1.60581e-21	1.07	0.04
ENSG00000089692	LAG3	lymphocyte activating 3 [Source:HGNC Symbol;Acc:HGNC:6476]	protein_coding	1.59	3.12	4.33586e-34	7.10846e-31	5.55662e-27	6.42178e-24	1.15	0.31
ENSG00000090382	LYZ	lysozyme [Source:HGNC Symbol;Acc:HGNC:6740]	protein_coding	1.68	5.6	2.09197e-17	3.00541e-15	1.32946e-20	3.35472e-18	0.95	-0.14
ENSG00000100055	CYTH4	cytohesin 4 [Source:HGNC Symbol;Acc:HGNC:9505]	protein_coding	1.07	3.66	1.0464e-17	1.58291e-15	1.91172e-21	5.75357e-19	0.99	0.02
ENSG00000100365	NCF4	neutrophil cytosolic factor 4 [Source:HGNC Symbol;Acc:HGNC:7662]	protein_coding	1.07	2.48	9.79245e-21	2.56039e-18	7.57675e-23	3.01946e-20	1.07	0.04
ENSG00000100368	CSF2RB	colony stimulating factor 2 receptor subunit beta [Source:HGNC Symbol;Acc:HGNC:2436]	protein_coding	0.95	2.77	6.70609e-10	2.52665e-08	2.04406e-18	3.37475e-16	0.98	-0.13
ENSG00000100385	IL2RB	interleukin 2 receptor subunit beta [Source:HGNC Symbol;Acc:HGNC:6009]	protein_coding	1.48	3.91	8.10867e-20	1.79515e-17	9.02307e-24	4.57367e-21	1.02	0.11
ENSG00000100453	GZMB	granzyme B [Source:HGNC Symbol;Acc:HGNC:4709]	protein_coding	1.79	2.18	1.15728e-21	3.65629e-19	1.6952e-20	4.22229e-18	0.95	-0.05
ENSG00000102032	RENBP	renin binding protein [Source:HGNC Symbol;Acc:HGNC:9959]	protein_coding	0.88	3.16	6.9404e-14	5.56885e-12	5.76532e-17	7.93212e-15	0.92	-0.14
ENSG00000102879	CORO1A	coronin 1A [Source:HGNC Symbol;Acc:HGNC:2252]	protein_coding	0.95	5.36	3.0514e-15	3.00638e-13	4.82785e-17	6.72234e-15	0.79	-0.2
ENSG00000104894	CD37	CD37 molecule [Source:HGNC Symbol;Acc:HGNC:1666]	protein_coding	1.02	4.19	3.91767e-19	7.56835e-17	1.30308e-22	4.98666e-20	1.07	0.05
ENSG00000104972	LILRB1	leukocyte immunoglobulin like receptor B1 [Source:HGNC Symbol;Acc:HGNC:6605]	protein_coding	1.27	2.95	1.40338e-21	4.27783e-19	1.05427e-27	1.90378e-24	1.13	0.31
ENSG00000105122	RASAL3	RAS protein activator like 3 [Source:HGNC Symbol;Acc:HGNC:26129]	protein_coding	1.12	2.63	1.20779e-19	2.5439e-17	4.54471e-21	1.26868e-18	0.94	-0.11
ENSG00000105374	NKG7	natural killer cell granule protein 7 [Source:HGNC Symbol;Acc:HGNC:7830]	protein_coding	1.54	3.24	5.632e-20	1.28339e-17	3.49997e-22	1.22068e-19	0.98	0.08
ENSG00000105851	PIK3CG	phosphatidylinositol-4,5-bisphosphate 3-kinase catalytic subunit gamma [Source:HGNC Symbol;Acc:HGNC:8978]	protein_coding	1.13	2.54	4.32685e-19	8.27971e-17	9.02307e-24	4.57367e-21	1.03	-0.03
ENSG00000105967	TFEC	transcription factor EC [Source:HGNC Symbol;Acc:HGNC:11754]	protein_coding	1.55	2.56	2.96411e-30	3.45775e-27	1.10562e-32	6.38881e-28	1.33	0.64
ENSG00000106560	GIMAP2	GTPase, IMAP family member 2 [Source:HGNC Symbol;Acc:HGNC:21789]	protein_coding	0.92	2.49	6.58684e-16	7.37191e-14	1.65039e-19	3.34623e-17	0.87	-0.15
ENSG00000107099	DOCK8	dedicator of cytokinesis 8 [Source:HGNC Symbol;Acc:HGNC:19191]	protein_coding	0.98	4.05	1.06657e-16	1.36206e-14	7.25195e-20	1.63693e-17	0.97	-0.02
ENSG00000108700	CCL8	C-C motif chemokine ligand 8 [Source:HGNC Symbol;Acc:HGNC:10635]	protein_coding	1.64	2.43	5.32072e-24	2.48641e-21	8.87404e-23	3.46477e-20	1.01	0.07
ENSG00000108798	ABI3	ABI family member 3 [Source:HGNC Symbol;Acc:HGNC:29859]	protein_coding	1.34	3.49	3.57396e-31	4.8177e-28	2.75015e-27	3.78375e-24	1	0.07
ENSG00000110031	LPXN	leupaxin [Source:HGNC Symbol;Acc:HGNC:14061]	protein_coding	0.92	3.57	8.14401e-29	7.96799e-26	2.06637e-24	1.28392e-21	1.03	0.04
ENSG00000110077	MS4A6A	membrane spanning 4-domains A6A [Source:HGNC Symbol;Acc:HGNC:13375]	protein_coding	1.28	4.94	1.30442e-20	3.31119e-18	3.78363e-23	1.63162e-20	0.95	0.04
ENSG00000110324	IL10RA	interleukin 10 receptor subunit alpha [Source:HGNC Symbol;Acc:HGNC:5964]	protein_coding	1.23	4.14	1.47758e-20	3.70373e-18	1.34312e-24	8.81955e-22	1.13	0.25
ENSG00000110848	CD69	CD69 molecule [Source:HGNC Symbol;Acc:HGNC:1694]	protein_coding	1.35	2.28	2.68389e-18	4.50982e-16	7.73312e-20	1.72532e-17	0.91	-0.13
ENSG00000110876	SELPLG	selectin P ligand [Source:HGNC Symbol;Acc:HGNC:10722]	protein_coding	1.14	4.21	2.4931e-20	5.97752e-18	1.50483e-21	4.62535e-19	0.92	-0.07
ENSG00000110934	BIN2	bridging integrator 2 [Source:HGNC Symbol;Acc:HGNC:1053]	protein_coding	1.2	2.75	6.35055e-22	2.11662e-19	9.27151e-25	6.53359e-22	1.07	0.13
ENSG00000111348	ARHGDIB	Rho GDP dissociation inhibitor beta [Source:HGNC Symbol;Acc:HGNC:679]	protein_coding	0.82	6.35	2.01655e-15	2.03534e-13	6.27175e-19	1.12202e-16	0.94	-0.06
ENSG00000114013	CD86	CD86 molecule [Source:HGNC Symbol;Acc:HGNC:1705]	protein_coding	1.35	3.52	5.36285e-27	4.01618e-24	1.37062e-31	1.98003e-27	1.37	0.41
ENSG00000115165	CYTIP	cytohesin 1 interacting protein [Source:HGNC Symbol;Acc:HGNC:9506]	protein_coding	1.19	2.4	5.30605e-20	1.21919e-17	1.55511e-22	5.79755e-20	1.01	0.05
ENSG00000115232	ITGA4	integrin subunit alpha 4 [Source:HGNC Symbol;Acc:HGNC:6140]	protein_coding	0.94	3.04	2.87428e-14	2.47311e-12	2.25214e-18	3.66591e-16	0.85	-0.11
ENSG00000115415	STAT1	signal transducer and activator of transcription 1 [Source:HGNC Symbol;Acc:HGNC:11362]	protein_coding	0.9	8.22	3.96858e-19	7.64235e-17	5.50359e-20	1.26703e-17	1	0.01
ENSG00000115919	KYNU	kynureninase [Source:HGNC Symbol;Acc:HGNC:6469]	protein_coding	1.01	2.23	3.15424e-13	2.24573e-11	9.94163e-21	2.55323e-18	1.1	0.04
ENSG00000115956	PLEK	pleckstrin [Source:HGNC Symbol;Acc:HGNC:9070]	protein_coding	1.29	4.28	6.69127e-23	2.55278e-20	1.97665e-28	5.43909e-25	1.21	0.29
ENSG00000116701	NCF2	neutrophil cytosolic factor 2 [Source:HGNC Symbol;Acc:HGNC:7661]	protein_coding	1.06	3.2	2.63573e-18	4.44121e-16	2.06187e-20	5.09168e-18	0.96	-0.01
ENSG00000116824	CD2	CD2 molecule [Source:HGNC Symbol;Acc:HGNC:1639]	protein_coding	1.62	2.88	1.17766e-20	3.03985e-18	3.97848e-26	4.1053e-23	1.04	0.31
ENSG00000117091	CD48	CD48 molecule [Source:HGNC Symbol;Acc:HGNC:1683]	protein_coding	1.56	2.41	7.8762e-27	5.75627e-24	2.28357e-29	1.01505e-25	1.21	0.29
ENSG00000121858	TNFSF10	TNF superfamily member 10 [Source:HGNC Symbol;Acc:HGNC:11925]	protein_coding	1.19	7.35	2.85073e-14	2.45633e-12	4.956e-18	7.65728e-16	0.86	-0.1
ENSG00000122122	SASH3	SAM and SH3 domain containing 3 [Source:HGNC Symbol;Acc:HGNC:15975]	protein_coding	1.36	3.42	6.41267e-24	2.94691e-21	3.68516e-27	4.95225e-24	1.09	0.11
ENSG00000122862	SRGN	serglycin [Source:HGNC Symbol;Acc:HGNC:9361]	protein_coding	1.22	6.26	4.49182e-25	2.54649e-22	2.15993e-28	5.67326e-25	1.28	0.34
ENSG00000123329	ARHGAP9	Rho GTPase activating protein 9 [Source:HGNC Symbol;Acc:HGNC:14130]	protein_coding	1.13	2.58	8.77144e-20	1.92781e-17	4.66229e-23	1.9665e-20	0.99	0.02
ENSG00000123338	NCKAP1L	NCK associated protein 1 like [Source:HGNC Symbol;Acc:HGNC:4862]	protein_coding	1.18	4.26	1.04309e-18	1.88878e-16	5.49579e-24	2.99598e-21	0.91	-0.09
ENSG00000124256	ZBP1	Z-DNA binding protein 1 [Source:HGNC Symbol;Acc:HGNC:16176]	protein_coding	1.38	2.6	8.27891e-14	6.57328e-12	3.91162e-20	9.15113e-18	0.95	-0.04
ENSG00000126882	FAM78A	family with sequence similarity 78 member A [Source:HGNC Symbol;Acc:HGNC:25465]	protein_coding	0.89	2.79	4.99601e-18	7.95428e-16	1.9972e-19	3.97959e-17	0.85	-0.04
ENSG00000127507	ADGRE2	adhesion G protein-coupled receptor E2 [Source:HGNC Symbol;Acc:HGNC:3337]	protein_coding	0.87	2	1.71797e-09	5.9077e-08	1.10977e-18	1.91427e-16	1.05	0.06
ENSG00000127951	FGL2	fibrinogen like 2 [Source:HGNC Symbol;Acc:HGNC:3696]	protein_coding	1.5	4.47	2.26727e-26	1.52814e-23	4.77719e-27	5.75104e-24	1.17	0.4
ENSG00000128284	APOL3	apolipoprotein L3 [Source:HGNC Symbol;Acc:HGNC:14868]	protein_coding	1.24	4.42	2.29454e-18	3.91727e-16	7.65202e-23	3.02857e-20	1.08	0.15
ENSG00000128340	RAC2	Rac family small GTPase 2 [Source:HGNC Symbol;Acc:HGNC:9802]	protein_coding	0.96	4.82	1.52236e-15	1.57588e-13	5.99725e-19	1.07625e-16	0.9	-0.11
ENSG00000130147	SH3BP4	SH3 domain binding protein 4 [Source:HGNC Symbol;Acc:HGNC:10826]	protein_coding	-0.85	6.67	4.7735e-15	4.57442e-13	1.57268e-15	1.77495e-13	0.86	-0.14
ENSG00000130203	APOE	apolipoprotein E [Source:HGNC Symbol;Acc:HGNC:613]	protein_coding	1.09	8.5	2.62688e-17	3.68857e-15	3.74744e-18	5.91655e-16	0.89	-0.08
ENSG00000130487	KLHDC7B	kelch domain containing 7B [Source:HGNC Symbol;Acc:HGNC:25145]	protein_coding	1.37	2.95	4.11026e-14	3.43428e-12	3.39924e-22	1.20506e-19	1.12	0.27
ENSG00000130592	LSP1	lymphocyte specific protein 1 [Source:HGNC Symbol;Acc:HGNC:6707]	protein_coding	0.9	4.99	2.69895e-15	2.68831e-13	2.34777e-16	2.96214e-14	0.86	-0.17
ENSG00000130755	GMFG	glia maturation factor gamma [Source:HGNC Symbol;Acc:HGNC:4374]	protein_coding	0.97	2.95	9.12854e-20	1.99905e-17	7.8417e-19	1.39425e-16	0.83	-0.14
ENSG00000131042	LILRB2	leukocyte immunoglobulin like receptor B2 [Source:HGNC Symbol;Acc:HGNC:6606]	protein_coding	1.22	2.86	2.09676e-19	4.21157e-17	4.52595e-27	5.56452e-24	1.22	0.23
ENSG00000132274	TRIM22	tripartite motif containing 22 [Source:HGNC Symbol;Acc:HGNC:16379]	protein_coding	1.03	5.75	6.62257e-18	1.03006e-15	6.69576e-21	1.79127e-18	0.98	-0.01
ENSG00000133106	EPSTI1	epithelial stromal interaction 1 [Source:HGNC Symbol;Acc:HGNC:16465]	protein_coding	1.07	5.01	2.09576e-17	3.00541e-15	3.01822e-20	7.20692e-18	1.06	0.08
ENSG00000133561	GIMAP6	GTPase, IMAP family member 6 [Source:HGNC Symbol;Acc:HGNC:21918]	protein_coding	1.04	3.39	1.34556e-20	3.40092e-18	3.58635e-24	2.05185e-21	1.07	0.18
ENSG00000133574	GIMAP4	GTPase, IMAP family member 4 [Source:HGNC Symbol;Acc:HGNC:21872]	protein_coding	1.16	4.08	2.94304e-26	1.96181e-23	2.6911e-27	3.78375e-24	1.14	0.22
ENSG00000134028	ADAMDEC1	ADAM like decysin 1 [Source:HGNC Symbol;Acc:HGNC:16299]	protein_coding	1.69	2.75	1.79044e-13	1.35084e-11	2.95446e-24	1.74207e-21	1.15	0.29
ENSG00000134061	CD180	CD180 molecule [Source:HGNC Symbol;Acc:HGNC:6726]	protein_coding	1.13	2.5	4.90131e-18	7.82405e-16	1.57869e-21	4.80128e-19	0.94	-0.09
ENSG00000134516	DOCK2	dedicator of cytokinesis 2 [Source:HGNC Symbol;Acc:HGNC:2988]	protein_coding	1.09	3.45	9.81755e-16	1.0711e-13	1.45984e-20	3.66769e-18	0.93	-0.11
ENSG00000134955	SLC37A2	solute carrier family 37 member 2 [Source:HGNC Symbol;Acc:HGNC:20644]	protein_coding	0.98	3.37	3.33161e-15	3.24912e-13	1.22365e-18	2.09197e-16	0.89	-0.16
ENSG00000135077	HAVCR2	hepatitis A virus cellular receptor 2 [Source:HGNC Symbol;Acc:HGNC:18437]	protein_coding	1.24	3.94	1.17113e-23	4.96788e-21	1.34262e-29	6.46526e-26	1.23	0.32
ENSG00000135094	SDS	serine dehydratase [Source:HGNC Symbol;Acc:HGNC:10691]	protein_coding	1.15	3.5	1.00553e-19	2.17065e-17	4.9023e-21	1.34895e-18	0.93	-0.08
ENSG00000135838	NPL	N-acetylneuraminate pyruvate lyase [Source:HGNC Symbol;Acc:HGNC:16781]	protein_coding	0.8	3.46	1.61595e-15	1.6586e-13	2.24702e-19	4.41646e-17	0.9	-0.03
ENSG00000135905	DOCK10	dedicator of cytokinesis 10 [Source:HGNC Symbol;Acc:HGNC:23479]	protein_coding	0.91	3.09	4.90706e-16	5.6057e-14	1.62064e-19	3.3327e-17	0.9	-0.05
ENSG00000136250	AOAH	acyloxyacyl hydrolase [Source:HGNC Symbol;Acc:HGNC:548]	protein_coding	1.2	2.96	2.69407e-14	2.3346e-12	2.64108e-24	1.58973e-21	1.13	0.26
ENSG00000136286	MYO1G	myosin IG [Source:HGNC Symbol;Acc:HGNC:13880]	protein_coding	0.94	3	6.50881e-19	1.21859e-16	3.55569e-18	5.6292e-16	0.86	-0.09
ENSG00000136869	TLR4	toll like receptor 4 [Source:HGNC Symbol;Acc:HGNC:11850]	protein_coding	0.94	3.21	2.13934e-13	1.57682e-11	1.30205e-18	2.21291e-16	0.96	-0.03
ENSG00000137462	TLR2	toll like receptor 2 [Source:HGNC Symbol;Acc:HGNC:11848]	protein_coding	1.1	3.68	4.38036e-21	1.18622e-18	5.32188e-27	6.27602e-24	1.28	0.3
ENSG00000137496	IL18BP	interleukin 18 binding protein [Source:HGNC Symbol;Acc:HGNC:5987]	protein_coding	0.86	3.93	1.44872e-19	2.9891e-17	1.17949e-17	1.75662e-15	0.88	-0.09
ENSG00000137752	CASP1	caspase 1 [Source:HGNC Symbol;Acc:HGNC:1499]	protein_coding	1.08	4.01	5.29306e-21	1.41444e-18	2.05702e-25	1.7741e-22	0.99	0.01
ENSG00000138496	PARP9	poly(ADP-ribose) polymerase family member 9 [Source:HGNC Symbol;Acc:HGNC:24118]	protein_coding	0.8	6.75	6.11768e-17	8.10259e-15	3.11768e-18	4.97666e-16	0.82	-0.2
ENSG00000138646	HERC5	HECT and RLD domain containing E3 ubiquitin protein ligase 5 [Source:HGNC Symbol;Acc:HGNC:24368]	protein_coding	1.19	4.63	5.53937e-18	8.75048e-16	3.35243e-17	4.78321e-15	0.77	-0.19
ENSG00000138755	CXCL9	C-X-C motif chemokine ligand 9 [Source:HGNC Symbol;Acc:HGNC:7098]	protein_coding	2.28	5.32	1.22056e-23	5.14161e-21	2.18034e-20	5.36132e-18	1.01	0.2
ENSG00000140105	WARS1	tryptophanyl-tRNA synthetase 1 [Source:HGNC Symbol;Acc:HGNC:12729]	protein_coding	0.82	7.29	1.67793e-16	2.08572e-14	1.72733e-16	2.22798e-14	0.87	-0.16
ENSG00000140678	ITGAX	integrin subunit alpha X [Source:HGNC Symbol;Acc:HGNC:6152]	protein_coding	0.98	4.05	1.40232e-15	1.47682e-13	2.14748e-19	4.24972e-17	0.96	-0.1
ENSG00000140749	IGSF6	immunoglobulin superfamily member 6 [Source:HGNC Symbol;Acc:HGNC:5953]	protein_coding	1.08	2.9	1.16596e-21	3.66463e-19	5.81182e-21	1.56933e-18	0.96	-0.1
ENSG00000140968	IRF8	interferon regulatory factor 8 [Source:HGNC Symbol;Acc:HGNC:5358]	protein_coding	1.04	3.23	4.63618e-15	4.44985e-13	9.12501e-19	1.60759e-16	0.9	-0.11
ENSG00000141506	PIK3R5	phosphoinositide-3-kinase regulatory subunit 5 [Source:HGNC Symbol;Acc:HGNC:30035]	protein_coding	0.98	2.77	2.73038e-16	3.27322e-14	1.06548e-19	2.28879e-17	0.99	0
ENSG00000141655	TNFRSF11A	TNF receptor superfamily member 11a [Source:HGNC Symbol;Acc:HGNC:11908]	protein_coding	0.99	2.27	3.98893e-13	2.77487e-11	1.50483e-21	4.62535e-19	0.98	0.02
ENSG00000142347	MYO1F	myosin IF [Source:HGNC Symbol;Acc:HGNC:7600]	protein_coding	0.9	4.1	1.552e-15	1.60382e-13	6.48784e-17	8.80046e-15	0.88	-0.2
ENSG00000142512	SIGLEC10	sialic acid binding Ig like lectin 10 [Source:HGNC Symbol;Acc:HGNC:15620]	protein_coding	1.01	2.35	7.58886e-10	2.82764e-08	9.86086e-22	3.13082e-19	0.9	-0.08
ENSG00000142583	SLC2A5	solute carrier family 2 member 5 [Source:HGNC Symbol;Acc:HGNC:11010]	protein_coding	0.94	3.28	2.68009e-11	1.33149e-09	7.46875e-16	8.84389e-14	0.8	-0.2
ENSG00000143110	C1orf162	chromosome 1 open reading frame 162 [Source:HGNC Symbol;Acc:HGNC:28344]	protein_coding	1.01	4.39	2.40284e-21	6.8753e-19	3.06923e-23	1.3436e-20	1.02	0.04
ENSG00000143119	CD53	CD53 molecule [Source:HGNC Symbol;Acc:HGNC:1686]	protein_coding	1.35	4.9	1.68609e-25	1.00273e-22	5.47167e-30	3.16181e-26	1.22	0.29
ENSG00000143226	FCGR2A	Fc fragment of IgG receptor IIa [Source:HGNC Symbol;Acc:HGNC:3616]	protein_coding	0.95	5.11	2.70806e-14	2.34338e-12	2.47386e-21	7.18353e-19	0.99	-0.03
ENSG00000143851	PTPN7	protein tyrosine phosphatase non-receptor type 7 [Source:HGNC Symbol;Acc:HGNC:9659]	protein_coding	1.25	2.77	2.92206e-24	1.41802e-21	2.49414e-27	3.69549e-24	1.09	0.16
ENSG00000145416	MARCHF1	membrane associated ring-CH-type finger 1 [Source:HGNC Symbol;Acc:HGNC:26077]	protein_coding	0.93	3.47	7.03089e-22	2.33057e-19	2.38454e-24	1.46586e-21	1.13	0.12
ENSG00000147168	IL2RG	interleukin 2 receptor subunit gamma [Source:HGNC Symbol;Acc:HGNC:6010]	protein_coding	1.44	3	6.15552e-21	1.63769e-18	2.86216e-23	1.27223e-20	1.02	0
ENSG00000147443	DOK2	docking protein 2 [Source:HGNC Symbol;Acc:HGNC:2991]	protein_coding	1.05	2.51	1.10532e-17	1.66374e-15	8.23777e-21	2.15393e-18	0.8	-0.13
ENSG00000149781	FERMT3	fermitin family member 3 [Source:HGNC Symbol;Acc:HGNC:23151]	protein_coding	1.18	4.34	2.1106e-25	1.23105e-22	4.6642e-26	4.72844e-23	1.1	0.18
ENSG00000153283	CD96	CD96 molecule [Source:HGNC Symbol;Acc:HGNC:16892]	protein_coding	1.31	2.12	7.28729e-23	2.76279e-20	8.70001e-22	2.80855e-19	1.02	0.13
ENSG00000153563	CD8A	CD8a molecule [Source:HGNC Symbol;Acc:HGNC:1706]	protein_coding	1.61	2.96	5.8291e-23	2.23793e-20	2.1281e-19	4.22585e-17	0.96	-0.18
ENSG00000154451	GBP5	guanylate binding protein 5 [Source:HGNC Symbol;Acc:HGNC:19895]	protein_coding	1.76	4.11	7.88985e-26	4.934e-23	1.56571e-28	4.76183e-25	1.03	0.26
ENSG00000155307	SAMSN1	SAM domain, SH3 domain and nuclear localization signals 1 [Source:HGNC Symbol;Acc:HGNC:10528]	protein_coding	1.27	2.74	7.38841e-24	3.28426e-21	1.48213e-30	9.51611e-27	1.24	0.29
ENSG00000155629	PIK3AP1	phosphoinositide-3-kinase adaptor protein 1 [Source:HGNC Symbol;Acc:HGNC:30034]	protein_coding	0.81	4.05	2.21595e-13	1.62933e-11	1.75403e-21	5.30663e-19	1.13	0.1
ENSG00000155926	SLA	Src like adaptor [Source:HGNC Symbol;Acc:HGNC:10902]	protein_coding	1.18	3.4	1.44992e-20	3.64947e-18	1.92955e-26	2.14421e-23	1.17	0.23
ENSG00000155962	CLIC2	chloride intracellular channel 2 [Source:HGNC Symbol;Acc:HGNC:2063]	protein_coding	0.84	2.42	5.40489e-15	5.12282e-13	4.82801e-18	7.49964e-16	0.93	-0.07
ENSG00000156587	UBE2L6	ubiquitin conjugating enzyme E2 L6 [Source:HGNC Symbol;Acc:HGNC:12490]	protein_coding	0.95	7.42	3.29609e-21	9.08821e-19	4.41087e-20	1.02775e-17	0.96	-0.06
ENSG00000158517	NCF1	neutrophil cytosolic factor 1 [Source:HGNC Symbol;Acc:HGNC:7660]	protein_coding	1.48	2	1.8402e-27	1.46877e-24	3.11634e-26	3.27414e-23	1.05	0.11
ENSG00000158869	FCER1G	Fc fragment of IgE receptor Ig [Source:HGNC Symbol;Acc:HGNC:3611]	protein_coding	1.26	6.28	5.3286e-24	2.48641e-21	4.73287e-25	3.5518e-22	1.07	0.08
ENSG00000159189	C1QC	complement C1q C chain [Source:HGNC Symbol;Acc:HGNC:1245]	protein_coding	1.48	7.79	1.55342e-27	1.25641e-24	1.59649e-27	2.63581e-24	1.17	0.26
ENSG00000160255	ITGB2	integrin subunit beta 2 [Source:HGNC Symbol;Acc:HGNC:6155]	protein_coding	1.03	6.33	2.95303e-13	2.11739e-11	3.43607e-19	6.44654e-17	0.91	-0.18
ENSG00000160791	CCR5	C-C motif chemokine receptor 5 [Source:HGNC Symbol;Acc:HGNC:1606]	protein_coding	1.51	2.22	1.14597e-24	5.99261e-22	8.52906e-30	4.48047e-26	1.2	0.56
ENSG00000161405	IKZF3	IKAROS family zinc finger 3 [Source:HGNC Symbol;Acc:HGNC:13178]	protein_coding	1.22	2.96	2.9065e-16	3.46702e-14	5.56836e-16	6.70349e-14	0.85	-0.19
ENSG00000162511	LAPTM5	lysosomal protein transmembrane 5 [Source:HGNC Symbol;Acc:HGNC:29612]	protein_coding	1.31	7.03	4.51821e-21	1.21811e-18	4.24171e-27	5.32842e-24	1.17	0.25
ENSG00000162654	GBP4	guanylate binding protein 4 [Source:HGNC Symbol;Acc:HGNC:20480]	protein_coding	1.72	5.81	6.60771e-31	8.3505e-28	4.06213e-27	5.21622e-24	1.06	0.15
ENSG00000163563	MNDA	myeloid cell nuclear differentiation antigen [Source:HGNC Symbol;Acc:HGNC:7183]	protein_coding	1.23	2.93	1.00003e-19	2.16649e-17	2.38103e-25	2.02335e-22	1.13	0.23
ENSG00000163823	CCR1	C-C motif chemokine receptor 1 [Source:HGNC Symbol;Acc:HGNC:1602]	protein_coding	1.07	3.64	2.98997e-17	4.15037e-15	5.76331e-25	4.2156e-22	1.08	0.11
ENSG00000164136	IL15	interleukin 15 [Source:HGNC Symbol;Acc:HGNC:5977]	protein_coding	1.28	3.07	2.02161e-18	3.51378e-16	1.12552e-19	2.40882e-17	0.78	-0.17
ENSG00000164691	TAGAP	T cell activation RhoGTPase activating protein [Source:HGNC Symbol;Acc:HGNC:15669]	protein_coding	1.27	2.14	7.42838e-24	3.28426e-21	2.16983e-26	2.36573e-23	1.06	0.16
ENSG00000165168	CYBB	cytochrome b-245 beta chain [Source:HGNC Symbol;Acc:HGNC:2578]	protein_coding	1.39	5.78	2.84045e-21	8.01404e-19	9.16955e-26	8.41051e-23	1.14	0.26
ENSG00000166710	B2M	beta-2-microglobulin [Source:HGNC Symbol;Acc:HGNC:914]	protein_coding	1	10.9	2.51927e-22	8.98933e-20	4.96547e-24	2.75894e-21	1.07	0.11
ENSG00000167208	SNX20	sorting nexin 20 [Source:HGNC Symbol;Acc:HGNC:30390]	protein_coding	1.42	2.22	5.42698e-23	2.12388e-20	2.60487e-27	3.76306e-24	1.12	0.31
ENSG00000167613	LAIR1	leukocyte associated immunoglobulin like receptor 1 [Source:HGNC Symbol;Acc:HGNC:6477]	protein_coding	1.12	4.67	1.02805e-17	1.55904e-15	4.26616e-25	3.24369e-22	1.1	0.2
ENSG00000167851	CD300A	CD300a molecule [Source:HGNC Symbol;Acc:HGNC:19319]	protein_coding	1.13	2.97	3.28262e-21	9.08821e-19	4.33465e-22	1.48212e-19	0.91	0.01
ENSG00000167895	TMC8	transmembrane channel like 8 [Source:HGNC Symbol;Acc:HGNC:20474]	protein_coding	0.93	3.58	5.57878e-18	8.78985e-16	3.13975e-19	5.9291e-17	0.82	-0.11
ENSG00000168062	BATF2	basic leucine zipper ATF-like transcription factor 2 [Source:HGNC Symbol;Acc:HGNC:25163]	protein_coding	1.19	3.34	2.6234e-19	5.16674e-17	1.33859e-19	2.823e-17	0.81	-0.2
ENSG00000168404	MLKL	mixed lineage kinase domain like pseudokinase [Source:HGNC Symbol;Acc:HGNC:26617]	protein_coding	0.83	2.71	1.51694e-15	1.57296e-13	1.14992e-18	1.97762e-16	0.91	-0.11
ENSG00000168918	INPP5D	inositol polyphosphate-5-phosphatase D [Source:HGNC Symbol;Acc:HGNC:6079]	protein_coding	0.93	4.49	6.2728e-13	4.24674e-11	1.4133e-17	2.07806e-15	0.88	-0.19
ENSG00000168961	LGALS9	galectin 9 [Source:HGNC Symbol;Acc:HGNC:6570]	protein_coding	0.8	6.55	4.6292e-12	2.70527e-10	5.66881e-17	7.81795e-15	0.86	-0.16
ENSG00000169245	CXCL10	C-X-C motif chemokine ligand 10 [Source:HGNC Symbol;Acc:HGNC:10637]	protein_coding	2.08	6.25	1.59029e-31	2.24342e-28	3.1452e-32	9.08727e-28	1.3	0.68
ENSG00000169248	CXCL11	C-X-C motif chemokine ligand 11 [Source:HGNC Symbol;Acc:HGNC:10638]	protein_coding	1.97	4.09	1.434e-24	7.43472e-22	6.22915e-28	1.38443e-24	1.13	0.48
ENSG00000169403	PTAFR	platelet activating factor receptor [Source:HGNC Symbol;Acc:HGNC:9582]	protein_coding	0.9	4.55	1.05524e-12	6.9276e-11	2.0225e-16	2.56858e-14	0.84	-0.19
ENSG00000169413	RNASE6	ribonuclease A family member k6 [Source:HGNC Symbol;Acc:HGNC:10048]	protein_coding	1.21	3.67	9.37728e-22	3.02567e-19	5.31411e-22	1.775e-19	1.01	-0.01
ENSG00000169896	ITGAM	integrin subunit alpha M [Source:HGNC Symbol;Acc:HGNC:6149]	protein_coding	1.06	3.51	6.52377e-14	5.24843e-12	1.50036e-18	2.52029e-16	0.87	-0.18
ENSG00000170458	CD14	CD14 molecule [Source:HGNC Symbol;Acc:HGNC:1628]	protein_coding	1.05	6.61	1.08571e-15	1.17187e-13	3.72629e-19	6.92359e-17	0.86	-0.13
ENSG00000170909	OSCAR	osteoclast associated Ig-like receptor [Source:HGNC Symbol;Acc:HGNC:29960]	protein_coding	0.86	2.56	4.46249e-11	2.13313e-09	5.9932e-16	7.14056e-14	0.86	-0.17
ENSG00000171115	GIMAP8	GTPase, IMAP family member 8 [Source:HGNC Symbol;Acc:HGNC:21792]	protein_coding	0.91	2.19	1.66785e-15	1.7061e-13	3.46718e-19	6.46294e-17	1.06	0.06
ENSG00000171860	C3AR1	complement C3a receptor 1 [Source:HGNC Symbol;Acc:HGNC:1319]	protein_coding	1.14	4.05	1.08654e-16	1.38175e-14	4.39245e-23	1.86631e-20	1.12	0.12
ENSG00000172243	CLEC7A	C-type lectin domain containing 7A [Source:HGNC Symbol;Acc:HGNC:14558]	protein_coding	1.2	3.16	2.71823e-18	4.53218e-16	8.64083e-27	9.7904e-24	1.22	0.3
ENSG00000173193	PARP14	poly(ADP-ribose) polymerase family member 14 [Source:HGNC Symbol;Acc:HGNC:29232]	protein_coding	0.85	7.03	2.28871e-17	3.25899e-15	1.75881e-19	3.54121e-17	0.9	-0.08
ENSG00000173221	GLRX	glutaredoxin [Source:HGNC Symbol;Acc:HGNC:4330]	protein_coding	0.8	3.81	4.72154e-14	3.90202e-12	4.36144e-17	6.11712e-15	0.78	-0.2
ENSG00000173369	C1QB	complement C1q B chain [Source:HGNC Symbol;Acc:HGNC:1242]	protein_coding	1.51	7.84	1.05403e-26	7.61163e-24	3.08338e-26	3.27414e-23	1.09	0.16
ENSG00000173372	C1QA	complement C1q A chain [Source:HGNC Symbol;Acc:HGNC:1241]	protein_coding	1.48	7.06	6.71885e-28	5.66063e-25	1.58339e-25	1.40764e-22	1.15	0.19
ENSG00000173391	OLR1	oxidized low density lipoprotein receptor 1 [Source:HGNC Symbol;Acc:HGNC:8133]	protein_coding	0.82	3.58	3.19611e-07	6.1685e-06	5.9932e-16	7.14056e-14	0.95	-0.08
ENSG00000173762	CD7	CD7 molecule [Source:HGNC Symbol;Acc:HGNC:1695]	protein_coding	1.33	2.9	8.82339e-18	1.34818e-15	3.80459e-20	8.97339e-18	0.91	-0.14
ENSG00000174125	TLR1	toll like receptor 1 [Source:HGNC Symbol;Acc:HGNC:11847]	protein_coding	0.82	2.85	8.02144e-12	4.50121e-10	3.55794e-17	5.05148e-15	0.85	-0.19
ENSG00000174498	IGDCC3	immunoglobulin superfamily DCC subclass member 3 [Source:HGNC Symbol;Acc:HGNC:9700]	protein_coding	-5.14	2.06	7.64707e-24	3.33721e-21	1.39091e-16	1.8143e-14	0.86	-0.11
ENSG00000175489	LRRC25	leucine rich repeat containing 25 [Source:HGNC Symbol;Acc:HGNC:29806]	protein_coding	1.02	3.23	4.882e-17	6.56634e-15	5.59628e-21	1.51822e-18	0.94	-0.1
ENSG00000177409	SAMD9L	sterile alpha motif domain containing 9 like [Source:HGNC Symbol;Acc:HGNC:1349]	protein_coding	1.03	5.1	1.01841e-15	1.10711e-13	2.92565e-17	4.195e-15	0.84	-0.16
ENSG00000177575	CD163	CD163 molecule [Source:HGNC Symbol;Acc:HGNC:1631]	protein_coding	0.95	5.1	1.55524e-09	5.40637e-08	7.11999e-20	1.61345e-17	1.02	-0.1
ENSG00000179144	GIMAP7	GTPase, IMAP family member 7 [Source:HGNC Symbol;Acc:HGNC:22404]	protein_coding	1.09	2.01	1.14852e-19	2.43599e-17	7.52271e-24	3.98807e-21	0.99	-0.02
ENSG00000180644	PRF1	perforin 1 [Source:HGNC Symbol;Acc:HGNC:9360]	protein_coding	1.59	2.15	7.14192e-26	4.56512e-23	3.05825e-25	2.48016e-22	1.05	0.15
ENSG00000182866	LCK	LCK proto-oncogene, Src family tyrosine kinase [Source:HGNC Symbol;Acc:HGNC:6524]	protein_coding	1.17	2.38	5.0388e-19	9.58162e-17	9.04408e-19	1.5982e-16	0.97	-0.09
ENSG00000184060	ADAP2	ArfGAP with dual PH domains 2 [Source:HGNC Symbol;Acc:HGNC:16487]	protein_coding	0.99	3.56	1.27166e-21	3.93567e-19	3.19414e-23	1.38777e-20	1.11	0.07
ENSG00000184371	CSF1	colony stimulating factor 1 [Source:HGNC Symbol;Acc:HGNC:2432]	protein_coding	1.05	7.02	1.84361e-16	2.26384e-14	5.13186e-18	7.88683e-16	0.94	-0.06
ENSG00000184588	PDE4B	phosphodiesterase 4B [Source:HGNC Symbol;Acc:HGNC:8781]	protein_coding	1.07	3.39	1.52153e-13	1.1655e-11	9.22582e-16	1.077e-13	0.74	-0.2
ENSG00000185811	IKZF1	IKAROS family zinc finger 1 [Source:HGNC Symbol;Acc:HGNC:13176]	protein_coding	1.04	3.29	3.66321e-15	3.56106e-13	1.29265e-20	3.27612e-18	0.97	-0.05
ENSG00000185862	EVI2B	ecotropic viral integration site 2B [Source:HGNC Symbol;Acc:HGNC:3500]	protein_coding	1.21	3.67	2.97246e-19	5.81643e-17	9.87078e-26	8.91223e-23	1.08	0.12
ENSG00000186517	ARHGAP30	Rho GTPase activating protein 30 [Source:HGNC Symbol;Acc:HGNC:27414]	protein_coding	0.82	4.13	2.33235e-17	3.31336e-15	6.73697e-19	1.20153e-16	1.04	0.04
ENSG00000186818	LILRB4	leukocyte immunoglobulin like receptor B4 [Source:HGNC Symbol;Acc:HGNC:6608]	protein_coding	1.53	4.36	4.19208e-27	3.17865e-24	1.15958e-28	3.89208e-25	1.18	0.37
ENSG00000187474	FPR3	formyl peptide receptor 3 [Source:HGNC Symbol;Acc:HGNC:3828]	protein_coding	1.23	4.37	2.02779e-16	2.46504e-14	1.02782e-24	7.07056e-22	1.1	0.3
ENSG00000187688	TRPV2	transient receptor potential cation channel subfamily V member 2 [Source:HGNC Symbol;Acc:HGNC:18082]	protein_coding	0.84	2.77	6.63728e-17	8.75256e-15	1.63545e-19	3.33937e-17	0.93	-0.07
ENSG00000188313	PLSCR1	phospholipid scramblase 1 [Source:HGNC Symbol;Acc:HGNC:9092]	protein_coding	1.03	7.01	1.38898e-22	5.04524e-20	4.11405e-19	7.57104e-17	0.92	-0.04
ENSG00000188404	SELL	selectin L [Source:HGNC Symbol;Acc:HGNC:10720]	protein_coding	1.02	2.92	1.20662e-11	6.541e-10	1.60597e-19	3.31432e-17	0.98	0
ENSG00000196126	HLA-DRB1	major histocompatibility complex, class II, DR beta 1 [Source:HGNC Symbol;Acc:HGNC:4948]	protein_coding	1.24	8.73	1.12195e-17	1.68043e-15	1.96733e-21	5.89028e-19	1.03	-0.03
ENSG00000196735	HLA-DQA1	major histocompatibility complex, class II, DQ alpha 1 [Source:HGNC Symbol;Acc:HGNC:4942]	protein_coding	1.53	7.06	7.04974e-19	1.31581e-16	2.39292e-20	5.83437e-18	0.9	-0.12
ENSG00000197471	SPN	sialophorin [Source:HGNC Symbol;Acc:HGNC:11249]	protein_coding	0.9	2.37	2.90758e-11	1.4351e-09	2.57444e-17	3.7191e-15	0.87	-0.17
ENSG00000197629	MPEG1	macrophage expressed 1 [Source:HGNC Symbol;Acc:HGNC:29619]	protein_coding	1.09	4.51	1.17862e-14	1.07512e-12	1.1998e-19	2.54892e-17	0.96	-0.02
ENSG00000198771	RCSD1	RCSD domain containing 1 [Source:HGNC Symbol;Acc:HGNC:28310]	protein_coding	0.98	2.95	4.25966e-20	9.97649e-18	9.75665e-21	2.51691e-18	0.95	-0.03
ENSG00000198851	CD3E	CD3e molecule [Source:HGNC Symbol;Acc:HGNC:1674]	protein_coding	1.49	3.24	2.39385e-18	4.06753e-16	2.7432e-22	9.90723e-20	1	0.04
ENSG00000203747	FCGR3A	Fc fragment of IgG receptor IIIa [Source:HGNC Symbol;Acc:HGNC:3619]	protein_coding	1.27	5.65	2.74485e-19	5.38843e-17	8.51772e-26	7.93866e-23	1.18	0.32
ENSG00000204261	PSMB8-AS1	PSMB8 antisense RNA 1 (head to head) [Source:HGNC Symbol;Acc:HGNC:39758]	lncRNA	1.01	2.52	3.43581e-21	9.38987e-19	4.63946e-22	1.56778e-19	1.03	0.11
ENSG00000204264	PSMB8	proteasome 20S subunit beta 8 [Source:HGNC Symbol;Acc:HGNC:9545]	protein_coding	0.93	6.75	1.6498e-18	2.8924e-16	7.59251e-20	1.70052e-17	0.97	-0.07
ENSG00000204267	TAP2	transporter 2, ATP binding cassette subfamily B member [Source:HGNC Symbol;Acc:HGNC:44]	protein_coding	0.95	5.07	4.70906e-18	7.53698e-16	3.38105e-17	4.81217e-15	0.82	-0.18
ENSG00000204287	HLA-DRA	major histocompatibility complex, class II, DR alpha [Source:HGNC Symbol;Acc:HGNC:4947]	protein_coding	1.34	9.81	4.83909e-21	1.29885e-18	3.14139e-24	1.83359e-21	1.2	0.31
ENSG00000204472	AIF1	allograft inflammatory factor 1 [Source:HGNC Symbol;Acc:HGNC:352]	protein_coding	1.15	4.35	2.27194e-20	5.49066e-18	4.04968e-22	1.39292e-19	0.99	-0.07
ENSG00000204482	LST1	leukocyte specific transcript 1 [Source:HGNC Symbol;Acc:HGNC:14189]	protein_coding	1.28	3.34	3.03147e-22	1.06294e-19	5.57787e-22	1.8524e-19	0.92	-0.13
ENSG00000204525	HLA-C	major histocompatibility complex, class I, C [Source:HGNC Symbol;Acc:HGNC:4933]	protein_coding	1.1	9.96	1.10023e-20	2.85214e-18	1.46103e-18	2.46858e-16	0.92	-0.16
ENSG00000204592	HLA-E	major histocompatibility complex, class I, E [Source:HGNC Symbol;Acc:HGNC:4962]	protein_coding	0.92	8.93	1.28249e-26	9.04602e-24	1.20868e-23	6.07334e-21	0.94	-0.03
ENSG00000204642	HLA-F	major histocompatibility complex, class I, F [Source:HGNC Symbol;Acc:HGNC:4963]	protein_coding	1.33	4.97	1.86023e-25	1.09555e-22	2.87289e-25	2.37157e-22	1.12	0.17
ENSG00000205220	PSMB10	proteasome 20S subunit beta 10 [Source:HGNC Symbol;Acc:HGNC:9538]	protein_coding	0.97	4.24	2.10721e-18	3.65209e-16	7.85907e-21	2.07368e-18	0.98	0.05
ENSG00000206337	HCP5	HLA complex P5 [Source:HGNC Symbol;Acc:HGNC:21659]	lncRNA	1.2	5.39	1.30461e-20	3.31119e-18	3.46607e-22	1.22068e-19	1.03	0.05
ENSG00000206503	HLA-A	major histocompatibility complex, class I, A [Source:HGNC Symbol;Acc:HGNC:4931]	protein_coding	0.99	9.33	1.79224e-21	5.30327e-19	6.20312e-20	1.41679e-17	0.94	-0.03
ENSG00000211751	TRBC1	T cell receptor beta constant 1 [Source:HGNC Symbol;Acc:HGNC:12156]	TR_C_gene	1.53	2.45	2.27881e-18	3.90487e-16	2.99035e-20	7.17002e-18	0.98	-0.18
ENSG00000211772	TRBC2	T cell receptor beta constant 2 [Source:HGNC Symbol;Acc:HGNC:12157]	TR_C_gene	1.48	3.08	1.4428e-18	2.54419e-16	8.31565e-21	2.1645e-18	0.9	-0.08
ENSG00000221963	APOL6	apolipoprotein L6 [Source:HGNC Symbol;Acc:HGNC:14870]	protein_coding	1.05	6.3	3.31377e-16	3.91838e-14	8.05398e-22	2.64431e-19	1.09	0.2
ENSG00000223865	HLA-DPB1	major histocompatibility complex, class II, DP beta 1 [Source:HGNC Symbol;Acc:HGNC:4940]	protein_coding	1.23	7.69	2.72708e-18	4.53218e-16	1.97916e-19	3.97103e-17	0.98	-0.07
ENSG00000225492	GBP1P1	guanylate binding protein 1 pseudogene 1 [Source:HGNC Symbol;Acc:HGNC:39561]	transcribed_unprocessed_pseudogene	1.41	2.83	1.68149e-23	6.89183e-21	1.88039e-23	8.90644e-21	1	0.1
ENSG00000231389	HLA-DPA1	major histocompatibility complex, class II, DP alpha 1 [Source:HGNC Symbol;Acc:HGNC:4938]	protein_coding	1.49	8.55	3.19282e-22	1.11308e-19	8.49265e-24	4.38168e-21	1.06	0.1
ENSG00000235568	NFAM1	NFAT activating protein with ITAM motif 1 [Source:HGNC Symbol;Acc:HGNC:29872]	protein_coding	1.06	3.01	1.87703e-16	2.30021e-14	1.04471e-21	3.2809e-19	1.01	0.06
ENSG00000239713	APOBEC3G	apolipoprotein B mRNA editing enzyme catalytic subunit 3G [Source:HGNC Symbol;Acc:HGNC:17357]	protein_coding	1.01	4.45	2.31651e-19	4.59213e-17	1.88039e-23	8.90644e-21	1.03	0.06
ENSG00000240065	PSMB9	proteasome 20S subunit beta 9 [Source:HGNC Symbol;Acc:HGNC:9546]	protein_coding	1.35	6.11	2.41234e-23	9.62713e-21	8.4073e-24	4.37672e-21	1.12	0.28
ENSG00000242574	HLA-DMB	major histocompatibility complex, class II, DM beta [Source:HGNC Symbol;Acc:HGNC:4935]	protein_coding	1.24	5.76	4.91472e-20	1.14225e-17	3.55151e-21	1.01096e-18	0.92	-0.02
ENSG00000251442	LINC01094	long intergenic non-protein coding RNA 1094 [Source:HGNC Symbol;Acc:HGNC:49219]	lncRNA	0.93	2.03	4.62192e-15	4.44319e-13	7.42729e-21	1.96874e-18	1.05	0.02
ENSG00000271503	CCL5	C-C motif chemokine ligand 5 [Source:HGNC Symbol;Acc:HGNC:10632]	protein_coding	1.63	4.93	4.73891e-24	2.2458e-21	5.29608e-26	5.27645e-23	1.03	0.14
ENSG00000275302	CCL4	C-C motif chemokine ligand 4 [Source:HGNC Symbol;Acc:HGNC:10630]	protein_coding	1.06	3.41	3.00187e-13	2.14987e-11	2.39408e-19	4.64234e-17	0.97	-0.1
ENSG00000277734	TRAC	T cell receptor alpha constant [Source:HGNC Symbol;Acc:HGNC:12029]	TR_C_gene	1.42	3.66	5.60436e-19	1.05578e-16	5.59628e-21	1.51822e-18	1.04	-0.02

## Sheet: 3) M vs other
ensembl_gene_id	external_gene_name	description	gene_biotype	logFC	logCPM	QLF_pvalue	QLF_FDR	MW_pvalue	MW_FDR	n_score	b_score
ENSG00000003436	TFPI	tissue factor pathway inhibitor [Source:HGNC Symbol;Acc:HGNC:11760]	protein_coding	0.96	2.64	5.05354e-13	2.99949e-11	7.86226e-19	6.75068e-17	0.96	-0.06
ENSG00000005243	COPZ2	COPI coat complex subunit zeta 2 [Source:HGNC Symbol;Acc:HGNC:19356]	protein_coding	1.69	3.17	2.99269e-43	2.35761e-40	8.09492e-39	7.66828e-36	1.43	0.71
ENSG00000006468	ETV1	ETS variant transcription factor 1 [Source:HGNC Symbol;Acc:HGNC:3490]	protein_coding	1.6	3.63	2.19074e-33	6.74571e-31	2.87344e-37	1.90853e-34	1.45	0.74
ENSG00000007237	GAS7	growth arrest specific 7 [Source:HGNC Symbol;Acc:HGNC:4169]	protein_coding	0.99	4.88	3.82093e-20	4.22952e-18	1.25848e-23	1.62325e-21	1.12	0.12
ENSG00000010295	IFFO1	intermediate filament family orphan 1 [Source:HGNC Symbol;Acc:HGNC:24970]	protein_coding	1.18	2.63	3.53634e-31	9.24632e-29	2.88814e-31	8.51485e-29	1.23	0.27
ENSG00000010932	FMO1	flavin containing dimethylaniline monoxygenase 1 [Source:HGNC Symbol;Acc:HGNC:3769]	protein_coding	1.86	2.21	1.09324e-27	2.16719e-25	2.45576e-27	4.65266e-25	1.14	0.37
ENSG00000011028	MRC2	mannose receptor C type 2 [Source:HGNC Symbol;Acc:HGNC:16875]	protein_coding	1.15	6.71	1.67213e-27	3.23029e-25	1.2229e-28	2.66661e-26	1.11	0.2
ENSG00000011422	PLAUR	plasminogen activator, urokinase receptor [Source:HGNC Symbol;Acc:HGNC:9053]	protein_coding	0.85	5.42	3.60696e-16	3.00135e-14	2.6329e-19	2.36981e-17	1.04	0.01
ENSG00000011465	DCN	decorin [Source:HGNC Symbol;Acc:HGNC:2705]	protein_coding	2.09	8.33	9.24227e-45	8.12516e-42	1.81759e-41	5.25148e-38	1.57	1.07
ENSG00000018236	CNTN1	contactin 1 [Source:HGNC Symbol;Acc:HGNC:2171]	protein_coding	1.58	3.48	8.74982e-21	1.01291e-18	1.78039e-20	1.77685e-18	0.93	-0.2
ENSG00000019549	SNAI2	snail family transcriptional repressor 2 [Source:HGNC Symbol;Acc:HGNC:11094]	protein_coding	1.97	3.71	3.23691e-46	3.57002e-43	2.37469e-38	1.9327e-35	1.29	0.88
ENSG00000020181	ADGRA2	adhesion G protein-coupled receptor A2 [Source:HGNC Symbol;Acc:HGNC:17849]	protein_coding	1.37	4.77	5.86986e-27	1.08227e-24	8.27156e-29	1.84545e-26	1.05	0.13
ENSG00000024422	EHD2	EH domain containing 2 [Source:HGNC Symbol;Acc:HGNC:3243]	protein_coding	1.07	6.44	1.07799e-21	1.34272e-19	5.36944e-25	8.01739e-23	1.08	0.07
ENSG00000031081	ARHGAP31	Rho GTPase activating protein 31 [Source:HGNC Symbol;Acc:HGNC:29216]	protein_coding	1.1	3.89	5.50581e-27	1.01824e-24	3.92448e-25	6.01528e-23	1.04	0.09
ENSG00000035862	TIMP2	TIMP metallopeptidase inhibitor 2 [Source:HGNC Symbol;Acc:HGNC:11821]	protein_coding	1.24	7.88	1.01596e-39	5.70629e-37	2.6262e-34	1.11393e-31	1.33	0.37
ENSG00000038427	VCAN	versican [Source:HGNC Symbol;Acc:HGNC:2464]	protein_coding	2.51	6.54	2.96124e-55	8.98143e-52	3.61179e-46	2.08707e-41	1.75	1.54
ENSG00000050628	PTGER3	prostaglandin E receptor 3 [Source:HGNC Symbol;Acc:HGNC:9595]	protein_coding	1.2	3.04	1.67219e-08	4.6939e-07	3.96571e-28	8.21356e-26	1.2	0.4
ENSG00000057657	PRDM1	PR/SET domain 1 [Source:HGNC Symbol;Acc:HGNC:9346]	protein_coding	0.95	3.7	5.0241e-19	5.10489e-17	7.18646e-24	9.39524e-22	1.13	0.12
ENSG00000060718	COL11A1	collagen type XI alpha 1 chain [Source:HGNC Symbol;Acc:HGNC:2186]	protein_coding	3.12	5.93	5.03667e-41	3.18255e-38	1.52104e-39	1.8311e-36	1.48	2.18
ENSG00000061337	LZTS1	leucine zipper tumor suppressor 1 [Source:HGNC Symbol;Acc:HGNC:13861]	protein_coding	1.38	3.02	1.84869e-27	3.54878e-25	5.17109e-34	2.11923e-31	1.33	0.53
ENSG00000064666	CNN2	calponin 2 [Source:HGNC Symbol;Acc:HGNC:2156]	protein_coding	1.07	6.88	7.15897e-22	9.08501e-20	7.36309e-26	1.23685e-23	1.06	0.11
ENSG00000069122	ADGRF5	adhesion G protein-coupled receptor F5 [Source:HGNC Symbol;Acc:HGNC:19030]	protein_coding	0.84	3.64	2.05122e-24	3.11067e-22	1.38544e-21	1.54254e-19	0.93	-0.07
ENSG00000070404	FSTL3	follistatin like 3 [Source:HGNC Symbol;Acc:HGNC:3973]	protein_coding	1.34	4.2	1.49999e-34	5.14065e-32	1.6044e-30	4.25276e-28	1.19	0.36
ENSG00000072952	IRAG1	inositol 1,4,5-triphosphate receptor associated 1 [Source:HGNC Symbol;Acc:HGNC:7237]	protein_coding	1.73	3.73	6.69707e-47	7.8124e-44	4.34763e-38	3.34971e-35	1.36	0.67
ENSG00000075223	SEMA3C	semaphorin 3C [Source:HGNC Symbol;Acc:HGNC:10725]	protein_coding	1.05	5.58	1.02973e-21	1.28791e-19	1.25177e-22	1.50382e-20	0.95	-0.03
ENSG00000078098	FAP	fibroblast activation protein alpha [Source:HGNC Symbol;Acc:HGNC:3590]	protein_coding	2.65	3.47	2.62996e-40	1.56405e-37	1.86992e-42	7.20356e-39	1.52	1.76
ENSG00000079102	RUNX1T1	RUNX1 partner transcriptional co-repressor 1 [Source:HGNC Symbol;Acc:HGNC:1535]	protein_coding	1.31	2.29	1.57951e-11	7.67733e-10	9.84956e-28	1.94917e-25	1.16	0.46
ENSG00000079150	FKBP7	FKBP prolyl isomerase 7 [Source:HGNC Symbol;Acc:HGNC:3723]	protein_coding	0.83	3.81	3.95917e-19	4.07057e-17	8.75392e-22	9.82224e-20	1.02	-0.01
ENSG00000079931	MOXD1	monooxygenase DBH like 1 [Source:HGNC Symbol;Acc:HGNC:21063]	protein_coding	1.2	3.42	7.98605e-09	2.40653e-07	2.9351e-30	7.47158e-28	1.22	0.55
ENSG00000080573	COL5A3	collagen type V alpha 3 chain [Source:HGNC Symbol;Acc:HGNC:14864]	protein_coding	1.92	4.35	1.00688e-31	2.81461e-29	3.70665e-31	1.08176e-28	1.15	0.47
ENSG00000082196	C1QTNF3	C1q and TNF related 3 [Source:HGNC Symbol;Acc:HGNC:14326]	protein_coding	1.98	3.46	3.18372e-42	2.24563e-39	3.72953e-29	8.4514e-27	1.22	0.57
ENSG00000083782	EPYC	epiphycan [Source:HGNC Symbol;Acc:HGNC:3053]	protein_coding	3.35	3.83	7.61367e-31	1.91482e-28	2.29406e-30	5.97128e-28	1.08	0.9
ENSG00000084636	COL16A1	collagen type XVI alpha 1 chain [Source:HGNC Symbol;Acc:HGNC:2193]	protein_coding	1.87	5.22	1.88326e-56	7.13989e-53	5.43642e-40	7.47961e-37	1.41	0.81
ENSG00000087116	ADAMTS2	ADAM metallopeptidase with thrombospondin type 1 motif 2 [Source:HGNC Symbol;Acc:HGNC:218]	protein_coding	2.17	4.91	3.39393e-45	3.32058e-42	5.43642e-40	7.47961e-37	1.46	1.06
ENSG00000087245	MMP2	matrix metallopeptidase 2 [Source:HGNC Symbol;Acc:HGNC:7166]	protein_coding	2.21	8	8.87924e-58	4.48846e-54	6.9862e-44	5.76711e-40	1.7	1.23
ENSG00000087303	NID2	nidogen 2 [Source:HGNC Symbol;Acc:HGNC:13389]	protein_coding	1.27	4.17	3.78777e-17	3.41914e-15	4.69981e-24	6.24318e-22	1.04	0.12
ENSG00000089472	HEPH	hephaestin [Source:HGNC Symbol;Acc:HGNC:4866]	protein_coding	1.51	3.36	2.68433e-31	7.23696e-29	4.29981e-35	2.12363e-32	1.29	0.71
ENSG00000091136	LAMB1	laminin subunit beta 1 [Source:HGNC Symbol;Acc:HGNC:6486]	protein_coding	1.2	5.77	1.47242e-27	2.86272e-25	2.96804e-30	7.52229e-28	1.23	0.29
ENSG00000091656	ZFHX4	zinc finger homeobox 4 [Source:HGNC Symbol;Acc:HGNC:30939]	protein_coding	1.72	2.64	2.73546e-22	3.60724e-20	1.22561e-30	3.29403e-28	1.31	0.76
ENSG00000091986	CCDC80	coiled-coil domain containing 80 [Source:HGNC Symbol;Acc:HGNC:30649]	protein_coding	2.09	6.65	6.57414e-45	6.04223e-42	1.58014e-37	1.087e-34	1.38	0.88
ENSG00000099860	GADD45B	growth arrest and DNA damage inducible beta [Source:HGNC Symbol;Acc:HGNC:4096]	protein_coding	0.93	5.12	3.61494e-17	3.27287e-15	8.61282e-20	8.04025e-18	0.86	-0.15
ENSG00000099953	MMP11	matrix metallopeptidase 11 [Source:HGNC Symbol;Acc:HGNC:7157]	protein_coding	2.42	7.92	1.39526e-29	3.28048e-27	3.36853e-33	1.22422e-30	1.22	1.4
ENSG00000100196	KDELR3	KDEL endoplasmic reticulum protein retention receptor 3 [Source:HGNC Symbol;Acc:HGNC:6306]	protein_coding	0.86	5.27	2.80563e-15	2.09851e-13	8.35485e-17	6.02728e-15	0.86	-0.15
ENSG00000100234	TIMP3	TIMP metallopeptidase inhibitor 3 [Source:HGNC Symbol;Acc:HGNC:11822]	protein_coding	2.16	7.95	7.07619e-50	1.22641e-46	9.00266e-38	6.50273e-35	1.35	1.11
ENSG00000101230	ISM1	isthmin 1 [Source:HGNC Symbol;Acc:HGNC:16213]	protein_coding	2.09	3.44	2.92132e-40	1.72046e-37	5.38331e-38	3.98814e-35	1.45	1.01
ENSG00000101825	MXRA5	matrix remodeling associated 5 [Source:HGNC Symbol;Acc:HGNC:7539]	protein_coding	1.24	7.69	2.9033e-21	3.52228e-19	1.40448e-25	2.26066e-23	1.08	0.08
ENSG00000101955	SRPX	sushi repeat containing protein X-linked [Source:HGNC Symbol;Acc:HGNC:11309]	protein_coding	1.43	3.21	1.20127e-27	2.35061e-25	5.32417e-31	1.47912e-28	1.18	0.29
ENSG00000102024	PLS3	plastin 3 [Source:HGNC Symbol;Acc:HGNC:9091]	protein_coding	0.91	5.72	8.34195e-15	5.90458e-13	1.78823e-18	1.48894e-16	0.89	-0.16
ENSG00000102802	MEDAG	mesenteric estrogen dependent adipogenesis [Source:HGNC Symbol;Acc:HGNC:25926]	protein_coding	2.05	2.46	3.00409e-34	1.01238e-31	1.67326e-29	3.9465e-27	1.11	0.35
ENSG00000103196	CRISPLD2	cysteine rich secretory protein LCCL domain containing 2 [Source:HGNC Symbol;Acc:HGNC:25248]	protein_coding	2.49	5.23	2.10513e-66	6.38487e-62	2.10016e-41	5.77895e-38	1.51	1.25
ENSG00000103489	XYLT1	xylosyltransferase 1 [Source:HGNC Symbol;Acc:HGNC:15516]	protein_coding	1.48	2.56	6.56e-21	7.6969e-19	1.00719e-29	2.39508e-27	1.21	0.61
ENSG00000104213	PDGFRL	platelet derived growth factor receptor like [Source:HGNC Symbol;Acc:HGNC:8805]	protein_coding	0.83	4.22	5.31215e-11	2.3958e-09	2.72271e-17	2.03534e-15	0.92	-0.08
ENSG00000104415	CCN4	cellular communication network factor 4 [Source:HGNC Symbol;Acc:HGNC:12769]	protein_coding	1.84	4	7.93409e-43	5.86929e-40	3.54851e-41	7.59447e-38	1.46	0.89
ENSG00000105329	TGFB1	transforming growth factor beta 1 [Source:HGNC Symbol;Acc:HGNC:11766]	protein_coding	0.8	6.11	1.40106e-15	1.0882e-13	1.89929e-19	1.72836e-17	0.91	-0.11
ENSG00000105419	MEIS3	Meis homeobox 3 [Source:HGNC Symbol;Acc:HGNC:29537]	protein_coding	1.79	2.92	2.7827e-31	7.43606e-29	1.59393e-42	7.085e-39	1.64	1.1
ENSG00000105664	COMP	cartilage oligomeric matrix protein [Source:HGNC Symbol;Acc:HGNC:2227]	protein_coding	1.7	5.89	1.36213e-10	5.74593e-09	3.46803e-26	5.91152e-24	1.15	0.62
ENSG00000106080	FKBP14	FKBP prolyl isomerase 14 [Source:HGNC Symbol;Acc:HGNC:18625]	protein_coding	0.91	3.56	3.20271e-31	8.4468e-29	7.79683e-25	1.1435e-22	0.97	-0.1
ENSG00000106333	PCOLCE	procollagen C-endopeptidase enhancer [Source:HGNC Symbol;Acc:HGNC:8738]	protein_coding	1.36	6.12	9.2125e-26	1.53525e-23	1.48318e-35	7.65226e-33	1.39	0.54
ENSG00000106366	SERPINE1	serpin family E member 1 [Source:HGNC Symbol;Acc:HGNC:8583]	protein_coding	2.5	6.25	4.6365e-45	4.32692e-42	2.26083e-33	8.32116e-31	1.22	0.87
ENSG00000106483	SFRP4	secreted frizzled related protein 4 [Source:HGNC Symbol;Acc:HGNC:10778]	protein_coding	2.51	5.97	1.70406e-39	9.22932e-37	1.13805e-34	5.21923e-32	1.26	0.71
ENSG00000106538	RARRES2	retinoic acid receptor responder 2 [Source:HGNC Symbol;Acc:HGNC:9868]	protein_coding	0.83	6.96	1.06772e-09	3.80589e-08	9.7682e-19	8.3376e-17	1.09	-0.04
ENSG00000106571	GLI3	GLI family zinc finger 3 [Source:HGNC Symbol;Acc:HGNC:4319]	protein_coding	0.96	4.88	1.84698e-13	1.15622e-11	9.25228e-18	7.2249e-16	0.91	-0.14
ENSG00000106624	AEBP1	AE binding protein 1 [Source:HGNC Symbol;Acc:HGNC:303]	protein_coding	2.33	8.45	1.12809e-62	1.30165e-58	2.71723e-45	7.85075e-41	1.61	1.22
ENSG00000106819	ASPN	asporin [Source:HGNC Symbol;Acc:HGNC:14872]	protein_coding	2.72	2.85	2.44297e-39	1.28861e-36	3.61369e-33	1.297e-30	1.21	0.96
ENSG00000106823	ECM2	extracellular matrix protein 2 [Source:HGNC Symbol;Acc:HGNC:3154]	protein_coding	1.85	2.78	1.7828e-47	2.25302e-44	7.55851e-37	4.50277e-34	1.35	0.76
ENSG00000107562	CXCL12	C-X-C motif chemokine ligand 12 [Source:HGNC Symbol;Acc:HGNC:10672]	protein_coding	1.94	6.06	4.05722e-34	1.34487e-31	9.74149e-33	3.31125e-30	1.2	0.62
ENSG00000107796	ACTA2	actin alpha 2, smooth muscle [Source:HGNC Symbol;Acc:HGNC:130]	protein_coding	2.12	6.46	2.85036e-50	5.40322e-47	1.73158e-38	1.51605e-35	1.38	1.12
ENSG00000107957	SH3PXD2A	SH3 and PX domains 2A [Source:HGNC Symbol;Acc:HGNC:23664]	protein_coding	1.02	6.13	9.20876e-25	1.42865e-22	2.59295e-23	3.27148e-21	1.07	0.11
ENSG00000108387	SEPTIN4	septin 4 [Source:HGNC Symbol;Acc:HGNC:9165]	protein_coding	0.84	2.21	2.33624e-24	3.51036e-22	4.43129e-25	6.72079e-23	1.11	0.14
ENSG00000108821	COL1A1	collagen type I alpha 1 chain [Source:HGNC Symbol;Acc:HGNC:2197]	protein_coding	2.42	12.28	7.67196e-57	3.32415e-53	6.53997e-45	9.44781e-41	1.64	1.45
ENSG00000109099	PMP22	peripheral myelin protein 22 [Source:HGNC Symbol;Acc:HGNC:9118]	protein_coding	1.27	5.06	1.17502e-29	2.78424e-27	1.0293e-36	6.00786e-34	1.33	0.53
ENSG00000110811	P3H3	prolyl 3-hydroxylase 3 [Source:HGNC Symbol;Acc:HGNC:19318]	protein_coding	0.86	4.46	1.02692e-09	3.67728e-08	4.77893e-23	5.91329e-21	1.08	0.12
ENSG00000111817	DSE	dermatan sulfate epimerase [Source:HGNC Symbol;Acc:HGNC:21144]	protein_coding	0.81	4.31	1.15855e-19	1.23511e-17	1.28559e-21	1.4369e-19	0.99	-0.04
ENSG00000111885	MAN1A1	mannosidase alpha class 1A member 1 [Source:HGNC Symbol;Acc:HGNC:6821]	protein_coding	0.95	4.96	5.56919e-12	2.88988e-10	2.1791e-18	1.78863e-16	0.91	-0.19
ENSG00000112562	SMOC2	SPARC related modular calcium binding 2 [Source:HGNC Symbol;Acc:HGNC:20323]	protein_coding	1.41	4.96	3.10709e-26	5.33926e-24	3.88494e-25	5.97051e-23	1.09	0.13
ENSG00000112769	LAMA4	laminin subunit alpha 4 [Source:HGNC Symbol;Acc:HGNC:6484]	protein_coding	1.09	5.24	1.17872e-20	1.34908e-18	9.3445e-32	2.82708e-29	1.26	0.43
ENSG00000113083	LOX	lysyl oxidase [Source:HGNC Symbol;Acc:HGNC:6664]	protein_coding	2.19	5.39	1.57347e-49	2.57964e-46	3.15391e-41	7.10201e-38	1.52	0.98
ENSG00000113140	SPARC	secreted protein acidic and cysteine rich [Source:HGNC Symbol;Acc:HGNC:11219]	protein_coding	1.96	10.35	3.74161e-61	3.24238e-57	5.55164e-43	2.91638e-39	1.55	1.03
ENSG00000113273	ARSB	arylsulfatase B [Source:HGNC Symbol;Acc:HGNC:714]	protein_coding	0.81	3.47	2.10474e-24	3.18388e-22	1.43137e-22	1.70793e-20	0.95	-0.03
ENSG00000113319	RASGRF2	Ras protein specific guanine nucleotide releasing factor 2 [Source:HGNC Symbol;Acc:HGNC:9876]	protein_coding	1.43	2.5	5.46941e-38	2.43952e-35	7.06042e-31	1.95209e-28	1.32	0.44
ENSG00000113657	DPYSL3	dihydropyrimidinase like 3 [Source:HGNC Symbol;Acc:HGNC:3015]	protein_coding	1.02	8.15	1.64551e-15	1.2651e-13	5.61855e-18	4.48437e-16	0.86	-0.18
ENSG00000113721	PDGFRB	platelet derived growth factor receptor beta [Source:HGNC Symbol;Acc:HGNC:8804]	protein_coding	1.62	6.07	6.62522e-43	5.02357e-40	1.08618e-37	7.74878e-35	1.43	0.77
ENSG00000113749	HRH2	histamine receptor H2 [Source:HGNC Symbol;Acc:HGNC:5183]	protein_coding	1.33	2.17	2.60028e-25	4.22877e-23	5.00288e-25	7.52842e-23	1.18	0.16
ENSG00000115414	FN1	fibronectin 1 [Source:HGNC Symbol;Acc:HGNC:3778]	protein_coding	2.49	10.65	1.02532e-50	2.00633e-47	3.66429e-43	2.11741e-39	1.44	1.18
ENSG00000115884	SDC1	syndecan 1 [Source:HGNC Symbol;Acc:HGNC:10658]	protein_coding	1.09	6.38	1.23859e-13	7.93377e-12	1.84074e-17	1.40326e-15	0.91	-0.07
ENSG00000115935	WIPF1	WAS/WASL interacting protein family member 1 [Source:HGNC Symbol;Acc:HGNC:12736]	protein_coding	0.81	5.16	4.54498e-19	4.64921e-17	3.92671e-22	4.55633e-20	1	-0.01
ENSG00000116132	PRRX1	paired related homeobox 1 [Source:HGNC Symbol;Acc:HGNC:9142]	protein_coding	2.08	4.85	1.135e-27	2.24264e-25	2.34615e-40	3.66412e-37	1.52	1.28
ENSG00000116774	OLFML3	olfactomedin like 3 [Source:HGNC Symbol;Acc:HGNC:24956]	protein_coding	1.17	5.8	1.03808e-23	1.50286e-21	6.61368e-27	1.19803e-24	1.08	0.1
ENSG00000116962	NID1	nidogen 1 [Source:HGNC Symbol;Acc:HGNC:7821]	protein_coding	1.26	5.42	2.08201e-29	4.80209e-27	5.58804e-29	1.25644e-26	1.17	0.17
ENSG00000117152	RGS4	regulator of G protein signaling 4 [Source:HGNC Symbol;Acc:HGNC:10000]	protein_coding	1.99	3.33	4.06229e-40	2.36941e-37	9.40751e-33	3.23579e-30	1.26	0.59
ENSG00000117318	ID3	inhibitor of DNA binding 3, HLH protein [Source:HGNC Symbol;Acc:HGNC:5362]	protein_coding	0.99	5.07	4.2796e-16	3.5224e-14	4.42425e-21	4.7082e-19	0.96	-0.02
ENSG00000117385	P3H1	prolyl 3-hydroxylase 1 [Source:HGNC Symbol;Acc:HGNC:19316]	protein_coding	0.87	5.66	5.40447e-25	8.58207e-23	1.96887e-28	4.2294e-26	1.16	0.12
ENSG00000117586	TNFSF4	TNF superfamily member 4 [Source:HGNC Symbol;Acc:HGNC:11934]	protein_coding	1.09	2.6	5.03536e-15	3.65365e-13	6.34172e-27	1.15238e-24	1.18	0.28
ENSG00000118523	CCN2	cellular communication network factor 2 [Source:HGNC Symbol;Acc:HGNC:2500]	protein_coding	1.56	7.55	6.09877e-28	1.24145e-25	6.27548e-27	1.14394e-24	1.13	0.3
ENSG00000118762	PKD2	polycystin 2, transient receptor potential cation channel [Source:HGNC Symbol;Acc:HGNC:9009]	protein_coding	0.82	4.46	2.72892e-31	7.32461e-29	4.47634e-25	6.77135e-23	1.07	0.05
ENSG00000118946	PCDH17	protocadherin 17 [Source:HGNC Symbol;Acc:HGNC:14267]	protein_coding	1.09	2.92	4.18547e-13	2.50138e-11	7.62024e-18	6.01551e-16	0.92	-0.08
ENSG00000118985	ELL2	elongation factor for RNA polymerase II 2 [Source:HGNC Symbol;Acc:HGNC:17064]	protein_coding	0.93	3.73	8.38853e-17	7.29009e-15	5.02156e-22	5.76881e-20	1.02	-0.01
ENSG00000119630	PGF	placental growth factor [Source:HGNC Symbol;Acc:HGNC:8893]	protein_coding	0.92	2.86	2.88474e-12	1.55961e-10	2.83858e-15	1.76564e-13	0.77	-0.17
ENSG00000119681	LTBP2	latent transforming growth factor beta binding protein 2 [Source:HGNC Symbol;Acc:HGNC:6715]	protein_coding	0.99	7.38	3.33947e-19	3.45686e-17	3.57171e-22	4.15274e-20	0.96	-0.05
ENSG00000119699	TGFB3	transforming growth factor beta 3 [Source:HGNC Symbol;Acc:HGNC:11769]	protein_coding	1.28	3.69	3.11503e-22	4.08999e-20	1.95203e-29	4.56673e-27	1.13	0.33
ENSG00000119865	CNRIP1	cannabinoid receptor interacting protein 1 [Source:HGNC Symbol;Acc:HGNC:24546]	protein_coding	1.46	2.59	4.25534e-46	4.52858e-43	4.49483e-36	2.42742e-33	1.4	0.48
ENSG00000120708	TGFBI	transforming growth factor beta induced [Source:HGNC Symbol;Acc:HGNC:11771]	protein_coding	1.54	7.48	1.7791e-33	5.50612e-31	2.70033e-32	8.86582e-30	1.23	0.46
ENSG00000121297	TSHZ3	teashirt zinc finger homeobox 3 [Source:HGNC Symbol;Acc:HGNC:30700]	protein_coding	1.22	3.36	1.91483e-21	2.35128e-19	1.98072e-26	3.4166e-24	1.16	0.24
ENSG00000121440	PDZRN3	PDZ domain containing ring finger 3 [Source:HGNC Symbol;Acc:HGNC:17704]	protein_coding	0.9	4.21	5.30558e-13	3.13681e-11	7.34027e-21	7.68402e-19	0.93	-0.1
ENSG00000121904	CSMD2	CUB and Sushi multiple domains 2 [Source:HGNC Symbol;Acc:HGNC:19290]	protein_coding	1.68	2.56	7.98602e-21	9.2803e-19	4.34675e-29	9.81159e-27	1.21	0.47
ENSG00000122641	INHBA	inhibin subunit beta A [Source:HGNC Symbol;Acc:HGNC:6066]	protein_coding	2.75	4.85	3.45972e-47	4.11503e-44	2.36354e-41	5.93814e-38	1.4	1.32
ENSG00000122691	TWIST1	twist family bHLH transcription factor 1 [Source:HGNC Symbol;Acc:HGNC:12428]	protein_coding	0.98	3.3	7.64944e-08	1.80832e-06	1.17699e-24	1.67932e-22	1.06	0.15
ENSG00000122707	RECK	reversion inducing cysteine rich protein with kazal motifs [Source:HGNC Symbol;Acc:HGNC:11345]	protein_coding	0.86	2.95	4.36577e-27	8.09871e-25	8.97567e-25	1.30316e-22	1.06	0.08
ENSG00000122786	CALD1	caldesmon 1 [Source:HGNC Symbol;Acc:HGNC:1441]	protein_coding	1.26	7.78	1.24067e-43	9.90253e-41	4.43797e-37	2.81811e-34	1.38	0.44
ENSG00000122861	PLAU	plasminogen activator, urokinase [Source:HGNC Symbol;Acc:HGNC:9052]	protein_coding	1.86	5.66	2.03488e-38	9.4226e-36	1.05911e-34	4.93554e-32	1.28	0.87
ENSG00000122870	BICC1	BicC family RNA binding protein 1 [Source:HGNC Symbol;Acc:HGNC:19351]	protein_coding	1.7	3.49	6.10189e-35	2.19018e-32	4.80769e-38	3.65543e-35	1.46	0.59
ENSG00000122877	EGR2	early growth response 2 [Source:HGNC Symbol;Acc:HGNC:3239]	protein_coding	1.45	3.83	7.41803e-22	9.39411e-20	4.45938e-19	3.91024e-17	0.9	-0.16
ENSG00000123342	MMP19	matrix metallopeptidase 19 [Source:HGNC Symbol;Acc:HGNC:7165]	protein_coding	1.73	3.65	1.09907e-46	1.23463e-43	4.99244e-39	4.97393e-36	1.5	0.75
ENSG00000123384	LRP1	LDL receptor related protein 1 [Source:HGNC Symbol;Acc:HGNC:6692]	protein_coding	1.28	8.18	2.73864e-38	1.24907e-35	1.94771e-28	4.19957e-26	1.07	0.08
ENSG00000123500	COL10A1	collagen type X alpha 1 chain [Source:HGNC Symbol;Acc:HGNC:2185]	protein_coding	2.66	5.07	3.67668e-36	1.42966e-33	4.14708e-35	2.06585e-32	1.32	1.23
ENSG00000123610	TNFAIP6	TNF alpha induced protein 6 [Source:HGNC Symbol;Acc:HGNC:11898]	protein_coding	1.53	2.15	2.33792e-24	3.51036e-22	7.3045e-28	1.48102e-25	1.14	0.41
ENSG00000124212	PTGIS	prostaglandin I2 synthase [Source:HGNC Symbol;Acc:HGNC:9603]	protein_coding	2.13	5.51	3.34784e-36	1.3102e-33	7.96038e-32	2.421e-29	1.21	0.65
ENSG00000124216	SNAI1	snail family transcriptional repressor 1 [Source:HGNC Symbol;Acc:HGNC:11128]	protein_coding	0.98	2.38	2.14191e-15	1.62818e-13	1.27358e-17	9.79946e-16	0.86	-0.16
ENSG00000124225	PMEPA1	prostate transmembrane protein, androgen induced 1 [Source:HGNC Symbol;Acc:HGNC:14107]	protein_coding	1.47	6	3.15081e-28	6.52313e-26	9.96114e-30	2.37853e-27	1.23	0.38
ENSG00000124491	F13A1	coagulation factor XIII A chain [Source:HGNC Symbol;Acc:HGNC:3531]	protein_coding	1.73	4.93	1.19785e-31	3.28785e-29	7.79683e-25	1.1435e-22	0.96	0.12
ENSG00000124813	RUNX2	RUNX family transcription factor 2 [Source:HGNC Symbol;Acc:HGNC:10472]	protein_coding	1.2	3.93	8.1282e-21	9.42747e-19	5.96601e-29	1.33622e-26	1.21	0.45
ENSG00000125378	BMP4	bone morphogenetic protein 4 [Source:HGNC Symbol;Acc:HGNC:1071]	protein_coding	1.2	3.61	1.85599e-13	1.16066e-11	8.76792e-26	1.44758e-23	1.12	0.2
ENSG00000125810	CD93	CD93 molecule [Source:HGNC Symbol;Acc:HGNC:15855]	protein_coding	1.01	4.81	1.1963e-28	2.56422e-26	2.83376e-24	3.88952e-22	1.01	0.02
ENSG00000126860	EVI2A	ecotropic viral integration site 2A [Source:HGNC Symbol;Acc:HGNC:3499]	protein_coding	0.99	2.49	4.46761e-14	2.97481e-12	3.74244e-19	3.2966e-17	0.83	-0.18
ENSG00000127528	KLF2	Kruppel like factor 2 [Source:HGNC Symbol;Acc:HGNC:6347]	protein_coding	1.49	4.58	4.2112e-34	1.38832e-31	9.04205e-26	1.48859e-23	1.08	0.13
ENSG00000128591	FLNC	filamin C [Source:HGNC Symbol;Acc:HGNC:3756]	protein_coding	1.19	5.01	1.02973e-10	4.43632e-09	2.67785e-17	2.007e-15	0.9	-0.1
ENSG00000128606	LRRC17	leucine rich repeat containing 17 [Source:HGNC Symbol;Acc:HGNC:16895]	protein_coding	1.14	2.88	8.20968e-10	2.9874e-08	1.00229e-19	9.34152e-18	0.97	0.04
ENSG00000129009	ISLR	immunoglobulin superfamily containing leucine rich repeat [Source:HGNC Symbol;Acc:HGNC:6133]	protein_coding	1.18	7.07	9.13876e-15	6.46104e-13	3.23702e-25	5.01478e-23	1.1	0.24
ENSG00000129038	LOXL1	lysyl oxidase like 1 [Source:HGNC Symbol;Acc:HGNC:6665]	protein_coding	1.43	5.88	2.64822e-41	1.69096e-38	1.1939e-34	5.43224e-32	1.37	0.43
ENSG00000129116	PALLD	palladin, cytoskeletal associated protein [Source:HGNC Symbol;Acc:HGNC:17068]	protein_coding	1.25	6.46	5.16501e-39	2.61091e-36	6.09672e-35	2.91156e-32	1.34	0.35
ENSG00000130052	STARD8	StAR related lipid transfer domain containing 8 [Source:HGNC Symbol;Acc:HGNC:19161]	protein_coding	0.92	2.38	3.87682e-23	5.38398e-21	4.3836e-21	4.67354e-19	0.97	-0.1
ENSG00000130176	CNN1	calponin 1 [Source:HGNC Symbol;Acc:HGNC:2155]	protein_coding	1.94	3.87	3.29815e-31	8.66086e-29	3.59659e-24	4.85581e-22	1.02	0.12
ENSG00000130300	PLVAP	plasmalemma vesicle associated protein [Source:HGNC Symbol;Acc:HGNC:13635]	protein_coding	1.02	5.34	3.49059e-12	1.86226e-10	3.12235e-20	3.05805e-18	1.01	0.03
ENSG00000130508	PXDN	peroxidasin [Source:HGNC Symbol;Acc:HGNC:14966]	protein_coding	0.85	7.48	3.17683e-11	1.48923e-09	5.23312e-17	3.81813e-15	0.91	-0.09
ENSG00000130635	COL5A1	collagen type V alpha 1 chain [Source:HGNC Symbol;Acc:HGNC:2209]	protein_coding	2.61	8.4	9.57993e-59	5.2829e-55	4.21754e-45	8.12368e-41	1.62	1.5
ENSG00000131018	SYNE1	spectrin repeat containing nuclear envelope protein 1 [Source:HGNC Symbol;Acc:HGNC:17089]	protein_coding	0.98	4.08	5.04193e-24	7.42338e-22	1.71729e-21	1.89377e-19	0.92	-0.01
ENSG00000131459	GFPT2	glutamine-fructose-6-phosphate transaminase 2 [Source:HGNC Symbol;Acc:HGNC:4242]	protein_coding	1.73	3.32	1.53523e-38	7.21914e-36	1.77593e-38	1.53167e-35	1.37	0.69
ENSG00000131471	AOC3	amine oxidase copper containing 3 [Source:HGNC Symbol;Acc:HGNC:550]	protein_coding	2.03	3.02	7.06172e-45	6.39349e-42	3.1984e-28	6.64818e-26	1.08	0.12
ENSG00000131634	TMEM204	transmembrane protein 204 [Source:HGNC Symbol;Acc:HGNC:14158]	protein_coding	0.88	2.89	1.01384e-25	1.68032e-23	2.4221e-23	3.07606e-21	1	-0.02
ENSG00000132000	PODNL1	podocan like 1 [Source:HGNC Symbol;Acc:HGNC:26275]	protein_coding	1.48	4.08	2.87754e-21	3.49803e-19	4.89939e-30	1.21507e-27	1.21	0.43
ENSG00000132386	SERPINF1	serpin family F member 1 [Source:HGNC Symbol;Acc:HGNC:8824]	protein_coding	1.85	6.56	2.18434e-36	8.60402e-34	2.50626e-39	2.73253e-36	1.41	0.95
ENSG00000133083	DCLK1	doublecortin like kinase 1 [Source:HGNC Symbol;Acc:HGNC:2700]	protein_coding	1.09	2.24	4.30073e-11	1.98088e-09	2.24646e-19	2.02831e-17	0.91	-0.11
ENSG00000133110	POSTN	periostin [Source:HGNC Symbol;Acc:HGNC:16953]	protein_coding	2.65	6.52	2.16606e-28	4.53081e-26	7.94163e-37	4.68272e-34	1.34	1.41
ENSG00000133466	C1QTNF6	C1q and TNF related 6 [Source:HGNC Symbol;Acc:HGNC:14343]	protein_coding	1.69	4.72	1.02749e-55	3.46266e-52	6.85607e-40	9.21345e-37	1.43	0.75
ENSG00000133816	MICAL2	microtubule associated monooxygenase, calponin and LIM domain containing 2 [Source:HGNC Symbol;Acc:HGNC:24693]	protein_coding	1.05	5.84	3.81764e-19	3.9384e-17	7.77582e-24	1.01428e-21	1.2	0.2
ENSG00000134013	LOXL2	lysyl oxidase like 2 [Source:HGNC Symbol;Acc:HGNC:6666]	protein_coding	1.54	5.31	1.01989e-45	1.04858e-42	1.84457e-38	1.56748e-35	1.42	0.73
ENSG00000134775	FHOD3	formin homology 2 domain containing 3 [Source:HGNC Symbol;Acc:HGNC:26178]	protein_coding	0.91	2.06	5.48793e-10	2.04609e-08	8.68651e-16	5.6846e-14	0.93	-0.17
ENSG00000134817	APLNR	apelin receptor [Source:HGNC Symbol;Acc:HGNC:339]	protein_coding	1.43	3.22	1.39704e-28	2.9735e-26	8.97567e-25	1.30316e-22	1.1	0.2
ENSG00000134853	PDGFRA	platelet derived growth factor receptor alpha [Source:HGNC Symbol;Acc:HGNC:8803]	protein_coding	1.62	4.59	8.40623e-26	1.40862e-23	9.62888e-33	3.29233e-30	1.32	0.49
ENSG00000134871	COL4A2	collagen type IV alpha 2 chain [Source:HGNC Symbol;Acc:HGNC:2203]	protein_coding	0.85	8.41	3.12098e-20	3.46103e-18	5.51994e-21	5.83125e-19	0.99	-0.02
ENSG00000134954	ETS1	ETS proto-oncogene 1, transcription factor [Source:HGNC Symbol;Acc:HGNC:3488]	protein_coding	0.81	4.98	7.84572e-21	9.13477e-19	1.56751e-20	1.57254e-18	1.01	0.06
ENSG00000135048	CEMIP2	cell migration inducing hyaluronidase 2 [Source:HGNC Symbol;Acc:HGNC:11869]	protein_coding	0.88	4.56	3.20105e-17	2.91118e-15	7.47627e-21	7.79812e-19	0.95	-0.01
ENSG00000135074	ADAM19	ADAM metallopeptidase domain 19 [Source:HGNC Symbol;Acc:HGNC:197]	protein_coding	1.16	3.76	3.31484e-23	4.62249e-21	4.2208e-26	7.15246e-24	1.09	0.22
ENSG00000135218	CD36	CD36 molecule [Source:HGNC Symbol;Acc:HGNC:1663]	protein_coding	2.1	3.4	9.70302e-39	4.67131e-36	2.14431e-24	2.97144e-22	0.95	-0.05
ENSG00000135318	NT5E	5'-nucleotidase ecto [Source:HGNC Symbol;Acc:HGNC:8021]	protein_coding	1.44	4.77	4.58464e-18	4.37959e-16	1.67416e-28	3.62326e-26	1.17	0.4
ENSG00000136040	PLXNC1	plexin C1 [Source:HGNC Symbol;Acc:HGNC:9106]	protein_coding	0.83	4	2.10365e-20	2.35004e-18	6.41192e-20	6.104e-18	0.86	-0.07
ENSG00000136378	ADAMTS7	ADAM metallopeptidase with thrombospondin type 1 motif 7 [Source:HGNC Symbol;Acc:HGNC:223]	protein_coding	1.05	3.76	7.43653e-14	4.84533e-12	2.66978e-23	3.36107e-21	1.07	0.18
ENSG00000136542	GALNT5	polypeptide N-acetylgalactosaminyltransferase 5 [Source:HGNC Symbol;Acc:HGNC:4127]	protein_coding	2.35	2.28	1.72718e-53	4.36544e-50	1.77301e-42	7.20356e-39	1.55	1.34
ENSG00000136859	ANGPTL2	angiopoietin like 2 [Source:HGNC Symbol;Acc:HGNC:490]	protein_coding	1.7	4.98	2.77329e-55	8.8541e-52	2.38128e-39	2.64619e-36	1.4	0.52
ENSG00000137501	SYTL2	synaptotagmin like 2 [Source:HGNC Symbol;Acc:HGNC:15585]	protein_coding	1.19	3.34	7.75862e-28	1.5584e-25	2.46975e-28	5.24685e-26	1.18	0.28
ENSG00000137573	SULF1	sulfatase 1 [Source:HGNC Symbol;Acc:HGNC:20391]	protein_coding	1.37	7.29	6.79664e-14	4.44751e-12	2.51117e-25	3.93246e-23	1.03	0.31
ENSG00000137745	MMP13	matrix metallopeptidase 13 [Source:HGNC Symbol;Acc:HGNC:7159]	protein_coding	3.21	2.92	1.13221e-20	1.29829e-18	1.25481e-27	2.43813e-25	1	1.6
ENSG00000137801	THBS1	thrombospondin 1 [Source:HGNC Symbol;Acc:HGNC:11785]	protein_coding	1.86	7.58	6.20098e-51	1.25384e-47	4.36544e-40	6.63735e-37	1.5	0.8
ENSG00000137809	ITGA11	integrin subunit alpha 11 [Source:HGNC Symbol;Acc:HGNC:6136]	protein_coding	2.49	5.22	1.06836e-51	2.31453e-48	5.05172e-41	9.73046e-38	1.48	1.47
ENSG00000138080	EMILIN1	elastin microfibril interfacer 1 [Source:HGNC Symbol;Acc:HGNC:19880]	protein_coding	1.9	6.11	7.3421e-45	6.54958e-42	2.57118e-39	2.7514e-36	1.44	0.74
ENSG00000138316	ADAMTS14	ADAM metallopeptidase with thrombospondin type 1 motif 14 [Source:HGNC Symbol;Acc:HGNC:14899]	protein_coding	1.69	3.54	8.17116e-33	2.42972e-30	4.85348e-25	7.32267e-23	1.02	0.21
ENSG00000138615	CILP	cartilage intermediate layer protein [Source:HGNC Symbol;Acc:HGNC:1980]	protein_coding	1.75	4.64	7.5991e-21	8.88172e-19	1.43805e-24	2.0367e-22	1.07	0.14
ENSG00000138623	SEMA7A	semaphorin 7A (John Milton Hagen blood group) [Source:HGNC Symbol;Acc:HGNC:10741]	protein_coding	1.11	3.32	7.67451e-29	1.68672e-26	9.62967e-25	1.38766e-22	0.98	-0.07
ENSG00000138758	SEPTIN11	septin 11 [Source:HGNC Symbol;Acc:HGNC:25589]	protein_coding	0.99	6.13	1.75336e-40	1.05306e-37	5.0301e-32	1.58833e-29	1.24	0.27
ENSG00000139174	PRICKLE1	prickle planar cell polarity protein 1 [Source:HGNC Symbol;Acc:HGNC:17019]	protein_coding	0.8	3.07	3.66011e-08	9.4679e-07	1.23983e-22	1.49258e-20	0.96	-0.04
ENSG00000139278	GLIPR1	GLI pathogenesis related 1 [Source:HGNC Symbol;Acc:HGNC:17001]	protein_coding	1.19	3.57	5.38819e-32	1.54121e-29	7.98335e-30	1.93831e-27	1.21	0.24
ENSG00000139329	LUM	lumican [Source:HGNC Symbol;Acc:HGNC:6724]	protein_coding	2.51	7.93	1.72664e-40	1.04738e-37	1.50929e-40	2.49184e-37	1.53	1.42
ENSG00000139567	ACVRL1	activin A receptor like type 1 [Source:HGNC Symbol;Acc:HGNC:175]	protein_coding	0.87	3.36	2.66206e-21	3.24258e-19	2.56166e-22	3.00865e-20	1.06	0.08
ENSG00000139926	FRMD6	FERM domain containing 6 [Source:HGNC Symbol;Acc:HGNC:19839]	protein_coding	1.41	3.93	5.71528e-39	2.84171e-36	2.73399e-37	1.83702e-34	1.42	0.59
ENSG00000140285	FGF7	fibroblast growth factor 7 [Source:HGNC Symbol;Acc:HGNC:3685]	protein_coding	2.48	2.08	4.75973e-37	1.97757e-34	2.23957e-35	1.1352e-32	1.41	1.15
ENSG00000140682	TGFB1I1	transforming growth factor beta 1 induced transcript 1 [Source:HGNC Symbol;Acc:HGNC:11767]	protein_coding	1.37	5.36	1.78692e-44	1.50548e-41	5.24975e-38	3.9397e-35	1.43	0.53
ENSG00000140859	KIFC3	kinesin family member C3 [Source:HGNC Symbol;Acc:HGNC:6326]	protein_coding	0.85	4.17	5.22289e-17	4.65912e-15	6.16125e-19	5.34577e-17	0.82	-0.15
ENSG00000140931	CMTM3	CKLF like MARVEL transmembrane domain containing 3 [Source:HGNC Symbol;Acc:HGNC:19174]	protein_coding	0.81	5.6	7.56628e-29	1.66898e-26	1.3473e-26	2.37359e-24	1.08	0.09
ENSG00000140937	CDH11	cadherin 11 [Source:HGNC Symbol;Acc:HGNC:1750]	protein_coding	1.93	5.98	1.64832e-44	1.40827e-41	3.31029e-42	1.14023e-38	1.51	0.93
ENSG00000141753	IGFBP4	insulin like growth factor binding protein 4 [Source:HGNC Symbol;Acc:HGNC:5473]	protein_coding	1.24	7.83	3.22765e-33	9.83865e-31	6.22171e-28	1.2749e-25	1.23	0.28
ENSG00000142156	COL6A1	collagen type VI alpha 1 chain [Source:HGNC Symbol;Acc:HGNC:2211]	protein_coding	1.71	9.04	1.48812e-39	8.13237e-37	5.55239e-34	2.25947e-31	1.3	0.43
ENSG00000142173	COL6A2	collagen type VI alpha 2 chain [Source:HGNC Symbol;Acc:HGNC:2212]	protein_coding	1.84	9.02	1.67211e-47	2.15809e-44	2.23373e-39	2.5309e-36	1.45	0.75
ENSG00000142303	ADAMTS10	ADAM metallopeptidase with thrombospondin type 1 motif 10 [Source:HGNC Symbol;Acc:HGNC:13201]	protein_coding	1.27	2.94	6.37272e-24	9.29253e-22	5.36944e-25	8.01739e-23	1.11	0.14
ENSG00000142552	RCN3	reticulocalbin 3 [Source:HGNC Symbol;Acc:HGNC:21145]	protein_coding	1.39	5.73	7.28364e-33	2.18726e-30	4.59255e-34	1.90921e-31	1.44	0.5
ENSG00000142871	CCN1	cellular communication network factor 1 [Source:HGNC Symbol;Acc:HGNC:2654]	protein_coding	1.5	7.25	7.8216e-29	1.70668e-26	1.74826e-26	3.04287e-24	1.08	0.11
ENSG00000143067	ZNF697	zinc finger protein 697 [Source:HGNC Symbol;Acc:HGNC:32034]	protein_coding	0.84	2.3	1.70451e-18	1.67578e-16	8.35223e-22	9.38976e-20	0.97	0.08
ENSG00000143333	RGS16	regulator of G protein signaling 16 [Source:HGNC Symbol;Acc:HGNC:9997]	protein_coding	1.58	4.36	3.12739e-35	1.14282e-32	5.71097e-28	1.17441e-25	1.12	0.25
ENSG00000143341	HMCN1	hemicentin 1 [Source:HGNC Symbol;Acc:HGNC:19194]	protein_coding	1.23	4.03	1.98359e-21	2.4308e-19	1.67077e-25	2.68182e-23	1.08	0.17
ENSG00000143369	ECM1	extracellular matrix protein 1 [Source:HGNC Symbol;Acc:HGNC:3153]	protein_coding	1.96	4.86	2.11392e-47	2.5646e-44	4.07154e-39	4.12761e-36	1.39	1.16
ENSG00000143387	CTSK	cathepsin K [Source:HGNC Symbol;Acc:HGNC:2536]	protein_coding	2.27	5.92	2.31568e-41	1.49435e-38	2.09301e-38	1.72778e-35	1.45	1.39
ENSG00000144810	COL8A1	collagen type VIII alpha 1 chain [Source:HGNC Symbol;Acc:HGNC:2215]	protein_coding	2.54	5.93	6.81418e-53	1.5898e-49	3.35449e-42	1.14023e-38	1.53	1.27
ENSG00000144824	PHLDB2	pleckstrin homology like domain family B member 2 [Source:HGNC Symbol;Acc:HGNC:29573]	protein_coding	1.18	3.43	2.32328e-17	2.11925e-15	7.47627e-21	7.79812e-19	0.92	-0.12
ENSG00000145423	SFRP2	secreted frizzled related protein 2 [Source:HGNC Symbol;Acc:HGNC:10777]	protein_coding	3.11	6.51	6.85264e-30	1.64301e-27	6.35645e-37	3.94955e-34	1.39	1.85
ENSG00000145506	NKD2	NKD inhibitor of WNT signaling pathway 2 [Source:HGNC Symbol;Acc:HGNC:17046]	protein_coding	1.42	3.69	2.32358e-16	1.96034e-14	4.78465e-33	1.68586e-30	1.32	0.78
ENSG00000145536	ADAMTS16	ADAM metallopeptidase with thrombospondin type 1 motif 16 [Source:HGNC Symbol;Acc:HGNC:17108]	protein_coding	1.57	2.23	1.54036e-11	7.51717e-10	6.4784e-22	7.3547e-20	1	0.3
ENSG00000145632	PLK2	polo like kinase 2 [Source:HGNC Symbol;Acc:HGNC:19699]	protein_coding	1.02	5.16	5.78657e-16	4.70527e-14	9.68386e-19	8.27784e-17	0.9	-0.14
ENSG00000145824	CXCL14	C-X-C motif chemokine ligand 14 [Source:HGNC Symbol;Acc:HGNC:10640]	protein_coding	2.29	5.01	4.5501e-24	6.73193e-22	4.48234e-30	1.11643e-27	1.21	0.74
ENSG00000147113	DIPK2B	divergent protein kinase domain 2B [Source:HGNC Symbol;Acc:HGNC:25866]	protein_coding	0.91	2.85	2.04996e-28	4.30279e-26	4.09236e-20	3.96774e-18	0.92	-0.09
ENSG00000148516	ZEB1	zinc finger E-box binding homeobox 1 [Source:HGNC Symbol;Acc:HGNC:11642]	protein_coding	1.47	3.47	9.47306e-45	8.20909e-42	3.53848e-39	3.71766e-36	1.49	0.66
ENSG00000148848	ADAM12	ADAM metallopeptidase domain 12 [Source:HGNC Symbol;Acc:HGNC:190]	protein_coding	2.53	4.87	5.16557e-49	7.28706e-46	1.22487e-41	3.93219e-38	1.55	1.57
ENSG00000149557	FEZ1	fasciculation and elongation protein zeta 1 [Source:HGNC Symbol;Acc:HGNC:3659]	protein_coding	0.95	2.27	5.32135e-24	7.81581e-22	1.65958e-26	2.89724e-24	1.18	0.21
ENSG00000149591	TAGLN	transgelin [Source:HGNC Symbol;Acc:HGNC:11553]	protein_coding	1.53	7.02	2.91469e-26	5.02287e-24	2.03371e-28	4.35252e-26	1.21	0.39
ENSG00000149596	JPH2	junctophilin 2 [Source:HGNC Symbol;Acc:HGNC:14202]	protein_coding	1.59	2.46	1.18764e-23	1.69911e-21	7.99397e-26	1.33121e-23	1.14	0.38
ENSG00000150594	ADRA2A	adrenoceptor alpha 2A [Source:HGNC Symbol;Acc:HGNC:281]	protein_coding	1.08	4.04	8.33248e-09	2.50222e-07	3.17926e-20	3.10852e-18	0.86	-0.11
ENSG00000151067	CACNA1C	calcium voltage-gated channel subunit alpha1 C [Source:HGNC Symbol;Acc:HGNC:1390]	protein_coding	1.41	2.39	1.88812e-23	2.65738e-21	2.19621e-34	9.47074e-32	1.35	0.62
ENSG00000151388	ADAMTS12	ADAM metallopeptidase with thrombospondin type 1 motif 12 [Source:HGNC Symbol;Acc:HGNC:14605]	protein_coding	2.3	4.3	2.93572e-49	4.45203e-46	1.69641e-40	2.72298e-37	1.46	1.42
ENSG00000151617	EDNRA	endothelin receptor type A [Source:HGNC Symbol;Acc:HGNC:3179]	protein_coding	1.71	3.6	8.52658e-37	3.49475e-34	6.25091e-34	2.50839e-31	1.38	0.61
ENSG00000151702	FLI1	Fli-1 proto-oncogene, ETS transcription factor [Source:HGNC Symbol;Acc:HGNC:3749]	protein_coding	0.8	3.11	7.35365e-16	5.91608e-14	1.34545e-18	1.13169e-16	0.9	-0.06
ENSG00000151726	ACSL1	acyl-CoA synthetase long chain family member 1 [Source:HGNC Symbol;Acc:HGNC:3569]	protein_coding	0.88	4.97	1.55455e-18	1.53083e-16	1.10841e-20	1.12565e-18	1.04	0.07
ENSG00000152049	KCNE4	potassium voltage-gated channel subfamily E regulatory subunit 4 [Source:HGNC Symbol;Acc:HGNC:6244]	protein_coding	2.33	2.36	8.83644e-54	2.43645e-50	1.81759e-41	5.25148e-38	1.51	1.28
ENSG00000152377	SPOCK1	SPARC (osteonectin), cwcv and kazal like domains proteoglycan 1 [Source:HGNC Symbol;Acc:HGNC:11251]	protein_coding	1.09	3.44	3.8588e-07	7.52082e-06	5.13961e-27	9.48857e-25	1.15	0.45
ENSG00000153071	DAB2	DAB adaptor protein 2 [Source:HGNC Symbol;Acc:HGNC:2662]	protein_coding	1.06	5.39	1.29154e-28	2.75863e-26	8.82926e-29	1.95478e-26	1.16	0.22
ENSG00000153707	PTPRD	protein tyrosine phosphatase receptor type D [Source:HGNC Symbol;Acc:HGNC:9668]	protein_coding	1.24	2.45	2.81999e-10	1.12138e-08	9.64171e-28	1.91459e-25	1.21	0.65
ENSG00000153993	SEMA3D	semaphorin 3D [Source:HGNC Symbol;Acc:HGNC:10726]	protein_coding	2.03	2.23	2.73781e-23	3.82663e-21	5.12114e-30	1.26464e-27	1.28	0.59
ENSG00000154133	ROBO4	roundabout guidance receptor 4 [Source:HGNC Symbol;Acc:HGNC:17985]	protein_coding	0.88	2.91	5.26632e-23	7.24387e-21	3.94464e-19	3.46415e-17	0.83	-0.1
ENSG00000154553	PDLIM3	PDZ and LIM domain 3 [Source:HGNC Symbol;Acc:HGNC:20767]	protein_coding	2.21	4.61	5.56204e-54	1.60663e-50	5.09683e-40	7.36301e-37	1.45	1.16
ENSG00000154736	ADAMTS5	ADAM metallopeptidase with thrombospondin type 1 motif 5 [Source:HGNC Symbol;Acc:HGNC:221]	protein_coding	1.25	3.19	7.41235e-14	4.83476e-12	9.89722e-18	7.69732e-16	0.88	-0.13
ENSG00000154864	PIEZO2	piezo type mechanosensitive ion channel component 2 [Source:HGNC Symbol;Acc:HGNC:26270]	protein_coding	1.79	2.19	2.41053e-24	3.61043e-22	6.27548e-27	1.14394e-24	1.05	0.32
ENSG00000155011	DKK2	dickkopf WNT signaling pathway inhibitor 2 [Source:HGNC Symbol;Acc:HGNC:2892]	protein_coding	1.04	2.05	1.96436e-11	9.41218e-10	1.3206e-19	1.21514e-17	0.92	-0.14
ENSG00000155254	MARVELD1	MARVEL domain containing 1 [Source:HGNC Symbol;Acc:HGNC:28674]	protein_coding	0.98	6.01	8.56546e-26	1.43135e-23	2.48576e-25	3.90325e-23	1.02	0.01
ENSG00000157240	FZD1	frizzled class receptor 1 [Source:HGNC Symbol;Acc:HGNC:4038]	protein_coding	1.35	5.33	6.31705e-40	3.61502e-37	8.1741e-36	4.294e-33	1.36	0.56
ENSG00000157570	TSPAN18	tetraspanin 18 [Source:HGNC Symbol;Acc:HGNC:20660]	protein_coding	1.15	4.23	5.71959e-16	4.66331e-14	8.73745e-21	8.96792e-19	0.95	-0.1
ENSG00000157613	CREB3L1	cAMP responsive element binding protein 3 like 1 [Source:HGNC Symbol;Acc:HGNC:18856]	protein_coding	1.67	5.17	1.76011e-36	6.97832e-34	1.81998e-39	2.14628e-36	1.54	0.68
ENSG00000158270	COLEC12	collectin subfamily member 12 [Source:HGNC Symbol;Acc:HGNC:16016]	protein_coding	1.96	4.24	3.34625e-49	4.95081e-46	1.07554e-39	1.32234e-36	1.39	0.77
ENSG00000158747	NBL1	NBL1, DAN family BMP antagonist [Source:HGNC Symbol;Acc:HGNC:7650]	protein_coding	1.52	6.75	2.31296e-37	9.81147e-35	1.3949e-34	6.15298e-32	1.35	0.47
ENSG00000158859	ADAMTS4	ADAM metallopeptidase with thrombospondin type 1 motif 4 [Source:HGNC Symbol;Acc:HGNC:220]	protein_coding	1.56	3.45	1.50866e-31	4.1223e-29	1.8327e-31	5.45889e-29	1.27	0.44
ENSG00000159216	RUNX1	RUNX family transcription factor 1 [Source:HGNC Symbol;Acc:HGNC:10471]	protein_coding	1.08	6.22	1.27003e-20	1.4427e-18	1.9433e-22	2.30109e-20	0.94	-0.09
ENSG00000159674	SPON2	spondin 2 [Source:HGNC Symbol;Acc:HGNC:11253]	protein_coding	1.43	5.02	1.65912e-35	6.17438e-33	4.04255e-32	1.29777e-29	1.22	0.26
ENSG00000160161	CILP2	cartilage intermediate layer protein 2 [Source:HGNC Symbol;Acc:HGNC:24213]	protein_coding	1.51	4.77	2.4345e-28	5.0748e-26	7.91227e-26	1.32142e-23	1.03	0.16
ENSG00000161381	PLXDC1	plexin domain containing 1 [Source:HGNC Symbol;Acc:HGNC:20945]	protein_coding	1.38	3.35	1.15034e-37	5.02012e-35	5.84035e-32	1.82424e-29	1.28	0.42
ENSG00000161544	CYGB	cytoglobin [Source:HGNC Symbol;Acc:HGNC:16505]	protein_coding	1.01	2.62	3.07129e-21	3.71124e-19	1.75391e-19	1.59857e-17	0.96	-0.07
ENSG00000161638	ITGA5	integrin subunit alpha 5 [Source:HGNC Symbol;Acc:HGNC:6141]	protein_coding	1.54	5.96	8.39168e-50	1.414e-46	1.94022e-38	1.62486e-35	1.35	0.67
ENSG00000161940	BCL6B	BCL6B transcription repressor [Source:HGNC Symbol;Acc:HGNC:1002]	protein_coding	0.87	2.3	4.99076e-18	4.74514e-16	1.46904e-19	1.34743e-17	0.88	-0.08
ENSG00000162576	MXRA8	matrix remodeling associated 8 [Source:HGNC Symbol;Acc:HGNC:7542]	protein_coding	1.2	6.91	3.132e-14	2.10629e-12	1.79445e-25	2.85654e-23	1.23	0.17
ENSG00000162614	NEXN	nexilin F-actin binding protein [Source:HGNC Symbol;Acc:HGNC:29557]	protein_coding	1.44	3.02	3.74241e-34	1.24733e-31	7.09832e-32	2.20525e-29	1.17	0.28
ENSG00000162618	ADGRL4	adhesion G protein-coupled receptor L4 [Source:HGNC Symbol;Acc:HGNC:20822]	protein_coding	0.88	3.03	2.27428e-23	3.19347e-21	2.91405e-23	3.65267e-21	0.93	-0.03
ENSG00000162692	VCAM1	vascular cell adhesion molecule 1 [Source:HGNC Symbol;Acc:HGNC:12663]	protein_coding	1.73	4.68	1.37719e-26	2.42851e-24	9.45685e-34	3.66754e-31	1.36	0.67
ENSG00000162733	DDR2	discoidin domain receptor tyrosine kinase 2 [Source:HGNC Symbol;Acc:HGNC:2731]	protein_coding	1.11	4.66	8.36092e-19	8.41084e-17	3.00029e-23	3.75263e-21	1.09	0.1
ENSG00000162849	KIF26B	kinesin family member 26B [Source:HGNC Symbol;Acc:HGNC:25484]	protein_coding	2.14	4.69	5.52429e-42	3.72337e-39	2.9094e-37	1.91045e-34	1.38	0.7
ENSG00000163017	ACTG2	actin gamma 2, smooth muscle [Source:HGNC Symbol;Acc:HGNC:145]	protein_coding	2.79	4.5	2.08865e-48	2.8155e-45	4.93146e-34	2.03546e-31	1.3	0.83
ENSG00000163359	COL6A3	collagen type VI alpha 3 chain [Source:HGNC Symbol;Acc:HGNC:2213]	protein_coding	2.14	8.52	4.81941e-53	1.16938e-49	4.11857e-44	3.96652e-40	1.55	1.07
ENSG00000163430	FSTL1	follistatin like 1 [Source:HGNC Symbol;Acc:HGNC:3972]	protein_coding	1.2	7.2	2.00994e-27	3.82203e-25	2.53853e-30	6.51951e-28	1.17	0.29
ENSG00000163431	LMOD1	leiomodin 1 [Source:HGNC Symbol;Acc:HGNC:6647]	protein_coding	1.69	3.14	2.06539e-38	9.49143e-36	2.18256e-33	8.08456e-31	1.36	0.57
ENSG00000163513	TGFBR2	transforming growth factor beta receptor 2 [Source:HGNC Symbol;Acc:HGNC:11773]	protein_coding	0.88	6.14	1.79508e-24	2.74282e-22	4.29618e-23	5.35032e-21	1.06	0.07
ENSG00000163520	FBLN2	fibulin 2 [Source:HGNC Symbol;Acc:HGNC:3601]	protein_coding	1.18	5.61	8.24172e-11	3.59154e-09	5.32028e-21	5.63063e-19	0.94	-0.06
ENSG00000164125	GASK1B	golgi associated kinase 1B [Source:HGNC Symbol;Acc:HGNC:25312]	protein_coding	1.4	4.64	5.82148e-39	2.84783e-36	9.45685e-34	3.66754e-31	1.4	0.5
ENSG00000164176	EDIL3	EGF like repeats and discoidin domains 3 [Source:HGNC Symbol;Acc:HGNC:3173]	protein_coding	1.76	3.75	4.434e-31	1.14454e-28	2.37391e-30	6.1514e-28	1.23	0.54
ENSG00000164292	RHOBTB3	Rho related BTB domain containing 3 [Source:HGNC Symbol;Acc:HGNC:18757]	protein_coding	0.89	4.39	4.80812e-11	2.19129e-09	5.78543e-22	6.59391e-20	1.15	0.12
ENSG00000164484	TMEM200A	transmembrane protein 200A [Source:HGNC Symbol;Acc:HGNC:21075]	protein_coding	1.59	2.47	2.83656e-33	8.69019e-31	7.2754e-38	5.32163e-35	1.45	0.7
ENSG00000164574	GALNT10	polypeptide N-acetylgalactosaminyltransferase 10 [Source:HGNC Symbol;Acc:HGNC:19873]	protein_coding	0.89	5.2	2.83071e-25	4.57895e-23	9.91648e-26	1.61871e-23	1.11	0.13
ENSG00000164692	COL1A2	collagen type I alpha 2 chain [Source:HGNC Symbol;Acc:HGNC:2198]	protein_coding	2.16	11.04	1.16201e-56	4.69918e-53	1.06223e-43	7.67264e-40	1.64	1.15
ENSG00000164694	FNDC1	fibronectin type III domain containing 1 [Source:HGNC Symbol;Acc:HGNC:21184]	protein_coding	2.21	5.33	9.86679e-42	6.57713e-39	4.14708e-35	2.06585e-32	1.31	0.83
ENSG00000164741	DLC1	DLC1 Rho GTPase activating protein [Source:HGNC Symbol;Acc:HGNC:2897]	protein_coding	1.21	3.6	1.2205e-26	2.17134e-24	7.7882e-28	1.57357e-25	1.17	0.26
ENSG00000164932	CTHRC1	collagen triple helix repeat containing 1 [Source:HGNC Symbol;Acc:HGNC:18831]	protein_coding	1.9	6.07	6.38974e-37	2.63674e-34	1.0702e-38	9.66277e-36	1.5	0.93
ENSG00000164949	GEM	GTP binding protein overexpressed in skeletal muscle [Source:HGNC Symbol;Acc:HGNC:4234]	protein_coding	1.66	2.52	1.21828e-33	3.82908e-31	8.55145e-31	2.34192e-28	1.16	0.29
ENSG00000165124	SVEP1	sushi, von Willebrand factor type A, EGF and pentraxin domain containing 1 [Source:HGNC Symbol;Acc:HGNC:15985]	protein_coding	2.36	3.47	1.93015e-39	1.03613e-36	1.54118e-37	1.07298e-34	1.39	1.28
ENSG00000165424	ZCCHC24	zinc finger CCHC-type containing 24 [Source:HGNC Symbol;Acc:HGNC:26911]	protein_coding	1.45	4.34	5.62967e-39	2.82228e-36	4.4837e-32	1.43144e-29	1.23	0.32
ENSG00000165474	GJB2	gap junction protein beta 2 [Source:HGNC Symbol;Acc:HGNC:4284]	protein_coding	2.09	4.77	1.0081e-28	2.18398e-26	3.57163e-33	1.28992e-30	1.3	0.92
ENSG00000165617	DACT1	dishevelled binding antagonist of beta catenin 1 [Source:HGNC Symbol;Acc:HGNC:17748]	protein_coding	1.73	2.43	2.51704e-39	1.31624e-36	5.39914e-36	2.88879e-33	1.26	0.57
ENSG00000166033	HTRA1	HtrA serine peptidase 1 [Source:HGNC Symbol;Acc:HGNC:9476]	protein_coding	1.15	7.04	1.06237e-23	1.53072e-21	2.87825e-26	4.94998e-24	1.09	0.1
ENSG00000166073	GPR176	G protein-coupled receptor 176 [Source:HGNC Symbol;Acc:HGNC:32370]	protein_coding	1.2	2.43	9.16119e-21	1.0565e-18	4.09558e-28	8.45225e-26	1.22	0.31
ENSG00000166086	JAM3	junctional adhesion molecule 3 [Source:HGNC Symbol;Acc:HGNC:15532]	protein_coding	1.14	2.61	1.0344e-17	9.59431e-16	3.71193e-21	3.97948e-19	0.94	-0.12
ENSG00000166147	FBN1	fibrillin 1 [Source:HGNC Symbol;Acc:HGNC:3603]	protein_coding	2.36	5.75	7.84471e-63	1.18965e-58	7.45131e-43	3.58812e-39	1.56	1.2
ENSG00000166250	CLMP	CXADR like membrane protein [Source:HGNC Symbol;Acc:HGNC:24039]	protein_coding	1.99	3.23	1.14966e-39	6.39801e-37	2.95388e-41	7.10201e-38	1.56	0.93
ENSG00000166482	MFAP4	microfibril associated protein 4 [Source:HGNC Symbol;Acc:HGNC:7035]	protein_coding	1.05	5.86	5.23542e-07	9.82613e-06	4.3166e-22	4.9887e-20	1.05	0.1
ENSG00000166741	NNMT	nicotinamide N-methyltransferase [Source:HGNC Symbol;Acc:HGNC:7861]	protein_coding	1.09	6.54	2.30606e-08	6.21437e-07	1.10841e-20	1.12565e-18	1.07	-0.02
ENSG00000166923	GREM1	gremlin 1, DAN family BMP antagonist [Source:HGNC Symbol;Acc:HGNC:2001]	protein_coding	2.56	3.17	3.91104e-30	9.52787e-28	3.68676e-32	1.19016e-29	1.26	1.12
ENSG00000166963	MAP1A	microtubule associated protein 1A [Source:HGNC Symbol;Acc:HGNC:6835]	protein_coding	0.81	4.35	5.32406e-13	3.14467e-11	7.80683e-20	7.31382e-18	0.91	-0.05
ENSG00000167123	CERCAM	cerebral endothelial cell adhesion molecule [Source:HGNC Symbol;Acc:HGNC:23723]	protein_coding	1.05	6.45	4.21446e-25	6.74746e-23	2.55094e-28	5.39949e-26	1.15	0.13
ENSG00000167601	AXL	AXL receptor tyrosine kinase [Source:HGNC Symbol;Acc:HGNC:905]	protein_coding	0.81	5.47	6.41959e-17	5.67657e-15	3.32605e-20	3.24108e-18	0.91	-0.12
ENSG00000167680	SEMA6B	semaphorin 6B [Source:HGNC Symbol;Acc:HGNC:10739]	protein_coding	0.94	3.02	1.08132e-24	1.66902e-22	6.13101e-20	5.85588e-18	0.86	-0.14
ENSG00000168386	FILIP1L	filamin A interacting protein 1 like [Source:HGNC Symbol;Acc:HGNC:24589]	protein_coding	1.63	4.94	3.56813e-46	3.86505e-43	2.97995e-38	2.39162e-35	1.36	0.7
ENSG00000168405	CMAHP	cytidine monophospho-N-acetylneuraminic acid hydroxylase, pseudogene [Source:HGNC Symbol;Acc:HGNC:2098]	transcribed_unitary_pseudogene	0.97	2.3	1.60294e-13	1.0118e-11	7.07559e-21	7.43387e-19	1	0.05
ENSG00000168461	RAB31	RAB31, member RAS oncogene family [Source:HGNC Symbol;Acc:HGNC:9771]	protein_coding	1.37	5.81	3.01423e-45	2.99743e-42	5.9664e-39	5.84353e-36	1.37	0.55
ENSG00000168487	BMP1	bone morphogenetic protein 1 [Source:HGNC Symbol;Acc:HGNC:1067]	protein_coding	0.88	5.84	9.52163e-25	1.47342e-22	6.01729e-24	7.90248e-22	1.02	-0.04
ENSG00000168542	COL3A1	collagen type III alpha 1 chain [Source:HGNC Symbol;Acc:HGNC:2201]	protein_coding	2.55	10.63	5.45646e-57	2.54607e-53	8.59881e-45	9.93764e-41	1.68	1.58
ENSG00000168685	IL7R	interleukin 7 receptor [Source:HGNC Symbol;Acc:HGNC:6024]	protein_coding	1.66	3.08	1.61771e-20	1.83079e-18	2.64316e-24	3.64523e-22	0.99	0.06
ENSG00000169184	MN1	MN1 proto-oncogene, transcriptional regulator [Source:HGNC Symbol;Acc:HGNC:7180]	protein_coding	1.39	3.66	3.80894e-17	3.43314e-15	2.78812e-27	5.26508e-25	1.15	0.35
ENSG00000169554	ZEB2	zinc finger E-box binding homeobox 2 [Source:HGNC Symbol;Acc:HGNC:14881]	protein_coding	1.33	4.33	1.60228e-37	6.89322e-35	2.56436e-34	1.09764e-31	1.27	0.34
ENSG00000169744	LDB2	LIM domain binding 2 [Source:HGNC Symbol;Acc:HGNC:6533]	protein_coding	1.08	2.91	4.77235e-33	1.44025e-30	1.2433e-32	4.20141e-30	1.29	0.24
ENSG00000170323	FABP4	fatty acid binding protein 4 [Source:HGNC Symbol;Acc:HGNC:3559]	protein_coding	3.66	2.79	4.16623e-27	7.75225e-25	8.20611e-25	1.20048e-22	0.89	-0.15
ENSG00000170801	HTRA3	HtrA serine peptidase 3 [Source:HGNC Symbol;Acc:HGNC:30406]	protein_coding	1.67	4.58	3.68831e-29	8.31722e-27	5.83063e-27	1.0696e-24	1.1	0.31
ENSG00000170961	HAS2	hyaluronan synthase 2 [Source:HGNC Symbol;Acc:HGNC:4819]	protein_coding	1.4	2.29	3.29314e-15	2.44506e-13	1.72161e-24	2.41464e-22	1.07	0.12
ENSG00000170962	PDGFD	platelet derived growth factor D [Source:HGNC Symbol;Acc:HGNC:30620]	protein_coding	1.3	3.7	1.93813e-25	3.16892e-23	1.41158e-21	1.56862e-19	0.97	-0.04
ENSG00000171310	CHST11	carbohydrate sulfotransferase 11 [Source:HGNC Symbol;Acc:HGNC:17422]	protein_coding	1.05	4.68	5.34651e-23	7.32098e-21	3.48049e-27	6.50875e-25	1.15	0.19
ENSG00000171812	COL8A2	collagen type VIII alpha 2 chain [Source:HGNC Symbol;Acc:HGNC:2216]	protein_coding	1.05	4.85	1.70504e-13	1.07179e-11	3.2485e-22	3.78456e-20	1.03	0.11
ENSG00000171951	SCG2	secretogranin II [Source:HGNC Symbol;Acc:HGNC:10575]	protein_coding	2.31	2.01	1.24196e-33	3.88338e-31	2.05269e-30	5.41618e-28	1.18	0.63
ENSG00000172061	LRRC15	leucine rich repeat containing 15 [Source:HGNC Symbol;Acc:HGNC:20818]	protein_coding	3.12	4.33	4.82733e-34	1.54934e-31	3.50562e-37	2.27609e-34	1.37	1.83
ENSG00000172137	CALB2	calbindin 2 [Source:HGNC Symbol;Acc:HGNC:1435]	protein_coding	1.77	2.92	1.21836e-16	1.04831e-14	5.84165e-24	7.68929e-22	1.03	0.1
ENSG00000172348	RCAN2	regulator of calcineurin 2 [Source:HGNC Symbol;Acc:HGNC:3041]	protein_coding	1.2	3.14	1.07787e-27	2.14372e-25	4.63184e-26	7.82606e-24	1.12	0.16
ENSG00000172349	IL16	interleukin 16 [Source:HGNC Symbol;Acc:HGNC:5980]	protein_coding	1.05	3.04	1.60141e-19	1.69236e-17	4.83531e-22	5.56591e-20	1.03	-0.01
ENSG00000172817	CYP7B1	cytochrome P450 family 7 subfamily B member 1 [Source:HGNC Symbol;Acc:HGNC:2652]	protein_coding	1.21	2.84	2.82862e-18	2.74535e-16	5.26207e-25	7.8979e-23	1.05	0.09
ENSG00000172935	MRGPRF	MAS related GPR family member F [Source:HGNC Symbol;Acc:HGNC:24828]	protein_coding	1.31	2.5	1.53084e-28	3.23556e-26	7.33985e-25	1.08752e-22	1.02	0.05
ENSG00000172965	MIR4435-2HG	MIR4435-2 host gene [Source:HGNC Symbol;Acc:HGNC:35163]	lncRNA	0.89	3.28	5.41178e-32	1.54121e-29	1.82257e-26	3.16268e-24	1.18	0.17
ENSG00000172985	SH3RF3	SH3 domain containing ring finger 3 [Source:HGNC Symbol;Acc:HGNC:24699]	protein_coding	1.04	3.17	1.42464e-15	1.10228e-13	2.09262e-23	2.66936e-21	1	0.1
ENSG00000173641	HSPB7	heat shock protein family B (small) member 7 [Source:HGNC Symbol;Acc:HGNC:5249]	protein_coding	1.91	2.12	1.15556e-34	4.00552e-32	1.72946e-29	4.06248e-27	1.1	0.39
ENSG00000173706	HEG1	heart development protein with EGF like domains 1 [Source:HGNC Symbol;Acc:HGNC:29227]	protein_coding	1.36	6.06	7.57549e-32	2.13734e-29	2.99572e-29	6.89672e-27	1.13	0.2
ENSG00000173918	C1QTNF1	C1q and TNF related 1 [Source:HGNC Symbol;Acc:HGNC:14324]	protein_coding	1.51	4.94	1.0512e-35	3.96061e-33	1.33295e-32	4.47818e-30	1.35	0.48
ENSG00000174099	MSRB3	methionine sulfoxide reductase B3 [Source:HGNC Symbol;Acc:HGNC:27375]	protein_coding	1.55	3.91	5.83483e-43	4.48026e-40	3.25476e-38	2.57638e-35	1.39	0.71
ENSG00000174348	PODN	podocan [Source:HGNC Symbol;Acc:HGNC:23174]	protein_coding	2.13	4.13	1.93004e-42	1.37737e-39	6.67918e-37	4.0627e-34	1.36	0.86
ENSG00000174705	SH3PXD2B	SH3 and PX domains 2B [Source:HGNC Symbol;Acc:HGNC:29242]	protein_coding	1.09	6.02	1.14939e-35	4.30384e-33	4.39292e-31	1.24434e-28	1.23	0.21
ENSG00000174807	CD248	CD248 molecule [Source:HGNC Symbol;Acc:HGNC:18219]	protein_coding	1.56	4.75	3.19436e-31	8.4468e-29	5.35493e-30	1.31116e-27	1.19	0.39
ENSG00000175356	SCUBE2	signal peptide, CUB domain and EGF like domain containing 2 [Source:HGNC Symbol;Acc:HGNC:30425]	protein_coding	1.02	2.52	6.09439e-11	2.72228e-09	2.95215e-19	2.64071e-17	0.9	0.04
ENSG00000175600	SUGCT	succinyl-CoA:glutarate-CoA transferase [Source:HGNC Symbol;Acc:HGNC:16001]	protein_coding	1.51	2.39	1.89678e-27	3.62962e-25	4.56231e-24	6.0745e-22	0.97	-0.02
ENSG00000176014	TUBB6	tubulin beta 6 class V [Source:HGNC Symbol;Acc:HGNC:20776]	protein_coding	0.8	5.68	1.1087e-15	8.72293e-14	1.42927e-18	1.19523e-16	0.91	-0.11
ENSG00000176170	SPHK1	sphingosine kinase 1 [Source:HGNC Symbol;Acc:HGNC:11240]	protein_coding	1.47	3.4	4.28379e-28	8.80864e-26	1.47584e-31	4.44173e-29	1.31	0.38
ENSG00000176788	BASP1	brain abundant membrane attached signal protein 1 [Source:HGNC Symbol;Acc:HGNC:957]	protein_coding	1.16	5.27	1.79886e-15	1.37603e-13	5.41563e-22	6.19687e-20	1.02	0.01
ENSG00000176971	FIBIN	fin bud initiation factor homolog [Source:HGNC Symbol;Acc:HGNC:33747]	protein_coding	1.36	3.67	4.00625e-20	4.42658e-18	5.69278e-26	9.59059e-24	1.13	0.29
ENSG00000177374	HIC1	HIC ZBTB transcriptional repressor 1 [Source:HGNC Symbol;Acc:HGNC:4909]	protein_coding	1.66	3.58	7.98817e-48	1.0534e-44	6.35822e-39	6.1235e-36	1.5	0.63
ENSG00000177464	GPR4	G protein-coupled receptor 4 [Source:HGNC Symbol;Acc:HGNC:4497]	protein_coding	0.93	2.15	2.77205e-28	5.75865e-26	9.95187e-27	1.7804e-24	1.16	0.21
ENSG00000177469	CAVIN1	caveolae associated protein 1 [Source:HGNC Symbol;Acc:HGNC:9688]	protein_coding	1.33	7.11	1.98333e-41	1.29364e-38	1.03938e-33	3.97753e-31	1.28	0.22
ENSG00000178573	MAF	MAF bZIP transcription factor [Source:HGNC Symbol;Acc:HGNC:6776]	protein_coding	0.89	5.12	1.38618e-15	1.07802e-13	1.78039e-20	1.77685e-18	0.96	-0.06
ENSG00000178726	THBD	thrombomodulin [Source:HGNC Symbol;Acc:HGNC:11784]	protein_coding	1.38	3.55	1.44643e-29	3.38766e-27	9.98318e-22	1.11798e-19	0.91	-0.06
ENSG00000178882	RFLNA	refilin A [Source:HGNC Symbol;Acc:HGNC:27051]	protein_coding	1.15	2.92	8.2342e-11	3.59085e-09	4.15119e-31	1.19043e-28	1.34	0.63
ENSG00000179954	SSC5D	scavenger receptor cysteine rich family member with 5 domains [Source:HGNC Symbol;Acc:HGNC:26641]	protein_coding	2.09	4.25	5.06497e-50	9.0365e-47	4.34763e-38	3.34971e-35	1.4	0.8
ENSG00000180447	GAS1	growth arrest specific 1 [Source:HGNC Symbol;Acc:HGNC:4165]	protein_coding	0.95	6.5	1.76912e-12	9.83638e-11	3.38663e-20	3.28901e-18	0.95	-0.05
ENSG00000181104	F2R	coagulation factor II thrombin receptor [Source:HGNC Symbol;Acc:HGNC:3537]	protein_coding	1.16	4.93	1.14312e-23	1.64316e-21	3.09888e-27	5.83286e-25	1.15	0.24
ENSG00000182326	C1S	complement C1s [Source:HGNC Symbol;Acc:HGNC:1247]	protein_coding	0.9	7.86	5.22904e-12	2.73207e-10	1.08386e-18	9.18341e-17	0.88	-0.13
ENSG00000182492	BGN	biglycan [Source:HGNC Symbol;Acc:HGNC:1044]	protein_coding	1.79	8.85	6.99213e-49	9.63961e-46	5.98674e-41	1.11595e-37	1.46	0.86
ENSG00000182667	NTM	neurotrimin [Source:HGNC Symbol;Acc:HGNC:17941]	protein_coding	2.53	2.86	1.1278e-29	2.68285e-27	4.32862e-37	2.77922e-34	1.4	1.55
ENSG00000183098	GPC6	glypican 6 [Source:HGNC Symbol;Acc:HGNC:4454]	protein_coding	0.93	3.77	5.95983e-08	1.45952e-06	6.41765e-22	7.30007e-20	1.01	0.05
ENSG00000183160	TMEM119	transmembrane protein 119 [Source:HGNC Symbol;Acc:HGNC:27884]	protein_coding	1.06	3.98	3.06281e-10	1.20957e-08	2.89127e-18	2.34322e-16	0.92	-0.12
ENSG00000183580	FBXL7	F-box and leucine rich repeat protein 7 [Source:HGNC Symbol;Acc:HGNC:13604]	protein_coding	0.89	4.17	5.61076e-12	2.90897e-10	2.72271e-17	2.03534e-15	0.81	-0.15
ENSG00000183688	RFLNB	refilin B [Source:HGNC Symbol;Acc:HGNC:28705]	protein_coding	0.93	3.55	9.39435e-16	7.46869e-14	1.0972e-24	1.57324e-22	1.17	0.22
ENSG00000183722	LHFPL6	LHFPL tetraspan subfamily member 6 [Source:HGNC Symbol;Acc:HGNC:6586]	protein_coding	1.45	3.92	6.9767e-43	5.22477e-40	5.0898e-35	2.45095e-32	1.35	0.5
ENSG00000183801	OLFML1	olfactomedin like 1 [Source:HGNC Symbol;Acc:HGNC:24473]	protein_coding	1.51	3.48	3.98873e-33	1.20978e-30	1.23846e-36	7.0161e-34	1.33	0.64
ENSG00000184254	ALDH1A3	aldehyde dehydrogenase 1 family member A3 [Source:HGNC Symbol;Acc:HGNC:409]	protein_coding	1.6	2.31	1.64439e-29	3.8365e-27	5.0888e-31	1.42056e-28	1.19	0.38
ENSG00000184985	SORCS2	sortilin related VPS10 domain containing receptor 2 [Source:HGNC Symbol;Acc:HGNC:16698]	protein_coding	1.53	3.13	4.97822e-15	3.62131e-13	5.21355e-23	6.43729e-21	1.01	-0.06
ENSG00000185565	LSAMP	limbic system associated membrane protein [Source:HGNC Symbol;Acc:HGNC:6705]	protein_coding	1.44	2.07	1.75691e-14	1.20996e-12	4.17027e-25	6.35828e-23	1.12	0.19
ENSG00000186469	GNG2	G protein subunit gamma 2 [Source:HGNC Symbol;Acc:HGNC:4404]	protein_coding	1.12	2.87	1.14896e-26	2.06201e-24	1.28828e-22	1.54126e-20	0.95	-0.06
ENSG00000186594	MIR22HG	MIR22 host gene [Source:HGNC Symbol;Acc:HGNC:28219]	lncRNA	0.96	3.13	1.79106e-21	2.20376e-19	3.66866e-24	4.94157e-22	1.04	0.13
ENSG00000187479	C11orf96	chromosome 11 open reading frame 96 [Source:HGNC Symbol;Acc:HGNC:38675]	protein_coding	1.44	4.08	9.17522e-22	1.14994e-19	3.37807e-17	2.49618e-15	0.9	-0.15
ENSG00000187498	COL4A1	collagen type IV alpha 1 chain [Source:HGNC Symbol;Acc:HGNC:2202]	protein_coding	1.04	7.95	6.64461e-28	1.34354e-25	4.389e-27	8.15494e-25	1.06	0.1
ENSG00000196159	FAT4	FAT atypical cadherin 4 [Source:HGNC Symbol;Acc:HGNC:23109]	protein_coding	0.89	2.41	5.49217e-13	3.23452e-11	7.33324e-20	6.90789e-18	1.06	0.06
ENSG00000196526	AFAP1	actin filament associated protein 1 [Source:HGNC Symbol;Acc:HGNC:24017]	protein_coding	0.8	3.76	4.62199e-19	4.72004e-17	2.62956e-20	2.6108e-18	0.93	-0.09
ENSG00000196562	SULF2	sulfatase 2 [Source:HGNC Symbol;Acc:HGNC:20392]	protein_coding	1.23	5.69	7.67366e-20	8.31222e-18	7.56492e-25	1.11515e-22	1.07	0.15
ENSG00000196923	PDLIM7	PDZ and LIM domain 7 [Source:HGNC Symbol;Acc:HGNC:22958]	protein_coding	0.81	6.88	4.25901e-22	5.50856e-20	3.67776e-21	3.95017e-19	0.9	-0.09
ENSG00000197380	DACT3	dishevelled binding antagonist of beta catenin 3 [Source:HGNC Symbol;Acc:HGNC:30745]	protein_coding	1.61	2.52	2.9581e-34	1.00245e-31	7.37775e-34	2.94016e-31	1.32	0.51
ENSG00000197594	ENPP1	ectonucleotide pyrophosphatase/phosphodiesterase 1 [Source:HGNC Symbol;Acc:HGNC:3356]	protein_coding	1.44	3.51	1.89671e-25	3.10957e-23	2.41666e-24	3.34083e-22	1.04	0.02
ENSG00000197614	MFAP5	microfibril associated protein 5 [Source:HGNC Symbol;Acc:HGNC:29673]	protein_coding	1.25	5.53	8.32078e-09	2.50118e-07	1.83309e-21	2.01762e-19	1.02	0.22
ENSG00000197859	ADAMTSL2	ADAMTS like 2 [Source:HGNC Symbol;Acc:HGNC:14631]	protein_coding	1.04	2.84	3.20117e-15	2.37969e-13	3.35521e-24	4.5619e-22	1.03	0.13
ENSG00000198682	PAPSS2	3'-phosphoadenosine 5'-phosphosulfate synthase 2 [Source:HGNC Symbol;Acc:HGNC:8604]	protein_coding	1.05	3.73	4.26361e-20	4.70238e-18	4.09139e-24	5.4727e-22	1.04	0.08
ENSG00000204103	MAFB	MAF bZIP transcription factor B [Source:HGNC Symbol;Acc:HGNC:6408]	protein_coding	0.95	6.05	6.04346e-21	7.16008e-19	2.53855e-21	2.75734e-19	0.93	-0.11
ENSG00000204262	COL5A2	collagen type V alpha 2 chain [Source:HGNC Symbol;Acc:HGNC:2210]	protein_coding	2.45	7.03	1.0416e-53	2.74711e-50	1.48831e-43	9.55575e-40	1.6	1.55
ENSG00000204291	COL15A1	collagen type XV alpha 1 chain [Source:HGNC Symbol;Acc:HGNC:2192]	protein_coding	0.96	4.9	1.24256e-17	1.15075e-15	3.35621e-20	3.26496e-18	0.84	-0.1
ENSG00000206538	VGLL3	vestigial like family member 3 [Source:HGNC Symbol;Acc:HGNC:24327]	protein_coding	2.28	2.82	6.30651e-46	6.59574e-43	3.7393e-41	7.71697e-38	1.49	1.12
ENSG00000211448	DIO2	iodothyronine deiodinase 2 [Source:HGNC Symbol;Acc:HGNC:2884]	protein_coding	2.05	2.29	1.35229e-16	1.15698e-14	3.36202e-26	5.74776e-24	1	0.35
ENSG00000213949	ITGA1	integrin subunit alpha 1 [Source:HGNC Symbol;Acc:HGNC:6134]	protein_coding	0.86	4.6	2.66406e-26	4.6172e-24	9.1579e-25	1.32297e-22	1.05	0.08
ENSG00000218336	TENM3	teneurin transmembrane protein 3 [Source:HGNC Symbol;Acc:HGNC:29944]	protein_coding	1.59	3.43	1.84731e-12	1.02276e-10	3.27003e-25	5.05237e-23	1.13	0.26
ENSG00000221955	SLC12A8	solute carrier family 12 member 8 [Source:HGNC Symbol;Acc:HGNC:15595]	protein_coding	1.27	4.88	6.20381e-41	3.87962e-38	3.00135e-30	7.57348e-28	1.28	0.37
ENSG00000225614	ZNF469	zinc finger protein 469 [Source:HGNC Symbol;Acc:HGNC:23216]	protein_coding	2.05	4.73	3.85818e-45	3.65683e-42	1.2083e-36	6.91302e-34	1.37	0.91
ENSG00000230630	DNM3OS	DNM3 opposite strand/antisense RNA [Source:HGNC Symbol;Acc:HGNC:41228]	lncRNA	1.27	2	6.36768e-16	5.14332e-14	1.69222e-31	5.06658e-29	1.21	0.32
ENSG00000233608	TWIST2	twist family bHLH transcription factor 2 [Source:HGNC Symbol;Acc:HGNC:20670]	protein_coding	1.49	2.43	2.77757e-15	2.08465e-13	1.86133e-23	2.39015e-21	1.07	0.25
ENSG00000234456	MAGI2-AS3	MAGI2 antisense RNA 3 [Source:HGNC Symbol;Acc:HGNC:40862]	lncRNA	0.83	3.42	2.05403e-08	5.61138e-07	6.64578e-20	6.30585e-18	0.97	-0.03
ENSG00000240184	PCDHGC3	protocadherin gamma subfamily C, 3 [Source:HGNC Symbol;Acc:HGNC:8716]	protein_coding	1.05	3.69	1.31453e-16	1.12945e-14	8.80233e-19	7.53545e-17	0.88	-0.18
ENSG00000244486	SCARF2	scavenger receptor class F member 2 [Source:HGNC Symbol;Acc:HGNC:19869]	protein_coding	1.16	5.05	2.47596e-24	3.69931e-22	2.48596e-29	5.76912e-27	1.28	0.31
ENSG00000249992	TMEM158	transmembrane protein 158 [Source:HGNC Symbol;Acc:HGNC:30293]	protein_coding	2.08	4.21	1.02578e-34	3.57609e-32	2.05757e-35	1.05218e-32	1.32	0.76
ENSG00000261371	PECAM1	platelet and endothelial cell adhesion molecule 1 [Source:HGNC Symbol;Acc:HGNC:8823]	protein_coding	0.85	5.68	1.79568e-20	2.01717e-18	3.03887e-20	2.9915e-18	0.9	-0.12

## Sheet: 4) P vs other
ensembl_gene_id	external_gene_name	description	gene_biotype	logFC	logCPM	QLF_pvalue	QLF_FDR	MW_pvalue	MW_FDR	n_score	b_score
ENSG00000000938	FGR	FGR proto-oncogene, Src family tyrosine kinase [Source:HGNC Symbol;Acc:HGNC:3697]	protein_coding	-1.36	2.79	1.55595e-25	1.69755e-23	1.0737e-27	3.97715e-25	1.05	0.02
ENSG00000005844	ITGAL	integrin subunit alpha L [Source:HGNC Symbol;Acc:HGNC:6148]	protein_coding	-1.75	3.47	7.83343e-32	1.74057e-29	3.97006e-30	3.01855e-27	1.04	0.17
ENSG00000010295	IFFO1	intermediate filament family orphan 1 [Source:HGNC Symbol;Acc:HGNC:24970]	protein_coding	-1.33	2.63	2.66641e-33	7.48817e-31	4.25137e-29	2.36217e-26	1.05	0.07
ENSG00000010327	STAB1	stabilin 1 [Source:HGNC Symbol;Acc:HGNC:18628]	protein_coding	-1.38	5.97	1.25912e-24	1.26037e-22	1.33562e-23	2.38205e-21	0.87	-0.16
ENSG00000010610	CD4	CD4 molecule [Source:HGNC Symbol;Acc:HGNC:1678]	protein_coding	-1.18	6.03	7.53793e-25	7.67592e-23	2.43624e-23	4.18983e-21	0.85	-0.2
ENSG00000010671	BTK	Bruton tyrosine kinase [Source:HGNC Symbol;Acc:HGNC:1133]	protein_coding	-1.64	2.3	1.53406e-33	4.45245e-31	7.04463e-31	7.82835e-28	1.07	0.08
ENSG00000011422	PLAUR	plasminogen activator, urokinase receptor [Source:HGNC Symbol;Acc:HGNC:9053]	protein_coding	-1	5.42	3.68416e-20	2.153e-18	1.06876e-21	1.38471e-19	0.9	-0.1
ENSG00000011600	TYROBP	transmembrane immune signaling adaptor TYROBP [Source:HGNC Symbol;Acc:HGNC:12449]	protein_coding	-1.38	6.68	7.04312e-26	8.00067e-24	5.60709e-27	1.82026e-24	1.08	0.04
ENSG00000012779	ALOX5	arachidonate 5-lipoxygenase [Source:HGNC Symbol;Acc:HGNC:435]	protein_coding	-1.52	4.83	7.0956e-28	1.01754e-25	4.92611e-28	2.03325e-25	1.09	0.28
ENSG00000013364	MVP	major vault protein [Source:HGNC Symbol;Acc:HGNC:7531]	protein_coding	-1	6.94	1.75847e-31	3.71667e-29	6.98034e-29	3.70054e-26	1.12	0.19
ENSG00000015285	WAS	WASP actin nucleation promoting factor [Source:HGNC Symbol;Acc:HGNC:12731]	protein_coding	-1.38	3.64	4.36157e-34	1.37798e-31	2.65723e-31	3.26699e-28	1.13	0.24
ENSG00000018280	SLC11A1	solute carrier family 11 member 1 [Source:HGNC Symbol;Acc:HGNC:10907]	protein_coding	-1.06	3.98	6.92482e-23	5.56192e-21	8.77379e-21	1.00196e-18	0.78	-0.18
ENSG00000025708	TYMP	thymidine phosphorylase [Source:HGNC Symbol;Acc:HGNC:3148]	protein_coding	-1.74	5.79	4.60623e-36	1.83825e-33	1.25207e-33	5.56545e-30	1.14	0.31
ENSG00000026103	FAS	Fas cell surface death receptor [Source:HGNC Symbol;Acc:HGNC:11920]	protein_coding	-0.91	4.2	7.03478e-20	3.99186e-18	1.88248e-21	2.31939e-19	0.96	-0.07
ENSG00000028137	TNFRSF1B	TNF receptor superfamily member 1B [Source:HGNC Symbol;Acc:HGNC:11917]	protein_coding	-1.2	4.88	6.27537e-24	5.76764e-22	9.50793e-26	2.44185e-23	1.01	0.11
ENSG00000038945	MSR1	macrophage scavenger receptor 1 [Source:HGNC Symbol;Acc:HGNC:7376]	protein_coding	-1.41	5.07	2.05353e-27	2.82465e-25	4.5797e-26	1.26621e-23	0.95	-0.1
ENSG00000043462	LCP2	lymphocyte cytosolic protein 2 [Source:HGNC Symbol;Acc:HGNC:6529]	protein_coding	-1.66	4.32	1.21073e-39	7.34431e-37	8.29765e-35	6.84971e-31	1.12	0.3
ENSG00000057657	PRDM1	PR/SET domain 1 [Source:HGNC Symbol;Acc:HGNC:9346]	protein_coding	-1.07	3.7	9.51853e-22	6.72953e-20	4.60783e-21	5.38994e-19	0.95	-0.06
ENSG00000059377	TBXAS1	thromboxane A synthase 1 [Source:HGNC Symbol;Acc:HGNC:11609]	protein_coding	-1.14	3.29	8.2803e-22	5.88843e-20	2.1354e-22	3.10816e-20	0.89	-0.15
ENSG00000060558	GNA15	G protein subunit alpha 15 [Source:HGNC Symbol;Acc:HGNC:4383]	protein_coding	-1.45	2.67	2.39384e-31	4.99005e-29	8.4612e-30	5.89073e-27	1.07	0
ENSG00000064932	SBNO2	strawberry notch homolog 2 [Source:HGNC Symbol;Acc:HGNC:29158]	protein_coding	-0.87	6.72	4.85556e-26	5.64249e-24	4.04729e-24	7.98199e-22	0.96	-0.05
ENSG00000066294	CD84	CD84 molecule [Source:HGNC Symbol;Acc:HGNC:1704]	protein_coding	-1.74	3.77	2.91593e-32	6.96379e-30	1.81431e-29	1.11532e-26	1.05	0.13
ENSG00000066336	SPI1	Spi-1 proto-oncogene [Source:HGNC Symbol;Acc:HGNC:11241]	protein_coding	-1.53	5.27	2.88937e-34	9.47402e-32	3.28433e-32	6.6887e-29	1.16	0.22
ENSG00000067082	KLF6	Kruppel like factor 6 [Source:HGNC Symbol;Acc:HGNC:2235]	protein_coding	-0.84	7.29	2.02617e-16	7.29854e-15	2.40387e-19	2.29599e-17	0.88	-0.13
ENSG00000067445	TRO	trophinin [Source:HGNC Symbol;Acc:HGNC:12326]	protein_coding	1.09	4.61	1.75102e-19	9.46672e-18	5.34471e-21	6.18927e-19	0.93	-0.1
ENSG00000069399	BCL3	BCL3 transcription coactivator [Source:HGNC Symbol;Acc:HGNC:998]	protein_coding	-1.07	6.97	5.6499e-22	4.11432e-20	1.96732e-21	2.41363e-19	0.85	-0.2
ENSG00000069974	RAB27A	RAB27A, member RAS oncogene family [Source:HGNC Symbol;Acc:HGNC:9766]	protein_coding	-0.8	4.26	2.59565e-20	1.54668e-18	8.32881e-21	9.53031e-19	0.93	-0.05
ENSG00000070190	DAPP1	dual adaptor of phosphotyrosine and 3-phosphoinositides 1 [Source:HGNC Symbol;Acc:HGNC:16500]	protein_coding	-1.32	3.13	1.55875e-20	9.51246e-19	3.1734e-22	4.46168e-20	0.98	-0.06
ENSG00000072694	FCGR2B	Fc fragment of IgG receptor IIb [Source:HGNC Symbol;Acc:HGNC:3618]	protein_coding	-1.78	3.52	7.96372e-28	1.13399e-25	2.523e-27	8.62674e-25	1	-0.2
ENSG00000072786	STK10	serine/threonine kinase 10 [Source:HGNC Symbol;Acc:HGNC:11388]	protein_coding	-0.81	4.66	6.73317e-25	6.92261e-23	1.51471e-22	2.23284e-20	0.94	-0.04
ENSG00000076641	PAG1	phosphoprotein membrane anchor with glycosphingolipid microdomains 1 [Source:HGNC Symbol;Acc:HGNC:30043]	protein_coding	-0.9	3.4	5.61103e-19	2.81993e-17	1.09897e-20	1.2307e-18	0.84	-0.18
ENSG00000077238	IL4R	interleukin 4 receptor [Source:HGNC Symbol;Acc:HGNC:6015]	protein_coding	-1.22	4.87	5.35977e-24	4.97892e-22	3.6931e-26	1.03595e-23	0.92	-0.03
ENSG00000077420	APBB1IP	amyloid beta precursor protein binding family B member 1 interacting protein [Source:HGNC Symbol;Acc:HGNC:17379]	protein_coding	-1.79	3.71	6.04883e-38	2.91208e-35	1.54812e-34	1.11302e-30	1.22	0.23
ENSG00000077984	CST7	cystatin F [Source:HGNC Symbol;Acc:HGNC:2479]	protein_coding	-1.67	2.75	5.8552e-23	4.75471e-21	1.34141e-26	3.99552e-24	1.13	0.16
ENSG00000081189	MEF2C	myocyte enhancer factor 2C [Source:HGNC Symbol;Acc:HGNC:6996]	protein_coding	-1.07	3.84	7.53316e-30	1.32838e-27	2.523e-27	8.62674e-25	0.96	0.02
ENSG00000081237	PTPRC	protein tyrosine phosphatase receptor type C [Source:HGNC Symbol;Acc:HGNC:9666]	protein_coding	-1.84	4.44	3.52669e-35	1.28873e-32	2.94464e-32	6.30208e-29	1.11	0.16
ENSG00000081320	STK17B	serine/threonine kinase 17b [Source:HGNC Symbol;Acc:HGNC:11396]	protein_coding	-1.14	5.54	4.46411e-31	9.05662e-29	3.83319e-29	2.15049e-26	1.1	0.14
ENSG00000082074	FYB1	FYN binding protein 1 [Source:HGNC Symbol;Acc:HGNC:4036]	protein_coding	-1.84	4.08	1.0882e-37	5.03893e-35	3.04805e-34	1.76132e-30	1.23	0.32
ENSG00000084710	EFR3B	EFR3 homolog B [Source:HGNC Symbol;Acc:HGNC:29155]	protein_coding	1.51	2.25	7.29244e-30	1.29345e-27	1.12717e-21	1.45064e-19	0.93	-0.2
ENSG00000086730	LAT2	linker for activation of T cells family member 2 [Source:HGNC Symbol;Acc:HGNC:12749]	protein_coding	-1.45	3.4	1.72263e-37	7.74037e-35	1.63626e-33	6.75367e-30	1.07	0.15
ENSG00000089041	P2RX7	purinergic receptor P2X 7 [Source:HGNC Symbol;Acc:HGNC:8537]	protein_coding	-1.07	2.02	3.0484e-22	2.28573e-20	4.20201e-24	8.25896e-22	0.95	-0.08
ENSG00000090104	RGS1	regulator of G protein signaling 1 [Source:HGNC Symbol;Acc:HGNC:9991]	protein_coding	-1.82	5.8	2.61303e-28	3.96266e-26	5.17453e-29	2.76861e-26	1.08	0.34
ENSG00000095970	TREM2	triggering receptor expressed on myeloid cells 2 [Source:HGNC Symbol;Acc:HGNC:17761]	protein_coding	-1.46	4.03	7.18292e-23	5.75583e-21	3.46603e-25	8.07598e-23	1.03	0.04
ENSG00000099860	GADD45B	growth arrest and DNA damage inducible beta [Source:HGNC Symbol;Acc:HGNC:4096]	protein_coding	-1.05	5.12	1.05332e-19	5.87267e-18	2.98577e-19	2.78728e-17	0.85	-0.12
ENSG00000100055	CYTH4	cytohesin 4 [Source:HGNC Symbol;Acc:HGNC:9505]	protein_coding	-1.53	3.66	2.27993e-32	5.5992e-30	2.49482e-30	2.00227e-27	1.03	0.08
ENSG00000100292	HMOX1	heme oxygenase 1 [Source:HGNC Symbol;Acc:HGNC:5013]	protein_coding	-1.04	5.03	2.00152e-18	9.45576e-17	2.64426e-20	2.8614e-18	0.85	-0.13
ENSG00000100342	APOL1	apolipoprotein L1 [Source:HGNC Symbol;Acc:HGNC:618]	protein_coding	-1.68	7.14	1.79297e-26	2.19721e-24	1.88635e-27	6.72858e-25	0.93	-0.02
ENSG00000100365	NCF4	neutrophil cytosolic factor 4 [Source:HGNC Symbol;Acc:HGNC:7662]	protein_coding	-1.38	2.48	1.71222e-31	3.63158e-29	6.50932e-30	4.70177e-27	1.08	0.13
ENSG00000100368	CSF2RB	colony stimulating factor 2 receptor subunit beta [Source:HGNC Symbol;Acc:HGNC:2436]	protein_coding	-1.68	2.77	1.63923e-26	2.01695e-24	1.5188e-24	3.15698e-22	0.87	-0.2
ENSG00000100385	IL2RB	interleukin 2 receptor subunit beta [Source:HGNC Symbol;Acc:HGNC:6009]	protein_coding	-2.05	3.91	1.40977e-30	2.75861e-28	1.33475e-30	1.18659e-27	1.04	0.09
ENSG00000100453	GZMB	granzyme B [Source:HGNC Symbol;Acc:HGNC:4709]	protein_coding	-1.86	2.18	2.37962e-18	1.10952e-16	5.41384e-20	5.6165e-18	0.86	-0.2
ENSG00000100647	SUSD6	sushi domain containing 6 [Source:HGNC Symbol;Acc:HGNC:19956]	protein_coding	-0.91	6.26	4.50449e-26	5.25466e-24	1.9239e-24	3.94228e-22	0.97	0.01
ENSG00000102879	CORO1A	coronin 1A [Source:HGNC Symbol;Acc:HGNC:2252]	protein_coding	-1.22	5.36	2.84476e-23	2.40004e-21	5.70258e-25	1.27229e-22	1.06	0.01
ENSG00000104361	NIPAL2	NIPA like domain containing 2 [Source:HGNC Symbol;Acc:HGNC:25854]	protein_coding	-1.03	4.81	1.32918e-21	9.24637e-20	1.34643e-22	2.00009e-20	0.96	-0.08
ENSG00000104419	NDRG1	N-myc downstream regulated 1 [Source:HGNC Symbol;Acc:HGNC:7679]	protein_coding	-1.02	8.87	3.90923e-16	1.35893e-14	2.93645e-19	2.74568e-17	0.9	-0.18
ENSG00000104894	CD37	CD37 molecule [Source:HGNC Symbol;Acc:HGNC:1666]	protein_coding	-1.44	4.19	2.54062e-35	9.45486e-33	2.54536e-31	3.19747e-28	1.11	0.17
ENSG00000104972	LILRB1	leukocyte immunoglobulin like receptor B1 [Source:HGNC Symbol;Acc:HGNC:6605]	protein_coding	-1.7	2.95	2.10608e-33	6.03283e-31	1.55059e-31	2.18539e-28	1.07	0.24
ENSG00000105122	RASAL3	RAS protein activator like 3 [Source:HGNC Symbol;Acc:HGNC:26129]	protein_coding	-1.55	2.63	9.97453e-34	3.01022e-31	1.29049e-31	1.91208e-28	1.12	0.26
ENSG00000105339	DENND3	DENN domain containing 3 [Source:HGNC Symbol;Acc:HGNC:29134]	protein_coding	-0.94	4.4	2.26508e-23	1.93249e-21	8.26018e-22	1.09225e-19	0.89	-0.15
ENSG00000105374	NKG7	natural killer cell granule protein 7 [Source:HGNC Symbol;Acc:HGNC:7830]	protein_coding	-1.91	3.24	1.05319e-24	1.05598e-22	2.77935e-26	7.95074e-24	0.97	0.1
ENSG00000105851	PIK3CG	phosphatidylinositol-4,5-bisphosphate 3-kinase catalytic subunit gamma [Source:HGNC Symbol;Acc:HGNC:8978]	protein_coding	-1.37	2.54	5.15998e-25	5.35051e-23	1.01063e-27	3.76769e-25	0.99	-0.03
ENSG00000105967	TFEC	transcription factor EC [Source:HGNC Symbol;Acc:HGNC:11754]	protein_coding	-1.83	2.56	3.48775e-34	1.1194e-31	3.62823e-31	4.19314e-28	1.06	0.09
ENSG00000106484	MEST	mesoderm specific transcript [Source:HGNC Symbol;Acc:HGNC:7028]	protein_coding	1.4	7.51	1.80145e-25	1.95135e-23	7.93656e-18	6.08241e-16	0.91	-0.08
ENSG00000106560	GIMAP2	GTPase, IMAP family member 2 [Source:HGNC Symbol;Acc:HGNC:21789]	protein_coding	-1.05	2.49	4.13394e-19	2.12153e-17	3.33128e-20	3.55163e-18	0.87	-0.14
ENSG00000107738	VSIR	V-set immunoregulatory receptor [Source:HGNC Symbol;Acc:HGNC:30085]	protein_coding	-1.28	5.76	1.46777e-30	2.86286e-28	2.54208e-28	1.12995e-25	1.04	0.05
ENSG00000108691	CCL2	C-C motif chemokine ligand 2 [Source:HGNC Symbol;Acc:HGNC:10618]	protein_coding	-1.34	5.58	1.47096e-20	9.02209e-19	1.25364e-21	1.60625e-19	0.92	-0.02
ENSG00000108798	ABI3	ABI family member 3 [Source:HGNC Symbol;Acc:HGNC:29859]	protein_coding	-1.52	3.49	1.35961e-34	4.65953e-32	9.95399e-32	1.5715e-28	1.1	0.23
ENSG00000108830	RND2	Rho family GTPase 2 [Source:HGNC Symbol;Acc:HGNC:18315]	protein_coding	1.36	2.6	1.8777e-21	1.28412e-19	1.89878e-23	3.31483e-21	1.05	0.04
ENSG00000109452	INPP4B	inositol polyphosphate-4-phosphatase type II B [Source:HGNC Symbol;Acc:HGNC:6075]	protein_coding	-1.47	3.07	1.53736e-25	1.68332e-23	7.90513e-26	2.10506e-23	1.06	0.15
ENSG00000109743	BST1	bone marrow stromal cell antigen 1 [Source:HGNC Symbol;Acc:HGNC:1118]	protein_coding	-1.09	3.26	2.09125e-12	4.2005e-11	7.92984e-19	7.028e-17	0.97	-0.17
ENSG00000110031	LPXN	leupaxin [Source:HGNC Symbol;Acc:HGNC:14061]	protein_coding	-1.01	3.57	3.99904e-33	1.10264e-30	2.36629e-30	1.92586e-27	1.13	0.13
ENSG00000110057	UNC93B1	unc-93 homolog B1, TLR signaling regulator [Source:HGNC Symbol;Acc:HGNC:13481]	protein_coding	-0.8	7	1.11014e-19	6.16678e-18	3.70034e-18	2.97806e-16	0.81	-0.19
ENSG00000110077	MS4A6A	membrane spanning 4-domains A6A [Source:HGNC Symbol;Acc:HGNC:13375]	protein_coding	-1.67	4.94	7.28733e-30	1.29345e-27	1.72389e-28	8.0988e-26	1.04	0.11
ENSG00000110324	IL10RA	interleukin 10 receptor subunit alpha [Source:HGNC Symbol;Acc:HGNC:5964]	protein_coding	-1.65	4.14	5.30512e-32	1.21437e-29	1.47837e-28	7.00226e-26	0.99	0.04
ENSG00000110719	TCIRG1	T cell immune regulator 1, ATPase H+ transporting V0 subunit a3 [Source:HGNC Symbol;Acc:HGNC:11647]	protein_coding	-0.84	6.43	5.49129e-17	2.13527e-15	4.30812e-23	7.13308e-21	0.96	-0.03
ENSG00000110848	CD69	CD69 molecule [Source:HGNC Symbol;Acc:HGNC:1694]	protein_coding	-1.51	2.28	1.72315e-19	9.32439e-18	1.93356e-22	2.82148e-20	0.86	-0.18
ENSG00000110876	SELPLG	selectin P ligand [Source:HGNC Symbol;Acc:HGNC:10722]	protein_coding	-1.57	4.21	3.0465e-34	9.88238e-32	5.84972e-32	1.05633e-28	1.09	0.08
ENSG00000110934	BIN2	bridging integrator 2 [Source:HGNC Symbol;Acc:HGNC:1053]	protein_coding	-1.63	2.75	4.82519e-36	1.91304e-33	1.06254e-32	2.92374e-29	1.15	0.24
ENSG00000111252	SH2B3	SH2B adaptor protein 3 [Source:HGNC Symbol;Acc:HGNC:29605]	protein_coding	-0.92	4.78	4.33762e-24	4.07307e-22	6.04708e-22	8.12629e-20	0.88	-0.12
ENSG00000111348	ARHGDIB	Rho GDP dissociation inhibitor beta [Source:HGNC Symbol;Acc:HGNC:679]	protein_coding	-1.23	6.35	9.52094e-34	2.90221e-31	2.71499e-31	3.26845e-28	1.05	0.04
ENSG00000111424	VDR	vitamin D receptor [Source:HGNC Symbol;Acc:HGNC:12679]	protein_coding	-1.21	4.67	1.70347e-22	1.31467e-20	1.29848e-22	1.93383e-20	0.97	0.01
ENSG00000111885	MAN1A1	mannosidase alpha class 1A member 1 [Source:HGNC Symbol;Acc:HGNC:6821]	protein_coding	-1.22	4.96	4.2987e-17	1.70319e-15	1.06542e-19	1.07257e-17	0.91	-0.06
ENSG00000112096	SOD2	superoxide dismutase 2 [Source:HGNC Symbol;Acc:HGNC:11180]	protein_coding	-1.43	7.85	2.03746e-29	3.47169e-27	2.34272e-28	1.04941e-25	1.06	0.06
ENSG00000112299	VNN1	vanin 1 [Source:HGNC Symbol;Acc:HGNC:12705]	protein_coding	-2.53	2.51	4.40589e-24	4.13077e-22	8.90788e-31	8.72444e-28	1.03	0.24
ENSG00000112799	LY86	lymphocyte antigen 86 [Source:HGNC Symbol;Acc:HGNC:16837]	protein_coding	-1.45	2.9	6.06449e-30	1.09813e-27	2.01883e-30	1.74116e-27	1.1	0.21
ENSG00000114013	CD86	CD86 molecule [Source:HGNC Symbol;Acc:HGNC:1705]	protein_coding	-1.67	3.52	1.60013e-35	6.0665e-33	3.3568e-32	6.6887e-29	1.07	0.19
ENSG00000115165	CYTIP	cytohesin 1 interacting protein [Source:HGNC Symbol;Acc:HGNC:9506]	protein_coding	-1.31	2.4	3.1766e-21	2.11517e-19	1.75117e-20	1.92014e-18	0.91	-0.18
ENSG00000115221	ITGB6	integrin subunit beta 6 [Source:HGNC Symbol;Acc:HGNC:6161]	protein_coding	-1.7	4.43	5.42086e-18	2.39323e-16	1.30399e-19	1.30365e-17	0.86	-0.2
ENSG00000115523	GNLY	granulysin [Source:HGNC Symbol;Acc:HGNC:4414]	protein_coding	-2.53	3.13	1.81406e-26	2.21857e-24	3.05928e-25	7.2451e-23	1.04	-0.07
ENSG00000115935	WIPF1	WAS/WASL interacting protein family member 1 [Source:HGNC Symbol;Acc:HGNC:12736]	protein_coding	-0.96	5.16	1.58165e-24	1.55752e-22	8.47007e-24	1.57377e-21	0.98	-0.12
ENSG00000115956	PLEK	pleckstrin [Source:HGNC Symbol;Acc:HGNC:9070]	protein_coding	-1.61	4.28	7.10458e-31	1.41765e-28	1.83307e-28	8.47391e-26	1.01	-0.09
ENSG00000116701	NCF2	neutrophil cytosolic factor 2 [Source:HGNC Symbol;Acc:HGNC:7661]	protein_coding	-1.38	3.2	3.24051e-28	4.85356e-26	1.48476e-25	3.68228e-23	0.94	-0.07
ENSG00000116824	CD2	CD2 molecule [Source:HGNC Symbol;Acc:HGNC:1639]	protein_coding	-1.94	2.88	4.152e-23	3.45014e-21	1.49525e-26	4.40831e-24	1	0.02
ENSG00000117091	CD48	CD48 molecule [Source:HGNC Symbol;Acc:HGNC:1683]	protein_coding	-1.72	2.41	1.4963e-26	1.84859e-24	2.32867e-27	8.1553e-25	1.03	-0.07
ENSG00000117226	GBP3	guanylate binding protein 3 [Source:HGNC Symbol;Acc:HGNC:4184]	protein_coding	-1.29	5.2	2.97491e-18	1.36317e-16	1.47412e-22	2.17856e-20	1.06	0.06
ENSG00000117632	STMN1	stathmin 1 [Source:HGNC Symbol;Acc:HGNC:6510]	protein_coding	0.8	7.9	1.30471e-19	7.18836e-18	2.48548e-19	2.36223e-17	0.88	-0.16
ENSG00000118257	NRP2	neuropilin 2 [Source:HGNC Symbol;Acc:HGNC:8005]	protein_coding	-1.35	6.39	1.86629e-19	1.0063e-17	2.36406e-19	2.26171e-17	0.97	-0.04
ENSG00000118985	ELL2	elongation factor for RNA polymerase II 2 [Source:HGNC Symbol;Acc:HGNC:17064]	protein_coding	-1.21	3.73	3.86485e-25	4.05609e-23	1.69988e-25	4.16218e-23	1.08	0
ENSG00000119772	DNMT3A	DNA methyltransferase 3 alpha [Source:HGNC Symbol;Acc:HGNC:2978]	protein_coding	0.88	6.17	5.86847e-30	1.06709e-27	2.31594e-22	3.35405e-20	1.04	0.04
ENSG00000120708	TGFBI	transforming growth factor beta induced [Source:HGNC Symbol;Acc:HGNC:11771]	protein_coding	-1.43	7.48	6.93177e-23	5.56192e-21	2.80576e-25	6.67206e-23	1.01	0
ENSG00000122122	SASH3	SAM and SH3 domain containing 3 [Source:HGNC Symbol;Acc:HGNC:15975]	protein_coding	-1.69	3.42	1.45683e-31	3.17882e-29	2.18827e-29	1.3036e-26	1.09	0.05
ENSG00000122862	SRGN	serglycin [Source:HGNC Symbol;Acc:HGNC:9361]	protein_coding	-1.37	6.26	1.03025e-27	1.45001e-25	1.54331e-25	3.81112e-23	0.97	0.02
ENSG00000123329	ARHGAP9	Rho GTPase activating protein 9 [Source:HGNC Symbol;Acc:HGNC:14130]	protein_coding	-1.52	2.58	7.04283e-32	1.57645e-29	9.09978e-31	8.76385e-28	1.13	0.17
ENSG00000123338	NCKAP1L	NCK associated protein 1 like [Source:HGNC Symbol;Acc:HGNC:4862]	protein_coding	-1.67	4.26	7.13461e-33	1.88168e-30	1.0676e-30	9.89702e-28	1.02	0.05
ENSG00000125384	PTGER2	prostaglandin E receptor 2 [Source:HGNC Symbol;Acc:HGNC:9594]	protein_coding	-2.33	3.19	2.3828e-31	4.98416e-29	1.28728e-27	4.67832e-25	0.93	0.13
ENSG00000125538	IL1B	interleukin 1 beta [Source:HGNC Symbol;Acc:HGNC:5992]	protein_coding	-1.35	3.12	1.02394e-17	4.35568e-16	8.9469e-23	1.36772e-20	0.96	-0.06
ENSG00000125730	C3	complement C3 [Source:HGNC Symbol;Acc:HGNC:1318]	protein_coding	-1.43	11.04	2.6445e-15	8.03283e-14	5.54144e-25	1.24113e-22	1.01	0.04
ENSG00000125735	TNFSF14	TNF superfamily member 14 [Source:HGNC Symbol;Acc:HGNC:11930]	protein_coding	-1.46	2.49	6.22493e-12	1.16114e-10	6.67055e-22	8.90203e-20	0.97	0.07
ENSG00000126860	EVI2A	ecotropic viral integration site 2A [Source:HGNC Symbol;Acc:HGNC:3499]	protein_coding	-1.67	2.49	8.65051e-34	2.66365e-31	2.61117e-32	5.99676e-29	1.2	0.41
ENSG00000126882	FAM78A	family with sequence similarity 78 member A [Source:HGNC Symbol;Acc:HGNC:25465]	protein_coding	-1.08	2.79	3.21228e-25	3.39472e-23	8.31837e-23	1.29214e-20	0.88	-0.16
ENSG00000127507	ADGRE2	adhesion G protein-coupled receptor E2 [Source:HGNC Symbol;Acc:HGNC:3337]	protein_coding	-1.68	2	1.94874e-30	3.74083e-28	7.69353e-28	3.00386e-25	1.05	0.03
ENSG00000127951	FGL2	fibrinogen like 2 [Source:HGNC Symbol;Acc:HGNC:3696]	protein_coding	-1.76	4.47	7.35561e-30	1.30085e-27	2.81508e-28	1.21395e-25	1.03	0.04
ENSG00000127954	STEAP4	STEAP4 metalloreductase [Source:HGNC Symbol;Acc:HGNC:21923]	protein_coding	-2.13	2.96	5.72735e-24	5.30413e-22	5.41111e-24	1.03537e-21	0.94	0.05
ENSG00000128284	APOL3	apolipoprotein L3 [Source:HGNC Symbol;Acc:HGNC:14868]	protein_coding	-1.93	4.42	9.30444e-38	4.34159e-35	1.5476e-35	2.98094e-31	1.18	0.3
ENSG00000128294	TPST2	tyrosylprotein sulfotransferase 2 [Source:HGNC Symbol;Acc:HGNC:12021]	protein_coding	-0.85	5.16	1.79035e-24	1.74884e-22	3.11134e-24	6.22107e-22	0.92	-0.08
ENSG00000128335	APOL2	apolipoprotein L2 [Source:HGNC Symbol;Acc:HGNC:619]	protein_coding	-1.2	5.72	6.00444e-27	7.79935e-25	4.36271e-25	1.00438e-22	0.87	-0.15
ENSG00000128340	RAC2	Rac family small GTPase 2 [Source:HGNC Symbol;Acc:HGNC:9802]	protein_coding	-1.41	4.82	6.51536e-31	1.31303e-28	7.35193e-31	8.01569e-28	1.07	0.17
ENSG00000128602	SMO	smoothened, frizzled class receptor [Source:HGNC Symbol;Acc:HGNC:11119]	protein_coding	0.87	5.77	2.35715e-19	1.25535e-17	1.08326e-17	8.09784e-16	0.86	-0.12
ENSG00000128815	WDFY4	WDFY family member 4 [Source:HGNC Symbol;Acc:HGNC:29323]	protein_coding	-1.63	2.7	7.00008e-28	1.00622e-25	3.27204e-25	7.71733e-23	0.97	-0.11
ENSG00000129675	ARHGEF6	Rac/Cdc42 guanine nucleotide exchange factor 6 [Source:HGNC Symbol;Acc:HGNC:685]	protein_coding	-1.15	3.27	6.66865e-28	9.63144e-26	6.45622e-25	1.42394e-22	0.8	-0.17
ENSG00000130592	LSP1	lymphocyte specific protein 1 [Source:HGNC Symbol;Acc:HGNC:6707]	protein_coding	-1.31	4.99	4.58065e-30	8.39463e-28	3.45133e-28	1.44518e-25	1	0.04
ENSG00000130755	GMFG	glia maturation factor gamma [Source:HGNC Symbol;Acc:HGNC:4374]	protein_coding	-1.18	2.95	3.92923e-27	5.26152e-25	9.14571e-26	2.36989e-23	1.11	0.26
ENSG00000130830	MPP1	membrane palmitoylated protein 1 [Source:HGNC Symbol;Acc:HGNC:7219]	protein_coding	-0.94	4.05	7.02951e-25	7.20287e-23	1.37329e-23	2.44171e-21	0.85	-0.12
ENSG00000131042	LILRB2	leukocyte immunoglobulin like receptor B2 [Source:HGNC Symbol;Acc:HGNC:6606]	protein_coding	-1.6	2.86	6.05226e-29	9.75259e-27	5.893e-27	1.90239e-24	0.98	-0.06
ENSG00000131378	RFTN1	raftlin, lipid raft linker 1 [Source:HGNC Symbol;Acc:HGNC:30278]	protein_coding	-0.91	4.81	1.52308e-19	8.34597e-18	8.54934e-24	1.57835e-21	0.98	-0.02
ENSG00000131401	NAPSB	napsin B aspartic peptidase, pseudogene [Source:HGNC Symbol;Acc:HGNC:13396]	transcribed_unprocessed_pseudogene	-1.64	2.44	2.20533e-23	1.88416e-21	2.58447e-21	3.10486e-19	0.89	-0.18
ENSG00000132274	TRIM22	tripartite motif containing 22 [Source:HGNC Symbol;Acc:HGNC:16379]	protein_coding	-1.18	5.75	1.05204e-21	7.39475e-20	1.22862e-23	2.21862e-21	0.91	-0.17
ENSG00000132357	CARD6	caspase recruitment domain family member 6 [Source:HGNC Symbol;Acc:HGNC:16394]	protein_coding	-1.17	3.36	4.87765e-22	3.57341e-20	2.06341e-23	3.59139e-21	0.92	0
ENSG00000132965	ALOX5AP	arachidonate 5-lipoxygenase activating protein [Source:HGNC Symbol;Acc:HGNC:436]	protein_coding	-1.89	4.88	8.02635e-30	1.41124e-27	5.98468e-30	4.43365e-27	1.04	0.08
ENSG00000133321	PLAAT4	phospholipase A and acyltransferase 4 [Source:HGNC Symbol;Acc:HGNC:9869]	protein_coding	-1.43	6.59	1.84333e-17	7.61691e-16	2.35807e-22	3.40652e-20	0.92	-0.12
ENSG00000133561	GIMAP6	GTPase, IMAP family member 6 [Source:HGNC Symbol;Acc:HGNC:21918]	protein_coding	-1.31	3.39	3.72636e-30	6.9551e-28	6.9776e-27	2.17946e-24	0.97	0.07
ENSG00000133574	GIMAP4	GTPase, IMAP family member 4 [Source:HGNC Symbol;Acc:HGNC:21872]	protein_coding	-1.44	4.08	1.1238e-36	4.83473e-34	9.83775e-33	2.84237e-29	1.11	0.17
ENSG00000134061	CD180	CD180 molecule [Source:HGNC Symbol;Acc:HGNC:6726]	protein_coding	-1.56	2.5	2.98552e-30	5.60687e-28	1.38339e-29	8.8821e-27	1.07	0.15
ENSG00000134470	IL15RA	interleukin 15 receptor subunit alpha [Source:HGNC Symbol;Acc:HGNC:5978]	protein_coding	-1.5	3.9	1.77958e-29	3.04082e-27	9.90059e-30	6.73065e-27	1.1	0.13
ENSG00000134516	DOCK2	dedicator of cytokinesis 2 [Source:HGNC Symbol;Acc:HGNC:2988]	protein_coding	-1.68	3.45	1.98993e-32	4.9269e-30	2.75052e-29	1.58939e-26	0.98	0.05
ENSG00000134954	ETS1	ETS proto-oncogene 1, transcription factor [Source:HGNC Symbol;Acc:HGNC:3488]	protein_coding	-0.86	4.98	1.68402e-21	1.15557e-19	1.95054e-19	1.89432e-17	0.91	-0.1
ENSG00000134955	SLC37A2	solute carrier family 37 member 2 [Source:HGNC Symbol;Acc:HGNC:20644]	protein_coding	-1.42	3.37	9.23767e-29	1.4669e-26	3.28357e-26	9.30103e-24	0.91	-0.11
ENSG00000135077	HAVCR2	hepatitis A virus cellular receptor 2 [Source:HGNC Symbol;Acc:HGNC:18437]	protein_coding	-1.66	3.94	4.27891e-37	1.88086e-34	4.88876e-34	2.56815e-30	1.17	0.15
ENSG00000135097	MSI1	musashi RNA binding protein 1 [Source:HGNC Symbol;Acc:HGNC:7330]	protein_coding	1.67	5.04	2.1429e-28	3.27427e-26	6.9776e-27	2.17946e-24	1.04	0.04
ENSG00000135119	RNFT2	ring finger protein, transmembrane 2 [Source:HGNC Symbol;Acc:HGNC:25905]	protein_coding	0.92	3.46	1.13909e-26	1.41593e-24	6.04458e-23	9.67551e-21	0.89	-0.13
ENSG00000135414	GDF11	growth differentiation factor 11 [Source:HGNC Symbol;Acc:HGNC:4216]	protein_coding	1.17	5.55	1.79925e-21	1.23186e-19	2.85607e-20	3.06762e-18	0.96	-0.11
ENSG00000135838	NPL	N-acetylneuraminate pyruvate lyase [Source:HGNC Symbol;Acc:HGNC:16781]	protein_coding	-0.95	3.46	2.16105e-21	1.46469e-19	7.00072e-21	8.07459e-19	0.89	-0.14
ENSG00000135842	NIBAN1	niban apoptosis regulator 1 [Source:HGNC Symbol;Acc:HGNC:16784]	protein_coding	-1.36	4.52	1.13874e-16	4.23e-15	3.47663e-20	3.67943e-18	0.88	-0.12
ENSG00000135905	DOCK10	dedicator of cytokinesis 10 [Source:HGNC Symbol;Acc:HGNC:23479]	protein_coding	-1.19	3.09	1.28791e-25	1.43085e-23	1.60625e-27	5.76504e-25	1.1	0.04
ENSG00000136048	DRAM1	DNA damage regulated autophagy modulator 1 [Source:HGNC Symbol;Acc:HGNC:25645]	protein_coding	-0.93	4.08	3.01528e-22	2.2637e-20	7.90074e-22	1.04953e-19	0.9	-0.2
ENSG00000136235	GPNMB	glycoprotein nmb [Source:HGNC Symbol;Acc:HGNC:4462]	protein_coding	-1.57	7.1	3.32162e-24	3.14827e-22	1.15436e-25	2.88765e-23	1.1	0.16
ENSG00000136869	TLR4	toll like receptor 4 [Source:HGNC Symbol;Acc:HGNC:11850]	protein_coding	-1.47	3.21	4.43911e-29	7.25812e-27	5.25063e-26	1.43117e-23	0.96	-0.07
ENSG00000137462	TLR2	toll like receptor 2 [Source:HGNC Symbol;Acc:HGNC:11848]	protein_coding	-1.42	3.68	1.79544e-31	3.78165e-29	1.91131e-29	1.16258e-26	0.95	-0.01
ENSG00000137496	IL18BP	interleukin 18 binding protein [Source:HGNC Symbol;Acc:HGNC:5987]	protein_coding	-1.01	3.93	3.53558e-26	4.18067e-24	5.5133e-24	1.05144e-21	0.92	-0.12
ENSG00000137726	FXYD6	FXYD domain containing ion transport regulator 6 [Source:HGNC Symbol;Acc:HGNC:4030]	protein_coding	1.32	3.74	1.43246e-23	1.24133e-21	2.78367e-20	3.00662e-18	0.96	-0.15
ENSG00000137752	CASP1	caspase 1 [Source:HGNC Symbol;Acc:HGNC:1499]	protein_coding	-1.42	4.01	1.45507e-32	3.69307e-30	2.43816e-31	3.13087e-28	1.11	0.24
ENSG00000137767	SQOR	sulfide quinone oxidoreductase [Source:HGNC Symbol;Acc:HGNC:20390]	protein_coding	-1.24	3.91	8.39199e-26	9.47967e-24	6.19746e-26	1.67346e-23	1.09	0.07
ENSG00000138336	TET1	tet methylcytosine dioxygenase 1 [Source:HGNC Symbol;Acc:HGNC:29484]	protein_coding	1.23	2.6	6.36264e-33	1.71537e-30	4.97401e-24	9.64506e-22	0.91	-0.11
ENSG00000139278	GLIPR1	GLI pathogenesis related 1 [Source:HGNC Symbol;Acc:HGNC:17001]	protein_coding	-1.21	3.57	4.94299e-28	7.24256e-26	4.36271e-25	1.00438e-22	0.94	-0.13
ENSG00000139508	SLC46A3	solute carrier family 46 member 3 [Source:HGNC Symbol;Acc:HGNC:27501]	protein_coding	-0.89	3.66	1.53818e-19	8.42114e-18	3.67579e-19	3.39306e-17	0.87	-0.2
ENSG00000140678	ITGAX	integrin subunit alpha X [Source:HGNC Symbol;Acc:HGNC:6152]	protein_coding	-1.46	4.05	8.07703e-32	1.78815e-29	2.31674e-30	1.92586e-27	1.06	0.15
ENSG00000140749	IGSF6	immunoglobulin superfamily member 6 [Source:HGNC Symbol;Acc:HGNC:5953]	protein_coding	-1.29	2.9	5.08564e-28	7.43361e-26	2.04406e-27	7.24638e-25	1	0.07
ENSG00000141968	VAV1	vav guanine nucleotide exchange factor 1 [Source:HGNC Symbol;Acc:HGNC:12657]	protein_coding	-1.22	3.62	1.46681e-19	8.0449e-18	4.71591e-26	1.29151e-23	1.02	0.06
ENSG00000142185	TRPM2	transient receptor potential cation channel subfamily M member 2 [Source:HGNC Symbol;Acc:HGNC:12339]	protein_coding	-0.89	4.17	4.87409e-20	2.8212e-18	1.88631e-19	1.84747e-17	0.84	-0.2
ENSG00000142347	MYO1F	myosin IF [Source:HGNC Symbol;Acc:HGNC:7600]	protein_coding	-1.34	4.1	6.50839e-32	1.46222e-29	9.50702e-29	4.65562e-26	1.07	0.11
ENSG00000142512	SIGLEC10	sialic acid binding Ig like lectin 10 [Source:HGNC Symbol;Acc:HGNC:15620]	protein_coding	-1.41	2.35	2.12217e-16	7.59923e-15	3.5862e-26	1.01087e-23	1.03	0.01
ENSG00000142583	SLC2A5	solute carrier family 2 member 5 [Source:HGNC Symbol;Acc:HGNC:11010]	protein_coding	-1.38	3.28	2.07842e-21	1.41342e-19	1.83333e-21	2.26849e-19	0.88	-0.16
ENSG00000143110	C1orf162	chromosome 1 open reading frame 162 [Source:HGNC Symbol;Acc:HGNC:28344]	protein_coding	-1.22	4.39	1.00797e-28	1.58814e-26	9.12377e-29	4.5845e-26	1.06	0.15
ENSG00000143119	CD53	CD53 molecule [Source:HGNC Symbol;Acc:HGNC:1686]	protein_coding	-1.72	4.9	7.4245e-35	2.61843e-32	5.36242e-32	9.99572e-29	1	0.09
ENSG00000143226	FCGR2A	Fc fragment of IgG receptor IIa [Source:HGNC Symbol;Acc:HGNC:3616]	protein_coding	-1.56	5.11	3.77088e-35	1.36971e-32	1.56068e-32	4.09928e-29	1.05	0.22
ENSG00000143851	PTPN7	protein tyrosine phosphatase non-receptor type 7 [Source:HGNC Symbol;Acc:HGNC:9659]	protein_coding	-0.92	2.77	3.82379e-12	7.37993e-11	2.00231e-21	2.441e-19	0.99	-0.05
ENSG00000144792	ZNF660	zinc finger protein 660 [Source:HGNC Symbol;Acc:HGNC:26720]	protein_coding	0.89	2.44	1.00957e-23	8.94019e-22	5.98152e-25	1.32939e-22	0.99	-0.03
ENSG00000145416	MARCHF1	membrane associated ring-CH-type finger 1 [Source:HGNC Symbol;Acc:HGNC:26077]	protein_coding	-0.94	3.47	2.668e-21	1.79028e-19	1.08012e-20	1.21194e-18	0.89	-0.16
ENSG00000145623	OSMR	oncostatin M receptor [Source:HGNC Symbol;Acc:HGNC:8507]	protein_coding	-1.33	6.04	1.09281e-28	1.7085e-26	8.59847e-28	3.29048e-25	1.07	0.18
ENSG00000145685	LHFPL2	LHFPL tetraspan subfamily member 2 [Source:HGNC Symbol;Acc:HGNC:6588]	protein_coding	-0.91	5.22	4.94144e-27	6.50212e-25	4.2416e-24	8.30851e-22	0.92	-0.09
ENSG00000146192	FGD2	FYVE, RhoGEF and PH domain containing 2 [Source:HGNC Symbol;Acc:HGNC:3664]	protein_coding	-1	3.44	2.58065e-16	9.15453e-15	1.82418e-19	1.79269e-17	0.91	-0.19
ENSG00000147168	IL2RG	interleukin 2 receptor subunit gamma [Source:HGNC Symbol;Acc:HGNC:6010]	protein_coding	-1.71	3	2.91511e-24	2.79353e-22	8.11592e-25	1.75647e-22	1.02	-0.06
ENSG00000147526	TACC1	transforming acidic coiled-coil containing protein 1 [Source:HGNC Symbol;Acc:HGNC:11522]	protein_coding	-0.92	5.74	7.91002e-17	3.01396e-15	5.07878e-19	4.62169e-17	0.87	-0.13
ENSG00000149599	DUSP15	dual specificity phosphatase 15 [Source:HGNC Symbol;Acc:HGNC:16236]	protein_coding	1.4	2.46	5.6019e-23	4.56123e-21	1.07955e-24	2.27671e-22	0.95	-0.11
ENSG00000149781	FERMT3	fermitin family member 3 [Source:HGNC Symbol;Acc:HGNC:23151]	protein_coding	-1.48	4.34	1.1478e-35	4.40666e-33	2.18937e-31	2.87529e-28	1.12	0.01
ENSG00000150782	IL18	interleukin 18 [Source:HGNC Symbol;Acc:HGNC:5986]	protein_coding	-1.03	4.1	1.32268e-15	4.24294e-14	1.46139e-20	1.62085e-18	0.87	-0.08
ENSG00000151702	FLI1	Fli-1 proto-oncogene, ETS transcription factor [Source:HGNC Symbol;Acc:HGNC:3749]	protein_coding	-0.94	3.11	1.87057e-20	1.13469e-18	1.00781e-25	2.57682e-23	0.97	-0.04
ENSG00000151726	ACSL1	acyl-CoA synthetase long chain family member 1 [Source:HGNC Symbol;Acc:HGNC:3569]	protein_coding	-1.01	4.97	2.78478e-22	2.10105e-20	6.04708e-22	8.12629e-20	0.92	-0.06
ENSG00000153071	DAB2	DAB adaptor protein 2 [Source:HGNC Symbol;Acc:HGNC:2662]	protein_coding	-0.84	5.39	6.97722e-16	2.33575e-14	1.45452e-19	1.44663e-17	0.92	-0.11
ENSG00000153283	CD96	CD96 molecule [Source:HGNC Symbol;Acc:HGNC:16892]	protein_coding	-1.43	2.12	1.28057e-23	1.12092e-21	3.08899e-22	4.3536e-20	0.97	-0.1
ENSG00000154451	GBP5	guanylate binding protein 5 [Source:HGNC Symbol;Acc:HGNC:19895]	protein_coding	-2.11	4.11	3.15135e-28	4.7317e-26	8.40266e-29	4.29688e-26	1.04	0.3
ENSG00000154548	SRSF12	serine and arginine rich splicing factor 12 [Source:HGNC Symbol;Acc:HGNC:21220]	protein_coding	1.27	2.19	2.74052e-24	2.63455e-22	1.19933e-21	1.54007e-19	0.93	-0.06
ENSG00000154589	LY96	lymphocyte antigen 96 [Source:HGNC Symbol;Acc:HGNC:17156]	protein_coding	-1.34	2.33	5.75286e-24	5.31154e-22	5.26134e-24	1.01006e-21	0.9	-0.08
ENSG00000155307	SAMSN1	SAM domain, SH3 domain and nuclear localization signals 1 [Source:HGNC Symbol;Acc:HGNC:10528]	protein_coding	-1.64	2.74	3.46658e-34	1.11852e-31	2.5547e-32	5.99676e-29	1.05	0.1
ENSG00000155324	GRAMD2B	GRAM domain containing 2B [Source:HGNC Symbol;Acc:HGNC:24911]	protein_coding	-0.96	5.05	1.95384e-19	1.05071e-17	1.3373e-19	1.33464e-17	0.86	-0.18
ENSG00000155659	VSIG4	V-set and immunoglobulin domain containing 4 [Source:HGNC Symbol;Acc:HGNC:17032]	protein_coding	-1.64	5.11	3.35135e-25	3.52939e-23	9.54094e-25	2.02692e-22	0.96	-0.18
ENSG00000155926	SLA	Src like adaptor [Source:HGNC Symbol;Acc:HGNC:10902]	protein_coding	-1.5	3.4	2.07677e-29	3.5189e-27	1.4274e-29	9.06396e-27	1.06	0.02
ENSG00000155962	CLIC2	chloride intracellular channel 2 [Source:HGNC Symbol;Acc:HGNC:2063]	protein_coding	-1	2.42	1.55707e-20	9.51175e-19	2.79328e-19	2.63311e-17	0.81	-0.18
ENSG00000157851	DPYSL5	dihydropyrimidinase like 5 [Source:HGNC Symbol;Acc:HGNC:20637]	protein_coding	4.51	2.59	9.71401e-43	7.36565e-40	5.52299e-25	1.24113e-22	0.92	-0.13
ENSG00000158517	NCF1	neutrophil cytosolic factor 1 [Source:HGNC Symbol;Acc:HGNC:7660]	protein_coding	-1.65	2	2.95191e-28	4.45429e-26	8.34169e-28	3.2135e-25	0.98	-0.01
ENSG00000158815	FGF17	fibroblast growth factor 17 [Source:HGNC Symbol;Acc:HGNC:3673]	protein_coding	5.25	3.07	6.77596e-66	5.87186e-62	7.15347e-30	5.04101e-27	0.99	0.39
ENSG00000158869	FCER1G	Fc fragment of IgE receptor Ig [Source:HGNC Symbol;Acc:HGNC:3611]	protein_coding	-1.45	6.28	1.80048e-27	2.48786e-25	1.01063e-27	3.76769e-25	1.11	0.07
ENSG00000159189	C1QC	complement C1q C chain [Source:HGNC Symbol;Acc:HGNC:1245]	protein_coding	-1.63	7.79	7.89004e-28	1.12614e-25	5.9519e-27	1.91072e-24	0.94	-0.05
ENSG00000160255	ITGB2	integrin subunit beta 2 [Source:HGNC Symbol;Acc:HGNC:6155]	protein_coding	-1.87	6.33	1.52188e-38	7.89039e-36	4.5906e-35	4.42113e-31	1.2	0.22
ENSG00000160791	CCR5	C-C motif chemokine receptor 5 [Source:HGNC Symbol;Acc:HGNC:1606]	protein_coding	-1.91	2.22	3.04401e-32	7.21288e-30	1.11402e-30	1.00584e-27	1.01	0.08
ENSG00000161682	FAM171A2	family with sequence similarity 171 member A2 [Source:HGNC Symbol;Acc:HGNC:30480]	protein_coding	1.3	5.71	4.72994e-25	4.92141e-23	6.50717e-19	5.85696e-17	0.91	-0.15
ENSG00000162366	PDZK1IP1	PDZK1 interacting protein 1 [Source:HGNC Symbol;Acc:HGNC:16887]	protein_coding	-1.83	6.42	3.59125e-18	1.62692e-16	1.01334e-21	1.3218e-19	0.95	0.18
ENSG00000162373	BEND5	BEN domain containing 5 [Source:HGNC Symbol;Acc:HGNC:25668]	protein_coding	0.82	2.29	3.55824e-12	6.88933e-11	3.55322e-16	2.13655e-14	0.82	-0.13
ENSG00000162511	LAPTM5	lysosomal protein transmembrane 5 [Source:HGNC Symbol;Acc:HGNC:29612]	protein_coding	-1.77	7.03	6.95299e-33	1.84986e-30	2.74388e-30	2.17199e-27	1.08	0.16
ENSG00000162645	GBP2	guanylate binding protein 2 [Source:HGNC Symbol;Acc:HGNC:4183]	protein_coding	-1.51	5.77	3.83545e-30	7.09325e-28	2.26512e-32	5.69086e-29	1.16	0.25
ENSG00000162654	GBP4	guanylate binding protein 4 [Source:HGNC Symbol;Acc:HGNC:20480]	protein_coding	-1.55	5.81	5.16987e-20	2.97538e-18	2.69915e-22	3.87023e-20	0.94	-0.11
ENSG00000162894	FCMR	Fc fragment of IgM receptor [Source:HGNC Symbol;Acc:HGNC:14315]	protein_coding	-0.97	2.22	4.66211e-17	1.83997e-15	2.17095e-20	2.36695e-18	0.99	0.01
ENSG00000163563	MNDA	myeloid cell nuclear differentiation antigen [Source:HGNC Symbol;Acc:HGNC:7183]	protein_coding	-1.84	2.93	2.15601e-38	1.08986e-35	4.19016e-35	4.42113e-31	1.16	0.35
ENSG00000163814	CDCP1	CUB domain containing protein 1 [Source:HGNC Symbol;Acc:HGNC:24357]	protein_coding	-1.07	6.04	3.60012e-22	2.67955e-20	5.93511e-23	9.60672e-21	0.9	-0.11
ENSG00000163823	CCR1	C-C motif chemokine receptor 1 [Source:HGNC Symbol;Acc:HGNC:1602]	protein_coding	-1.57	3.64	4.11057e-33	1.12319e-30	4.54417e-31	5.14872e-28	1.07	0.17
ENSG00000163874	ZC3H12A	zinc finger CCCH-type containing 12A [Source:HGNC Symbol;Acc:HGNC:26259]	protein_coding	-1.14	4.72	2.87825e-20	1.70336e-18	1.40653e-21	1.77459e-19	0.88	-0.18
ENSG00000164023	SGMS2	sphingomyelin synthase 2 [Source:HGNC Symbol;Acc:HGNC:28395]	protein_coding	-0.95	4.84	2.86733e-22	2.15529e-20	8.9469e-23	1.36772e-20	0.95	-0.03
ENSG00000164136	IL15	interleukin 15 [Source:HGNC Symbol;Acc:HGNC:5977]	protein_coding	-1.68	3.07	5.42407e-27	7.07579e-25	1.13221e-28	5.49789e-26	1.1	0.11
ENSG00000164691	TAGAP	T cell activation RhoGTPase activating protein [Source:HGNC Symbol;Acc:HGNC:15669]	protein_coding	-1.68	2.14	3.72007e-36	1.51449e-33	8.24854e-33	2.56453e-29	1.09	0.14
ENSG00000164877	MICALL2	MICAL like 2 [Source:HGNC Symbol;Acc:HGNC:29672]	protein_coding	-1.03	4.74	2.10981e-19	1.128e-17	8.77462e-20	8.89547e-18	0.78	-0.2
ENSG00000164951	PDP1	pyruvate dehyrogenase phosphatase catalytic subunit 1 [Source:HGNC Symbol;Acc:HGNC:9279]	protein_coding	-0.83	5.15	1.52215e-21	1.05284e-19	2.20854e-20	2.4034e-18	0.88	-0.12
ENSG00000165168	CYBB	cytochrome b-245 beta chain [Source:HGNC Symbol;Acc:HGNC:2578]	protein_coding	-1.88	5.78	1.61304e-32	4.04327e-30	5.33118e-30	4.00081e-27	1.01	0.12
ENSG00000165507	DEPP1	DEPP1 autophagy regulator [Source:HGNC Symbol;Acc:HGNC:23355]	protein_coding	-1.11	5.83	2.42267e-19	1.28686e-17	8.27059e-20	8.42885e-18	0.81	-0.18
ENSG00000165821	SALL2	spalt like transcription factor 2 [Source:HGNC Symbol;Acc:HGNC:10526]	protein_coding	1.25	4.95	5.49116e-28	7.98785e-26	1.66955e-24	3.44554e-22	1	0
ENSG00000166401	SERPINB8	serpin family B member 8 [Source:HGNC Symbol;Acc:HGNC:8952]	protein_coding	-0.94	3.61	2.51636e-21	1.69227e-19	4.25936e-21	5.00259e-19	0.92	-0.05
ENSG00000166710	B2M	beta-2-microglobulin [Source:HGNC Symbol;Acc:HGNC:914]	protein_coding	-1.1	10.9	5.63903e-25	5.82732e-23	5.88624e-24	1.11887e-21	0.85	-0.19
ENSG00000166741	NNMT	nicotinamide N-methyltransferase [Source:HGNC Symbol;Acc:HGNC:7861]	protein_coding	-2.51	6.54	1.67288e-31	3.57313e-29	1.73353e-34	1.11302e-30	1.16	0.79
ENSG00000166825	ANPEP	alanyl aminopeptidase, membrane [Source:HGNC Symbol;Acc:HGNC:500]	protein_coding	-2.51	6.34	2.91336e-23	2.4511e-21	4.60783e-21	5.38994e-19	0.92	-0.17
ENSG00000166927	MS4A7	membrane spanning 4-domains A7 [Source:HGNC Symbol;Acc:HGNC:13378]	protein_coding	-1.45	3.89	1.99669e-30	3.80878e-28	5.01654e-29	2.70917e-26	1.01	0.01
ENSG00000166979	EVA1C	eva-1 homolog C [Source:HGNC Symbol;Acc:HGNC:13239]	protein_coding	-1.54	5.28	3.09517e-31	6.38616e-29	7.1996e-29	3.78208e-26	1.1	0.09
ENSG00000167207	NOD2	nucleotide binding oligomerization domain containing 2 [Source:HGNC Symbol;Acc:HGNC:5331]	protein_coding	-1.16	2.02	3.96774e-21	2.61612e-19	4.50231e-22	6.20922e-20	0.93	-0.1
ENSG00000167208	SNX20	sorting nexin 20 [Source:HGNC Symbol;Acc:HGNC:30390]	protein_coding	-1.89	2.22	1.08473e-33	3.25742e-31	8.46092e-32	1.43798e-28	1.14	0.25
ENSG00000167613	LAIR1	leukocyte associated immunoglobulin like receptor 1 [Source:HGNC Symbol;Acc:HGNC:6477]	protein_coding	-1.69	4.67	8.10558e-36	3.13175e-33	8.43232e-33	2.56453e-29	1.11	0.03
ENSG00000167840	ZNF232	zinc finger protein 232 [Source:HGNC Symbol;Acc:HGNC:13026]	protein_coding	0.83	2.99	2.09808e-25	2.25256e-23	1.42406e-20	1.58249e-18	0.9	-0.1
ENSG00000167851	CD300A	CD300a molecule [Source:HGNC Symbol;Acc:HGNC:19319]	protein_coding	-1.38	2.97	1.63866e-28	2.51648e-26	1.007e-26	3.06261e-24	0.88	-0.19
ENSG00000167895	TMC8	transmembrane channel like 8 [Source:HGNC Symbol;Acc:HGNC:20474]	protein_coding	-1.23	3.58	5.8755e-30	1.06709e-27	7.27419e-29	3.78684e-26	1.11	0.11
ENSG00000167996	FTH1	ferritin heavy chain 1 [Source:HGNC Symbol;Acc:HGNC:3976]	protein_coding	-1.06	10.73	8.45969e-22	6.00895e-20	2.15648e-19	2.07342e-17	0.81	-0.18
ENSG00000168404	MLKL	mixed lineage kinase domain like pseudokinase [Source:HGNC Symbol;Acc:HGNC:26617]	protein_coding	-1.08	2.71	3.15369e-25	3.34446e-23	1.01763e-25	2.57912e-23	1.02	0.05
ENSG00000168461	RAB31	RAB31, member RAS oncogene family [Source:HGNC Symbol;Acc:HGNC:9771]	protein_coding	-1.19	5.81	6.25314e-27	8.10503e-25	4.11504e-23	6.83297e-21	0.93	-0.12
ENSG00000168685	IL7R	interleukin 7 receptor [Source:HGNC Symbol;Acc:HGNC:6024]	protein_coding	-2.36	3.08	2.33503e-30	4.42634e-28	2.81508e-28	1.21395e-25	1.07	0.03
ENSG00000168899	VAMP5	vesicle associated membrane protein 5 [Source:HGNC Symbol;Acc:HGNC:12646]	protein_coding	-1.01	3.79	2.55241e-22	1.94509e-20	8.94842e-22	1.17519e-19	0.96	0
ENSG00000168918	INPP5D	inositol polyphosphate-5-phosphatase D [Source:HGNC Symbol;Acc:HGNC:6079]	protein_coding	-1.4	4.49	2.10102e-26	2.54896e-24	2.44831e-27	8.47161e-25	1.06	0.14
ENSG00000169403	PTAFR	platelet activating factor receptor [Source:HGNC Symbol;Acc:HGNC:9582]	protein_coding	-1.33	4.55	5.1508e-25	5.35013e-23	1.28065e-28	6.16686e-26	1.13	0.1
ENSG00000169413	RNASE6	ribonuclease A family member k6 [Source:HGNC Symbol;Acc:HGNC:10048]	protein_coding	-1.55	3.67	5.90123e-31	1.19323e-28	1.70434e-29	1.07049e-26	1.03	0.13
ENSG00000169508	GPR183	G protein-coupled receptor 183 [Source:HGNC Symbol;Acc:HGNC:3128]	protein_coding	-1.8	3.35	1.83326e-30	3.55288e-28	9.29778e-30	6.3961e-27	1.06	0.22
ENSG00000169554	ZEB2	zinc finger E-box binding homeobox 2 [Source:HGNC Symbol;Acc:HGNC:14881]	protein_coding	-1.38	4.33	4.04106e-33	1.10919e-30	7.07958e-30	5.04101e-27	1.14	0.12
ENSG00000169896	ITGAM	integrin subunit alpha M [Source:HGNC Symbol;Acc:HGNC:6149]	protein_coding	-1.61	3.51	8.07032e-28	1.14648e-25	8.774e-28	3.31376e-25	0.95	-0.03
ENSG00000170264	FAM161A	FAM161 centrosomal protein A [Source:HGNC Symbol;Acc:HGNC:25808]	protein_coding	0.81	3.06	5.26149e-22	3.84069e-20	4.97271e-20	5.17744e-18	0.88	-0.18
ENSG00000170458	CD14	CD14 molecule [Source:HGNC Symbol;Acc:HGNC:1628]	protein_coding	-1.54	6.61	3.96054e-30	7.30233e-28	3.52824e-29	1.99882e-26	1.06	0.19
ENSG00000170909	OSCAR	osteoclast associated Ig-like receptor [Source:HGNC Symbol;Acc:HGNC:29960]	protein_coding	-1.47	2.56	1.13647e-28	1.7722e-26	1.82294e-31	2.50806e-28	1.24	0.33
ENSG00000171115	GIMAP8	GTPase, IMAP family member 8 [Source:HGNC Symbol;Acc:HGNC:21792]	protein_coding	-1.28	2.19	1.18824e-28	1.84818e-26	8.75813e-25	1.88137e-22	0.9	-0.18
ENSG00000171659	GPR34	G protein-coupled receptor 34 [Source:HGNC Symbol;Acc:HGNC:4490]	protein_coding	-1.64	2.94	3.48133e-29	5.76988e-27	6.01137e-27	1.91916e-24	1.02	0.07
ENSG00000171860	C3AR1	complement C3a receptor 1 [Source:HGNC Symbol;Acc:HGNC:1319]	protein_coding	-1.7	4.05	2.01966e-32	4.98018e-30	8.17964e-31	8.68597e-28	1.11	0.12
ENSG00000172243	CLEC7A	C-type lectin domain containing 7A [Source:HGNC Symbol;Acc:HGNC:14558]	protein_coding	-1.67	3.16	2.32553e-30	4.42215e-28	5.92453e-33	2.01382e-29	1.09	0.17
ENSG00000172349	IL16	interleukin 16 [Source:HGNC Symbol;Acc:HGNC:5980]	protein_coding	-1.32	3.04	3.65119e-27	4.9218e-25	8.79717e-26	2.3002e-23	1.03	0.1
ENSG00000172578	KLHL6	kelch like family member 6 [Source:HGNC Symbol;Acc:HGNC:18653]	protein_coding	-1.24	2.4	2.66854e-23	2.25451e-21	6.86891e-23	1.08745e-20	0.92	-0.17
ENSG00000173221	GLRX	glutaredoxin [Source:HGNC Symbol;Acc:HGNC:4330]	protein_coding	-1.06	3.81	1.0812e-23	9.53278e-22	7.88731e-25	1.71342e-22	1.07	0.11
ENSG00000173369	C1QB	complement C1q B chain [Source:HGNC Symbol;Acc:HGNC:1242]	protein_coding	-1.69	7.84	2.44245e-27	3.34445e-25	1.75076e-26	5.13542e-24	0.92	-0.13
ENSG00000173372	C1QA	complement C1q A chain [Source:HGNC Symbol;Acc:HGNC:1241]	protein_coding	-1.61	7.06	3.34678e-27	4.53159e-25	2.37522e-26	6.86261e-24	0.96	-0.1
ENSG00000173391	OLR1	oxidized low density lipoprotein receptor 1 [Source:HGNC Symbol;Acc:HGNC:8133]	protein_coding	-1.92	3.58	8.88082e-32	1.95895e-29	2.14272e-31	2.87529e-28	1.08	0.14
ENSG00000173432	SAA1	serum amyloid A1 [Source:HGNC Symbol;Acc:HGNC:10513]	protein_coding	-3.16	4.26	3.0334e-24	2.89318e-22	2.40542e-25	5.76752e-23	0.91	0.24
ENSG00000173762	CD7	CD7 molecule [Source:HGNC Symbol;Acc:HGNC:1695]	protein_coding	-1.6	2.9	7.25961e-22	5.21763e-20	1.73108e-23	3.05903e-21	0.91	-0.2
ENSG00000173821	RNF213	ring finger protein 213 [Source:HGNC Symbol;Acc:HGNC:14539]	protein_coding	-1.06	8.07	1.6146e-24	1.58739e-22	1.02547e-22	1.55123e-20	0.94	-0.04
ENSG00000173846	PLK3	polo like kinase 3 [Source:HGNC Symbol;Acc:HGNC:2154]	protein_coding	-0.96	4.55	7.15524e-21	4.57362e-19	9.9222e-24	1.82017e-21	0.97	-0.02
ENSG00000173894	CBX2	chromobox 2 [Source:HGNC Symbol;Acc:HGNC:1552]	protein_coding	1.47	4.81	1.259e-30	2.47155e-28	5.78866e-26	1.57041e-23	1	0.1
ENSG00000174125	TLR1	toll like receptor 1 [Source:HGNC Symbol;Acc:HGNC:11847]	protein_coding	-1.35	2.85	3.5349e-29	5.82683e-27	3.54486e-27	1.19789e-24	1	0.05
ENSG00000174749	FAM241A	family with sequence similarity 241 member A [Source:HGNC Symbol;Acc:HGNC:26813]	protein_coding	-0.88	2.05	1.95709e-15	6.0756e-14	1.61737e-18	1.3604e-16	0.87	-0.15
ENSG00000175130	MARCKSL1	MARCKS like 1 [Source:HGNC Symbol;Acc:HGNC:7142]	protein_coding	0.84	8.73	3.84142e-24	3.63526e-22	1.13325e-22	1.69649e-20	0.88	-0.11
ENSG00000175489	LRRC25	leucine rich repeat containing 25 [Source:HGNC Symbol;Acc:HGNC:29806]	protein_coding	-1.35	3.23	4.44242e-27	5.89666e-25	6.9776e-27	2.17946e-24	0.94	-0.02
ENSG00000175697	GPR156	G protein-coupled receptor 156 [Source:HGNC Symbol;Acc:HGNC:20844]	protein_coding	0.95	2.19	3.13071e-14	8.13314e-13	4.1427e-18	3.29732e-16	0.91	-0.15
ENSG00000177575	CD163	CD163 molecule [Source:HGNC Symbol;Acc:HGNC:1631]	protein_coding	-1.72	5.1	5.85604e-26	6.75337e-24	7.03497e-25	1.53983e-22	0.96	-0.16
ENSG00000179144	GIMAP7	GTPase, IMAP family member 7 [Source:HGNC Symbol;Acc:HGNC:22404]	protein_coding	-1.41	2.01	9.58047e-30	1.66519e-27	3.83961e-27	1.28995e-24	0.96	0.07
ENSG00000179630	LACC1	laccase domain containing 1 [Source:HGNC Symbol;Acc:HGNC:26789]	protein_coding	-0.96	2.33	2.48586e-25	2.65013e-23	1.11075e-24	2.33399e-22	0.95	-0.02
ENSG00000180353	HCLS1	hematopoietic cell-specific Lyn substrate 1 [Source:HGNC Symbol;Acc:HGNC:4844]	protein_coding	-0.95	4.61	7.23067e-14	1.80202e-12	3.70304e-21	4.36694e-19	0.97	-0.08
ENSG00000180644	PRF1	perforin 1 [Source:HGNC Symbol;Acc:HGNC:9360]	protein_coding	-1.82	2.15	4.21558e-27	5.62016e-25	2.86239e-26	8.14793e-24	0.98	-0.06
ENSG00000181804	SLC9A9	solute carrier family 9 member A9 [Source:HGNC Symbol;Acc:HGNC:20653]	protein_coding	-1.15	2.24	9.16213e-23	7.23665e-21	5.43258e-22	7.40381e-20	0.86	-0.15
ENSG00000182578	CSF1R	colony stimulating factor 1 receptor [Source:HGNC Symbol;Acc:HGNC:2433]	protein_coding	-1.75	6.16	1.63668e-31	3.50817e-29	2.42809e-29	1.41724e-26	1.05	0.07
ENSG00000183696	UPP1	uridine phosphorylase 1 [Source:HGNC Symbol;Acc:HGNC:12576]	protein_coding	-1.03	3.84	2.38738e-14	6.30467e-13	1.39693e-17	1.03357e-15	0.9	-0.16
ENSG00000184060	ADAP2	ArfGAP with dual PH domains 2 [Source:HGNC Symbol;Acc:HGNC:16487]	protein_coding	-1.26	3.56	7.78722e-33	2.02735e-30	6.11177e-30	4.47049e-27	1.07	0.04
ENSG00000184371	CSF1	colony stimulating factor 1 [Source:HGNC Symbol;Acc:HGNC:2432]	protein_coding	-1.26	7.02	2.06611e-21	1.40662e-19	2.10187e-23	3.64735e-21	0.98	0
ENSG00000184408	KCND2	potassium voltage-gated channel subfamily D member 2 [Source:HGNC Symbol;Acc:HGNC:6238]	protein_coding	-1.36	3.57	7.65827e-24	6.93385e-22	4.70997e-25	1.07575e-22	0.89	-0.14
ENSG00000184730	APOBR	apolipoprotein B receptor [Source:HGNC Symbol;Acc:HGNC:24087]	protein_coding	-1.59	2.48	4.55982e-34	1.43315e-31	6.04358e-32	1.05827e-28	1.15	0.32
ENSG00000185022	MAFF	MAF bZIP transcription factor F [Source:HGNC Symbol;Acc:HGNC:6780]	protein_coding	-0.97	4.41	2.92985e-18	1.34538e-16	1.04848e-18	9.13824e-17	0.86	-0.18
ENSG00000185477	GPRIN3	GPRIN family member 3 [Source:HGNC Symbol;Acc:HGNC:27733]	protein_coding	-1.15	2.97	7.33826e-26	8.32035e-24	5.28284e-25	1.20185e-22	0.93	-0.07
ENSG00000185499	MUC1	mucin 1, cell surface associated [Source:HGNC Symbol;Acc:HGNC:7508]	protein_coding	-1.09	9.35	7.16476e-16	2.39721e-14	1.12875e-18	9.80827e-17	0.86	-0.2
ENSG00000185811	IKZF1	IKAROS family zinc finger 1 [Source:HGNC Symbol;Acc:HGNC:13176]	protein_coding	-1.41	3.29	1.32289e-24	1.32202e-22	3.46603e-25	8.07598e-23	0.95	-0.01
ENSG00000185862	EVI2B	ecotropic viral integration site 2B [Source:HGNC Symbol;Acc:HGNC:3500]	protein_coding	-1.73	3.67	3.01862e-34	9.84459e-32	1.00624e-31	1.5715e-28	1.08	0.25
ENSG00000186469	GNG2	G protein subunit gamma 2 [Source:HGNC Symbol;Acc:HGNC:4404]	protein_coding	-1.03	2.87	1.31643e-19	7.23975e-18	2.44434e-19	2.32695e-17	0.83	-0.2
ENSG00000186517	ARHGAP30	Rho GTPase activating protein 30 [Source:HGNC Symbol;Acc:HGNC:27414]	protein_coding	-1.09	4.13	1.22898e-29	2.12999e-27	7.42568e-29	3.83119e-26	1.04	0.05
ENSG00000186818	LILRB4	leukocyte immunoglobulin like receptor B4 [Source:HGNC Symbol;Acc:HGNC:6608]	protein_coding	-1.74	4.36	8.5682e-29	1.36776e-26	4.58814e-28	1.90738e-25	0.95	0.06
ENSG00000187474	FPR3	formyl peptide receptor 3 [Source:HGNC Symbol;Acc:HGNC:3828]	protein_coding	-1.66	4.37	1.58105e-25	1.72184e-23	1.28697e-23	2.3024e-21	0.98	-0.15
ENSG00000187688	TRPV2	transient receptor potential cation channel subfamily V member 2 [Source:HGNC Symbol;Acc:HGNC:18082]	protein_coding	-1.06	2.77	6.04618e-26	6.95942e-24	6.50282e-23	1.03232e-20	0.9	-0.18
ENSG00000188322	SBK1	SH3 domain binding kinase 1 [Source:HGNC Symbol;Acc:HGNC:17699]	protein_coding	1.23	5.74	1.68341e-28	2.57867e-26	2.97437e-21	3.5365e-19	0.85	-0.1
ENSG00000188404	SELL	selectin L [Source:HGNC Symbol;Acc:HGNC:10720]	protein_coding	-1.34	2.92	6.94012e-18	3.02216e-16	2.50456e-23	4.29454e-21	0.96	-0.04
ENSG00000188641	DPYD	dihydropyrimidine dehydrogenase [Source:HGNC Symbol;Acc:HGNC:3012]	protein_coding	-1.66	3.63	1.6097e-32	4.04327e-30	2.6982e-32	5.99676e-29	1.14	0.33
ENSG00000196126	HLA-DRB1	major histocompatibility complex, class II, DR beta 1 [Source:HGNC Symbol;Acc:HGNC:4948]	protein_coding	-1.53	8.73	5.73247e-23	4.66128e-21	8.4618e-26	2.23272e-23	0.95	0.04
ENSG00000196664	TLR7	toll like receptor 7 [Source:HGNC Symbol;Acc:HGNC:15631]	protein_coding	-1.89	2.48	5.28853e-34	1.65362e-31	4.40842e-32	8.49135e-29	1.16	0.18
ENSG00000196735	HLA-DQA1	major histocompatibility complex, class II, DQ alpha 1 [Source:HGNC Symbol;Acc:HGNC:4942]	protein_coding	-1.97	7.06	7.08748e-25	7.25003e-23	3.87812e-27	1.29536e-24	0.99	0.04
ENSG00000197249	SERPINA1	serpin family A member 1 [Source:HGNC Symbol;Acc:HGNC:8941]	protein_coding	-1.99	6.81	1.04702e-26	1.31496e-24	1.22041e-29	8.10591e-27	1.09	0.21
ENSG00000197506	SLC28A3	solute carrier family 28 member 3 [Source:HGNC Symbol;Acc:HGNC:16484]	protein_coding	-1.51	3.57	4.82453e-18	2.14872e-16	1.2874e-21	1.64221e-19	0.92	-0.17
ENSG00000197535	MYO5A	myosin VA [Source:HGNC Symbol;Acc:HGNC:7602]	protein_coding	-0.95	4.27	3.58493e-28	5.34304e-26	9.41606e-26	2.42905e-23	0.98	-0.05
ENSG00000197629	MPEG1	macrophage expressed 1 [Source:HGNC Symbol;Acc:HGNC:29619]	protein_coding	-1.56	4.51	4.69017e-26	5.46076e-24	6.52336e-24	1.22786e-21	0.93	-0.16
ENSG00000197766	CFD	complement factor D [Source:HGNC Symbol;Acc:HGNC:2771]	protein_coding	-1.54	3.57	2.41177e-22	1.84023e-20	7.43984e-21	8.56396e-19	0.87	-0.15
ENSG00000198223	CSF2RA	colony stimulating factor 2 receptor subunit alpha [Source:HGNC Symbol;Acc:HGNC:2435]	protein_coding	-1.67	2.71	1.34874e-32	3.4376e-30	8.53606e-31	8.72444e-28	1.09	0.09
ENSG00000198502	HLA-DRB5	major histocompatibility complex, class II, DR beta 5 [Source:HGNC Symbol;Acc:HGNC:4953]	protein_coding	-2.17	6.96	4.29157e-21	2.81434e-19	5.17429e-23	8.47015e-21	0.89	-0.16
ENSG00000198771	RCSD1	RCSD domain containing 1 [Source:HGNC Symbol;Acc:HGNC:28310]	protein_coding	-1.2	2.95	3.00077e-28	4.5168e-26	6.3949e-25	1.41582e-22	0.91	-0.09
ENSG00000198851	CD3E	CD3e molecule [Source:HGNC Symbol;Acc:HGNC:1674]	protein_coding	-1.96	3.24	3.36317e-25	3.5357e-23	8.59398e-27	2.64151e-24	1.07	0.23
ENSG00000198879	SFMBT2	Scm like with four mbt domains 2 [Source:HGNC Symbol;Acc:HGNC:20256]	protein_coding	-1.52	2.84	3.30391e-29	5.49082e-27	1.29936e-29	8.43638e-27	1.12	0.26
ENSG00000198964	SGMS1	sphingomyelin synthase 1 [Source:HGNC Symbol;Acc:HGNC:29799]	protein_coding	-0.8	5.24	5.00897e-20	2.891e-18	2.04825e-18	1.68842e-16	0.87	-0.17
ENSG00000203747	FCGR3A	Fc fragment of IgG receptor IIIa [Source:HGNC Symbol;Acc:HGNC:3619]	protein_coding	-1.71	5.65	9.44744e-30	1.64679e-27	9.31344e-29	4.63946e-26	1.08	0.18
ENSG00000204257	HLA-DMA	major histocompatibility complex, class II, DM alpha [Source:HGNC Symbol;Acc:HGNC:4934]	protein_coding	-1.44	6.88	4.02571e-23	3.34979e-21	1.07862e-25	2.72175e-23	1	0.04
ENSG00000204287	HLA-DRA	major histocompatibility complex, class II, DR alpha [Source:HGNC Symbol;Acc:HGNC:4947]	protein_coding	-1.61	9.81	1.38469e-25	1.53557e-23	5.02714e-28	2.06023e-25	1.07	0.19
ENSG00000204472	AIF1	allograft inflammatory factor 1 [Source:HGNC Symbol;Acc:HGNC:352]	protein_coding	-1.56	4.35	1.38283e-33	4.11188e-31	1.15824e-31	1.76128e-28	1.13	0.15
ENSG00000204482	LST1	leukocyte specific transcript 1 [Source:HGNC Symbol;Acc:HGNC:14189]	protein_coding	-1.52	3.34	5.29326e-27	6.92003e-25	3.28002e-28	1.39365e-25	1.14	0.21
ENSG00000204592	HLA-E	major histocompatibility complex, class I, E [Source:HGNC Symbol;Acc:HGNC:4962]	protein_coding	-1	8.93	8.72213e-30	1.52915e-27	1.10668e-27	4.07321e-25	1.01	0.01
ENSG00000205220	PSMB10	proteasome 20S subunit beta 10 [Source:HGNC Symbol;Acc:HGNC:9538]	protein_coding	-1.24	4.24	1.22458e-27	1.70766e-25	5.18253e-28	2.10896e-25	1.13	0.15
ENSG00000211751	TRBC1	T cell receptor beta constant 1 [Source:HGNC Symbol;Acc:HGNC:12156]	TR_C_gene	-1.78	2.45	5.59868e-20	3.2009e-18	4.55168e-23	7.49341e-21	0.92	-0.05
ENSG00000221869	CEBPD	CCAAT enhancer binding protein delta [Source:HGNC Symbol;Acc:HGNC:1835]	protein_coding	-0.89	7.53	6.11316e-14	1.5336e-12	7.62556e-18	5.85961e-16	0.8	-0.2
ENSG00000221963	APOL6	apolipoprotein L6 [Source:HGNC Symbol;Acc:HGNC:14870]	protein_coding	-1.52	6.3	1.88683e-30	3.64507e-28	8.81345e-31	8.72444e-28	1.06	0.16
ENSG00000223865	HLA-DPB1	major histocompatibility complex, class II, DP beta 1 [Source:HGNC Symbol;Acc:HGNC:4940]	protein_coding	-1.58	7.69	4.23627e-26	4.97044e-24	3.45133e-28	1.44518e-25	1.06	0.25
ENSG00000224397	PELATON	plaque enriched lncRNA in atherosclerotic and inflammatory bowel macrophage regulation [Source:HGNC Symbol;Acc:HGNC:50328]	lncRNA	-1.22	2.34	1.3833e-23	1.20044e-21	2.58035e-22	3.7091e-20	0.93	-0.02
ENSG00000231389	HLA-DPA1	major histocompatibility complex, class II, DP alpha 1 [Source:HGNC Symbol;Acc:HGNC:4938]	protein_coding	-1.7	8.55	7.23149e-24	6.59642e-22	4.38544e-29	2.41345e-26	1.04	0.38
ENSG00000235568	NFAM1	NFAT activating protein with ITAM motif 1 [Source:HGNC Symbol;Acc:HGNC:29872]	protein_coding	-1.43	3.01	1.41706e-26	1.75427e-24	2.55328e-24	5.15879e-22	0.88	-0.17
ENSG00000241839	PLEKHO2	pleckstrin homology domain containing O2 [Source:HGNC Symbol;Acc:HGNC:30026]	protein_coding	-0.81	5.08	5.17585e-26	5.99174e-24	1.07882e-23	1.96036e-21	1.01	-0.01
ENSG00000243649	CFB	complement factor B [Source:HGNC Symbol;Acc:HGNC:1037]	protein_coding	-1.56	4.76	1.13658e-22	8.94226e-21	1.70836e-21	2.12754e-19	0.9	-0.16
ENSG00000251442	LINC01094	long intergenic non-protein coding RNA 1094 [Source:HGNC Symbol;Acc:HGNC:49219]	lncRNA	-1.53	2.03	2.64216e-38	1.32458e-35	5.4696e-34	2.63384e-30	1.16	0.25
ENSG00000254087	LYN	LYN proto-oncogene, Src family tyrosine kinase [Source:HGNC Symbol;Acc:HGNC:6735]	protein_coding	-0.88	5.62	4.26146e-22	3.15244e-20	5.02079e-24	9.67088e-22	1.02	0.02
ENSG00000254726	MEX3A	mex-3 RNA binding family member A [Source:HGNC Symbol;Acc:HGNC:33482]	protein_coding	1.11	6.44	4.68236e-23	3.86965e-21	9.29659e-24	1.71084e-21	0.96	0
ENSG00000257698	GIHCG	GIHCG inhibitor of miR-200b/200a/429 expression [Source:HGNC Symbol;Acc:HGNC:52649]	lncRNA	0.88	3.19	7.81963e-22	5.59362e-20	2.04429e-20	2.23307e-18	0.86	-0.11
ENSG00000258227	CLEC5A	C-type lectin domain containing 5A [Source:HGNC Symbol;Acc:HGNC:2054]	protein_coding	-1.61	2.73	4.97475e-26	5.76994e-24	4.03311e-26	1.12045e-23	0.92	-0.06
ENSG00000261371	PECAM1	platelet and endothelial cell adhesion molecule 1 [Source:HGNC Symbol;Acc:HGNC:8823]	protein_coding	-0.96	5.68	5.61649e-24	5.20942e-22	8.31837e-23	1.29214e-20	1	-0.01
ENSG00000266094	RASSF5	Ras association domain family member 5 [Source:HGNC Symbol;Acc:HGNC:17609]	protein_coding	-1.1	4.42	9.94363e-16	3.25165e-14	2.78824e-18	2.2629e-16	0.87	-0.16
ENSG00000271503	CCL5	C-C motif chemokine ligand 5 [Source:HGNC Symbol;Acc:HGNC:10632]	protein_coding	-1.79	4.93	4.65916e-23	3.85572e-21	2.65133e-24	5.33822e-22	1	-0.17
ENSG00000271605	MILR1	mast cell immunoglobulin like receptor 1 [Source:HGNC Symbol;Acc:HGNC:27570]	protein_coding	-1.81	2.37	9.28754e-37	4.02416e-34	3.08955e-38	1.78529e-33	1.38	0.48
ENSG00000275302	CCL4	C-C motif chemokine ligand 4 [Source:HGNC Symbol;Acc:HGNC:10630]	protein_coding	-1.56	3.41	7.02068e-25	7.20287e-23	1.11175e-26	3.34596e-24	0.97	0.11
ENSG00000277734	TRAC	T cell receptor alpha constant [Source:HGNC Symbol;Acc:HGNC:12029]	TR_C_gene	-1.61	3.66	2.4066e-20	1.44396e-18	8.62697e-23	1.32936e-20	0.92	-0.11
ENSG00000282608	ADORA3	adenosine A3 receptor [Source:HGNC Symbol;Acc:HGNC:268]	protein_coding	-1.52	2.26	6.87234e-26	7.83602e-24	4.37125e-27	1.45168e-24	1.01	0.06
ENSG00000287126	AC108488.3	novel transcript	lncRNA	0.96	2.37	6.72758e-22	4.8525e-20	3.2601e-22	4.57244e-20	1.01	0.04
ENSG00000287263	AC008875.3	novel transcript	lncRNA	-1.24	2.53	2.47062e-13	5.69191e-12	1.71925e-22	2.51511e-20	1.06	-0.03

## Sheet: 5) D vs I
ensembl_gene_id	external_gene_name	description	gene_biotype	logFC	logCPM	QLF_pvalue	QLF_FDR	MW_pvalue	MW_FDR	n_score	b_score
ENSG00000000938	FGR	FGR proto-oncogene, Src family tyrosine kinase [Source:HGNC Symbol;Acc:HGNC:3697]	protein_coding	1.06	2.91	1.06045e-14	1.02758e-12	9.77513e-20	3.9252e-17	1.1	0.23
ENSG00000004468	CD38	CD38 molecule [Source:HGNC Symbol;Acc:HGNC:1667]	protein_coding	2.01	3.3	2.96641e-24	1.83615e-21	1.34728e-21	8.63169e-19	1.18	0.56
ENSG00000005844	ITGAL	integrin subunit alpha L [Source:HGNC Symbol;Acc:HGNC:6148]	protein_coding	1.47	3.75	5.74201e-24	3.19564e-21	2.30698e-20	1.044e-17	1.14	0.3
ENSG00000010610	CD4	CD4 molecule [Source:HGNC Symbol;Acc:HGNC:1678]	protein_coding	1.24	6.2	3.04188e-25	2.4279e-22	1.22468e-21	8.02659e-19	1.11	0.21
ENSG00000010671	BTK	Bruton tyrosine kinase [Source:HGNC Symbol;Acc:HGNC:1133]	protein_coding	1.47	2.54	2.06296e-28	3.94012e-25	1.18047e-24	2.32105e-21	1.32	0.4
ENSG00000011600	TYROBP	transmembrane immune signaling adaptor TYROBP [Source:HGNC Symbol;Acc:HGNC:12449]	protein_coding	1.29	6.96	5.00505e-20	1.18596e-17	1.20017e-18	3.49151e-16	0.96	0.15
ENSG00000015285	WAS	WASP actin nucleation promoting factor [Source:HGNC Symbol;Acc:HGNC:12731]	protein_coding	1.11	3.86	6.96972e-22	2.44383e-19	2.97361e-20	1.30427e-17	1.09	0.13
ENSG00000023902	PLEKHO1	pleckstrin homology domain containing O1 [Source:HGNC Symbol;Acc:HGNC:24310]	protein_coding	0.95	5.52	4.15147e-19	8.33868e-17	2.53143e-18	6.84085e-16	1.12	0.15
ENSG00000025708	TYMP	thymidine phosphorylase [Source:HGNC Symbol;Acc:HGNC:3148]	protein_coding	1.37	6.12	2.50606e-23	1.21614e-20	1.26532e-22	1.09316e-19	1.33	0.5
ENSG00000026751	SLAMF7	SLAM family member 7 [Source:HGNC Symbol;Acc:HGNC:21394]	protein_coding	2.66	3.68	8.03023e-30	2.43557e-26	2.32622e-22	1.92233e-19	1.12	0.66
ENSG00000028137	TNFRSF1B	TNF receptor superfamily member 1B [Source:HGNC Symbol;Acc:HGNC:11917]	protein_coding	1.02	5.06	1.71601e-16	2.19143e-14	1.35562e-15	2.33526e-13	1.02	-0.02
ENSG00000038945	MSR1	macrophage scavenger receptor 1 [Source:HGNC Symbol;Acc:HGNC:7376]	protein_coding	1.38	5.25	2.47803e-26	2.78365e-23	2.89368e-22	2.2297e-19	1.18	0.26
ENSG00000043462	LCP2	lymphocyte cytosolic protein 2 [Source:HGNC Symbol;Acc:HGNC:6529]	protein_coding	1.43	4.59	3.8594e-33	3.86071e-29	6.2964e-27	3.26382e-23	1.47	0.41
ENSG00000057657	PRDM1	PR/SET domain 1 [Source:HGNC Symbol;Acc:HGNC:9346]	protein_coding	0.94	3.62	3.80063e-15	3.99536e-13	1.16228e-14	1.72138e-12	0.94	-0.04
ENSG00000059377	TBXAS1	thromboxane A synthase 1 [Source:HGNC Symbol;Acc:HGNC:11609]	protein_coding	1.06	3.47	3.65167e-17	5.23665e-15	1.438e-14	2.10784e-12	0.86	-0.14
ENSG00000060558	GNA15	G protein subunit alpha 15 [Source:HGNC Symbol;Acc:HGNC:4383]	protein_coding	0.97	2.84	4.20889e-15	4.37257e-13	1.46605e-14	2.13251e-12	1	0.07
ENSG00000065328	MCM10	minichromosome maintenance 10 replication initiation factor [Source:HGNC Symbol;Acc:HGNC:18043]	protein_coding	0.86	3.49	1.88299e-11	1.0695e-09	1.84752e-10	1.34541e-08	0.83	-0.14
ENSG00000066294	CD84	CD84 molecule [Source:HGNC Symbol;Acc:HGNC:1704]	protein_coding	1.46	3.89	1.06243e-25	9.91491e-23	1.14745e-22	1.05529e-19	1.24	0.43
ENSG00000066336	SPI1	Spi-1 proto-oncogene [Source:HGNC Symbol;Acc:HGNC:11241]	protein_coding	1.28	5.51	6.52378e-23	2.80661e-20	5.83904e-21	2.99948e-18	1.06	0.12
ENSG00000068079	IFI35	interferon induced protein 35 [Source:HGNC Symbol;Acc:HGNC:5399]	protein_coding	0.99	5.55	1.94506e-15	2.10692e-13	3.5837e-13	4.07057e-11	0.9	-0.08
ENSG00000072694	FCGR2B	Fc fragment of IgG receptor IIb [Source:HGNC Symbol;Acc:HGNC:3618]	protein_coding	1.57	3.76	6.57421e-21	1.89001e-18	4.26908e-18	1.10647e-15	1.16	0.35
ENSG00000074370	ATP2A3	ATPase sarcoplasmic/endoplasmic reticulum Ca2+ transporting 3 [Source:HGNC Symbol;Acc:HGNC:813]	protein_coding	1.03	3.94	1.35697e-09	5.48393e-08	9.70266e-12	8.48536e-10	0.91	-0.2
ENSG00000077420	APBB1IP	amyloid beta precursor protein binding family B member 1 interacting protein [Source:HGNC Symbol;Acc:HGNC:17379]	protein_coding	1.27	3.96	9.38774e-21	2.64865e-18	2.31948e-18	6.32807e-16	0.99	0.14
ENSG00000081237	PTPRC	protein tyrosine phosphatase receptor type C [Source:HGNC Symbol;Acc:HGNC:9666]	protein_coding	1.58	4.64	1.43791e-31	7.26864e-28	5.21956e-27	2.97619e-23	1.4	0.42
ENSG00000082074	FYB1	FYN binding protein 1 [Source:HGNC Symbol;Acc:HGNC:4036]	protein_coding	1.43	4.29	1.46289e-26	1.71075e-23	2.42873e-23	2.66319e-20	1.16	0.36
ENSG00000085514	PILRA	paired immunoglobin like type 2 receptor alpha [Source:HGNC Symbol;Acc:HGNC:20396]	protein_coding	1.02	3.74	2.56594e-19	5.29422e-17	2.81614e-17	6.37207e-15	0.9	-0.02
ENSG00000086300	SNX10	sorting nexin 10 [Source:HGNC Symbol;Acc:HGNC:14974]	protein_coding	1.18	4.11	4.00288e-22	1.48058e-19	1.97181e-19	7.16132e-17	1.12	0.06
ENSG00000086730	LAT2	linker for activation of T cells family member 2 [Source:HGNC Symbol;Acc:HGNC:12749]	protein_coding	1.04	3.68	2.52835e-18	4.41036e-16	6.53689e-17	1.38563e-14	1.04	0.02
ENSG00000089041	P2RX7	purinergic receptor P2X 7 [Source:HGNC Symbol;Acc:HGNC:8537]	protein_coding	0.85	2.18	2.47543e-12	1.6304e-10	1.03922e-11	8.9919e-10	0.82	-0.12
ENSG00000089692	LAG3	lymphocyte activating 3 [Source:HGNC Symbol;Acc:HGNC:6476]	protein_coding	1.68	3.48	1.22499e-21	4.03849e-19	4.49771e-20	1.94287e-17	1.23	0.44
ENSG00000090104	RGS1	regulator of G protein signaling 1 [Source:HGNC Symbol;Acc:HGNC:9991]	protein_coding	1.28	6.06	1.03098e-13	8.48563e-12	1.14135e-12	1.1684e-10	0.87	-0.15
ENSG00000090382	LYZ	lysozyme [Source:HGNC Symbol;Acc:HGNC:6740]	protein_coding	2.47	5.83	4.83634e-25	3.53461e-22	3.91485e-21	2.08621e-18	1.13	0.51
ENSG00000096996	IL12RB1	interleukin 12 receptor subunit beta 1 [Source:HGNC Symbol;Acc:HGNC:5971]	protein_coding	1.25	2.01	1.90852e-17	2.84449e-15	2.58318e-19	8.76743e-17	1.1	0.13
ENSG00000100055	CYTH4	cytohesin 4 [Source:HGNC Symbol;Acc:HGNC:9505]	protein_coding	1.23	3.84	1.79577e-21	5.76357e-19	2.01676e-19	7.23243e-17	1.17	0.19
ENSG00000100060	MFNG	MFNG O-fucosylpeptide 3-beta-N-acetylglucosaminyltransferase [Source:HGNC Symbol;Acc:HGNC:7038]	protein_coding	0.86	2.7	1.27428e-15	1.41571e-13	4.62695e-13	5.09322e-11	0.84	-0.13
ENSG00000100292	HMOX1	heme oxygenase 1 [Source:HGNC Symbol;Acc:HGNC:5013]	protein_coding	0.96	5.1	4.00268e-17	5.69958e-15	3.26555e-17	7.2452e-15	1.13	0.25
ENSG00000100365	NCF4	neutrophil cytosolic factor 4 [Source:HGNC Symbol;Acc:HGNC:7662]	protein_coding	1.09	2.71	1.11898e-20	3.12797e-18	1.31288e-19	4.99069e-17	1.19	0.16
ENSG00000100368	CSF2RB	colony stimulating factor 2 receptor subunit beta [Source:HGNC Symbol;Acc:HGNC:2436]	protein_coding	1.52	2.78	5.74225e-24	3.19564e-21	1.44713e-21	9.08649e-19	1.27	0.45
ENSG00000100385	IL2RB	interleukin 2 receptor subunit beta [Source:HGNC Symbol;Acc:HGNC:6009]	protein_coding	1.45	4.26	4.48057e-17	6.24808e-15	4.11855e-17	8.9977e-15	1.11	0.14
ENSG00000100453	GZMB	granzyme B [Source:HGNC Symbol;Acc:HGNC:4709]	protein_coding	1.85	2.61	4.76042e-17	6.60795e-15	5.27542e-14	6.93098e-12	0.88	-0.11
ENSG00000102032	RENBP	renin binding protein [Source:HGNC Symbol;Acc:HGNC:9959]	protein_coding	0.83	3.37	9.6321e-10	4.04348e-08	6.75553e-12	6.06615e-10	0.9	-0.15
ENSG00000104894	CD37	CD37 molecule [Source:HGNC Symbol;Acc:HGNC:1666]	protein_coding	1.19	4.35	1.30219e-23	6.69416e-21	1.45142e-20	6.83969e-18	1.23	0.2
ENSG00000104903	LYL1	LYL1 basic helix-loop-helix family member [Source:HGNC Symbol;Acc:HGNC:6734]	protein_coding	1	2.38	1.80304e-18	3.25513e-16	3.78986e-16	7.03901e-14	1.13	0.05
ENSG00000104972	LILRB1	leukocyte immunoglobulin like receptor B1 [Source:HGNC Symbol;Acc:HGNC:6605]	protein_coding	1.45	3.19	1.61263e-27	2.50827e-24	4.42391e-24	7.00698e-21	1.28	0.43
ENSG00000105122	RASAL3	RAS protein activator like 3 [Source:HGNC Symbol;Acc:HGNC:26129]	protein_coding	1.19	2.86	1.48323e-19	3.21332e-17	7.41084e-17	1.55928e-14	0.98	-0.06
ENSG00000105329	TGFB1	transforming growth factor beta 1 [Source:HGNC Symbol;Acc:HGNC:11766]	protein_coding	0.81	6.02	5.25424e-14	4.52089e-12	5.1217e-15	7.97921e-13	1.02	0
ENSG00000105374	NKG7	natural killer cell granule protein 7 [Source:HGNC Symbol;Acc:HGNC:7830]	protein_coding	1.57	3.6	8.32164e-17	1.12176e-14	1.72342e-15	2.90738e-13	0.98	0.02
ENSG00000105383	CD33	CD33 molecule [Source:HGNC Symbol;Acc:HGNC:1659]	protein_coding	1.28	2.05	5.7186e-22	2.04053e-19	5.28542e-19	1.66505e-16	1.03	0.11
ENSG00000105851	PIK3CG	phosphatidylinositol-4,5-bisphosphate 3-kinase catalytic subunit gamma [Source:HGNC Symbol;Acc:HGNC:8978]	protein_coding	1.31	2.73	2.27562e-24	1.42308e-21	4.40414e-21	2.32522e-18	1.12	0.07
ENSG00000105967	TFEC	transcription factor EC [Source:HGNC Symbol;Acc:HGNC:11754]	protein_coding	1.74	2.87	1.2763e-35	7.74207e-31	9.7841e-28	1.11578e-23	1.55	0.79
ENSG00000106560	GIMAP2	GTPase, IMAP family member 2 [Source:HGNC Symbol;Acc:HGNC:21789]	protein_coding	0.8	2.75	1.1452e-10	5.64778e-09	4.224e-13	4.69498e-11	0.85	-0.17
ENSG00000107099	DOCK8	dedicator of cytokinesis 8 [Source:HGNC Symbol;Acc:HGNC:19191]	protein_coding	1.16	4.2	8.75813e-22	2.95149e-19	1.94677e-18	5.44141e-16	1.12	0.12
ENSG00000107551	RASSF4	Ras association domain family member 4 [Source:HGNC Symbol;Acc:HGNC:20793]	protein_coding	0.96	4.59	1.85589e-20	4.78644e-18	1.69127e-17	4.01818e-15	1.09	0.04
ENSG00000108700	CCL8	C-C motif chemokine ligand 8 [Source:HGNC Symbol;Acc:HGNC:10635]	protein_coding	1.74	2.79	3.37014e-19	6.81443e-17	2.09249e-17	4.86995e-15	1.08	0.17
ENSG00000108798	ABI3	ABI family member 3 [Source:HGNC Symbol;Acc:HGNC:29859]	protein_coding	1.43	3.78	4.24097e-27	5.59255e-24	2.56336e-22	2.03004e-19	1.14	0.19
ENSG00000110031	LPXN	leupaxin [Source:HGNC Symbol;Acc:HGNC:14061]	protein_coding	0.95	3.77	2.03367e-24	1.29855e-21	1.31288e-19	4.99069e-17	1.08	0.08
ENSG00000110077	MS4A6A	membrane spanning 4-domains A6A [Source:HGNC Symbol;Acc:HGNC:13375]	protein_coding	1.54	5.16	1.11576e-25	1.02549e-22	1.63006e-21	9.88788e-19	1.14	0.35
ENSG00000110324	IL10RA	interleukin 10 receptor subunit alpha [Source:HGNC Symbol;Acc:HGNC:5964]	protein_coding	1.47	4.34	1.25935e-26	1.55902e-23	1.5011e-22	1.27751e-19	1.31	0.44
ENSG00000110848	CD69	CD69 molecule [Source:HGNC Symbol;Acc:HGNC:1694]	protein_coding	1.39	2.57	3.67836e-15	3.87377e-13	6.43153e-16	1.16792e-13	0.93	-0.01
ENSG00000110876	SELPLG	selectin P ligand [Source:HGNC Symbol;Acc:HGNC:10722]	protein_coding	1.16	4.47	2.31441e-20	5.84966e-18	1.03415e-17	2.5527e-15	1.1	0.07
ENSG00000110934	BIN2	bridging integrator 2 [Source:HGNC Symbol;Acc:HGNC:1053]	protein_coding	1.31	2.99	3.95589e-25	3.07646e-22	2.4405e-21	1.36429e-18	1.16	0.23
ENSG00000112029	FBXO5	F-box protein 5 [Source:HGNC Symbol;Acc:HGNC:13584]	protein_coding	0.85	3.75	9.85179e-16	1.11142e-13	4.15177e-12	3.83065e-10	0.88	-0.16
ENSG00000112799	LY86	lymphocyte antigen 86 [Source:HGNC Symbol;Acc:HGNC:16837]	protein_coding	1.05	3.13	8.93944e-16	1.01358e-13	2.03404e-14	2.8923e-12	0.9	-0.07
ENSG00000113532	ST8SIA4	ST8 alpha-N-acetyl-neuraminide alpha-2,8-sialyltransferase 4 [Source:HGNC Symbol;Acc:HGNC:10871]	protein_coding	1.02	3.63	9.8397e-15	9.59608e-13	3.38116e-19	1.11442e-16	1.25	0.29
ENSG00000114013	CD86	CD86 molecule [Source:HGNC Symbol;Acc:HGNC:1705]	protein_coding	1.52	3.78	2.48424e-33	3.01388e-29	1.3597e-28	3.87651e-24	1.61	0.64
ENSG00000114450	GNB4	G protein subunit beta 4 [Source:HGNC Symbol;Acc:HGNC:20731]	protein_coding	0.84	4.38	1.71076e-12	1.15691e-10	3.45493e-13	3.95582e-11	0.91	-0.14
ENSG00000115165	CYTIP	cytohesin 1 interacting protein [Source:HGNC Symbol;Acc:HGNC:9506]	protein_coding	1.65	2.54	8.58247e-30	2.47911e-26	3.91056e-25	9.15251e-22	1.33	0.44
ENSG00000115232	ITGA4	integrin subunit alpha 4 [Source:HGNC Symbol;Acc:HGNC:6140]	protein_coding	1.28	3.12	2.69503e-22	1.02175e-19	2.01676e-19	7.23243e-17	1.05	0.18
ENSG00000115415	STAT1	signal transducer and activator of transcription 1 [Source:HGNC Symbol;Acc:HGNC:11362]	protein_coding	0.91	8.41	7.37777e-15	7.30074e-13	1.13161e-15	1.97928e-13	1.11	0.15
ENSG00000115919	KYNU	kynureninase [Source:HGNC Symbol;Acc:HGNC:6469]	protein_coding	0.84	2.53	3.39759e-07	8.48489e-06	6.73842e-15	1.02187e-12	1.14	0.17
ENSG00000115935	WIPF1	WAS/WASL interacting protein family member 1 [Source:HGNC Symbol;Acc:HGNC:12736]	protein_coding	1.08	5.12	3.24621e-30	1.15832e-26	3.18779e-26	1.19764e-22	1.37	0.39
ENSG00000115956	PLEK	pleckstrin [Source:HGNC Symbol;Acc:HGNC:9070]	protein_coding	1.55	4.5	2.48557e-32	1.50775e-28	2.44729e-26	9.96746e-23	1.43	0.53
ENSG00000116701	NCF2	neutrophil cytosolic factor 2 [Source:HGNC Symbol;Acc:HGNC:7661]	protein_coding	1.3	3.36	3.76595e-23	1.7048e-20	1.70746e-20	7.9154e-18	1.12	0.21
ENSG00000116824	CD2	CD2 molecule [Source:HGNC Symbol;Acc:HGNC:1639]	protein_coding	1.88	3.2	4.34747e-25	3.25577e-22	8.15555e-22	5.67109e-19	1.18	0.51
ENSG00000117091	CD48	CD48 molecule [Source:HGNC Symbol;Acc:HGNC:1683]	protein_coding	1.81	2.71	4.33939e-32	2.39298e-28	4.04193e-26	1.35571e-22	1.43	0.46
ENSG00000120217	CD274	CD274 molecule [Source:HGNC Symbol;Acc:HGNC:17635]	protein_coding	1.14	2.08	4.4258e-15	4.57358e-13	3.47493e-14	4.66213e-12	0.97	-0.12
ENSG00000120708	TGFBI	transforming growth factor beta induced [Source:HGNC Symbol;Acc:HGNC:11771]	protein_coding	0.95	7.18	1.64083e-12	1.11584e-10	1.05765e-13	1.30535e-11	0.92	-0.07
ENSG00000122122	SASH3	SAM and SH3 domain containing 3 [Source:HGNC Symbol;Acc:HGNC:15975]	protein_coding	1.53	3.68	2.32671e-27	3.35588e-24	2.19893e-23	2.45849e-20	1.19	0.25
ENSG00000122862	SRGN	serglycin [Source:HGNC Symbol;Acc:HGNC:9361]	protein_coding	1.51	6.46	7.63406e-34	2.07949e-29	1.21593e-27	1.15554e-23	1.49	0.56
ENSG00000123329	ARHGAP9	Rho GTPase activating protein 9 [Source:HGNC Symbol;Acc:HGNC:14130]	protein_coding	1.16	2.82	2.42226e-19	5.03199e-17	5.07757e-18	1.30416e-15	1.07	0.1
ENSG00000123338	NCKAP1L	NCK associated protein 1 like [Source:HGNC Symbol;Acc:HGNC:4862]	protein_coding	1.4	4.46	8.75466e-26	8.42948e-23	5.42158e-22	3.91314e-19	1.05	0.16
ENSG00000126264	HCST	hematopoietic cell signal transducer [Source:HGNC Symbol;Acc:HGNC:16977]	protein_coding	1.04	2.09	6.5402e-14	5.57203e-12	1.56389e-13	1.88129e-11	1.01	-0.02
ENSG00000126860	EVI2A	ecotropic viral integration site 2A [Source:HGNC Symbol;Acc:HGNC:3499]	protein_coding	1.29	2.53	1.283e-22	5.18846e-20	7.27072e-20	3.00418e-17	1.1	0.21
ENSG00000126882	FAM78A	family with sequence similarity 78 member A [Source:HGNC Symbol;Acc:HGNC:25465]	protein_coding	1.16	2.88	2.1147e-25	1.75723e-22	1.09785e-20	5.30501e-18	1.16	0.28
ENSG00000127507	ADGRE2	adhesion G protein-coupled receptor E2 [Source:HGNC Symbol;Acc:HGNC:3337]	protein_coding	1.17	2.08	3.70828e-16	4.47206e-14	2.27809e-17	5.23776e-15	1.21	0.22
ENSG00000127951	FGL2	fibrinogen like 2 [Source:HGNC Symbol;Acc:HGNC:3696]	protein_coding	1.74	4.76	4.58212e-28	8.17503e-25	1.71438e-23	2.07987e-20	1.31	0.59
ENSG00000128284	APOL3	apolipoprotein L3 [Source:HGNC Symbol;Acc:HGNC:14868]	protein_coding	0.81	4.86	8.77687e-09	3.01134e-07	4.10539e-10	2.7901e-08	0.79	-0.14
ENSG00000128340	RAC2	Rac family small GTPase 2 [Source:HGNC Symbol;Acc:HGNC:9802]	protein_coding	0.91	5.06	2.15553e-13	1.69811e-11	4.97628e-13	5.46719e-11	0.97	-0.07
ENSG00000128815	WDFY4	WDFY family member 4 [Source:HGNC Symbol;Acc:HGNC:29323]	protein_coding	1.21	2.79	4.10177e-16	4.91726e-14	2.51176e-14	3.48468e-12	0.84	-0.2
ENSG00000129675	ARHGEF6	Rac/Cdc42 guanine nucleotide exchange factor 6 [Source:HGNC Symbol;Acc:HGNC:685]	protein_coding	0.94	3.32	7.12259e-19	1.38037e-16	1.38337e-16	2.78726e-14	0.91	-0.05
ENSG00000130203	APOE	apolipoprotein E [Source:HGNC Symbol;Acc:HGNC:613]	protein_coding	1.6	8.59	2.10592e-25	1.75723e-22	2.11692e-21	1.21926e-18	1.21	0.39
ENSG00000130487	KLHDC7B	kelch domain containing 7B [Source:HGNC Symbol;Acc:HGNC:25145]	protein_coding	1.99	3.1	1.17247e-23	6.13119e-21	9.32473e-21	4.54441e-18	1.25	0.53
ENSG00000130592	LSP1	lymphocyte specific protein 1 [Source:HGNC Symbol;Acc:HGNC:6707]	protein_coding	1	5.15	1.19259e-16	1.56925e-14	2.1964e-14	3.09466e-12	0.91	-0.07
ENSG00000130755	GMFG	glia maturation factor gamma [Source:HGNC Symbol;Acc:HGNC:4374]	protein_coding	1.11	3.11	4.35737e-21	1.30206e-18	1.88136e-17	4.43285e-15	1	0.01
ENSG00000131042	LILRB2	leukocyte immunoglobulin like receptor B2 [Source:HGNC Symbol;Acc:HGNC:6606]	protein_coding	1.6	3.03	2.48361e-31	1.15889e-27	1.82573e-27	1.28883e-23	1.46	0.63
ENSG00000131979	GCH1	GTP cyclohydrolase 1 [Source:HGNC Symbol;Acc:HGNC:4193]	protein_coding	0.89	3.21	1.15444e-17	1.78644e-15	5.30071e-17	1.13627e-14	1.12	0.17
ENSG00000132274	TRIM22	tripartite motif containing 22 [Source:HGNC Symbol;Acc:HGNC:16379]	protein_coding	0.95	6.01	3.97896e-14	3.52871e-12	2.8172e-14	3.8522e-12	0.94	-0.02
ENSG00000133106	EPSTI1	epithelial stromal interaction 1 [Source:HGNC Symbol;Acc:HGNC:16465]	protein_coding	1.22	5.2	2.32946e-19	4.87259e-17	7.99056e-18	1.99834e-15	1.2	0.27
ENSG00000133561	GIMAP6	GTPase, IMAP family member 6 [Source:HGNC Symbol;Acc:HGNC:21918]	protein_coding	1.31	3.53	1.60633e-29	4.42908e-26	3.98648e-23	4.05909e-20	1.24	0.38
ENSG00000133574	GIMAP4	GTPase, IMAP family member 4 [Source:HGNC Symbol;Acc:HGNC:21872]	protein_coding	1.33	4.29	5.03112e-33	3.86071e-29	6.89181e-25	1.45545e-21	1.29	0.48
ENSG00000134028	ADAMDEC1	ADAM like decysin 1 [Source:HGNC Symbol;Acc:HGNC:16299]	protein_coding	2.53	2.97	7.70323e-22	2.6494e-19	9.66765e-23	9.18749e-20	1.35	1.19
ENSG00000134061	CD180	CD180 molecule [Source:HGNC Symbol;Acc:HGNC:6726]	protein_coding	1.3	2.7	2.03565e-22	8.01836e-20	1.17221e-19	4.57806e-17	1.08	0.03
ENSG00000134516	DOCK2	dedicator of cytokinesis 2 [Source:HGNC Symbol;Acc:HGNC:2988]	protein_coding	1.34	3.62	1.09799e-20	3.08353e-18	4.62366e-19	1.4895e-16	1.02	0.08
ENSG00000134955	SLC37A2	solute carrier family 37 member 2 [Source:HGNC Symbol;Acc:HGNC:20644]	protein_coding	1.11	3.54	5.17542e-18	8.60112e-16	7.87384e-16	1.4163e-13	0.98	0.02
ENSG00000135077	HAVCR2	hepatitis A virus cellular receptor 2 [Source:HGNC Symbol;Acc:HGNC:18437]	protein_coding	1.44	4.16	1.35119e-32	9.10701e-29	2.03427e-27	1.28883e-23	1.46	0.53
ENSG00000135094	SDS	serine dehydratase [Source:HGNC Symbol;Acc:HGNC:10691]	protein_coding	1.35	3.69	1.1515e-20	3.18951e-18	2.8901e-19	9.75111e-17	1.11	0.22
ENSG00000135604	STX11	syntaxin 11 [Source:HGNC Symbol;Acc:HGNC:11429]	protein_coding	1.4	2.11	4.90712e-31	2.12619e-27	9.26611e-28	1.11578e-23	1.48	0.55
ENSG00000135838	NPL	N-acetylneuraminate pyruvate lyase [Source:HGNC Symbol;Acc:HGNC:16781]	protein_coding	1.04	3.53	2.08458e-25	1.75723e-22	1.48201e-21	9.08649e-19	1.19	0.23
ENSG00000135905	DOCK10	dedicator of cytokinesis 10 [Source:HGNC Symbol;Acc:HGNC:23479]	protein_coding	1.1	3.21	7.73069e-22	2.6494e-19	1.66959e-18	4.68967e-16	1.11	0.14
ENSG00000136040	PLXNC1	plexin C1 [Source:HGNC Symbol;Acc:HGNC:9106]	protein_coding	0.84	3.85	2.0427e-18	3.64877e-16	1.96316e-17	4.60656e-15	0.95	-0.05
ENSG00000136167	LCP1	lymphocyte cytosolic protein 1 [Source:HGNC Symbol;Acc:HGNC:6528]	protein_coding	0.85	6.46	1.72186e-09	6.8356e-08	1.20529e-13	1.47164e-11	0.9	-0.05
ENSG00000136235	GPNMB	glycoprotein nmb [Source:HGNC Symbol;Acc:HGNC:4462]	protein_coding	0.95	7.14	1.23471e-08	4.13342e-07	1.34064e-12	1.35538e-10	0.91	-0.05
ENSG00000136250	AOAH	acyloxyacyl hydrolase [Source:HGNC Symbol;Acc:HGNC:548]	protein_coding	1.7	3.08	1.59607e-26	1.82675e-23	7.20204e-23	7.08035e-20	1.31	0.48
ENSG00000136286	MYO1G	myosin IG [Source:HGNC Symbol;Acc:HGNC:13880]	protein_coding	1.18	3.13	2.03507e-20	5.20876e-18	7.82035e-18	1.96439e-15	1.01	0.13
ENSG00000136869	TLR4	toll like receptor 4 [Source:HGNC Symbol;Acc:HGNC:11850]	protein_coding	1.29	3.3	4.70466e-22	1.69872e-19	1.50383e-19	5.56808e-17	1.15	0.23
ENSG00000137101	CD72	CD72 molecule [Source:HGNC Symbol;Acc:HGNC:1696]	protein_coding	1.12	2.1	8.67688e-22	2.94044e-19	2.17211e-18	5.98327e-16	1.03	0.14
ENSG00000137462	TLR2	toll like receptor 2 [Source:HGNC Symbol;Acc:HGNC:11848]	protein_coding	1.22	3.89	1.32811e-26	1.61126e-23	1.51341e-23	1.91766e-20	1.36	0.53
ENSG00000138646	HERC5	HECT and RLD domain containing E3 ubiquitin protein ligase 5 [Source:HGNC Symbol;Acc:HGNC:24368]	protein_coding	1.26	4.89	6.95426e-15	6.92685e-13	3.78576e-13	4.27453e-11	0.82	-0.16
ENSG00000138755	CXCL9	C-X-C motif chemokine ligand 9 [Source:HGNC Symbol;Acc:HGNC:7098]	protein_coding	2.75	5.79	4.23234e-21	1.27096e-18	3.82978e-18	1.00633e-15	1.2	0.39
ENSG00000139278	GLIPR1	GLI pathogenesis related 1 [Source:HGNC Symbol;Acc:HGNC:17001]	protein_coding	0.93	3.41	1.18602e-18	2.2063e-16	2.58733e-17	5.90118e-15	1.16	0.11
ENSG00000139970	RTN1	reticulon 1 [Source:HGNC Symbol;Acc:HGNC:10467]	protein_coding	1.3	2.71	3.25048e-14	2.92978e-12	1.20821e-14	1.78477e-12	0.94	-0.03
ENSG00000140030	GPR65	G protein-coupled receptor 65 [Source:HGNC Symbol;Acc:HGNC:4517]	protein_coding	1.46	2.06	3.19701e-27	4.30957e-24	1.99068e-23	2.3165e-20	1.33	0.42
ENSG00000140678	ITGAX	integrin subunit alpha X [Source:HGNC Symbol;Acc:HGNC:6152]	protein_coding	1.15	4.2	3.76498e-20	9.20901e-18	1.39568e-17	3.34376e-15	1.02	0.04
ENSG00000140749	IGSF6	immunoglobulin superfamily member 6 [Source:HGNC Symbol;Acc:HGNC:5953]	protein_coding	1.22	3.1	4.87544e-23	2.17459e-20	1.49585e-18	4.24344e-16	1.09	0.23
ENSG00000140968	IRF8	interferon regulatory factor 8 [Source:HGNC Symbol;Acc:HGNC:5358]	protein_coding	1.36	3.35	2.57736e-22	9.95814e-20	1.4702e-19	5.47914e-17	1.11	0.19
ENSG00000141506	PIK3R5	phosphoinositide-3-kinase regulatory subunit 5 [Source:HGNC Symbol;Acc:HGNC:30035]	protein_coding	1.33	2.87	4.72216e-24	2.67707e-21	6.11953e-21	3.1155e-18	1.19	0.17
ENSG00000141655	TNFRSF11A	TNF receptor superfamily member 11a [Source:HGNC Symbol;Acc:HGNC:11908]	protein_coding	0.99	2.49	3.64917e-12	2.33255e-10	2.1037e-15	3.4769e-13	0.97	0.1
ENSG00000142227	EMP3	epithelial membrane protein 3 [Source:HGNC Symbol;Acc:HGNC:3335]	protein_coding	1.02	4.77	3.16409e-16	3.88529e-14	1.59104e-15	2.70004e-13	1.11	0.05
ENSG00000142347	MYO1F	myosin IF [Source:HGNC Symbol;Acc:HGNC:7600]	protein_coding	1.01	4.25	1.68507e-17	2.53011e-15	2.98333e-14	4.0599e-12	1.01	-0.04
ENSG00000142512	SIGLEC10	sialic acid binding Ig like lectin 10 [Source:HGNC Symbol;Acc:HGNC:15620]	protein_coding	1.52	2.4	1.601e-22	6.43158e-20	1.12022e-19	4.40515e-17	1.05	0.16
ENSG00000142583	SLC2A5	solute carrier family 2 member 5 [Source:HGNC Symbol;Acc:HGNC:11010]	protein_coding	1.12	3.42	7.85199e-12	4.78695e-10	1.56628e-16	3.1227e-14	1.08	0.06
ENSG00000143110	C1orf162	chromosome 1 open reading frame 162 [Source:HGNC Symbol;Acc:HGNC:28344]	protein_coding	1.06	4.6	8.63094e-22	2.94044e-19	4.94361e-19	1.57478e-16	1.13	0.11
ENSG00000143119	CD53	CD53 molecule [Source:HGNC Symbol;Acc:HGNC:1686]	protein_coding	1.56	5.16	5.09161e-33	3.86071e-29	1.98002e-27	1.28883e-23	1.42	0.43
ENSG00000143226	FCGR2A	Fc fragment of IgG receptor IIa [Source:HGNC Symbol;Acc:HGNC:3616]	protein_coding	1.21	5.23	5.42042e-25	3.91432e-22	3.61103e-23	3.74365e-20	1.22	0.29
ENSG00000143851	PTPN7	protein tyrosine phosphatase non-receptor type 7 [Source:HGNC Symbol;Acc:HGNC:9659]	protein_coding	1.47	2.99	6.88743e-28	1.16053e-24	1.30283e-23	1.72762e-20	1.21	0.39
ENSG00000145386	CCNA2	cyclin A2 [Source:HGNC Symbol;Acc:HGNC:1578]	protein_coding	0.94	5.15	5.03134e-13	3.72196e-11	2.36649e-12	2.26026e-10	0.94	-0.2
ENSG00000145416	MARCHF1	membrane associated ring-CH-type finger 1 [Source:HGNC Symbol;Acc:HGNC:26077]	protein_coding	1.16	3.58	2.67888e-28	4.92428e-25	1.43972e-23	1.86574e-20	1.32	0.33
ENSG00000145649	GZMA	granzyme A [Source:HGNC Symbol;Acc:HGNC:4708]	protein_coding	1.51	2.27	1.11736e-16	1.47799e-14	1.8124e-14	2.59656e-12	0.97	-0.07
ENSG00000145685	LHFPL2	LHFPL tetraspan subfamily member 2 [Source:HGNC Symbol;Acc:HGNC:6588]	protein_coding	0.92	5.27	5.83859e-25	4.07091e-22	1.48201e-21	9.08649e-19	1.27	0.22
ENSG00000146112	PPP1R18	protein phosphatase 1 regulatory subunit 18 [Source:HGNC Symbol;Acc:HGNC:29413]	protein_coding	0.83	5.61	6.13834e-16	7.16061e-14	4.19693e-16	7.76977e-14	1.03	-0.01
ENSG00000147168	IL2RG	interleukin 2 receptor subunit gamma [Source:HGNC Symbol;Acc:HGNC:6010]	protein_coding	1.5	3.32	2.36054e-18	4.17465e-16	3.19726e-17	7.14933e-15	1.05	0.04
ENSG00000147443	DOK2	docking protein 2 [Source:HGNC Symbol;Acc:HGNC:2991]	protein_coding	1.3	2.66	2.07589e-21	6.59286e-19	7.7854e-20	3.19369e-17	0.94	0.02
ENSG00000149781	FERMT3	fermitin family member 3 [Source:HGNC Symbol;Acc:HGNC:23151]	protein_coding	1.33	4.56	1.32852e-28	2.68626e-25	1.27068e-23	1.7251e-20	1.29	0.36
ENSG00000151490	PTPRO	protein tyrosine phosphatase receptor type O [Source:HGNC Symbol;Acc:HGNC:9678]	protein_coding	1.24	2.19	1.62065e-19	3.48613e-17	1.59783e-18	4.5103e-16	1.17	0.29
ENSG00000151702	FLI1	Fli-1 proto-oncogene, ETS transcription factor [Source:HGNC Symbol;Acc:HGNC:3749]	protein_coding	0.9	3.07	1.36965e-21	4.49097e-19	2.88569e-18	7.72497e-16	1.11	0.1
ENSG00000152766	ANKRD22	ankyrin repeat domain 22 [Source:HGNC Symbol;Acc:HGNC:28321]	protein_coding	1.31	2.34	4.42434e-13	3.30926e-11	8.80846e-19	2.68587e-16	1.15	0.24
ENSG00000153283	CD96	CD96 molecule [Source:HGNC Symbol;Acc:HGNC:16892]	protein_coding	1.44	2.38	2.67261e-21	8.40004e-19	1.28126e-17	3.10883e-15	1.1	0.24
ENSG00000153563	CD8A	CD8a molecule [Source:HGNC Symbol;Acc:HGNC:1706]	protein_coding	1.93	3.26	1.11543e-21	3.69737e-19	4.03269e-17	8.84401e-15	1.05	0.16
ENSG00000154451	GBP5	guanylate binding protein 5 [Source:HGNC Symbol;Acc:HGNC:19895]	protein_coding	1.56	4.59	2.49362e-17	3.64489e-15	6.31527e-19	1.96774e-16	1.02	0.27
ENSG00000154589	LY96	lymphocyte antigen 96 [Source:HGNC Symbol;Acc:HGNC:17156]	protein_coding	1.27	2.37	1.49536e-20	3.96106e-18	2.09249e-17	4.86995e-15	0.94	-0.05
ENSG00000155307	SAMSN1	SAM domain, SH3 domain and nuclear localization signals 1 [Source:HGNC Symbol;Acc:HGNC:10528]	protein_coding	1.48	2.97	2.12904e-33	3.01388e-29	7.60141e-29	3.87651e-24	1.47	0.42
ENSG00000155465	SLC7A7	solute carrier family 7 member 7 [Source:HGNC Symbol;Acc:HGNC:11065]	protein_coding	1.27	4.32	1.83582e-24	1.18469e-21	1.01446e-23	1.41084e-20	1.3	0.51
ENSG00000155629	PIK3AP1	phosphoinositide-3-kinase adaptor protein 1 [Source:HGNC Symbol;Acc:HGNC:30034]	protein_coding	1.19	4.08	8.90063e-29	1.92826e-25	4.20601e-24	6.85219e-21	1.4	0.39
ENSG00000155659	VSIG4	V-set and immunoglobulin domain containing 4 [Source:HGNC Symbol;Acc:HGNC:17032]	protein_coding	1.49	5.24	1.90343e-19	4.03713e-17	3.19726e-17	7.14933e-15	0.97	0.02
ENSG00000155926	SLA	Src like adaptor [Source:HGNC Symbol;Acc:HGNC:10902]	protein_coding	1.43	3.59	2.93899e-29	7.13115e-26	1.21592e-25	3.46658e-22	1.39	0.35
ENSG00000155962	CLIC2	chloride intracellular channel 2 [Source:HGNC Symbol;Acc:HGNC:2063]	protein_coding	1.04	2.52	6.32897e-18	1.04042e-15	2.4799e-17	5.67888e-15	1.09	0.19
ENSG00000156234	CXCL13	C-X-C motif chemokine ligand 13 [Source:HGNC Symbol;Acc:HGNC:10639]	protein_coding	2.93	3.13	2.51796e-21	7.95517e-19	6.75057e-19	2.09194e-16	1.2	0.11
ENSG00000158517	NCF1	neutrophil cytosolic factor 1 [Source:HGNC Symbol;Acc:HGNC:7660]	protein_coding	1.56	2.33	1.34547e-24	8.77596e-22	7.38108e-21	3.69183e-18	1.15	0.31
ENSG00000158714	SLAMF8	SLAM family member 8 [Source:HGNC Symbol;Acc:HGNC:21391]	protein_coding	2.1	2.01	1.77637e-25	1.56166e-22	8.51173e-24	1.24446e-20	1.32	0.68
ENSG00000158869	FCER1G	Fc fragment of IgE receptor Ig [Source:HGNC Symbol;Acc:HGNC:3611]	protein_coding	1.37	6.55	3.23744e-23	1.48775e-20	2.01879e-21	1.17461e-18	1.21	0.29
ENSG00000159189	C1QC	complement C1q C chain [Source:HGNC Symbol;Acc:HGNC:1245]	protein_coding	1.72	8.07	7.23209e-29	1.6873e-25	3.71368e-25	9.15251e-22	1.4	0.48
ENSG00000160255	ITGB2	integrin subunit beta 2 [Source:HGNC Symbol;Acc:HGNC:6155]	protein_coding	1.12	6.53	3.15479e-16	3.88174e-14	8.36561e-16	1.49065e-13	0.95	-0.13
ENSG00000160593	JAML	junction adhesion molecule like [Source:HGNC Symbol;Acc:HGNC:19084]	protein_coding	1.36	2.06	6.54494e-17	9.00264e-15	8.60808e-14	1.07875e-11	0.9	-0.17
ENSG00000160791	CCR5	C-C motif chemokine receptor 5 [Source:HGNC Symbol;Acc:HGNC:1606]	protein_coding	1.73	2.51	2.63345e-30	9.98407e-27	1.01276e-25	3.03935e-22	1.3	0.71
ENSG00000160883	HK3	hexokinase 3 [Source:HGNC Symbol;Acc:HGNC:4925]	protein_coding	1.53	2.18	8.7171e-23	3.69776e-20	1.80171e-19	6.58549e-17	1.02	0.09
ENSG00000161405	IKZF3	IKAROS family zinc finger 3 [Source:HGNC Symbol;Acc:HGNC:13178]	protein_coding	1.58	3.12	1.10305e-18	2.08446e-16	2.41484e-16	4.68347e-14	1.17	0.21
ENSG00000162511	LAPTM5	lysosomal protein transmembrane 5 [Source:HGNC Symbol;Acc:HGNC:29612]	protein_coding	1.58	7.25	2.667e-29	6.74085e-26	2.79398e-25	7.58631e-22	1.32	0.48
ENSG00000162654	GBP4	guanylate binding protein 4 [Source:HGNC Symbol;Acc:HGNC:20480]	protein_coding	1.39	6.31	3.05e-18	5.24117e-16	3.19136e-15	5.11156e-13	1.03	-0.14
ENSG00000163154	TNFAIP8L2	TNF alpha induced protein 8 like 2 [Source:HGNC Symbol;Acc:HGNC:26277]	protein_coding	1.25	2.16	1.00627e-19	2.25242e-17	7.82035e-18	1.96439e-15	1.07	0.11
ENSG00000163563	MNDA	myeloid cell nuclear differentiation antigen [Source:HGNC Symbol;Acc:HGNC:7183]	protein_coding	1.36	3.17	3.33492e-23	1.52102e-20	1.97143e-21	1.15887e-18	1.26	0.3
ENSG00000163823	CCR1	C-C motif chemokine receptor 1 [Source:HGNC Symbol;Acc:HGNC:1602]	protein_coding	1.13	3.86	5.53593e-18	9.17513e-16	3.42798e-22	2.57189e-19	1.25	0.26
ENSG00000164691	TAGAP	T cell activation RhoGTPase activating protein [Source:HGNC Symbol;Acc:HGNC:15669]	protein_coding	1.37	2.4	2.28522e-25	1.84828e-22	8.76331e-22	5.94862e-19	1.24	0.26
ENSG00000165168	CYBB	cytochrome b-245 beta chain [Source:HGNC Symbol;Acc:HGNC:2578]	protein_coding	1.62	6.03	4.45563e-26	4.65997e-23	1.06625e-22	9.96682e-20	1.28	0.5
ENSG00000166927	MS4A7	membrane spanning 4-domains A7 [Source:HGNC Symbol;Acc:HGNC:13378]	protein_coding	1.09	4.02	1.50556e-17	2.2889e-15	1.32872e-15	2.29586e-13	1.01	0.01
ENSG00000167208	SNX20	sorting nexin 20 [Source:HGNC Symbol;Acc:HGNC:30390]	protein_coding	1.59	2.5	2.06752e-27	3.05892e-24	1.75764e-23	2.08793e-20	1.29	0.51
ENSG00000167601	AXL	AXL receptor tyrosine kinase [Source:HGNC Symbol;Acc:HGNC:905]	protein_coding	0.82	5.23	2.91615e-11	1.60375e-09	1.43807e-11	1.22204e-09	0.71	-0.18
ENSG00000167613	LAIR1	leukocyte associated immunoglobulin like receptor 1 [Source:HGNC Symbol;Acc:HGNC:6477]	protein_coding	1.39	4.84	5.26393e-28	9.12315e-25	3.81086e-25	9.15251e-22	1.32	0.48
ENSG00000167851	CD300A	CD300a molecule [Source:HGNC Symbol;Acc:HGNC:19319]	protein_coding	1.28	3.18	2.72065e-23	1.29948e-20	1.12022e-19	4.40515e-17	1.08	0.14
ENSG00000167895	TMC8	transmembrane channel like 8 [Source:HGNC Symbol;Acc:HGNC:20474]	protein_coding	0.83	3.82	4.85423e-13	3.60855e-11	6.18705e-13	6.66951e-11	0.82	-0.11
ENSG00000168404	MLKL	mixed lineage kinase domain like pseudokinase [Source:HGNC Symbol;Acc:HGNC:26617]	protein_coding	0.84	2.89	5.88608e-14	5.04308e-12	3.45398e-15	5.48596e-13	1.02	0
ENSG00000168685	IL7R	interleukin 7 receptor [Source:HGNC Symbol;Acc:HGNC:6024]	protein_coding	1.41	2.9	1.42601e-12	9.81861e-11	1.49464e-14	2.16855e-12	0.99	0.08
ENSG00000168918	INPP5D	inositol polyphosphate-5-phosphatase D [Source:HGNC Symbol;Acc:HGNC:6079]	protein_coding	0.95	4.68	9.06962e-13	6.43466e-11	7.54834e-13	7.94108e-11	0.81	-0.18
ENSG00000169245	CXCL10	C-X-C motif chemokine ligand 10 [Source:HGNC Symbol;Acc:HGNC:10637]	protein_coding	2.09	6.76	8.02393e-26	7.85051e-23	1.631e-23	2.02173e-20	1.26	0.51
ENSG00000169248	CXCL11	C-X-C motif chemokine ligand 11 [Source:HGNC Symbol;Acc:HGNC:10638]	protein_coding	1.82	4.61	3.5103e-17	5.04585e-15	2.53143e-18	6.84085e-16	1.08	0.25
ENSG00000169413	RNASE6	ribonuclease A family member k6 [Source:HGNC Symbol;Acc:HGNC:10048]	protein_coding	1.22	3.95	1.57854e-18	2.89288e-16	1.44187e-16	2.8949e-14	1	0
ENSG00000169442	CD52	CD52 molecule [Source:HGNC Symbol;Acc:HGNC:1804]	protein_coding	1.47	2.55	1.60731e-17	2.42665e-15	2.5603e-14	3.51779e-12	0.88	-0.2
ENSG00000169508	GPR183	G protein-coupled receptor 183 [Source:HGNC Symbol;Acc:HGNC:3128]	protein_coding	1.38	3.47	5.07017e-19	9.92118e-17	8.34202e-18	2.07713e-15	0.92	0.06
ENSG00000169554	ZEB2	zinc finger E-box binding homeobox 2 [Source:HGNC Symbol;Acc:HGNC:14881]	protein_coding	0.81	4.14	4.08321e-15	4.27047e-13	1.22155e-16	2.49652e-14	1.06	0.03
ENSG00000169896	ITGAM	integrin subunit alpha M [Source:HGNC Symbol;Acc:HGNC:6149]	protein_coding	1.31	3.66	1.76408e-19	3.75471e-17	3.9486e-17	8.69302e-15	1.02	-0.01
ENSG00000170458	CD14	CD14 molecule [Source:HGNC Symbol;Acc:HGNC:1628]	protein_coding	1.22	6.8	3.87024e-18	6.55778e-16	1.72771e-17	4.08771e-15	1.11	0.09
ENSG00000170909	OSCAR	osteoclast associated Ig-like receptor [Source:HGNC Symbol;Acc:HGNC:29960]	protein_coding	0.9	2.73	5.85439e-11	3.0483e-09	1.18296e-12	1.20882e-10	0.84	-0.08
ENSG00000171051	FPR1	formyl peptide receptor 1 [Source:HGNC Symbol;Acc:HGNC:3826]	protein_coding	1.37	2.9	1.27021e-15	1.41378e-13	2.56634e-15	4.19292e-13	1	-0.02
ENSG00000171115	GIMAP8	GTPase, IMAP family member 8 [Source:HGNC Symbol;Acc:HGNC:21792]	protein_coding	1.22	2.27	5.82255e-25	4.07091e-22	2.2069e-19	7.673e-17	1.26	0.34
ENSG00000171522	PTGER4	prostaglandin E receptor 4 [Source:HGNC Symbol;Acc:HGNC:9596]	protein_coding	0.85	2.54	1.71677e-12	1.15968e-10	1.67802e-14	2.4101e-12	0.97	-0.01
ENSG00000171860	C3AR1	complement C3a receptor 1 [Source:HGNC Symbol;Acc:HGNC:1319]	protein_coding	1.37	4.24	1.10474e-23	5.82728e-21	3.86831e-22	2.86456e-19	1.29	0.4
ENSG00000172243	CLEC7A	C-type lectin domain containing 7A [Source:HGNC Symbol;Acc:HGNC:14558]	protein_coding	1.37	3.38	5.02096e-26	5.16223e-23	5.55121e-24	8.55487e-21	1.32	0.45
ENSG00000172349	IL16	interleukin 16 [Source:HGNC Symbol;Acc:HGNC:5980]	protein_coding	0.99	2.98	1.65154e-15	1.8182e-13	2.15466e-14	3.0486e-12	0.95	0.01
ENSG00000172594	SMPDL3A	sphingomyelin phosphodiesterase acid like 3A [Source:HGNC Symbol;Acc:HGNC:17389]	protein_coding	0.91	2.2	1.36233e-12	9.4015e-11	5.90863e-14	7.63968e-12	0.95	-0.07
ENSG00000173221	GLRX	glutaredoxin [Source:HGNC Symbol;Acc:HGNC:4330]	protein_coding	0.86	3.96	1.20126e-11	7.06774e-10	1.6556e-17	3.94988e-15	1.04	0.07
ENSG00000173369	C1QB	complement C1q B chain [Source:HGNC Symbol;Acc:HGNC:1242]	protein_coding	1.78	8.12	2.07853e-28	3.94012e-25	4.20601e-24	6.85219e-21	1.32	0.51
ENSG00000173372	C1QA	complement C1q A chain [Source:HGNC Symbol;Acc:HGNC:1241]	protein_coding	1.68	7.36	3.37746e-26	3.59433e-23	1.20496e-22	1.08318e-19	1.35	0.48
ENSG00000173391	OLR1	oxidized low density lipoprotein receptor 1 [Source:HGNC Symbol;Acc:HGNC:8133]	protein_coding	1.1	3.65	4.21774e-14	3.71872e-12	2.56634e-15	4.19292e-13	1.13	0.23
ENSG00000173762	CD7	CD7 molecule [Source:HGNC Symbol;Acc:HGNC:1695]	protein_coding	1.27	3.24	3.04185e-13	2.32684e-11	4.14765e-13	4.63723e-11	0.88	-0.17
ENSG00000174004	NRROS	negative regulator of reactive oxygen species [Source:HGNC Symbol;Acc:HGNC:24613]	protein_coding	0.97	2.74	1.81029e-20	4.71297e-18	3.91391e-18	1.02372e-15	1.11	0.15
ENSG00000174600	CMKLR1	chemerin chemokine-like receptor 1 [Source:HGNC Symbol;Acc:HGNC:2121]	protein_coding	1.49	3.11	1.60077e-23	8.0919e-21	1.34295e-19	5.0712e-17	1.26	0.43
ENSG00000174749	FAM241A	family with sequence similarity 241 member A [Source:HGNC Symbol;Acc:HGNC:26813]	protein_coding	0.81	2.03	6.45951e-12	4.01058e-10	3.78576e-13	4.27453e-11	1.01	-0.07
ENSG00000175489	LRRC25	leucine rich repeat containing 25 [Source:HGNC Symbol;Acc:HGNC:29806]	protein_coding	1.25	3.38	3.87659e-23	1.74188e-20	1.52043e-20	7.10614e-18	1.12	0.14
ENSG00000177575	CD163	CD163 molecule [Source:HGNC Symbol;Acc:HGNC:1631]	protein_coding	1.47	5.14	4.24529e-22	1.55132e-19	2.38336e-21	1.34554e-18	1.25	0.31
ENSG00000179144	GIMAP7	GTPase, IMAP family member 7 [Source:HGNC Symbol;Acc:HGNC:22404]	protein_coding	1.35	2.17	7.22517e-28	1.18454e-24	2.82441e-22	2.20614e-19	1.15	0.3
ENSG00000180353	HCLS1	hematopoietic cell-specific Lyn substrate 1 [Source:HGNC Symbol;Acc:HGNC:4844]	protein_coding	1.08	4.76	1.11001e-17	1.72208e-15	1.73676e-16	3.45053e-14	0.94	-0.01
ENSG00000180644	PRF1	perforin 1 [Source:HGNC Symbol;Acc:HGNC:9360]	protein_coding	1.65	2.52	5.17332e-21	1.51601e-18	1.22693e-18	3.55124e-16	1.05	0.24
ENSG00000181804	SLC9A9	solute carrier family 9 member A9 [Source:HGNC Symbol;Acc:HGNC:20653]	protein_coding	1.15	2.26	2.76414e-23	1.30994e-20	1.33998e-18	3.83947e-16	1.1	0.22
ENSG00000182866	LCK	LCK proto-oncogene, Src family tyrosine kinase [Source:HGNC Symbol;Acc:HGNC:6524]	protein_coding	1.58	2.51	6.22449e-23	2.71639e-20	4.32417e-19	1.40093e-16	1.21	0.19
ENSG00000183160	TMEM119	transmembrane protein 119 [Source:HGNC Symbol;Acc:HGNC:27884]	protein_coding	1.25	3.18	6.79672e-12	4.18568e-10	1.03806e-13	1.28675e-11	0.97	-0.09
ENSG00000184060	ADAP2	ArfGAP with dual PH domains 2 [Source:HGNC Symbol;Acc:HGNC:16487]	protein_coding	1.05	3.75	3.32748e-21	1.0143e-18	2.10971e-19	7.38011e-17	1.22	0.16
ENSG00000184574	LPAR5	lysophosphatidic acid receptor 5 [Source:HGNC Symbol;Acc:HGNC:13307]	protein_coding	0.99	3.35	1.10083e-13	8.99952e-12	5.54933e-13	6.02711e-11	0.87	-0.15
ENSG00000184588	PDE4B	phosphodiesterase 4B [Source:HGNC Symbol;Acc:HGNC:8781]	protein_coding	1.33	3.55	3.03033e-14	2.74358e-12	1.38337e-16	2.78726e-14	1.09	0.17
ENSG00000185477	GPRIN3	GPRIN family member 3 [Source:HGNC Symbol;Acc:HGNC:27733]	protein_coding	0.81	3.09	1.54324e-12	1.05777e-10	2.1037e-15	3.4769e-13	0.85	-0.09
ENSG00000185811	IKZF1	IKAROS family zinc finger 1 [Source:HGNC Symbol;Acc:HGNC:13176]	protein_coding	1.31	3.43	6.81087e-22	2.40202e-19	1.68373e-19	6.19396e-17	1.15	0.18
ENSG00000185862	EVI2B	ecotropic viral integration site 2B [Source:HGNC Symbol;Acc:HGNC:3500]	protein_coding	1.47	3.87	9.49255e-29	1.98558e-25	2.34882e-24	4.32032e-21	1.22	0.26
ENSG00000186517	ARHGAP30	Rho GTPase activating protein 30 [Source:HGNC Symbol;Acc:HGNC:27414]	protein_coding	0.88	4.27	8.78066e-20	1.98744e-17	4.74259e-16	8.75154e-14	1.22	0.08
ENSG00000186810	CXCR3	C-X-C motif chemokine receptor 3 [Source:HGNC Symbol;Acc:HGNC:4540]	protein_coding	1.68	2.17	1.59902e-19	3.45182e-17	2.84584e-16	5.42708e-14	1.03	0.02
ENSG00000186818	LILRB4	leukocyte immunoglobulin like receptor B4 [Source:HGNC Symbol;Acc:HGNC:6608]	protein_coding	1.78	4.66	4.16768e-30	1.40451e-26	3.36062e-26	1.19764e-22	1.38	0.53
ENSG00000187474	FPR3	formyl peptide receptor 3 [Source:HGNC Symbol;Acc:HGNC:3828]	protein_coding	1.77	4.5	2.24716e-30	9.08752e-27	1.43975e-26	6.84122e-23	1.42	0.76
ENSG00000187688	TRPV2	transient receptor potential cation channel subfamily V member 2 [Source:HGNC Symbol;Acc:HGNC:18082]	protein_coding	1.05	2.87	2.80898e-21	8.7548e-19	2.53027e-20	1.12716e-17	1.19	0.28
ENSG00000188404	SELL	selectin L [Source:HGNC Symbol;Acc:HGNC:10720]	protein_coding	1.07	3.13	9.22315e-12	5.54486e-10	3.06753e-15	4.92705e-13	1.01	0.1
ENSG00000196664	TLR7	toll like receptor 7 [Source:HGNC Symbol;Acc:HGNC:15631]	protein_coding	1.28	2.72	2.07357e-16	2.62048e-14	6.4799e-15	9.85291e-13	0.87	-0.17
ENSG00000196735	HLA-DQA1	major histocompatibility complex, class II, DQ alpha 1 [Source:HGNC Symbol;Acc:HGNC:4942]	protein_coding	1.33	7.49	2.28067e-11	1.28216e-09	1.31691e-12	1.33375e-10	0.77	-0.16
ENSG00000197093	GAL3ST4	galactose-3-O-sulfotransferase 4 [Source:HGNC Symbol;Acc:HGNC:24145]	protein_coding	1.12	4.16	4.04418e-17	5.73178e-15	2.89059e-15	4.65598e-13	1.05	0.03
ENSG00000197405	C5AR1	complement C5a receptor 1 [Source:HGNC Symbol;Acc:HGNC:1338]	protein_coding	0.93	4.05	2.14232e-15	2.30413e-13	2.83388e-15	4.57756e-13	1.05	0.08
ENSG00000197471	SPN	sialophorin [Source:HGNC Symbol;Acc:HGNC:11249]	protein_coding	1.13	2.48	3.78267e-17	5.41172e-15	6.87145e-15	1.03928e-12	0.87	-0.12
ENSG00000197629	MPEG1	macrophage expressed 1 [Source:HGNC Symbol;Acc:HGNC:29619]	protein_coding	1.35	4.66	1.26879e-19	2.80894e-17	9.41306e-19	2.82491e-16	1.13	0.27
ENSG00000198223	CSF2RA	colony stimulating factor 2 receptor subunit alpha [Source:HGNC Symbol;Acc:HGNC:2435]	protein_coding	1.01	2.94	3.86755e-12	2.46176e-10	2.20497e-12	2.12019e-10	0.88	-0.18
ENSG00000198771	RCSD1	RCSD domain containing 1 [Source:HGNC Symbol;Acc:HGNC:28310]	protein_coding	1.21	3.09	4.4256e-24	2.56261e-21	1.31288e-19	4.99069e-17	1.12	0.18
ENSG00000198851	CD3E	CD3e molecule [Source:HGNC Symbol;Acc:HGNC:1674]	protein_coding	1.65	3.55	2.43702e-19	5.04538e-17	1.33726e-17	3.21733e-15	1.07	0.09
ENSG00000203747	FCGR3A	Fc fragment of IgG receptor IIIa [Source:HGNC Symbol;Acc:HGNC:3619]	protein_coding	1.61	5.84	7.8449e-29	1.76249e-25	4.93251e-25	1.08174e-21	1.42	0.55
ENSG00000204287	HLA-DRA	major histocompatibility complex, class II, DR alpha [Source:HGNC Symbol;Acc:HGNC:4947]	protein_coding	0.97	10.26	1.66149e-11	9.57134e-10	3.93967e-12	3.65863e-10	0.98	-0.12
ENSG00000204472	AIF1	allograft inflammatory factor 1 [Source:HGNC Symbol;Acc:HGNC:352]	protein_coding	1.27	4.57	2.96273e-21	9.12281e-19	2.25713e-19	7.80011e-17	1.03	0.14
ENSG00000204482	LST1	leukocyte specific transcript 1 [Source:HGNC Symbol;Acc:HGNC:14189]	protein_coding	1.34	3.63	4.73907e-19	9.33351e-17	2.81614e-17	6.37207e-15	0.99	-0.05
ENSG00000204642	HLA-F	major histocompatibility complex, class I, F [Source:HGNC Symbol;Acc:HGNC:4963]	protein_coding	1.04	5.38	7.38067e-13	5.3299e-11	5.75438e-13	6.23793e-11	0.9	-0.13
ENSG00000206337	HCP5	HLA complex P5 [Source:HGNC Symbol;Acc:HGNC:21659]	lncRNA	1.01	5.74	1.06462e-11	6.35006e-10	8.26048e-13	8.64244e-11	0.94	-0.18
ENSG00000211659	IGLV3-25	immunoglobulin lambda variable 3-25 [Source:HGNC Symbol;Acc:HGNC:5908]	IG_V_gene	3.61	5.22	4.02961e-15	4.22169e-13	4.36506e-14	5.7616e-12	0.92	-0.09
ENSG00000211673	IGLV3-1	immunoglobulin lambda variable 3-1 [Source:HGNC Symbol;Acc:HGNC:5896]	IG_V_gene	3.85	6.28	5.38522e-15	5.47181e-13	5.87557e-15	9.05473e-13	0.93	0.32
ENSG00000211751	TRBC1	T cell receptor beta constant 1 [Source:HGNC Symbol;Acc:HGNC:12156]	TR_C_gene	1.7	2.77	5.07392e-18	8.4556e-16	7.56194e-16	1.3645e-13	0.99	0
ENSG00000211772	TRBC2	T cell receptor beta constant 2 [Source:HGNC Symbol;Acc:HGNC:12157]	TR_C_gene	1.64	3.39	1.44735e-17	2.21708e-15	3.42175e-16	6.41804e-14	0.95	0.17
ENSG00000211896	IGHG1	immunoglobulin heavy constant gamma 1 (G1m marker) [Source:HGNC Symbol;Acc:HGNC:5525]	IG_C_gene	2.99	10.21	2.62477e-13	2.02568e-11	1.35699e-14	1.99937e-12	0.96	-0.15
ENSG00000211933	IGHV6-1	immunoglobulin heavy variable 6-1 [Source:HGNC Symbol;Acc:HGNC:5662]	IG_V_gene	3.9	2.71	2.01909e-17	2.98726e-15	2.36206e-16	4.60264e-14	1.01	0.12
ENSG00000211947	IGHV3-21	immunoglobulin heavy variable 3-21 [Source:HGNC Symbol;Acc:HGNC:5586]	IG_V_gene	3.81	5.81	3.28144e-14	2.94892e-12	2.06122e-15	3.44665e-13	0.89	0.14
ENSG00000211955	IGHV3-33	immunoglobulin heavy variable 3-33 [Source:HGNC Symbol;Acc:HGNC:5596]	IG_V_gene	3.22	4.52	4.20009e-12	2.6567e-10	3.54094e-14	4.73954e-12	0.83	0.13
ENSG00000211967	IGHV3-53	immunoglobulin heavy variable 3-53 [Source:HGNC Symbol;Acc:HGNC:5610]	IG_V_gene	3.91	2.08	4.37139e-18	7.38632e-16	4.28037e-13	4.74838e-11	1	-0.12
ENSG00000211973	IGHV1-69	immunoglobulin heavy variable 1-69 [Source:HGNC Symbol;Acc:HGNC:5558]	IG_V_gene	2.93	2.76	4.44682e-09	1.63086e-07	3.06336e-13	3.55025e-11	0.82	-0.02
ENSG00000225492	GBP1P1	guanylate binding protein 1 pseudogene 1 [Source:HGNC Symbol;Acc:HGNC:39561]	transcribed_unprocessed_pseudogene	1.27	3.21	2.21463e-15	2.37769e-13	5.32679e-15	8.27612e-13	0.99	-0.02
ENSG00000229754	CXCR2P1	C-X-C motif chemokine receptor 2 pseudogene 1 [Source:HGNC Symbol;Acc:HGNC:6028]	transcribed_unprocessed_pseudogene	2.59	2.49	3.87549e-24	2.32759e-21	1.40515e-19	5.27118e-17	1.15	0.05
ENSG00000231389	HLA-DPA1	major histocompatibility complex, class II, DP alpha 1 [Source:HGNC Symbol;Acc:HGNC:4938]	protein_coding	1.14	9.02	3.55652e-12	2.27813e-10	6.4152e-13	6.87584e-11	0.96	-0.06
ENSG00000231475	IGHV4-31	immunoglobulin heavy variable 4-31 [Source:HGNC Symbol;Acc:HGNC:5649]	IG_V_gene	2.72	2.94	3.18921e-09	1.20057e-07	7.48017e-13	7.8985e-11	0.86	-0.18
ENSG00000235568	NFAM1	NFAT activating protein with ITAM motif 1 [Source:HGNC Symbol;Acc:HGNC:29872]	protein_coding	1.32	3.16	2.44023e-23	1.20345e-20	2.88026e-21	1.59449e-18	1.2	0.42
ENSG00000237988	OR2I1P	olfactory receptor family 2 subfamily I member 1 pseudogene [Source:HGNC Symbol;Acc:HGNC:8258]	protein_coding	2.55	2.55	1.18935e-18	2.2063e-16	1.82977e-15	3.07769e-13	0.97	0.02
ENSG00000239713	APOBEC3G	apolipoprotein B mRNA editing enzyme catalytic subunit 3G [Source:HGNC Symbol;Acc:HGNC:17357]	protein_coding	0.86	4.73	8.75598e-13	6.23401e-11	6.49291e-14	8.31968e-12	0.99	-0.07
ENSG00000240382	IGKV1-17	immunoglobulin kappa variable 1-17 [Source:HGNC Symbol;Acc:HGNC:5733]	IG_V_gene	3.49	3.41	3.47535e-13	2.63848e-11	1.40339e-14	2.06241e-12	0.84	0.16
ENSG00000243290	IGKV1-12	immunoglobulin kappa variable 1-12 [Source:HGNC Symbol;Acc:HGNC:5730]	IG_V_gene	4.63	3.54	1.38238e-20	3.7104e-18	5.32277e-14	6.97711e-12	0.86	-0.08
ENSG00000247774	PCED1B-AS1	PCED1B antisense RNA 1 [Source:HGNC Symbol;Acc:HGNC:44166]	lncRNA	1.14	2.23	7.18814e-16	8.30539e-14	2.11369e-14	2.99808e-12	0.96	-0.03
ENSG00000251442	LINC01094	long intergenic non-protein coding RNA 1094 [Source:HGNC Symbol;Acc:HGNC:49219]	lncRNA	1.08	2.18	2.66246e-22	1.01575e-19	9.55543e-20	3.86419e-17	1.18	0.17
ENSG00000271503	CCL5	C-C motif chemokine ligand 5 [Source:HGNC Symbol;Acc:HGNC:10632]	protein_coding	1.66	5.32	4.95144e-20	1.17786e-17	3.16136e-19	1.06036e-16	1.04	0.24
ENSG00000275302	CCL4	C-C motif chemokine ligand 4 [Source:HGNC Symbol;Acc:HGNC:10630]	protein_coding	1.12	3.63	9.01123e-14	7.50977e-12	1.55346e-14	2.24818e-12	0.96	0.01
ENSG00000276775	IGHV4-4	immunoglobulin heavy variable 4-4 [Source:HGNC Symbol;Acc:HGNC:5652]	IG_V_gene	2.55	4.14	1.525e-06	3.2944e-05	2.40355e-14	3.35909e-12	0.89	0
ENSG00000277443	MARCKS	myristoylated alanine rich protein kinase C substrate [Source:HGNC Symbol;Acc:HGNC:6759]	protein_coding	0.89	6.91	1.43972e-21	4.69535e-19	1.28347e-19	4.97847e-17	1.12	0.13
ENSG00000277734	TRAC	T cell receptor alpha constant [Source:HGNC Symbol;Acc:HGNC:12029]	TR_C_gene	1.66	3.92	2.61836e-20	6.53621e-18	5.78145e-18	1.47829e-15	1.08	0.15

## Sheet: 6) D vs M
ensembl_gene_id	external_gene_name	description	gene_biotype	logFC	logCPM	QLF_pvalue	QLF_FDR	MW_pvalue	MW_FDR	n_score	b_score
ENSG00000000938	FGR	FGR proto-oncogene, Src family tyrosine kinase [Source:HGNC Symbol;Acc:HGNC:3697]	protein_coding	0.92	2.84	4.10621e-11	1.61323e-09	2.66986e-13	1.59044e-11	0.95	-0.07
ENSG00000003436	TFPI	tissue factor pathway inhibitor [Source:HGNC Symbol;Acc:HGNC:11760]	protein_coding	1.36	2.72	3.39545e-18	4.69176e-16	1.15357e-17	1.29846e-15	1.1	0.2
ENSG00000004399	PLXND1	plexin D1 [Source:HGNC Symbol;Acc:HGNC:9107]	protein_coding	0.96	6.94	6.95083e-14	4.48074e-12	5.06716e-13	2.86594e-11	0.85	-0.18
ENSG00000005243	COPZ2	COPI coat complex subunit zeta 2 [Source:HGNC Symbol;Acc:HGNC:19356]	protein_coding	1.89	3.52	1.28911e-36	1.30329e-32	8.75528e-30	2.17237e-26	1.53	0.94
ENSG00000006468	ETV1	ETS variant transcription factor 1 [Source:HGNC Symbol;Acc:HGNC:3490]	protein_coding	1.67	3.99	8.24015e-24	2.90609e-21	2.61274e-27	1.98805e-24	1.47	0.93
ENSG00000007237	GAS7	growth arrest specific 7 [Source:HGNC Symbol;Acc:HGNC:4169]	protein_coding	1.27	5.01	1.09468e-21	2.68128e-19	8.07712e-22	1.67616e-19	1.33	0.28
ENSG00000010295	IFFO1	intermediate filament family orphan 1 [Source:HGNC Symbol;Acc:HGNC:24970]	protein_coding	1.29	2.86	1.32047e-29	1.34792e-26	7.63254e-26	3.72286e-23	1.35	0.44
ENSG00000010932	FMO1	flavin containing dimethylaniline monoxygenase 1 [Source:HGNC Symbol;Acc:HGNC:3769]	protein_coding	1.81	2.66	3.5944e-16	3.44449e-14	3.98624e-18	4.7492e-16	1.11	0.29
ENSG00000011028	MRC2	mannose receptor C type 2 [Source:HGNC Symbol;Acc:HGNC:16875]	protein_coding	1.04	7.01	5.72362e-15	4.43416e-13	1.38282e-19	1.9928e-17	1.09	0.15
ENSG00000011422	PLAUR	plasminogen activator, urokinase receptor [Source:HGNC Symbol;Acc:HGNC:9053]	protein_coding	0.94	5.58	1.3886e-16	1.42045e-14	5.10291e-17	5.32382e-15	1.2	0.22
ENSG00000011465	DCN	decorin [Source:HGNC Symbol;Acc:HGNC:2705]	protein_coding	2.16	8.81	9.33284e-30	1.02933e-26	6.0187e-30	1.80776e-26	1.62	0.97
ENSG00000013297	CLDN11	claudin 11 [Source:HGNC Symbol;Acc:HGNC:8514]	protein_coding	1.31	3.87	1.31754e-11	5.65618e-10	3.40533e-13	1.99114e-11	0.97	-0.12
ENSG00000017427	IGF1	insulin like growth factor 1 [Source:HGNC Symbol;Acc:HGNC:5464]	protein_coding	1.45	2.99	5.85514e-12	2.67047e-10	7.64773e-14	4.9822e-12	0.94	0.02
ENSG00000019549	SNAI2	snail family transcriptional repressor 2 [Source:HGNC Symbol;Acc:HGNC:11094]	protein_coding	2.16	4.14	1.54797e-32	3.12999e-29	9.4969e-29	1.08394e-25	1.37	1.04
ENSG00000020181	ADGRA2	adhesion G protein-coupled receptor A2 [Source:HGNC Symbol;Acc:HGNC:17849]	protein_coding	1.52	5.04	2.16644e-21	5.03512e-19	1.54269e-20	2.52983e-18	1	0.18
ENSG00000026025	VIM	vimentin [Source:HGNC Symbol;Acc:HGNC:12692]	protein_coding	0.86	9.04	1.36768e-11	5.85486e-10	3.00878e-14	2.10681e-12	0.94	-0.08
ENSG00000026751	SLAMF7	SLAM family member 7 [Source:HGNC Symbol;Acc:HGNC:21394]	protein_coding	1.44	2.77	4.96061e-14	3.32865e-12	2.29629e-12	1.15458e-10	0.85	-0.2
ENSG00000031081	ARHGAP31	Rho GTPase activating protein 31 [Source:HGNC Symbol;Acc:HGNC:29216]	protein_coding	1.32	4.07	2.01923e-26	1.16654e-23	3.39527e-22	7.65854e-20	1.21	0.27
ENSG00000035862	TIMP2	TIMP metallopeptidase inhibitor 2 [Source:HGNC Symbol;Acc:HGNC:11821]	protein_coding	1.3	8.15	1.12212e-25	5.4022e-23	9.7936e-25	3.60582e-22	1.38	0.41
ENSG00000038427	VCAN	versican [Source:HGNC Symbol;Acc:HGNC:2464]	protein_coding	2.57	7.11	7.03349e-34	2.24553e-30	2.60515e-32	1.48671e-27	1.77	1.6
ENSG00000039560	RAI14	retinoic acid induced 14 [Source:HGNC Symbol;Acc:HGNC:14873]	protein_coding	1.01	6.13	1.00239e-16	1.04472e-14	1.42721e-14	1.03361e-12	0.83	-0.1
ENSG00000049540	ELN	elastin [Source:HGNC Symbol;Acc:HGNC:3327]	protein_coding	1.66	5.81	5.11778e-18	6.808e-16	1.03461e-18	1.34495e-16	1.09	0.04
ENSG00000057657	PRDM1	PR/SET domain 1 [Source:HGNC Symbol;Acc:HGNC:9346]	protein_coding	1.2	3.82	6.82661e-25	2.77921e-22	2.69936e-22	6.18663e-20	1.3	0.42
ENSG00000059804	SLC2A3	solute carrier family 2 member 3 [Source:HGNC Symbol;Acc:HGNC:11007]	protein_coding	1.59	5.31	6.70305e-20	1.22104e-17	6.22442e-17	6.36586e-15	0.92	-0.09
ENSG00000060718	COL11A1	collagen type XI alpha 1 chain [Source:HGNC Symbol;Acc:HGNC:2186]	protein_coding	3.23	6.61	1.60218e-23	5.24612e-21	3.07658e-28	2.97583e-25	1.44	2.66
ENSG00000061337	LZTS1	leucine zipper tumor suppressor 1 [Source:HGNC Symbol;Acc:HGNC:13861]	protein_coding	1.51	3.3	5.55683e-19	8.82402e-17	1.77993e-27	1.41079e-24	1.43	0.68
ENSG00000064666	CNN2	calponin 2 [Source:HGNC Symbol;Acc:HGNC:2156]	protein_coding	0.98	7.15	3.25774e-13	1.86781e-11	1.60317e-16	1.54023e-14	0.96	0.02
ENSG00000066056	TIE1	tyrosine kinase with immunoglobulin like and EGF like domains 1 [Source:HGNC Symbol;Acc:HGNC:11809]	protein_coding	0.91	3.79	4.8798e-15	3.82441e-13	6.55644e-13	3.61859e-11	0.94	-0.13
ENSG00000067113	PLPP1	phospholipid phosphatase 1 [Source:HGNC Symbol;Acc:HGNC:9228]	protein_coding	0.81	3.89	8.68028e-18	1.12031e-15	1.14855e-15	9.96133e-14	0.95	-0.02
ENSG00000069122	ADGRF5	adhesion G protein-coupled receptor F5 [Source:HGNC Symbol;Acc:HGNC:19030]	protein_coding	0.82	3.82	5.01454e-15	3.91987e-13	7.35938e-15	5.5998e-13	0.93	-0.12
ENSG00000070404	FSTL3	follistatin like 3 [Source:HGNC Symbol;Acc:HGNC:3973]	protein_coding	1.35	4.5	4.28324e-23	1.29261e-20	8.26258e-22	1.70227e-19	1.2	0.43
ENSG00000071054	MAP4K4	mitogen-activated protein kinase kinase kinase kinase 4 [Source:HGNC Symbol;Acc:HGNC:6866]	protein_coding	0.82	6.51	7.54233e-18	9.86029e-16	7.43962e-17	7.48791e-15	1	-0.01
ENSG00000071246	VASH1	vasohibin 1 [Source:HGNC Symbol;Acc:HGNC:19964]	protein_coding	0.88	4.2	3.0835e-16	2.98318e-14	1.66495e-13	1.03956e-11	0.83	-0.13
ENSG00000072952	IRAG1	inositol 1,4,5-triphosphate receptor associated 1 [Source:HGNC Symbol;Acc:HGNC:7237]	protein_coding	1.71	4.14	1.55295e-27	1.04669e-24	1.16298e-25	5.30953e-23	1.38	0.61
ENSG00000075223	SEMA3C	semaphorin 3C [Source:HGNC Symbol;Acc:HGNC:10725]	protein_coding	0.88	5.87	7.5809e-13	4.05876e-11	2.12792e-13	1.29463e-11	0.92	-0.12
ENSG00000075618	FSCN1	fascin actin-bundling protein 1 [Source:HGNC Symbol;Acc:HGNC:11148]	protein_coding	1.09	7.45	1.20667e-13	7.47666e-12	3.91188e-15	3.11792e-13	0.9	-0.08
ENSG00000077984	CST7	cystatin F [Source:HGNC Symbol;Acc:HGNC:2479]	protein_coding	1.29	2.92	5.31457e-14	3.5225e-12	1.0448e-14	7.75354e-13	0.93	-0.2
ENSG00000078098	FAP	fibroblast activation protein alpha [Source:HGNC Symbol;Acc:HGNC:3590]	protein_coding	2.83	4.05	3.78467e-27	2.44232e-24	1.3664e-30	8.5192e-27	1.51	2.06
ENSG00000079102	RUNX1T1	RUNX1 partner transcriptional co-repressor 1 [Source:HGNC Symbol;Acc:HGNC:1535]	protein_coding	1.64	2.49	3.77852e-14	2.58263e-12	2.21339e-19	3.08835e-17	1.14	0.44
ENSG00000079150	FKBP7	FKBP prolyl isomerase 7 [Source:HGNC Symbol;Acc:HGNC:3723]	protein_coding	1.13	3.88	9.97986e-25	3.90567e-22	9.77608e-23	2.43625e-20	1.18	0.28
ENSG00000079931	MOXD1	monooxygenase DBH like 1 [Source:HGNC Symbol;Acc:HGNC:21063]	protein_coding	2.33	3.41	4.38699e-25	1.87405e-22	7.0847e-26	3.54658e-23	1.4	1.18
ENSG00000080573	COL5A3	collagen type V alpha 3 chain [Source:HGNC Symbol;Acc:HGNC:14864]	protein_coding	1.83	4.83	8.64921e-17	9.14044e-15	1.57698e-20	2.57129e-18	1.12	0.52
ENSG00000081237	PTPRC	protein tyrosine phosphatase receptor type C [Source:HGNC Symbol;Acc:HGNC:9666]	protein_coding	1.19	4.4	3.70078e-18	5.06748e-16	1.30233e-14	9.50398e-13	0.87	-0.11
ENSG00000082074	FYB1	FYN binding protein 1 [Source:HGNC Symbol;Acc:HGNC:4036]	protein_coding	1.06	4.07	4.86534e-16	4.53351e-14	6.17448e-14	4.08302e-12	0.82	-0.13
ENSG00000082196	C1QTNF3	C1q and TNF related 3 [Source:HGNC Symbol;Acc:HGNC:14326]	protein_coding	2.01	3.92	4.91536e-25	2.0706e-22	5.35514e-20	8.02119e-18	1.2	0.67
ENSG00000083782	EPYC	epiphycan [Source:HGNC Symbol;Acc:HGNC:3053]	protein_coding	3.75	4.52	2.99925e-20	5.75741e-18	7.5473e-24	2.30334e-21	1.16	1.78
ENSG00000084636	COL16A1	collagen type XVI alpha 1 chain [Source:HGNC Symbol;Acc:HGNC:2193]	protein_coding	1.74	5.69	5.75364e-28	4.30884e-25	5.66436e-26	2.93867e-23	1.33	0.56
ENSG00000086300	SNX10	sorting nexin 10 [Source:HGNC Symbol;Acc:HGNC:14974]	protein_coding	0.89	3.94	3.048e-15	2.48177e-13	2.49008e-13	1.49583e-11	0.85	-0.1
ENSG00000087116	ADAMTS2	ADAM metallopeptidase with thrombospondin type 1 motif 2 [Source:HGNC Symbol;Acc:HGNC:218]	protein_coding	2.16	5.42	1.09575e-24	4.23366e-22	1.69097e-27	1.35916e-24	1.45	1.21
ENSG00000087245	MMP2	matrix metallopeptidase 2 [Source:HGNC Symbol;Acc:HGNC:7166]	protein_coding	2.26	8.51	9.15533e-37	1.11072e-32	7.11797e-31	5.0776e-27	1.69	1.3
ENSG00000087303	NID2	nidogen 2 [Source:HGNC Symbol;Acc:HGNC:13389]	protein_coding	1.04	4.54	8.30983e-08	1.65814e-06	4.54158e-15	3.57488e-13	0.99	0.07
ENSG00000088756	ARHGAP28	Rho GTPase activating protein 28 [Source:HGNC Symbol;Acc:HGNC:25509]	protein_coding	1.4	2.66	1.11744e-21	2.72223e-19	5.1035e-21	8.96143e-19	1.18	0.24
ENSG00000089472	HEPH	hephaestin [Source:HGNC Symbol;Acc:HGNC:4866]	protein_coding	1.54	3.71	8.08582e-23	2.3695e-20	6.47927e-25	2.4816e-22	1.28	0.8
ENSG00000090376	IRAK3	interleukin 1 receptor associated kinase 3 [Source:HGNC Symbol;Acc:HGNC:17020]	protein_coding	0.99	2.42	1.11517e-12	5.77678e-11	2.93404e-16	2.75848e-14	1.01	0.01
ENSG00000090382	LYZ	lysozyme [Source:HGNC Symbol;Acc:HGNC:6740]	protein_coding	1.79	5.34	2.12423e-15	1.78224e-13	1.00462e-12	5.37319e-11	0.96	-0.17
ENSG00000090539	CHRD	chordin [Source:HGNC Symbol;Acc:HGNC:1949]	protein_coding	1.36	2.15	6.2339e-16	5.68644e-14	3.1129e-18	3.78779e-16	1.2	0.25
ENSG00000091136	LAMB1	laminin subunit beta 1 [Source:HGNC Symbol;Acc:HGNC:6486]	protein_coding	1.3	6.01	1.52717e-23	5.0347e-21	6.13987e-23	1.63734e-20	1.3	0.37
ENSG00000091592	NLRP1	NLR family pyrin domain containing 1 [Source:HGNC Symbol;Acc:HGNC:14374]	protein_coding	0.88	2.64	2.34932e-09	6.46596e-08	6.78498e-13	3.7303e-11	0.88	-0.1
ENSG00000091656	ZFHX4	zinc finger homeobox 4 [Source:HGNC Symbol;Acc:HGNC:30939]	protein_coding	1.62	3.07	1.00243e-14	7.51637e-13	1.98943e-19	2.80327e-17	1.2	0.49
ENSG00000091986	CCDC80	coiled-coil domain containing 80 [Source:HGNC Symbol;Acc:HGNC:30649]	protein_coding	2.28	7.1	3.13563e-31	4.32289e-28	2.08179e-28	2.08427e-25	1.49	1.06
ENSG00000095370	SH2D3C	SH2 domain containing 3C [Source:HGNC Symbol;Acc:HGNC:16884]	protein_coding	0.8	3.13	2.92597e-18	4.08961e-16	9.31322e-16	8.18932e-14	0.95	-0.02
ENSG00000099139	PCSK5	proprotein convertase subtilisin/kexin type 5 [Source:HGNC Symbol;Acc:HGNC:8747]	protein_coding	0.92	3.75	3.37164e-12	1.60034e-10	7.63662e-15	5.78761e-13	1.03	0.02
ENSG00000099953	MMP11	matrix metallopeptidase 11 [Source:HGNC Symbol;Acc:HGNC:7157]	protein_coding	2.34	8.5	1.82994e-16	1.82874e-14	7.93193e-23	2.02986e-20	1.23	1.46
ENSG00000100055	CYTH4	cytohesin 4 [Source:HGNC Symbol;Acc:HGNC:9505]	protein_coding	0.9	3.65	1.79185e-13	1.07299e-11	1.56029e-12	8.08741e-11	0.85	-0.15
ENSG00000100097	LGALS1	galectin 1 [Source:HGNC Symbol;Acc:HGNC:6561]	protein_coding	0.93	8.43	7.31525e-11	2.73241e-09	1.25622e-13	7.94787e-12	0.91	-0.09
ENSG00000100234	TIMP3	TIMP metallopeptidase inhibitor 3 [Source:HGNC Symbol;Acc:HGNC:11822]	protein_coding	2.18	8.46	5.64968e-26	2.92914e-23	9.54082e-26	4.4998e-23	1.37	1.22
ENSG00000100368	CSF2RB	colony stimulating factor 2 receptor subunit beta [Source:HGNC Symbol;Acc:HGNC:2436]	protein_coding	1.57	2.85	6.47815e-22	1.65111e-19	2.2023e-17	2.38483e-15	0.96	0.04
ENSG00000101000	PROCR	protein C receptor [Source:HGNC Symbol;Acc:HGNC:9452]	protein_coding	0.92	2.7	1.01338e-15	8.9871e-14	1.17061e-15	1.01219e-13	0.94	-0.08
ENSG00000101230	ISM1	isthmin 1 [Source:HGNC Symbol;Acc:HGNC:16213]	protein_coding	2.15	3.92	4.73459e-25	2.00839e-22	4.87825e-26	2.5777e-23	1.4	1.18
ENSG00000101265	RASSF2	Ras association domain family member 2 [Source:HGNC Symbol;Acc:HGNC:9883]	protein_coding	0.88	4.27	6.91719e-13	3.73639e-11	8.14725e-16	7.24217e-14	1.01	0.04
ENSG00000101825	MXRA5	matrix remodeling associated 5 [Source:HGNC Symbol;Acc:HGNC:7539]	protein_coding	1.17	7.99	5.32128e-14	3.5225e-12	1.32948e-17	1.48766e-15	1.09	0.09
ENSG00000101955	SRPX	sushi repeat containing protein X-linked [Source:HGNC Symbol;Acc:HGNC:11309]	protein_coding	1.78	3.45	1.08553e-28	9.54327e-26	1.13932e-26	7.3055e-24	1.39	0.78
ENSG00000102802	MEDAG	mesenteric estrogen dependent adipogenesis [Source:HGNC Symbol;Acc:HGNC:25926]	protein_coding	2.2	2.91	2.81979e-22	7.60215e-20	5.74237e-22	1.24603e-19	1.17	0.39
ENSG00000103196	CRISPLD2	cysteine rich secretory protein LCCL domain containing 2 [Source:HGNC Symbol;Acc:HGNC:25248]	protein_coding	2.62	5.78	3.10221e-38	9.40899e-34	1.02775e-29	2.31686e-26	1.52	1.37
ENSG00000103489	XYLT1	xylosyltransferase 1 [Source:HGNC Symbol;Acc:HGNC:15516]	protein_coding	1.79	2.82	3.91188e-22	1.03172e-19	6.70054e-24	2.07819e-21	1.31	0.82
ENSG00000103710	RASL12	RAS like family 12 [Source:HGNC Symbol;Acc:HGNC:30289]	protein_coding	1.07	2.64	8.82137e-14	5.62676e-12	6.55644e-13	3.61859e-11	0.92	-0.01
ENSG00000103742	IGDCC4	immunoglobulin superfamily DCC subclass member 4 [Source:HGNC Symbol;Acc:HGNC:13770]	protein_coding	1.03	2.64	3.1708e-10	1.0545e-08	9.8072e-11	3.76634e-09	0.86	-0.18
ENSG00000104415	CCN4	cellular communication network factor 4 [Source:HGNC Symbol;Acc:HGNC:12769]	protein_coding	1.79	4.44	7.04833e-28	5.0899e-25	1.64816e-27	1.34368e-24	1.42	0.84
ENSG00000105329	TGFB1	transforming growth factor beta 1 [Source:HGNC Symbol;Acc:HGNC:11766]	protein_coding	1.05	6.19	8.66516e-22	2.16308e-19	1.06072e-20	1.79623e-18	1.17	0.17
ENSG00000105419	MEIS3	Meis homeobox 3 [Source:HGNC Symbol;Acc:HGNC:29537]	protein_coding	2.16	3.26	2.58237e-35	1.20497e-31	6.21126e-31	5.0776e-27	1.65	1.05
ENSG00000105664	COMP	cartilage oligomeric matrix protein [Source:HGNC Symbol;Acc:HGNC:2227]	protein_coding	2.35	6.15	1.85667e-12	9.2392e-11	4.99114e-21	8.8184e-19	1.25	0.98
ENSG00000105880	DLX5	distal-less homeobox 5 [Source:HGNC Symbol;Acc:HGNC:2918]	protein_coding	1.31	2.21	2.25627e-05	0.000240403	4.89264e-14	3.32001e-12	0.98	-0.01
ENSG00000106080	FKBP14	FKBP prolyl isomerase 14 [Source:HGNC Symbol;Acc:HGNC:18625]	protein_coding	0.94	3.74	6.43482e-20	1.17926e-17	5.88732e-18	6.80117e-16	1.06	-0.06
ENSG00000106333	PCOLCE	procollagen C-endopeptidase enhancer [Source:HGNC Symbol;Acc:HGNC:8738]	protein_coding	1.81	6.32	4.52879e-35	1.96226e-31	2.82365e-29	4.35514e-26	1.49	0.8
ENSG00000106366	SERPINE1	serpin family E member 1 [Source:HGNC Symbol;Acc:HGNC:8583]	protein_coding	2.56	6.81	9.10457e-26	4.52691e-23	9.80241e-24	2.88353e-21	1.18	0.99
ENSG00000106483	SFRP4	secreted frizzled related protein 4 [Source:HGNC Symbol;Acc:HGNC:10778]	protein_coding	2.33	6.58	1.26639e-19	2.2138e-17	1.00055e-22	2.48259e-20	1.22	0.65
ENSG00000106538	RARRES2	retinoic acid receptor responder 2 [Source:HGNC Symbol;Acc:HGNC:9868]	protein_coding	0.83	7.14	1.18266e-07	2.27673e-06	4.56937e-13	2.6155e-11	1.02	-0.09
ENSG00000106571	GLI3	GLI family zinc finger 3 [Source:HGNC Symbol;Acc:HGNC:4319]	protein_coding	1.11	5.04	4.36215e-13	2.45007e-11	5.25629e-14	3.52901e-12	0.95	-0.07
ENSG00000106624	AEBP1	AE binding protein 1 [Source:HGNC Symbol;Acc:HGNC:303]	protein_coding	2.35	8.99	2.18725e-33	5.49297e-30	7.11797e-31	5.0776e-27	1.55	1.09
ENSG00000106819	ASPN	asporin [Source:HGNC Symbol;Acc:HGNC:14872]	protein_coding	2.81	3.46	2.01648e-22	5.61099e-20	4.57386e-24	1.46641e-21	1.23	1
ENSG00000106823	ECM2	extracellular matrix protein 2 [Source:HGNC Symbol;Acc:HGNC:3154]	protein_coding	1.73	3.24	2.76348e-23	8.5527e-21	2.90122e-24	9.73921e-22	1.29	0.74
ENSG00000107562	CXCL12	C-X-C motif chemokine ligand 12 [Source:HGNC Symbol;Acc:HGNC:10672]	protein_coding	2.44	6.41	2.94042e-30	3.71596e-27	1.64816e-27	1.34368e-24	1.33	1.24
ENSG00000107796	ACTA2	actin alpha 2, smooth muscle [Source:HGNC Symbol;Acc:HGNC:130]	protein_coding	2.02	6.98	1.37175e-25	6.50081e-23	5.95334e-26	3.06077e-23	1.39	1.07
ENSG00000107957	SH3PXD2A	SH3 and PX domains 2A [Source:HGNC Symbol;Acc:HGNC:23664]	protein_coding	1.02	6.35	3.3906e-15	2.73797e-13	5.55149e-16	5.05283e-14	1.09	0.22
ENSG00000108387	SEPTIN4	septin 4 [Source:HGNC Symbol;Acc:HGNC:9165]	protein_coding	0.97	2.34	7.01515e-21	1.49312e-18	1.92156e-20	3.05459e-18	1.24	0.27
ENSG00000108821	COL1A1	collagen type I alpha 1 chain [Source:HGNC Symbol;Acc:HGNC:2197]	protein_coding	2.34	12.85	2.76314e-31	3.99077e-28	2.83517e-30	1.1557e-26	1.59	1.35
ENSG00000108852	MPP2	membrane palmitoylated protein 2 [Source:HGNC Symbol;Acc:HGNC:7220]	protein_coding	1.19	2.05	2.61875e-14	1.84071e-12	6.59928e-16	5.96842e-14	0.91	-0.09
ENSG00000109099	PMP22	peripheral myelin protein 22 [Source:HGNC Symbol;Acc:HGNC:9118]	protein_coding	1.4	5.31	1.40306e-24	5.3867e-22	1.38257e-25	6.11633e-23	1.38	0.53
ENSG00000110077	MS4A6A	membrane spanning 4-domains A6A [Source:HGNC Symbol;Acc:HGNC:13375]	protein_coding	1.06	4.87	1.78745e-15	1.53141e-13	1.72446e-13	1.07436e-11	0.92	-0.06
ENSG00000110324	IL10RA	interleukin 10 receptor subunit alpha [Source:HGNC Symbol;Acc:HGNC:5964]	protein_coding	1.05	4.08	3.2133e-15	2.60586e-13	3.06851e-13	1.80903e-11	0.86	-0.19
ENSG00000110427	KIAA1549L	KIAA1549 like [Source:HGNC Symbol;Acc:HGNC:24836]	protein_coding	1.73	2.38	4.91247e-13	2.71641e-11	3.63582e-17	3.86385e-15	0.91	-0.12
ENSG00000110811	P3H3	prolyl 3-hydroxylase 3 [Source:HGNC Symbol;Acc:HGNC:19318]	protein_coding	1.34	4.49	1.92047e-16	1.9129e-14	2.40614e-23	6.69823e-21	1.36	0.76
ENSG00000111252	SH2B3	SH2B adaptor protein 3 [Source:HGNC Symbol;Acc:HGNC:29605]	protein_coding	0.8	4.86	3.95558e-15	3.16134e-13	1.69445e-13	1.05682e-11	0.79	-0.14
ENSG00000111817	DSE	dermatan sulfate epimerase [Source:HGNC Symbol;Acc:HGNC:21144]	protein_coding	1.06	4.38	1.96487e-21	4.58419e-19	1.09779e-22	2.68878e-20	1.36	0.23
ENSG00000111885	MAN1A1	mannosidase alpha class 1A member 1 [Source:HGNC Symbol;Acc:HGNC:6821]	protein_coding	1.15	5.09	5.59119e-14	3.69055e-12	4.35136e-17	4.55639e-15	1.01	0.08
ENSG00000112769	LAMA4	laminin subunit alpha 4 [Source:HGNC Symbol;Acc:HGNC:6484]	protein_coding	1.19	5.44	2.0528e-20	4.02986e-18	1.00378e-23	2.93763e-21	1.33	0.52
ENSG00000113083	LOX	lysyl oxidase [Source:HGNC Symbol;Acc:HGNC:6664]	protein_coding	2.46	5.86	1.21345e-40	7.3608e-36	7.08535e-32	1.59132e-27	1.62	1.39
ENSG00000113140	SPARC	secreted protein acidic and cysteine rich [Source:HGNC Symbol;Acc:HGNC:11219]	protein_coding	2.03	10.79	1.87113e-36	1.62147e-32	7.65935e-30	2.15286e-26	1.61	1.27
ENSG00000113273	ARSB	arylsulfatase B [Source:HGNC Symbol;Acc:HGNC:714]	protein_coding	1.09	3.54	9.96872e-26	4.87664e-23	1.61166e-23	4.62182e-21	1.31	0.35
ENSG00000113319	RASGRF2	Ras protein specific guanine nucleotide releasing factor 2 [Source:HGNC Symbol;Acc:HGNC:9876]	protein_coding	1.35	2.86	6.64754e-21	1.43502e-18	1.96417e-20	3.11365e-18	1.34	0.34
ENSG00000113578	FGF1	fibroblast growth factor 1 [Source:HGNC Symbol;Acc:HGNC:3665]	protein_coding	2.1	2.08	2.65051e-25	1.20887e-22	1.00253e-25	4.68953e-23	1.42	0.96
ENSG00000113721	PDGFRB	platelet derived growth factor receptor beta [Source:HGNC Symbol;Acc:HGNC:8804]	protein_coding	1.69	6.44	3.33803e-26	1.82419e-23	4.87825e-26	2.5777e-23	1.41	0.77
ENSG00000113749	HRH2	histamine receptor H2 [Source:HGNC Symbol;Acc:HGNC:5183]	protein_coding	1.66	2.39	7.35435e-26	3.6869e-23	2.83655e-23	7.7825e-21	1.36	0.5
ENSG00000115165	CYTIP	cytohesin 1 interacting protein [Source:HGNC Symbol;Acc:HGNC:9506]	protein_coding	1.26	2.29	1.39625e-20	2.84218e-18	1.14836e-16	1.12409e-14	0.98	-0.08
ENSG00000115232	ITGA4	integrin subunit alpha 4 [Source:HGNC Symbol;Acc:HGNC:6140]	protein_coding	1.11	3.03	1.68436e-17	2.05994e-15	3.12516e-15	2.51192e-13	0.8	-0.1
ENSG00000115414	FN1	fibronectin 1 [Source:HGNC Symbol;Acc:HGNC:3778]	protein_coding	2.55	11.22	8.11507e-29	7.23912e-26	4.36133e-30	1.46407e-26	1.46	1.38
ENSG00000115648	MLPH	melanophilin [Source:HGNC Symbol;Acc:HGNC:29643]	protein_coding	-1.06	5.6	4.31002e-11	1.68471e-09	9.65297e-12	4.37873e-10	0.78	-0.19
ENSG00000115884	SDC1	syndecan 1 [Source:HGNC Symbol;Acc:HGNC:10658]	protein_coding	1.27	6.57	1.15002e-10	4.12784e-09	1.55626e-15	1.32161e-13	1.12	0.13
ENSG00000115935	WIPF1	WAS/WASL interacting protein family member 1 [Source:HGNC Symbol;Acc:HGNC:12736]	protein_coding	1.17	5.2	5.25176e-33	1.22528e-29	1.98226e-26	1.19077e-23	1.43	0.4
ENSG00000115956	PLEK	pleckstrin [Source:HGNC Symbol;Acc:HGNC:9070]	protein_coding	1.07	4.19	7.02788e-17	7.62061e-15	4.89264e-14	3.32001e-12	0.88	-0.16
ENSG00000116132	PRRX1	paired related homeobox 1 [Source:HGNC Symbol;Acc:HGNC:9142]	protein_coding	2.48	5.26	1.46605e-27	1.01058e-24	1.57439e-29	3.09818e-26	1.56	1.3
ENSG00000116194	ANGPTL1	angiopoietin like 1 [Source:HGNC Symbol;Acc:HGNC:489]	protein_coding	1.4	2.03	1.59993e-08	3.72845e-07	1.4804e-14	1.06806e-12	1	0.02
ENSG00000116774	OLFML3	olfactomedin like 3 [Source:HGNC Symbol;Acc:HGNC:24956]	protein_coding	1.43	5.99	1.39988e-21	3.35639e-19	1.79289e-24	6.31583e-22	1.29	0.34
ENSG00000116962	NID1	nidogen 1 [Source:HGNC Symbol;Acc:HGNC:7821]	protein_coding	1.33	5.69	9.86415e-20	1.73942e-17	4.77371e-21	8.51332e-19	1.26	0.28
ENSG00000117122	MFAP2	microfibril associated protein 2 [Source:HGNC Symbol;Acc:HGNC:7033]	protein_coding	1.79	5.99	3.52586e-18	4.84986e-16	5.36283e-22	1.1771e-19	1.16	0.44
ENSG00000117152	RGS4	regulator of G protein signaling 4 [Source:HGNC Symbol;Acc:HGNC:10000]	protein_coding	2.11	3.77	5.78947e-26	2.97618e-23	2.57283e-24	8.792e-22	1.29	0.64
ENSG00000117318	ID3	inhibitor of DNA binding 3, HLH protein [Source:HGNC Symbol;Acc:HGNC:5362]	protein_coding	1.29	5.19	2.90408e-19	4.81316e-17	5.10062e-18	5.9526e-16	1.03	0.02
ENSG00000117385	P3H1	prolyl 3-hydroxylase 1 [Source:HGNC Symbol;Acc:HGNC:19316]	protein_coding	1.15	5.75	1.14255e-29	1.19495e-26	4.57739e-27	3.26528e-24	1.38	0.4
ENSG00000117586	TNFSF4	TNF superfamily member 4 [Source:HGNC Symbol;Acc:HGNC:11934]	protein_coding	1.74	2.66	5.16705e-30	6.26866e-27	1.72622e-25	7.51998e-23	1.41	0.67
ENSG00000118523	CCN2	cellular communication network factor 2 [Source:HGNC Symbol;Acc:HGNC:2500]	protein_coding	1.29	7.99	1.26649e-12	6.49958e-11	1.8106e-15	1.524e-13	1.01	-0.02
ENSG00000118762	PKD2	polycystin 2, transient receptor potential cation channel [Source:HGNC Symbol;Acc:HGNC:9009]	protein_coding	0.9	4.61	1.36754e-21	3.29187e-19	2.16669e-19	3.03805e-17	1.12	0.13
ENSG00000118946	PCDH17	protocadherin 17 [Source:HGNC Symbol;Acc:HGNC:14267]	protein_coding	1.55	3.04	2.34721e-17	2.75934e-15	1.64722e-15	1.39264e-13	0.99	0
ENSG00000118985	ELL2	elongation factor for RNA polymerase II 2 [Source:HGNC Symbol;Acc:HGNC:17064]	protein_coding	1.06	3.9	9.37373e-18	1.1996e-15	6.12114e-19	8.12375e-17	1.17	0.19
ENSG00000119630	PGF	placental growth factor [Source:HGNC Symbol;Acc:HGNC:8893]	protein_coding	1.51	2.87	8.06163e-20	1.45109e-17	1.86596e-19	2.64892e-17	1.15	0.42
ENSG00000119699	TGFB3	transforming growth factor beta 3 [Source:HGNC Symbol;Acc:HGNC:11769]	protein_coding	1.71	3.86	6.5355e-29	5.98585e-26	7.26284e-26	3.60414e-23	1.29	0.48
ENSG00000119865	CNRIP1	cannabinoid receptor interacting protein 1 [Source:HGNC Symbol;Acc:HGNC:24546]	protein_coding	1.49	2.92	2.32244e-28	1.92985e-25	2.81591e-26	1.65669e-23	1.49	0.63
ENSG00000120708	TGFBI	transforming growth factor beta induced [Source:HGNC Symbol;Acc:HGNC:11771]	protein_coding	1.78	7.77	6.14853e-32	1.03603e-28	1.11093e-26	7.2044e-24	1.37	0.71
ENSG00000121297	TSHZ3	teashirt zinc finger homeobox 3 [Source:HGNC Symbol;Acc:HGNC:30700]	protein_coding	1.03	3.7	2.3854e-11	9.8703e-10	3.43197e-15	2.75465e-13	1	0.02
ENSG00000121361	KCNJ8	potassium inwardly rectifying channel subfamily J member 8 [Source:HGNC Symbol;Acc:HGNC:6269]	protein_coding	1.3	2.45	5.33791e-19	8.49863e-17	4.09837e-19	5.5687e-17	1.04	0.1
ENSG00000121440	PDZRN3	PDZ domain containing ring finger 3 [Source:HGNC Symbol;Acc:HGNC:17704]	protein_coding	0.97	4.38	3.76963e-11	1.48871e-09	8.96427e-16	7.91909e-14	0.95	-0.06
ENSG00000121904	CSMD2	CUB and Sushi multiple domains 2 [Source:HGNC Symbol;Acc:HGNC:19290]	protein_coding	1.45	3.02	1.66957e-11	7.08226e-10	3.36066e-16	3.14404e-14	1.04	-0.02
ENSG00000122641	INHBA	inhibin subunit beta A [Source:HGNC Symbol;Acc:HGNC:6066]	protein_coding	2.84	5.46	6.61147e-29	5.98585e-26	2.53962e-29	4.02587e-26	1.46	1.27
ENSG00000122691	TWIST1	twist family bHLH transcription factor 1 [Source:HGNC Symbol;Acc:HGNC:12428]	protein_coding	1.87	3.25	2.87359e-23	8.80362e-21	2.90122e-24	9.73921e-22	1.31	0.64
ENSG00000122707	RECK	reversion inducing cysteine rich protein with kazal motifs [Source:HGNC Symbol;Acc:HGNC:11345]	protein_coding	0.91	3.12	2.60297e-19	4.34976e-17	1.57064e-18	1.98744e-16	1.08	0.08
ENSG00000122786	CALD1	caldesmon 1 [Source:HGNC Symbol;Acc:HGNC:1441]	protein_coding	1.08	8.13	2.60349e-21	5.91489e-19	1.70356e-21	3.25146e-19	1.26	0.28
ENSG00000122861	PLAU	plasminogen activator, urokinase [Source:HGNC Symbol;Acc:HGNC:9052]	protein_coding	1.9	6.09	4.17027e-27	2.66283e-24	7.87122e-25	2.9748e-22	1.29	0.98
ENSG00000122862	SRGN	serglycin [Source:HGNC Symbol;Acc:HGNC:9361]	protein_coding	1.02	6.15	2.67324e-17	3.12445e-15	1.42122e-13	8.92256e-12	0.93	-0.1
ENSG00000122870	BICC1	BicC family RNA binding protein 1 [Source:HGNC Symbol;Acc:HGNC:19351]	protein_coding	1.63	3.91	4.40653e-22	1.15601e-19	2.10199e-25	8.88564e-23	1.36	0.59
ENSG00000123342	MMP19	matrix metallopeptidase 19 [Source:HGNC Symbol;Acc:HGNC:7165]	protein_coding	1.83	4.03	1.99502e-31	3.02544e-28	4.42498e-28	4.07298e-25	1.56	0.95
ENSG00000123384	LRP1	LDL receptor related protein 1 [Source:HGNC Symbol;Acc:HGNC:6692]	protein_coding	1.41	8.43	2.28546e-25	1.05027e-22	5.74237e-22	1.24603e-19	1.1	0.22
ENSG00000123500	COL10A1	collagen type X alpha 1 chain [Source:HGNC Symbol;Acc:HGNC:2185]	protein_coding	2.54	5.7	8.08747e-20	1.45144e-17	1.77128e-23	5.02902e-21	1.23	1.24
ENSG00000123572	NRK	Nik related kinase [Source:HGNC Symbol;Acc:HGNC:25391]	protein_coding	1.2	2.2	4.37728e-09	1.14451e-07	9.52939e-15	7.1181e-13	1.01	0.02
ENSG00000123610	TNFAIP6	TNF alpha induced protein 6 [Source:HGNC Symbol;Acc:HGNC:11898]	protein_coding	1.8	2.44	2.21367e-20	4.31772e-18	7.93193e-23	2.02986e-20	1.36	0.53
ENSG00000124212	PTGIS	prostaglandin I2 synthase [Source:HGNC Symbol;Acc:HGNC:9603]	protein_coding	2.12	6.01	1.08535e-18	1.62161e-16	5.21476e-23	1.40376e-20	1.23	0.88
ENSG00000124216	SNAI1	snail family transcriptional repressor 1 [Source:HGNC Symbol;Acc:HGNC:11128]	protein_coding	1.22	2.51	1.14403e-15	1.00576e-13	6.83428e-15	5.24924e-13	0.96	-0.05
ENSG00000124225	PMEPA1	prostate transmembrane protein, androgen induced 1 [Source:HGNC Symbol;Acc:HGNC:14107]	protein_coding	1.18	6.42	3.11889e-12	1.48736e-10	9.31322e-16	8.18932e-14	1.03	0.03
ENSG00000124491	F13A1	coagulation factor XIII A chain [Source:HGNC Symbol;Acc:HGNC:3531]	protein_coding	1.74	5.34	6.89164e-19	1.08022e-16	3.90505e-18	4.68179e-16	1.03	0.26
ENSG00000124731	TREM1	triggering receptor expressed on myeloid cells 1 [Source:HGNC Symbol;Acc:HGNC:17760]	protein_coding	1.12	2.62	3.50478e-13	1.99437e-11	3.01565e-13	1.7797e-11	0.89	-0.17
ENSG00000124813	RUNX2	RUNX family transcription factor 2 [Source:HGNC Symbol;Acc:HGNC:10472]	protein_coding	1.22	4.2	2.45224e-15	2.02937e-13	1.53921e-19	2.21258e-17	1.15	0.32
ENSG00000125378	BMP4	bone morphogenetic protein 4 [Source:HGNC Symbol;Acc:HGNC:1071]	protein_coding	1.34	3.84	1.68848e-13	1.01812e-11	1.99138e-17	2.17709e-15	1.09	0.14
ENSG00000125810	CD93	CD93 molecule [Source:HGNC Symbol;Acc:HGNC:15855]	protein_coding	1.05	5.02	5.54136e-22	1.43649e-19	2.28267e-18	2.81355e-16	1.07	0.06
ENSG00000126603	GLIS2	GLIS family zinc finger 2 [Source:HGNC Symbol;Acc:HGNC:29450]	protein_coding	0.91	5.94	1.10972e-15	9.78424e-14	3.06712e-15	2.47574e-13	1.03	0.07
ENSG00000126860	EVI2A	ecotropic viral integration site 2A [Source:HGNC Symbol;Acc:HGNC:3499]	protein_coding	1.34	2.59	3.14945e-24	1.15785e-21	8.13499e-21	1.39414e-18	1.02	0.23
ENSG00000126882	FAM78A	family with sequence similarity 78 member A [Source:HGNC Symbol;Acc:HGNC:25465]	protein_coding	0.95	2.76	5.10498e-20	9.46998e-18	6.10213e-17	6.27453e-15	0.94	0.02
ENSG00000127507	ADGRE2	adhesion G protein-coupled receptor E2 [Source:HGNC Symbol;Acc:HGNC:3337]	protein_coding	1.18	2.11	1.4509e-13	8.86319e-12	1.19215e-11	5.30683e-10	0.7	-0.2
ENSG00000127528	KLF2	Kruppel like factor 2 [Source:HGNC Symbol;Acc:HGNC:6347]	protein_coding	1.45	4.94	1.97692e-17	2.37936e-15	4.06909e-18	4.83781e-16	1.1	0.13
ENSG00000127951	FGL2	fibrinogen like 2 [Source:HGNC Symbol;Acc:HGNC:3696]	protein_coding	1.04	4.3	1.92271e-13	1.14233e-11	1.62032e-11	7.01581e-10	0.81	-0.15
ENSG00000128512	DOCK4	dedicator of cytokinesis 4 [Source:HGNC Symbol;Acc:HGNC:19192]	protein_coding	0.82	4.03	1.28061e-11	5.51324e-10	4.04909e-13	2.34117e-11	0.94	-0.11
ENSG00000128591	FLNC	filamin C [Source:HGNC Symbol;Acc:HGNC:3756]	protein_coding	2.17	5.02	3.59418e-24	1.31339e-21	9.0869e-21	1.5503e-18	1.15	0.52
ENSG00000128606	LRRC17	leucine rich repeat containing 17 [Source:HGNC Symbol;Acc:HGNC:16895]	protein_coding	1.88	2.93	2.46756e-20	4.76696e-18	6.73822e-17	6.80596e-15	1.07	0.24
ENSG00000128641	MYO1B	myosin IB [Source:HGNC Symbol;Acc:HGNC:7596]	protein_coding	1.01	4.97	2.79594e-16	2.72234e-14	8.56815e-19	1.11636e-16	1.14	0.17
ENSG00000129009	ISLR	immunoglobulin superfamily containing leucine rich repeat [Source:HGNC Symbol;Acc:HGNC:6133]	protein_coding	1.12	7.36	2.35739e-09	6.47935e-08	9.67555e-16	8.48179e-14	1.06	-0.05
ENSG00000129038	LOXL1	lysyl oxidase like 1 [Source:HGNC Symbol;Acc:HGNC:6665]	protein_coding	1.54	6.18	5.86899e-28	4.34162e-25	6.02273e-25	2.35415e-22	1.38	0.58
ENSG00000129116	PALLD	palladin, cytoskeletal associated protein [Source:HGNC Symbol;Acc:HGNC:17068]	protein_coding	1.41	6.7	1.33325e-29	1.34792e-26	2.89372e-27	2.17288e-24	1.48	0.45
ENSG00000129675	ARHGEF6	Rac/Cdc42 guanine nucleotide exchange factor 6 [Source:HGNC Symbol;Acc:HGNC:685]	protein_coding	0.93	3.33	1.51244e-17	1.86473e-15	5.36972e-15	4.17492e-13	0.85	-0.14
ENSG00000130052	STARD8	StAR related lipid transfer domain containing 8 [Source:HGNC Symbol;Acc:HGNC:19161]	protein_coding	1.21	2.48	6.84135e-26	3.48737e-23	1.4224e-21	2.77992e-19	1.08	0.13
ENSG00000130176	CNN1	calponin 1 [Source:HGNC Symbol;Acc:HGNC:2155]	protein_coding	2.16	4.28	6.19397e-20	1.14203e-17	5.62632e-19	7.50194e-17	1.02	0.26
ENSG00000130203	APOE	apolipoprotein E [Source:HGNC Symbol;Acc:HGNC:613]	protein_coding	1.04	8.23	3.48574e-14	2.40681e-12	2.94992e-12	1.45628e-10	0.83	-0.17
ENSG00000130300	PLVAP	plasmalemma vesicle associated protein [Source:HGNC Symbol;Acc:HGNC:13635]	protein_coding	1.11	5.53	9.21725e-11	3.37836e-09	2.93404e-16	2.75848e-14	1.09	0.15
ENSG00000130508	PXDN	peroxidasin [Source:HGNC Symbol;Acc:HGNC:14966]	protein_coding	0.87	7.65	1.43046e-09	4.15573e-08	9.3853e-13	5.03858e-11	0.92	-0.07
ENSG00000130635	COL5A1	collagen type V alpha 1 chain [Source:HGNC Symbol;Acc:HGNC:2209]	protein_coding	2.56	9.01	1.24676e-31	1.93919e-28	2.34725e-30	1.03041e-26	1.57	1.45
ENSG00000131018	SYNE1	spectrin repeat containing nuclear envelope protein 1 [Source:HGNC Symbol;Acc:HGNC:17089]	protein_coding	0.93	4.32	4.80138e-13	2.6574e-11	3.01014e-15	2.43664e-13	1	0
ENSG00000131042	LILRB2	leukocyte immunoglobulin like receptor B2 [Source:HGNC Symbol;Acc:HGNC:6606]	protein_coding	1.24	2.8	9.49781e-19	1.44395e-16	7.77907e-15	5.87995e-13	0.98	-0.13
ENSG00000131459	GFPT2	glutamine-fructose-6-phosphate transaminase 2 [Source:HGNC Symbol;Acc:HGNC:4242]	protein_coding	1.48	3.79	3.75954e-19	6.14699e-17	8.10582e-24	2.43465e-21	1.26	0.47
ENSG00000131471	AOC3	amine oxidase copper containing 3 [Source:HGNC Symbol;Acc:HGNC:550]	protein_coding	2.01	3.5	7.17427e-22	1.8133e-19	1.09193e-19	1.58965e-17	1.04	0.11
ENSG00000131477	RAMP2	receptor activity modifying protein 2 [Source:HGNC Symbol;Acc:HGNC:9844]	protein_coding	0.87	3.78	6.66654e-14	4.32043e-12	2.11178e-12	1.06745e-10	0.8	-0.12
ENSG00000131634	TMEM204	transmembrane protein 204 [Source:HGNC Symbol;Acc:HGNC:14158]	protein_coding	0.97	3.04	1.76186e-19	3.02761e-17	5.42419e-18	6.30443e-16	0.99	0
ENSG00000131668	BARX1	BARX homeobox 1 [Source:HGNC Symbol;Acc:HGNC:955]	protein_coding	3.8	2.05	3.04374e-25	1.3283e-22	2.24337e-22	5.26851e-20	1.06	1.32
ENSG00000131873	CHSY1	chondroitin sulfate synthase 1 [Source:HGNC Symbol;Acc:HGNC:17198]	protein_coding	0.8	5.42	1.96729e-18	2.82787e-16	6.34913e-17	6.47021e-15	1.07	0.06
ENSG00000132000	PODNL1	podocan like 1 [Source:HGNC Symbol;Acc:HGNC:26275]	protein_coding	0.94	4.6	1.11398e-07	2.15753e-06	3.12516e-15	2.51192e-13	1.05	0.09
ENSG00000132386	SERPINF1	serpin family F member 1 [Source:HGNC Symbol;Acc:HGNC:8824]	protein_coding	2.22	6.92	1.04834e-33	2.89055e-30	1.79138e-30	8.5192e-27	1.54	1.15
ENSG00000132622	HSPA12B	heat shock protein family A (Hsp70) member 12B [Source:HGNC Symbol;Acc:HGNC:16193]	protein_coding	1.36	2.33	1.96882e-24	7.41794e-22	2.14415e-20	3.38953e-18	1.14	0.21
ENSG00000133083	DCLK1	doublecortin like kinase 1 [Source:HGNC Symbol;Acc:HGNC:2700]	protein_coding	1.55	2.34	4.4663e-16	4.18095e-14	7.9987e-18	9.14769e-16	1.03	0.15
ENSG00000133110	POSTN	periostin [Source:HGNC Symbol;Acc:HGNC:16953]	protein_coding	2.72	7.11	2.17898e-18	3.11738e-16	3.11239e-26	1.77618e-23	1.37	2.01
ENSG00000133466	C1QTNF6	C1q and TNF related 6 [Source:HGNC Symbol;Acc:HGNC:14343]	protein_coding	1.68	5.11	1.03211e-32	2.15889e-29	1.2111e-27	1.03156e-24	1.48	0.84
ENSG00000133561	GIMAP6	GTPase, IMAP family member 6 [Source:HGNC Symbol;Acc:HGNC:21918]	protein_coding	1.01	3.35	7.38386e-18	9.69491e-16	3.94374e-14	2.71485e-12	0.9	-0.14
ENSG00000133574	GIMAP4	GTPase, IMAP family member 4 [Source:HGNC Symbol;Acc:HGNC:21872]	protein_coding	0.87	4.02	2.12189e-17	2.5238e-15	5.9577e-14	3.94883e-12	0.94	-0.16
ENSG00000133816	MICAL2	microtubule associated monooxygenase, calponin and LIM domain containing 2 [Source:HGNC Symbol;Acc:HGNC:24693]	protein_coding	1.02	6.09	2.9692e-15	2.42085e-13	8.6282e-16	7.63402e-14	1.13	0.14
ENSG00000134013	LOXL2	lysyl oxidase like 2 [Source:HGNC Symbol;Acc:HGNC:6666]	protein_coding	1.49	5.69	4.03455e-23	1.22368e-20	4.60532e-25	1.85082e-22	1.38	0.81
ENSG00000134369	NAV1	neuron navigator 1 [Source:HGNC Symbol;Acc:HGNC:15989]	protein_coding	0.99	5.3	2.92675e-15	2.38946e-13	1.21814e-16	1.18629e-14	1.01	0.01
ENSG00000134817	APLNR	apelin receptor [Source:HGNC Symbol;Acc:HGNC:339]	protein_coding	1.46	3.54	9.11823e-20	1.61729e-17	4.23994e-18	5.00963e-16	1.17	0.31
ENSG00000134853	PDGFRA	platelet derived growth factor receptor alpha [Source:HGNC Symbol;Acc:HGNC:8803]	protein_coding	1.49	5.01	5.99841e-15	4.6293e-13	2.35169e-22	5.50025e-20	1.3	0.48
ENSG00000134871	COL4A2	collagen type IV alpha 2 chain [Source:HGNC Symbol;Acc:HGNC:2203]	protein_coding	1.03	8.53	1.39469e-18	2.04847e-16	2.14504e-18	2.65538e-16	1.07	0.18
ENSG00000134901	POGLUT2	protein O-glucosyltransferase 2 [Source:HGNC Symbol;Acc:HGNC:19350]	protein_coding	1.18	2.76	5.17325e-28	3.92262e-25	4.27985e-25	1.75714e-22	1.37	0.43
ENSG00000134954	ETS1	ETS proto-oncogene 1, transcription factor [Source:HGNC Symbol;Acc:HGNC:3488]	protein_coding	0.81	5.15	2.68245e-15	2.19888e-13	4.627e-15	3.6371e-13	1.05	0.07
ENSG00000134986	NREP	neuronal regeneration related protein [Source:HGNC Symbol;Acc:HGNC:16834]	protein_coding	0.93	3.27	3.71238e-14	2.54168e-12	3.66963e-14	2.52921e-12	0.85	-0.05
ENSG00000135074	ADAM19	ADAM metallopeptidase domain 19 [Source:HGNC Symbol;Acc:HGNC:197]	protein_coding	1.38	3.95	2.58467e-21	5.8942e-19	1.03651e-21	2.09017e-19	1.23	0.52
ENSG00000135077	HAVCR2	hepatitis A virus cellular receptor 2 [Source:HGNC Symbol;Acc:HGNC:18437]	protein_coding	0.98	3.88	8.63429e-18	1.11675e-15	1.28734e-15	1.10809e-13	0.94	-0.16
ENSG00000135218	CD36	CD36 molecule [Source:HGNC Symbol;Acc:HGNC:1663]	protein_coding	2.51	3.82	1.50339e-27	1.02467e-24	7.89579e-22	1.66059e-19	1.04	0.49
ENSG00000135318	NT5E	5'-nucleotidase ecto [Source:HGNC Symbol;Acc:HGNC:8021]	protein_coding	1.04	5.24	1.91617e-07	3.51268e-06	5.78392e-15	4.49084e-13	0.95	0.03
ENSG00000135636	DYSF	dysferlin [Source:HGNC Symbol;Acc:HGNC:3097]	protein_coding	0.86	4.04	1.48553e-12	7.54077e-11	4e-16	3.71779e-14	0.98	0.03
ENSG00000135838	NPL	N-acetylneuraminate pyruvate lyase [Source:HGNC Symbol;Acc:HGNC:16781]	protein_coding	0.86	3.44	5.95964e-18	7.89327e-16	4.16245e-14	2.85508e-12	0.98	0
ENSG00000135905	DOCK10	dedicator of cytokinesis 10 [Source:HGNC Symbol;Acc:HGNC:23479]	protein_coding	0.86	3.08	4.50046e-15	3.55466e-13	2.81301e-13	1.67048e-11	0.93	-0.05
ENSG00000136010	ALDH1L2	aldehyde dehydrogenase 1 family member L2 [Source:HGNC Symbol;Acc:HGNC:26777]	protein_coding	0.95	3.48	3.28047e-09	8.7621e-08	4.39307e-14	3.00244e-12	1	0.03
ENSG00000136040	PLXNC1	plexin C1 [Source:HGNC Symbol;Acc:HGNC:9106]	protein_coding	1.14	4.07	2.51905e-27	1.66093e-24	9.33269e-23	2.34625e-20	1.2	0.22
ENSG00000136235	GPNMB	glycoprotein nmb [Source:HGNC Symbol;Acc:HGNC:4462]	protein_coding	1.11	7.26	2.25769e-12	1.10445e-10	2.11541e-17	2.2951e-15	1.05	0.25
ENSG00000136286	MYO1G	myosin IG [Source:HGNC Symbol;Acc:HGNC:13880]	protein_coding	0.83	2.93	8.51606e-13	4.51954e-11	2.16311e-11	9.18486e-10	0.71	-0.2
ENSG00000136295	TTYH3	tweety family member 3 [Source:HGNC Symbol;Acc:HGNC:22222]	protein_coding	0.97	7.43	6.68242e-15	5.13108e-13	9.88688e-15	7.37549e-13	0.86	-0.12
ENSG00000136378	ADAMTS7	ADAM metallopeptidase with thrombospondin type 1 motif 7 [Source:HGNC Symbol;Acc:HGNC:223]	protein_coding	1.67	3.81	9.06879e-27	5.6134e-24	9.7936e-25	3.60582e-22	1.27	0.55
ENSG00000136542	GALNT5	polypeptide N-acetylgalactosaminyltransferase 5 [Source:HGNC Symbol;Acc:HGNC:4127]	protein_coding	2.31	2.83	1.22419e-31	1.93919e-28	7.69713e-29	8.96448e-26	1.53	1.34
ENSG00000136859	ANGPTL2	angiopoietin like 2 [Source:HGNC Symbol;Acc:HGNC:490]	protein_coding	1.83	5.35	4.39735e-32	7.62123e-29	4.66039e-28	4.22158e-25	1.44	0.77
ENSG00000136869	TLR4	toll like receptor 4 [Source:HGNC Symbol;Acc:HGNC:11850]	protein_coding	1.18	3.25	2.22411e-18	3.17446e-16	3.4968e-15	2.79882e-13	0.95	-0.01
ENSG00000137462	TLR2	toll like receptor 2 [Source:HGNC Symbol;Acc:HGNC:11848]	protein_coding	0.8	3.64	3.0755e-12	1.47013e-10	7.0195e-10	2.33989e-08	0.85	-0.17
ENSG00000137501	SYTL2	synaptotagmin like 2 [Source:HGNC Symbol;Acc:HGNC:15585]	protein_coding	1.01	3.67	3.70767e-16	3.53628e-14	8.14725e-16	7.24217e-14	0.97	0.06
ENSG00000137573	SULF1	sulfatase 1 [Source:HGNC Symbol;Acc:HGNC:20391]	protein_coding	1.5	7.56	4.63288e-13	2.5759e-11	8.07676e-20	1.19721e-17	1.06	0.33
ENSG00000137745	MMP13	matrix metallopeptidase 13 [Source:HGNC Symbol;Acc:HGNC:7159]	protein_coding	3.23	3.62	2.85281e-12	1.37016e-10	4.60476e-19	6.19775e-17	1.01	1.16
ENSG00000137801	THBS1	thrombospondin 1 [Source:HGNC Symbol;Acc:HGNC:11785]	protein_coding	1.72	8.05	5.15194e-28	3.92262e-25	7.79842e-27	5.17489e-24	1.44	0.6
ENSG00000137809	ITGA11	integrin subunit alpha 11 [Source:HGNC Symbol;Acc:HGNC:6136]	protein_coding	2.41	5.81	2.81005e-30	3.62675e-27	5.16912e-28	4.60924e-25	1.43	1.1
ENSG00000138080	EMILIN1	elastin microfibril interfacer 1 [Source:HGNC Symbol;Acc:HGNC:19880]	protein_coding	2.03	6.53	1.04643e-29	1.13351e-26	3.50343e-28	3.33223e-25	1.42	0.96
ENSG00000138316	ADAMTS14	ADAM metallopeptidase with thrombospondin type 1 motif 14 [Source:HGNC Symbol;Acc:HGNC:14899]	protein_coding	1.38	4.02	5.28033e-14	3.50443e-12	7.12184e-14	4.67698e-12	0.91	-0.17
ENSG00000138615	CILP	cartilage intermediate layer protein [Source:HGNC Symbol;Acc:HGNC:1980]	protein_coding	1.48	5.11	1.09329e-09	3.25573e-08	4.49137e-16	4.1677e-14	1	0.14
ENSG00000138623	SEMA7A	semaphorin 7A (John Milton Hagen blood group) [Source:HGNC Symbol;Acc:HGNC:10741]	protein_coding	1.3	3.51	5.69575e-22	1.47023e-19	2.19163e-20	3.44551e-18	1.02	0.01
ENSG00000138758	SEPTIN11	septin 11 [Source:HGNC Symbol;Acc:HGNC:25589]	protein_coding	1.08	6.32	1.01057e-26	6.13011e-24	1.02788e-23	2.99282e-21	1.27	0.33
ENSG00000138944	SHISAL1	shisa like 1 [Source:HGNC Symbol;Acc:HGNC:29335]	protein_coding	1.47	2.05	1.44783e-08	3.39749e-07	7.7849e-14	5.05435e-12	0.87	-0.15
ENSG00000139174	PRICKLE1	prickle planar cell polarity protein 1 [Source:HGNC Symbol;Acc:HGNC:17019]	protein_coding	0.89	3.2	1.49349e-09	4.32022e-08	7.49674e-15	5.69672e-13	0.92	-0.13
ENSG00000139278	GLIPR1	GLI pathogenesis related 1 [Source:HGNC Symbol;Acc:HGNC:17001]	protein_coding	1.43	3.76	7.89379e-34	2.39419e-30	2.96853e-27	2.20011e-24	1.39	0.56
ENSG00000139329	LUM	lumican [Source:HGNC Symbol;Acc:HGNC:6724]	protein_coding	2.7	8.49	4.99518e-29	4.73449e-26	5.55346e-30	1.76069e-26	1.53	1.71
ENSG00000139567	ACVRL1	activin A receptor like type 1 [Source:HGNC Symbol;Acc:HGNC:175]	protein_coding	0.96	3.52	1.47232e-18	2.15727e-16	1.17292e-18	1.51097e-16	1.16	0.25
ENSG00000139926	FRMD6	FERM domain containing 6 [Source:HGNC Symbol;Acc:HGNC:19839]	protein_coding	1.43	4.25	5.64052e-26	2.92914e-23	2.62226e-25	1.10035e-22	1.36	0.48
ENSG00000139971	ARMH4	armadillo like helical domain containing 4 [Source:HGNC Symbol;Acc:HGNC:19846]	protein_coding	1.25	2.54	6.71523e-21	1.44449e-18	8.07712e-22	1.67616e-19	1.26	0.29
ENSG00000140285	FGF7	fibroblast growth factor 7 [Source:HGNC Symbol;Acc:HGNC:3685]	protein_coding	2.69	2.62	3.33663e-26	1.82419e-23	2.13732e-26	1.27055e-23	1.47	1.23
ENSG00000140682	TGFB1I1	transforming growth factor beta 1 induced transcript 1 [Source:HGNC Symbol;Acc:HGNC:11767]	protein_coding	1.32	5.69	1.40545e-27	9.79939e-25	1.1921e-25	5.39924e-23	1.41	0.52
ENSG00000140859	KIFC3	kinesin family member C3 [Source:HGNC Symbol;Acc:HGNC:6326]	protein_coding	0.83	4.35	2.44167e-12	1.18308e-10	6.12179e-13	3.40837e-11	0.77	-0.2
ENSG00000140931	CMTM3	CKLF like MARVEL transmembrane domain containing 3 [Source:HGNC Symbol;Acc:HGNC:19174]	protein_coding	0.93	5.72	3.06732e-21	6.91687e-19	2.85581e-21	5.25727e-19	1.2	0.14
ENSG00000140937	CDH11	cadherin 11 [Source:HGNC Symbol;Acc:HGNC:1750]	protein_coding	1.95	6.43	3.93503e-29	3.78887e-26	1.14353e-29	2.41701e-26	1.53	0.95
ENSG00000141753	IGFBP4	insulin like growth factor binding protein 4 [Source:HGNC Symbol;Acc:HGNC:5473]	protein_coding	1.28	8.1	1.24683e-19	2.18591e-17	1.04596e-19	1.53447e-17	1.21	0.29
ENSG00000142156	COL6A1	collagen type VI alpha 1 chain [Source:HGNC Symbol;Acc:HGNC:2211]	protein_coding	1.57	9.48	4.61448e-20	8.66609e-18	3.65256e-21	6.63835e-19	1.2	0.31
ENSG00000142173	COL6A2	collagen type VI alpha 2 chain [Source:HGNC Symbol;Acc:HGNC:2212]	protein_coding	1.75	9.48	3.73591e-25	1.60723e-22	2.05091e-25	8.73442e-23	1.39	0.66
ENSG00000142227	EMP3	epithelial membrane protein 3 [Source:HGNC Symbol;Acc:HGNC:3335]	protein_coding	1.08	4.83	2.63546e-20	5.07514e-18	1.22296e-18	1.56835e-16	1.12	0.11
ENSG00000142303	ADAMTS10	ADAM metallopeptidase with thrombospondin type 1 motif 10 [Source:HGNC Symbol;Acc:HGNC:13201]	protein_coding	1.47	3.17	2.18389e-21	5.05629e-19	1.76008e-20	2.83741e-18	1.16	0.17
ENSG00000142549	IGLON5	IgLON family member 5 [Source:HGNC Symbol;Acc:HGNC:34550]	protein_coding	2.5	2.67	4.66447e-15	3.67463e-13	6.4763e-17	6.56464e-15	1.06	0.1
ENSG00000142552	RCN3	reticulocalbin 3 [Source:HGNC Symbol;Acc:HGNC:21145]	protein_coding	1.57	6.01	2.81971e-26	1.58374e-23	3.03549e-26	1.74979e-23	1.48	0.54
ENSG00000142583	SLC2A5	solute carrier family 2 member 5 [Source:HGNC Symbol;Acc:HGNC:11010]	protein_coding	0.9	3.31	1.03026e-08	2.47997e-07	1.23424e-13	7.81747e-12	0.85	-0.16
ENSG00000142871	CCN1	cellular communication network factor 1 [Source:HGNC Symbol;Acc:HGNC:2654]	protein_coding	1.23	7.68	3.43483e-13	1.95824e-11	9.01687e-15	6.76182e-13	0.97	-0.08
ENSG00000143067	ZNF697	zinc finger protein 697 [Source:HGNC Symbol;Acc:HGNC:32034]	protein_coding	1.13	2.37	1.6643e-24	6.34946e-22	6.58295e-22	1.41232e-19	1.27	0.2
ENSG00000143226	FCGR2A	Fc fragment of IgG receptor IIa [Source:HGNC Symbol;Acc:HGNC:3616]	protein_coding	1.08	5.17	4.66802e-20	8.73957e-18	6.10213e-17	6.27453e-15	1.04	-0.03
ENSG00000143333	RGS16	regulator of G protein signaling 16 [Source:HGNC Symbol;Acc:HGNC:9997]	protein_coding	1.75	4.68	1.23597e-26	7.35039e-24	9.90608e-22	2.01182e-19	1.22	0.35
ENSG00000143341	HMCN1	hemicentin 1 [Source:HGNC Symbol;Acc:HGNC:19194]	protein_coding	1.34	4.28	1.57161e-17	1.92594e-15	3.04575e-19	4.19842e-17	1.09	0.17
ENSG00000143369	ECM1	extracellular matrix protein 1 [Source:HGNC Symbol;Acc:HGNC:3153]	protein_coding	2.03	5.31	1.87866e-30	2.53243e-27	6.36768e-27	4.32608e-24	1.35	1.37
ENSG00000143387	CTSK	cathepsin K [Source:HGNC Symbol;Acc:HGNC:2536]	protein_coding	2.44	6.43	6.77624e-30	7.7556e-27	2.24121e-27	1.72839e-24	1.45	1.36
ENSG00000144476	ACKR3	atypical chemokine receptor 3 [Source:HGNC Symbol;Acc:HGNC:23692]	protein_coding	1.15	4.82	1.0479e-11	4.58296e-10	3.7684e-15	3.01197e-13	0.95	-0.02
ENSG00000144810	COL8A1	collagen type VIII alpha 1 chain [Source:HGNC Symbol;Acc:HGNC:2215]	protein_coding	2.49	6.52	4.60426e-30	5.69988e-27	4.31124e-29	6.00083e-26	1.49	1.21
ENSG00000144824	PHLDB2	pleckstrin homology like domain family B member 2 [Source:HGNC Symbol;Acc:HGNC:29573]	protein_coding	1.19	3.69	1.87187e-13	1.11543e-11	2.86238e-13	1.69626e-11	0.78	-0.18
ENSG00000145416	MARCHF1	membrane associated ring-CH-type finger 1 [Source:HGNC Symbol;Acc:HGNC:26077]	protein_coding	0.81	3.38	3.34985e-15	2.70936e-13	1.09369e-12	5.80065e-11	0.79	-0.14
ENSG00000145423	SFRP2	secreted frizzled related protein 2 [Source:HGNC Symbol;Acc:HGNC:10777]	protein_coding	3.05	7.2	1.98491e-17	2.38425e-15	1.05337e-25	4.8873e-23	1.4	2.36
ENSG00000145506	NKD2	NKD inhibitor of WNT signaling pathway 2 [Source:HGNC Symbol;Acc:HGNC:17046]	protein_coding	1.98	3.88	4.30443e-23	1.29261e-20	4.30652e-26	2.31853e-23	1.38	0.95
ENSG00000145536	ADAMTS16	ADAM metallopeptidase with thrombospondin type 1 motif 16 [Source:HGNC Symbol;Acc:HGNC:17108]	protein_coding	2.54	2.38	1.38412e-20	2.82697e-18	1.0019e-19	1.47743e-17	1.11	0.76
ENSG00000145685	LHFPL2	LHFPL tetraspan subfamily member 2 [Source:HGNC Symbol;Acc:HGNC:6588]	protein_coding	0.83	5.24	6.92994e-19	1.08343e-16	4.06074e-15	3.22755e-13	0.94	-0.01
ENSG00000145824	CXCL14	C-X-C motif chemokine ligand 14 [Source:HGNC Symbol;Acc:HGNC:10640]	protein_coding	2.53	5.51	4.79794e-18	6.42479e-16	2.46235e-22	5.68912e-20	1.19	0.78
ENSG00000146112	PPP1R18	protein phosphatase 1 regulatory subunit 18 [Source:HGNC Symbol;Acc:HGNC:29413]	protein_coding	0.99	5.73	5.32217e-23	1.58256e-20	2.19486e-22	5.17589e-20	1.22	0.19
ENSG00000146966	DENND2A	DENN domain containing 2A [Source:HGNC Symbol;Acc:HGNC:22212]	protein_coding	1.27	2.29	4.5586e-17	5.11136e-15	9.49269e-16	8.33429e-14	1.03	0.07
ENSG00000147113	DIPK2B	divergent protein kinase domain 2B [Source:HGNC Symbol;Acc:HGNC:25866]	protein_coding	0.92	3.04	1.63929e-16	1.65182e-14	7.77907e-15	5.87995e-13	0.95	-0.05
ENSG00000148516	ZEB1	zinc finger E-box binding homeobox 1 [Source:HGNC Symbol;Acc:HGNC:11642]	protein_coding	1.61	3.77	1.41822e-34	5.37681e-31	3.58318e-29	5.2432e-26	1.53	0.72
ENSG00000148848	ADAM12	ADAM metallopeptidase domain 12 [Source:HGNC Symbol;Acc:HGNC:190]	protein_coding	2.57	5.44	1.58899e-29	1.58013e-26	7.69713e-29	8.96448e-26	1.51	1.73
ENSG00000149257	SERPINH1	serpin family H member 1 [Source:HGNC Symbol;Acc:HGNC:1546]	protein_coding	0.81	8.67	2.79559e-17	3.2549e-15	6.12114e-19	8.12375e-17	1.15	0.17
ENSG00000149485	FADS1	fatty acid desaturase 1 [Source:HGNC Symbol;Acc:HGNC:3574]	protein_coding	0.86	5.08	3.57073e-08	7.74957e-07	7.51279e-14	4.90549e-12	0.91	-0.08
ENSG00000149557	FEZ1	fasciculation and elongation protein zeta 1 [Source:HGNC Symbol;Acc:HGNC:3659]	protein_coding	1.13	2.42	2.34607e-22	6.46877e-20	2.46235e-22	5.68912e-20	1.3	0.5
ENSG00000149591	TAGLN	transgelin [Source:HGNC Symbol;Acc:HGNC:11553]	protein_coding	1.29	7.45	5.85103e-12	2.67047e-10	2.27858e-16	2.16363e-14	1	0.05
ENSG00000149596	JPH2	junctophilin 2 [Source:HGNC Symbol;Acc:HGNC:14202]	protein_coding	1.18	2.95	2.60244e-08	5.81488e-07	3.47642e-14	2.40185e-12	1.01	0.04
ENSG00000149781	FERMT3	fermitin family member 3 [Source:HGNC Symbol;Acc:HGNC:23151]	protein_coding	0.86	4.27	4.08506e-15	3.26052e-13	1.02185e-12	5.4602e-11	0.87	-0.11
ENSG00000150594	ADRA2A	adrenoceptor alpha 2A [Source:HGNC Symbol;Acc:HGNC:281]	protein_coding	1.37	4.19	5.59309e-12	2.56445e-10	2.53388e-13	1.51894e-11	0.79	-0.17
ENSG00000151067	CACNA1C	calcium voltage-gated channel subunit alpha1 C [Source:HGNC Symbol;Acc:HGNC:1390]	protein_coding	1.82	2.6	5.36631e-29	5.008e-26	1.66248e-26	1.03125e-23	1.39	0.53
ENSG00000151388	ADAMTS12	ADAM metallopeptidase with thrombospondin type 1 motif 12 [Source:HGNC Symbol;Acc:HGNC:14605]	protein_coding	2.23	4.85	1.20997e-25	5.77927e-23	4.57739e-27	3.26528e-24	1.45	1.56
ENSG00000151617	EDNRA	endothelin receptor type A [Source:HGNC Symbol;Acc:HGNC:3179]	protein_coding	1.81	3.97	7.31052e-26	3.6869e-23	4.38572e-25	1.78775e-22	1.46	0.75
ENSG00000151702	FLI1	Fli-1 proto-oncogene, ETS transcription factor [Source:HGNC Symbol;Acc:HGNC:3749]	protein_coding	1.05	3.18	8.91346e-25	3.55717e-22	1.35188e-20	2.25583e-18	1.16	0.22
ENSG00000151790	TDO2	tryptophan 2,3-dioxygenase [Source:HGNC Symbol;Acc:HGNC:11708]	protein_coding	1.76	3.58	1.09183e-12	5.67527e-11	2.33471e-14	1.65512e-12	0.9	-0.12
ENSG00000151892	GFRA1	GDNF family receptor alpha 1 [Source:HGNC Symbol;Acc:HGNC:4243]	protein_coding	2.44	2.81	3.40463e-17	3.91146e-15	1.92738e-24	6.74795e-22	1.37	1.22
ENSG00000152049	KCNE4	potassium voltage-gated channel subfamily E regulatory subunit 4 [Source:HGNC Symbol;Acc:HGNC:6244]	protein_coding	2.49	2.87	4.10688e-36	2.76804e-32	1.56463e-30	8.5192e-27	1.55	1.32
ENSG00000152377	SPOCK1	SPARC (osteonectin), cwcv and kazal like domains proteoglycan 1 [Source:HGNC Symbol;Acc:HGNC:11251]	protein_coding	2.31	3.38	5.59911e-26	2.92914e-23	9.54082e-26	4.4998e-23	1.35	0.82
ENSG00000152661	GJA1	gap junction protein alpha 1 [Source:HGNC Symbol;Acc:HGNC:4274]	protein_coding	1.06	6.54	3.26285e-10	1.08037e-08	2.02781e-15	1.69434e-13	0.91	-0.18
ENSG00000153012	LGI2	leucine rich repeat LGI family member 2 [Source:HGNC Symbol;Acc:HGNC:18710]	protein_coding	1.34	2.12	4.15385e-12	1.94573e-10	2.19148e-16	2.08439e-14	0.91	-0.06
ENSG00000153071	DAB2	DAB adaptor protein 2 [Source:HGNC Symbol;Acc:HGNC:2662]	protein_coding	1.19	5.58	2.09685e-28	1.79148e-25	4.79782e-24	1.52962e-21	1.35	0.38
ENSG00000153707	PTPRD	protein tyrosine phosphatase receptor type D [Source:HGNC Symbol;Acc:HGNC:9668]	protein_coding	1.38	2.69	7.19616e-10	2.21809e-08	1.29362e-20	2.17131e-18	1.27	0.96
ENSG00000153993	SEMA3D	semaphorin 3D [Source:HGNC Symbol;Acc:HGNC:10726]	protein_coding	3.06	2.53	6.35122e-30	7.40895e-27	6.40152e-29	8.30277e-26	1.54	1.62
ENSG00000154133	ROBO4	roundabout guidance receptor 4 [Source:HGNC Symbol;Acc:HGNC:17985]	protein_coding	0.86	3.11	4.47615e-13	2.50946e-11	2.57843e-13	1.54403e-11	0.84	-0.09
ENSG00000154511	DIPK1A	divergent protein kinase domain 1A [Source:HGNC Symbol;Acc:HGNC:32213]	protein_coding	0.99	3.27	1.90272e-14	1.37567e-12	1.00518e-15	8.78459e-14	0.98	0.02
ENSG00000154553	PDLIM3	PDZ and LIM domain 3 [Source:HGNC Symbol;Acc:HGNC:20767]	protein_coding	2.36	5.1	7.44612e-37	1.11072e-32	8.29938e-30	2.15286e-26	1.54	1.19
ENSG00000154589	LY96	lymphocyte antigen 96 [Source:HGNC Symbol;Acc:HGNC:17156]	protein_coding	1.25	2.39	1.52048e-21	3.61695e-19	7.55417e-19	9.88765e-17	1.1	-0.01
ENSG00000154721	JAM2	junctional adhesion molecule 2 [Source:HGNC Symbol;Acc:HGNC:14686]	protein_coding	0.98	3.08	1.25634e-09	3.69949e-08	1.08541e-17	1.22658e-15	1.02	0.08
ENSG00000154736	ADAMTS5	ADAM metallopeptidase with thrombospondin type 1 motif 5 [Source:HGNC Symbol;Acc:HGNC:221]	protein_coding	1.39	3.43	2.71025e-11	1.11084e-09	9.98215e-14	6.39182e-12	0.91	-0.06
ENSG00000154856	APCDD1	APC down-regulated 1 [Source:HGNC Symbol;Acc:HGNC:15718]	protein_coding	0.97	5.98	7.95043e-14	5.09802e-12	9.46516e-14	6.07602e-12	0.95	-0.1
ENSG00000154864	PIEZO2	piezo type mechanosensitive ion channel component 2 [Source:HGNC Symbol;Acc:HGNC:26270]	protein_coding	2.29	2.5	3.01197e-25	1.32396e-22	4.22548e-23	1.14284e-20	1.17	0.77
ENSG00000155011	DKK2	dickkopf WNT signaling pathway inhibitor 2 [Source:HGNC Symbol;Acc:HGNC:2892]	protein_coding	1.33	2.18	3.6218e-12	1.71238e-10	1.79915e-20	2.88409e-18	1.2	0.29
ENSG00000155254	MARVELD1	MARVEL domain containing 1 [Source:HGNC Symbol;Acc:HGNC:28674]	protein_coding	1.06	6.2	1.33247e-18	1.96662e-16	1.04596e-19	1.53447e-17	1.14	0.15
ENSG00000155307	SAMSN1	SAM domain, SH3 domain and nuclear localization signals 1 [Source:HGNC Symbol;Acc:HGNC:10528]	protein_coding	0.99	2.66	1.68495e-16	1.69501e-14	5.35128e-14	3.57596e-12	0.91	-0.14
ENSG00000155465	SLC7A7	solute carrier family 7 member 7 [Source:HGNC Symbol;Acc:HGNC:11065]	protein_coding	0.97	4.15	7.40361e-15	5.66334e-13	5.85214e-14	3.88789e-12	1.04	0
ENSG00000155659	VSIG4	V-set and immunoglobulin domain containing 4 [Source:HGNC Symbol;Acc:HGNC:17032]	protein_coding	1.28	5.11	9.83509e-17	1.02781e-14	1.38892e-15	1.19013e-13	0.82	-0.13
ENSG00000156011	PSD3	pleckstrin and Sec7 domain containing 3 [Source:HGNC Symbol;Acc:HGNC:19093]	protein_coding	0.88	3.62	1.18796e-12	6.11726e-11	1.43403e-12	7.48739e-11	0.87	-0.16
ENSG00000157240	FZD1	frizzled class receptor 1 [Source:HGNC Symbol;Acc:HGNC:4038]	protein_coding	1.26	5.67	5.43206e-23	1.60736e-20	1.66459e-22	4.00821e-20	1.28	0.34
ENSG00000157570	TSPAN18	tetraspanin 18 [Source:HGNC Symbol;Acc:HGNC:20660]	protein_coding	1.57	4.37	8.3987e-20	1.50285e-17	3.04575e-19	4.19842e-17	1.08	0.19
ENSG00000157613	CREB3L1	cAMP responsive element binding protein 3 like 1 [Source:HGNC Symbol;Acc:HGNC:18856]	protein_coding	1.49	5.61	4.18474e-20	7.9327e-18	4.15654e-24	1.36325e-21	1.45	0.6
ENSG00000158270	COLEC12	collectin subfamily member 12 [Source:HGNC Symbol;Acc:HGNC:16016]	protein_coding	2.03	4.68	9.98834e-32	1.63755e-28	2.19324e-28	2.15799e-25	1.42	0.83
ENSG00000158747	NBL1	NBL1, DAN family BMP antagonist [Source:HGNC Symbol;Acc:HGNC:7650]	protein_coding	1.27	7.18	3.98942e-17	4.49811e-15	5.71487e-20	8.5376e-18	1.19	0.31
ENSG00000158859	ADAMTS4	ADAM metallopeptidase with thrombospondin type 1 motif 4 [Source:HGNC Symbol;Acc:HGNC:220]	protein_coding	1.57	3.81	6.66827e-19	1.04792e-16	1.29097e-22	3.12174e-20	1.33	0.49
ENSG00000159674	SPON2	spondin 2 [Source:HGNC Symbol;Acc:HGNC:11253]	protein_coding	1.44	5.35	2.20605e-21	5.08818e-19	3.80708e-22	8.5201e-20	1.19	0.32
ENSG00000160161	CILP2	cartilage intermediate layer protein 2 [Source:HGNC Symbol;Acc:HGNC:24213]	protein_coding	1.79	5.04	9.27716e-22	2.28761e-19	1.522e-21	2.95434e-19	1.11	0.26
ENSG00000160183	TMPRSS3	transmembrane serine protease 3 [Source:HGNC Symbol;Acc:HGNC:11877]	protein_coding	-1.16	6.59	3.17454e-14	2.19826e-12	2.01874e-14	1.44006e-12	1	-0.12
ENSG00000161381	PLXDC1	plexin domain containing 1 [Source:HGNC Symbol;Acc:HGNC:20945]	protein_coding	1.38	3.67	6.51501e-22	1.65356e-19	3.4157e-21	6.2534e-19	1.22	0.49
ENSG00000161544	CYGB	cytoglobin [Source:HGNC Symbol;Acc:HGNC:16505]	protein_coding	1.17	2.79	7.74957e-17	8.29081e-15	8.54397e-17	8.55416e-15	1.09	0.2
ENSG00000161638	ITGA5	integrin subunit alpha 5 [Source:HGNC Symbol;Acc:HGNC:6141]	protein_coding	1.67	6.28	2.40286e-35	1.20497e-31	1.52177e-28	1.60823e-25	1.49	0.92
ENSG00000161940	BCL6B	BCL6B transcription repressor [Source:HGNC Symbol;Acc:HGNC:1002]	protein_coding	1.02	2.43	1.30027e-14	9.60714e-13	1.05649e-18	1.36716e-16	1.15	0.17
ENSG00000162458	FBLIM1	filamin binding LIM protein 1 [Source:HGNC Symbol;Acc:HGNC:24686]	protein_coding	0.92	6.05	9.6941e-15	7.28679e-13	1.16659e-14	8.59033e-13	0.96	-0.04
ENSG00000162511	LAPTM5	lysosomal protein transmembrane 5 [Source:HGNC Symbol;Acc:HGNC:29612]	protein_coding	1.12	6.96	7.15288e-16	6.43759e-14	7.02134e-13	3.85282e-11	0.87	-0.15
ENSG00000162576	MXRA8	matrix remodeling associated 8 [Source:HGNC Symbol;Acc:HGNC:7542]	protein_coding	1.72	7.04	6.43365e-20	1.17926e-17	3.58664e-23	9.74678e-21	1.38	0.73
ENSG00000162614	NEXN	nexilin F-actin binding protein [Source:HGNC Symbol;Acc:HGNC:29557]	protein_coding	1.54	3.32	2.142e-25	9.91861e-23	4.15654e-24	1.36325e-21	1.27	0.42
ENSG00000162618	ADGRL4	adhesion G protein-coupled receptor L4 [Source:HGNC Symbol;Acc:HGNC:20822]	protein_coding	1.02	3.17	6.9671e-21	1.48811e-18	1.86596e-19	2.64892e-17	1.1	0.14
ENSG00000162692	VCAM1	vascular cell adhesion molecule 1 [Source:HGNC Symbol;Acc:HGNC:12663]	protein_coding	1.88	5.05	4.31692e-21	9.45359e-19	1.83836e-26	1.11608e-23	1.49	0.93
ENSG00000162733	DDR2	discoidin domain receptor tyrosine kinase 2 [Source:HGNC Symbol;Acc:HGNC:2731]	protein_coding	1.37	4.83	7.98695e-20	1.44193e-17	1.13333e-20	1.90787e-18	1.25	0.31
ENSG00000162849	KIF26B	kinesin family member 26B [Source:HGNC Symbol;Acc:HGNC:25484]	protein_coding	2.27	5.16	3.72775e-28	2.93808e-25	5.19763e-27	3.6173e-24	1.47	0.74
ENSG00000163017	ACTG2	actin gamma 2, smooth muscle [Source:HGNC Symbol;Acc:HGNC:145]	protein_coding	2.96	5.1	6.20114e-27	3.87795e-24	1.90494e-25	8.23569e-23	1.4	1.25
ENSG00000163145	C1QTNF7	C1q and TNF related 7 [Source:HGNC Symbol;Acc:HGNC:14342]	protein_coding	1.55	2.07	1.77621e-16	1.77797e-14	3.4264e-16	3.20029e-14	0.97	0.21
ENSG00000163359	COL6A3	collagen type VI alpha 3 chain [Source:HGNC Symbol;Acc:HGNC:2213]	protein_coding	2.02	9.05	2.17571e-28	1.83303e-25	3.05716e-29	4.59121e-26	1.47	0.92
ENSG00000163378	EOGT	EGF domain specific O-linked N-acetylglucosamine transferase [Source:HGNC Symbol;Acc:HGNC:28526]	protein_coding	0.81	3.31	1.8662e-21	4.38382e-19	1.79915e-20	2.88409e-18	1.14	0.08
ENSG00000163430	FSTL1	follistatin like 1 [Source:HGNC Symbol;Acc:HGNC:3972]	protein_coding	1.47	7.39	1.39694e-27	9.79939e-25	7.60347e-27	5.10488e-24	1.36	0.65
ENSG00000163431	LMOD1	leiomodin 1 [Source:HGNC Symbol;Acc:HGNC:6647]	protein_coding	1.57	3.57	3.8969e-18	5.31204e-16	3.04214e-20	4.62956e-18	1.23	0.4
ENSG00000163520	FBLN2	fibulin 2 [Source:HGNC Symbol;Acc:HGNC:3601]	protein_coding	1.19	5.87	4.8934e-07	8.19529e-06	1.12598e-16	1.10598e-14	1.04	0.18
ENSG00000163577	EIF5A2	eukaryotic translation initiation factor 5A2 [Source:HGNC Symbol;Acc:HGNC:3301]	protein_coding	1.03	2.87	1.8941e-17	2.28877e-15	3.82549e-18	4.59606e-16	1.08	0.11
ENSG00000163638	ADAMTS9	ADAM metallopeptidase with thrombospondin type 1 motif 9 [Source:HGNC Symbol;Acc:HGNC:13202]	protein_coding	1.39	4.42	1.16079e-17	1.46471e-15	5.27083e-15	4.10923e-13	0.87	-0.14
ENSG00000164035	EMCN	endomucin [Source:HGNC Symbol;Acc:HGNC:16041]	protein_coding	1.01	2.4	3.37548e-13	1.93167e-11	1.94964e-13	1.19765e-11	0.92	-0.11
ENSG00000164125	GASK1B	golgi associated kinase 1B [Source:HGNC Symbol;Acc:HGNC:25312]	protein_coding	1.43	4.96	2.68965e-25	1.21757e-22	1.62792e-24	5.8064e-22	1.53	0.54
ENSG00000164176	EDIL3	EGF like repeats and discoidin domains 3 [Source:HGNC Symbol;Acc:HGNC:3173]	protein_coding	1.79	4.15	1.64706e-20	3.27575e-18	8.26258e-22	1.70227e-19	1.26	0.51
ENSG00000164292	RHOBTB3	Rho related BTB domain containing 3 [Source:HGNC Symbol;Acc:HGNC:18757]	protein_coding	1.53	4.37	2.88403e-24	1.07329e-21	3.52683e-26	1.99276e-23	1.46	0.72
ENSG00000164484	TMEM200A	transmembrane protein 200A [Source:HGNC Symbol;Acc:HGNC:21075]	protein_coding	1.71	2.81	3.22728e-25	1.39834e-22	2.10914e-29	3.6474e-26	1.61	1.06
ENSG00000164683	HEY1	hes related family bHLH transcription factor with YRPW motif 1 [Source:HGNC Symbol;Acc:HGNC:4880]	protein_coding	1.41	2.05	4.11863e-13	2.31974e-11	1.17299e-11	5.23787e-10	0.99	-0.02
ENSG00000164692	COL1A2	collagen type I alpha 2 chain [Source:HGNC Symbol;Acc:HGNC:2198]	protein_coding	2.06	11.56	1.79224e-32	3.39741e-29	2.40843e-29	4.02587e-26	1.57	1.15
ENSG00000164694	FNDC1	fibronectin type III domain containing 1 [Source:HGNC Symbol;Acc:HGNC:21184]	protein_coding	2.14	5.87	1.0483e-25	5.08719e-23	5.27884e-24	1.66438e-21	1.3	0.72
ENSG00000164741	DLC1	DLC1 Rho GTPase activating protein [Source:HGNC Symbol;Acc:HGNC:2897]	protein_coding	1.35	3.83	1.87933e-22	5.28216e-20	1.4224e-21	2.77992e-19	1.2	0.36
ENSG00000164932	CTHRC1	collagen triple helix repeat containing 1 [Source:HGNC Symbol;Acc:HGNC:18831]	protein_coding	2.03	6.49	1.17832e-23	4.03825e-21	2.47316e-29	4.02587e-26	1.51	1.15
ENSG00000164949	GEM	GTP binding protein overexpressed in skeletal muscle [Source:HGNC Symbol;Acc:HGNC:4234]	protein_coding	1.82	2.87	2.45412e-23	7.67356e-21	6.14846e-22	1.32408e-19	1.2	0.34
ENSG00000165124	SVEP1	sushi, von Willebrand factor type A, EGF and pentraxin domain containing 1 [Source:HGNC Symbol;Acc:HGNC:15985]	protein_coding	2.44	4	2.32025e-26	1.3278e-23	4.69527e-27	3.30802e-24	1.4	1.43
ENSG00000165424	ZCCHC24	zinc finger CCHC-type containing 24 [Source:HGNC Symbol;Acc:HGNC:26911]	protein_coding	1.6	4.63	8.67574e-28	6.19141e-25	3.43176e-24	1.14529e-21	1.27	0.39
ENSG00000165474	GJB2	gap junction protein beta 2 [Source:HGNC Symbol;Acc:HGNC:4284]	protein_coding	1.96	5.29	1.40551e-19	2.44995e-17	1.82548e-22	4.37717e-20	1.31	0.68
ENSG00000165617	DACT1	dishevelled binding antagonist of beta catenin 1 [Source:HGNC Symbol;Acc:HGNC:17748]	protein_coding	1.83	2.81	1.49962e-25	7.0517e-23	7.82433e-26	3.78406e-23	1.35	0.79
ENSG00000166033	HTRA1	HtrA serine peptidase 1 [Source:HGNC Symbol;Acc:HGNC:9476]	protein_coding	0.85	7.41	1.71938e-09	4.89661e-08	1.75499e-13	1.091e-11	0.88	-0.1
ENSG00000166073	GPR176	G protein-coupled receptor 176 [Source:HGNC Symbol;Acc:HGNC:32370]	protein_coding	1.77	2.54	2.40357e-26	1.36262e-23	1.54162e-26	9.66783e-24	1.48	1.02
ENSG00000166086	JAM3	junctional adhesion molecule 3 [Source:HGNC Symbol;Acc:HGNC:15532]	protein_coding	1.35	2.79	1.18459e-15	1.0354e-13	1.31773e-16	1.27891e-14	0.91	-0.13
ENSG00000166147	FBN1	fibrillin 1 [Source:HGNC Symbol;Acc:HGNC:3603]	protein_coding	2.35	6.3	6.41708e-34	2.16256e-30	1.7052e-29	3.24374e-26	1.54	1.13
ENSG00000166148	AVPR1A	arginine vasopressin receptor 1A [Source:HGNC Symbol;Acc:HGNC:895]	protein_coding	1.46	2.16	3.28634e-21	7.38332e-19	2.85581e-21	5.25727e-19	1.3	0.55
ENSG00000166250	CLMP	CXADR like membrane protein [Source:HGNC Symbol;Acc:HGNC:24039]	protein_coding	2.15	3.66	1.08202e-29	1.1515e-26	3.91666e-30	1.46407e-26	1.66	1.15
ENSG00000166482	MFAP4	microfibril associated protein 4 [Source:HGNC Symbol;Acc:HGNC:7035]	protein_coding	1.91	5.84	1.58446e-16	1.60456e-14	1.21439e-21	2.41472e-19	1.24	0.6
ENSG00000166923	GREM1	gremlin 1, DAN family BMP antagonist [Source:HGNC Symbol;Acc:HGNC:2001]	protein_coding	2.69	3.74	9.67961e-19	1.46425e-16	7.72928e-24	2.34625e-21	1.29	1.24
ENSG00000166927	MS4A7	membrane spanning 4-domains A7 [Source:HGNC Symbol;Acc:HGNC:13378]	protein_coding	0.94	3.95	9.26276e-15	6.99725e-13	1.37202e-13	8.64219e-12	0.85	-0.14
ENSG00000166963	MAP1A	microtubule associated protein 1A [Source:HGNC Symbol;Acc:HGNC:6835]	protein_coding	0.8	4.53	1.90202e-08	4.36371e-07	4.37538e-15	3.45359e-13	1.1	0.11
ENSG00000166974	MAPRE2	microtubule associated protein RP/EB family member 2 [Source:HGNC Symbol;Acc:HGNC:6891]	protein_coding	0.83	4.55	1.09496e-17	1.38954e-15	2.38687e-21	4.45143e-19	1.28	0.32
ENSG00000167123	CERCAM	cerebral endothelial cell adhesion molecule [Source:HGNC Symbol;Acc:HGNC:23723]	protein_coding	1.21	6.63	2.53015e-19	4.23974e-17	8.64622e-22	1.7749e-19	1.21	0.22
ENSG00000167208	SNX20	sorting nexin 20 [Source:HGNC Symbol;Acc:HGNC:30390]	protein_coding	0.99	2.12	1.59139e-12	8.04409e-11	6.05214e-11	2.40183e-09	0.82	-0.2
ENSG00000167601	AXL	AXL receptor tyrosine kinase [Source:HGNC Symbol;Acc:HGNC:905]	protein_coding	1.2	5.5	1.43854e-23	4.76842e-21	7.57144e-23	1.95514e-20	1.2	0.3
ENSG00000167613	LAIR1	leukocyte associated immunoglobulin like receptor 1 [Source:HGNC Symbol;Acc:HGNC:6477]	protein_coding	1.11	4.68	4.91684e-19	7.86954e-17	1.10404e-16	1.0863e-14	1.05	0.11
ENSG00000167680	SEMA6B	semaphorin 6B [Source:HGNC Symbol;Acc:HGNC:10739]	protein_coding	1.06	3.18	2.28405e-19	3.85935e-17	2.66245e-16	2.51142e-14	0.95	-0.02
ENSG00000168386	FILIP1L	filamin A interacting protein 1 like [Source:HGNC Symbol;Acc:HGNC:24589]	protein_coding	1.62	5.33	8.6558e-30	9.72335e-27	4.24109e-27	3.10296e-24	1.35	0.65
ENSG00000168405	CMAHP	cytidine monophospho-N-acetylneuraminic acid hydroxylase, pseudogene [Source:HGNC Symbol;Acc:HGNC:2098]	transcribed_unitary_pseudogene	1.16	2.45	9.18801e-15	6.95811e-13	3.17781e-18	3.85854e-16	1.17	0.23
ENSG00000168461	RAB31	RAB31, member RAS oncogene family [Source:HGNC Symbol;Acc:HGNC:9771]	protein_coding	1.48	6.09	2.62651e-36	1.99155e-32	2.00003e-29	3.6474e-26	1.53	0.69
ENSG00000168487	BMP1	bone morphogenetic protein 1 [Source:HGNC Symbol;Acc:HGNC:1067]	protein_coding	0.82	6.05	2.91922e-15	2.38946e-13	4.37538e-15	3.45359e-13	0.97	-0.06
ENSG00000168542	COL3A1	collagen type III alpha 1 chain [Source:HGNC Symbol;Acc:HGNC:2201]	protein_coding	2.57	11.21	1.58689e-33	4.18524e-30	4.47627e-31	5.0776e-27	1.61	1.62
ENSG00000168685	IL7R	interleukin 7 receptor [Source:HGNC Symbol;Acc:HGNC:6024]	protein_coding	2.02	3.38	8.10674e-22	2.03204e-19	1.08439e-20	1.83089e-18	1.09	0.48
ENSG00000169071	ROR2	receptor tyrosine kinase like orphan receptor 2 [Source:HGNC Symbol;Acc:HGNC:10257]	protein_coding	1.11	4.6	5.50397e-10	1.73891e-08	1.77944e-18	2.2417e-16	1.13	0.22
ENSG00000169184	MN1	MN1 proto-oncogene, transcriptional regulator [Source:HGNC Symbol;Acc:HGNC:7180]	protein_coding	1.76	3.88	4.30532e-18	5.81649e-16	2.8262e-22	6.45141e-20	1.18	0.49
ENSG00000169508	GPR183	G protein-coupled receptor 183 [Source:HGNC Symbol;Acc:HGNC:3128]	protein_coding	1.25	3.41	3.97927e-16	3.75985e-14	2.0558e-14	1.46103e-12	0.85	-0.15
ENSG00000169554	ZEB2	zinc finger E-box binding homeobox 2 [Source:HGNC Symbol;Acc:HGNC:14881]	protein_coding	1.47	4.59	6.50839e-33	1.41e-29	5.8831e-28	5.16518e-25	1.42	0.56
ENSG00000169744	LDB2	LIM domain binding 2 [Source:HGNC Symbol;Acc:HGNC:6533]	protein_coding	1.02	3.17	7.2016e-19	1.12301e-16	2.00176e-22	4.7401e-20	1.28	0.2
ENSG00000170323	FABP4	fatty acid binding protein 4 [Source:HGNC Symbol;Acc:HGNC:3559]	protein_coding	4.7	3.49	2.86538e-21	6.48559e-19	4.42856e-20	6.68596e-18	0.99	0.21
ENSG00000170801	HTRA3	HtrA serine peptidase 3 [Source:HGNC Symbol;Acc:HGNC:30406]	protein_coding	1.83	4.93	4.19179e-21	9.21283e-19	6.23413e-21	1.08466e-18	1.14	0.53
ENSG00000170921	TANC2	tetratricopeptide repeat, ankyrin repeat and coiled-coil containing 2 [Source:HGNC Symbol;Acc:HGNC:30212]	protein_coding	0.81	5.36	1.13602e-12	5.87977e-11	5.81397e-12	2.7353e-10	0.85	-0.18
ENSG00000170961	HAS2	hyaluronan synthase 2 [Source:HGNC Symbol;Acc:HGNC:4819]	protein_coding	1.23	2.67	1.87588e-08	4.307e-07	2.8993e-15	2.35024e-13	1	-0.07
ENSG00000170962	PDGFD	platelet derived growth factor D [Source:HGNC Symbol;Acc:HGNC:30620]	protein_coding	1.31	3.99	1.69434e-14	1.23088e-12	7.58831e-17	7.62411e-15	1.05	0.21
ENSG00000170989	S1PR1	sphingosine-1-phosphate receptor 1 [Source:HGNC Symbol;Acc:HGNC:3165]	protein_coding	0.95	3.38	3.69378e-15	2.97168e-13	7.51279e-14	4.90549e-12	0.92	-0.09
ENSG00000171115	GIMAP8	GTPase, IMAP family member 8 [Source:HGNC Symbol;Acc:HGNC:21792]	protein_coding	1.07	2.2	1.71175e-18	2.48409e-16	4.98116e-14	3.36408e-12	0.98	-0.01
ENSG00000171310	CHST11	carbohydrate sulfotransferase 11 [Source:HGNC Symbol;Acc:HGNC:17422]	protein_coding	1.3	4.83	2.19645e-23	7.01244e-21	5.20313e-25	2.06203e-22	1.34	0.74
ENSG00000171476	HOPX	HOP homeobox [Source:HGNC Symbol;Acc:HGNC:24961]	protein_coding	1.37	4.69	7.30906e-17	7.86315e-15	2.40259e-15	1.98424e-13	0.97	-0.12
ENSG00000171522	PTGER4	prostaglandin E receptor 4 [Source:HGNC Symbol;Acc:HGNC:9596]	protein_coding	1.09	2.72	4.55674e-17	5.11136e-15	1.45355e-16	1.40358e-14	1	0.03
ENSG00000171812	COL8A2	collagen type VIII alpha 2 chain [Source:HGNC Symbol;Acc:HGNC:2216]	protein_coding	1.06	5.07	4.05284e-09	1.06426e-07	4.66802e-16	4.31059e-14	1.11	0.25
ENSG00000171860	C3AR1	complement C3a receptor 1 [Source:HGNC Symbol;Acc:HGNC:1319]	protein_coding	1.06	4.05	5.8172e-15	4.50091e-13	1.00462e-12	5.37319e-11	0.88	-0.17
ENSG00000171951	SCG2	secretogranin II [Source:HGNC Symbol;Acc:HGNC:10575]	protein_coding	2.47	2.51	4.94684e-23	1.4782e-20	6.43283e-23	1.69958e-20	1.25	0.8
ENSG00000172061	LRRC15	leucine rich repeat containing 15 [Source:HGNC Symbol;Acc:HGNC:20818]	protein_coding	2.82	5.05	8.0774e-17	8.56599e-15	1.13267e-24	4.14354e-22	1.31	1.77
ENSG00000172137	CALB2	calbindin 2 [Source:HGNC Symbol;Acc:HGNC:1435]	protein_coding	1.79	3.33	1.88116e-11	7.94093e-10	1.08541e-17	1.22658e-15	1.07	0.15
ENSG00000172156	CCL11	C-C motif chemokine ligand 11 [Source:HGNC Symbol;Acc:HGNC:10610]	protein_coding	2.11	2.3	1.4134e-13	8.68663e-12	1.47475e-20	2.43945e-18	1.07	0.49
ENSG00000172348	RCAN2	regulator of calcineurin 2 [Source:HGNC Symbol;Acc:HGNC:3041]	protein_coding	1.28	3.39	4.63413e-17	5.18646e-15	2.21339e-19	3.08835e-17	1.14	0.21
ENSG00000172349	IL16	interleukin 16 [Source:HGNC Symbol;Acc:HGNC:5980]	protein_coding	1.27	3.19	1.31304e-23	4.41613e-21	2.55305e-21	4.74584e-19	1.2	0.3
ENSG00000172594	SMPDL3A	sphingomyelin phosphodiesterase acid like 3A [Source:HGNC Symbol;Acc:HGNC:17389]	protein_coding	0.96	2.25	8.5371e-15	6.48136e-13	2.44823e-15	2.01319e-13	0.97	-0.07
ENSG00000172817	CYP7B1	cytochrome P450 family 7 subfamily B member 1 [Source:HGNC Symbol;Acc:HGNC:2652]	protein_coding	1.24	3.11	1.81315e-13	1.0836e-11	3.52295e-18	4.25949e-16	1.03	0.07
ENSG00000172935	MRGPRF	MAS related GPR family member F [Source:HGNC Symbol;Acc:HGNC:24828]	protein_coding	1.33	2.79	1.54144e-17	1.89278e-15	3.42415e-17	3.6457e-15	1.02	0
ENSG00000172965	MIR4435-2HG	MIR4435-2 host gene [Source:HGNC Symbol;Acc:HGNC:35163]	lncRNA	0.88	3.48	2.17117e-20	4.24849e-18	1.10162e-18	1.42234e-16	1.14	0.13
ENSG00000172985	SH3RF3	SH3 domain containing ring finger 3 [Source:HGNC Symbol;Acc:HGNC:24699]	protein_coding	1.21	3.34	2.43988e-16	2.40265e-14	2.05787e-18	2.55857e-16	1.06	0.19
ENSG00000173369	C1QB	complement C1q B chain [Source:HGNC Symbol;Acc:HGNC:1242]	protein_coding	1.06	7.65	5.28072e-15	4.11204e-13	5.35128e-14	3.57596e-12	0.87	-0.2
ENSG00000173372	C1QA	complement C1q A chain [Source:HGNC Symbol;Acc:HGNC:1241]	protein_coding	0.92	6.87	1.64204e-12	8.27294e-11	2.85323e-12	1.41467e-10	0.85	-0.19
ENSG00000173391	OLR1	oxidized low density lipoprotein receptor 1 [Source:HGNC Symbol;Acc:HGNC:8133]	protein_coding	1.22	3.75	5.96496e-14	3.9202e-12	2.04212e-12	1.03499e-10	0.94	-0.17
ENSG00000173641	HSPB7	heat shock protein family B (small) member 7 [Source:HGNC Symbol;Acc:HGNC:5249]	protein_coding	2.12	2.52	1.23858e-23	4.19733e-21	1.86806e-22	4.46051e-20	1.13	0.45
ENSG00000173706	HEG1	heart development protein with EGF like domains 1 [Source:HGNC Symbol;Acc:HGNC:29227]	protein_coding	1.42	6.36	1.88089e-22	5.28216e-20	2.4451e-20	3.8021e-18	1.1	0.15
ENSG00000173918	C1QTNF1	C1q and TNF related 1 [Source:HGNC Symbol;Acc:HGNC:14324]	protein_coding	1.39	5.33	1.09621e-21	2.68128e-19	1.48806e-21	2.89831e-19	1.27	0.39
ENSG00000174099	MSRB3	methionine sulfoxide reductase B3 [Source:HGNC Symbol;Acc:HGNC:27375]	protein_coding	1.47	4.3	1.65336e-23	5.36324e-21	1.22193e-25	5.4908e-23	1.33	0.72
ENSG00000174348	PODN	podocan [Source:HGNC Symbol;Acc:HGNC:23174]	protein_coding	2.14	4.63	8.16235e-23	2.38042e-20	4.07564e-25	1.68542e-22	1.33	0.77
ENSG00000174600	CMKLR1	chemerin chemokine-like receptor 1 [Source:HGNC Symbol;Acc:HGNC:2121]	protein_coding	1.33	3.03	2.75618e-19	4.58054e-17	2.27065e-15	1.88345e-13	0.99	0.03
ENSG00000174705	SH3PXD2B	SH3 and PX domains 2B [Source:HGNC Symbol;Acc:HGNC:29242]	protein_coding	1.1	6.26	8.93255e-22	2.22069e-19	1.55671e-21	3.0013e-19	1.25	0.27
ENSG00000174749	FAM241A	family with sequence similarity 241 member A [Source:HGNC Symbol;Acc:HGNC:26813]	protein_coding	0.94	2.13	4.61425e-14	3.11693e-12	1.4804e-14	1.06806e-12	0.94	-0.01
ENSG00000174807	CD248	CD248 molecule [Source:HGNC Symbol;Acc:HGNC:18219]	protein_coding	1.85	5.04	2.82207e-25	1.26466e-22	2.22706e-24	7.74962e-22	1.27	0.59
ENSG00000175356	SCUBE2	signal peptide, CUB domain and EGF like domain containing 2 [Source:HGNC Symbol;Acc:HGNC:30425]	protein_coding	1.1	2.72	2.36027e-09	6.48432e-08	2.81301e-13	1.67048e-11	0.83	-0.12
ENSG00000175489	LRRC25	leucine rich repeat containing 25 [Source:HGNC Symbol;Acc:HGNC:29806]	protein_coding	0.96	3.22	4.46054e-15	3.53233e-13	1.97471e-12	1.00439e-10	0.86	-0.17
ENSG00000175600	SUGCT	succinyl-CoA:glutarate-CoA transferase [Source:HGNC Symbol;Acc:HGNC:16001]	protein_coding	1.88	2.65	8.9491e-23	2.59738e-20	1.0133e-21	2.05061e-19	1.13	0.58
ENSG00000176014	TUBB6	tubulin beta 6 class V [Source:HGNC Symbol;Acc:HGNC:20776]	protein_coding	1.04	5.76	4.82547e-18	6.44743e-16	3.1129e-18	3.78779e-16	1.13	0.14
ENSG00000176170	SPHK1	sphingosine kinase 1 [Source:HGNC Symbol;Acc:HGNC:11240]	protein_coding	1.64	3.7	2.3672e-21	5.43918e-19	3.80128e-26	2.06602e-23	1.47	0.8
ENSG00000176788	BASP1	brain abundant membrane attached signal protein 1 [Source:HGNC Symbol;Acc:HGNC:957]	protein_coding	1.62	5.4	8.19481e-19	1.26167e-16	1.86409e-21	3.546e-19	1.32	0.7
ENSG00000176971	FIBIN	fin bud initiation factor homolog [Source:HGNC Symbol;Acc:HGNC:33747]	protein_coding	1.03	4.09	1.92236e-09	5.39862e-08	4.64887e-13	2.65567e-11	0.97	-0.05
ENSG00000177363	LRRN4CL	LRRN4 C-terminal like [Source:HGNC Symbol;Acc:HGNC:33724]	protein_coding	1.23	2.08	3.17532e-13	1.824e-11	1.57208e-16	1.51291e-14	1.02	-0.03
ENSG00000177374	HIC1	HIC ZBTB transcriptional repressor 1 [Source:HGNC Symbol;Acc:HGNC:4909]	protein_coding	1.72	3.95	2.35238e-30	3.10208e-27	1.56574e-27	1.31403e-24	1.53	0.75
ENSG00000177464	GPR4	G protein-coupled receptor 4 [Source:HGNC Symbol;Acc:HGNC:4497]	protein_coding	1	2.33	4.11771e-21	9.11607e-19	1.76008e-20	2.83741e-18	1.18	0.21
ENSG00000177469	CAVIN1	caveolae associated protein 1 [Source:HGNC Symbol;Acc:HGNC:9688]	protein_coding	1.27	7.43	4.42128e-22	1.15601e-19	1.13473e-21	2.27217e-19	1.25	0.2
ENSG00000177575	CD163	CD163 molecule [Source:HGNC Symbol;Acc:HGNC:1631]	protein_coding	1.49	5.19	8.71321e-18	1.12217e-15	1.88251e-13	1.16016e-11	0.82	-0.17
ENSG00000178573	MAF	MAF bZIP transcription factor [Source:HGNC Symbol;Acc:HGNC:6776]	protein_coding	1.04	5.26	7.76327e-17	8.29084e-15	4.01252e-19	5.49129e-17	1.17	0.26
ENSG00000178726	THBD	thrombomodulin [Source:HGNC Symbol;Acc:HGNC:11784]	protein_coding	1.25	3.91	4.43713e-13	2.48988e-11	6.3461e-15	4.90731e-13	0.89	-0.11
ENSG00000178882	RFLNA	refilin A [Source:HGNC Symbol;Acc:HGNC:27051]	protein_coding	2.14	2.92	3.90123e-32	6.96026e-29	2.05386e-29	3.6474e-26	1.55	1.1
ENSG00000179542	SLITRK4	SLIT and NTRK like family member 4 [Source:HGNC Symbol;Acc:HGNC:23502]	protein_coding	1.08	2.36	1.46859e-07	2.76833e-06	6.39888e-14	4.22652e-12	0.97	-0.13
ENSG00000179954	SSC5D	scavenger receptor cysteine rich family member with 5 domains [Source:HGNC Symbol;Acc:HGNC:26641]	protein_coding	1.92	4.78	1.3177e-23	4.41613e-21	4.57386e-24	1.46641e-21	1.26	0.69
ENSG00000180447	GAS1	growth arrest specific 1 [Source:HGNC Symbol;Acc:HGNC:4165]	protein_coding	0.9	6.73	5.13919e-09	1.32544e-07	1.80974e-14	1.29746e-12	0.94	-0.05
ENSG00000180730	SHISA2	shisa family member 2 [Source:HGNC Symbol;Acc:HGNC:20366]	protein_coding	2.14	2.4	5.95484e-19	9.40679e-17	2.28207e-21	4.28399e-19	1.17	0.4
ENSG00000181104	F2R	coagulation factor II thrombin receptor [Source:HGNC Symbol;Acc:HGNC:3537]	protein_coding	1.3	5.15	9.97465e-16	8.85889e-14	1.10935e-21	2.22916e-19	1.28	0.54
ENSG00000181458	TMEM45A	transmembrane protein 45A [Source:HGNC Symbol;Acc:HGNC:25480]	protein_coding	1.29	4.07	7.88848e-19	1.21913e-16	2.89181e-22	6.57489e-20	1.25	0.31
ENSG00000181804	SLC9A9	solute carrier family 9 member A9 [Source:HGNC Symbol;Acc:HGNC:20653]	protein_coding	1.15	2.29	3.07897e-22	8.22776e-20	4.328e-18	5.08211e-16	1.09	0.12
ENSG00000182326	C1S	complement C1s [Source:HGNC Symbol;Acc:HGNC:1247]	protein_coding	1.02	8.01	2.44958e-12	1.18589e-10	8.6282e-16	7.63402e-14	1	-0.02
ENSG00000182492	BGN	biglycan [Source:HGNC Symbol;Acc:HGNC:1044]	protein_coding	1.86	9.26	2.26384e-33	5.49297e-30	1.87548e-28	1.946e-25	1.43	0.83
ENSG00000182667	NTM	neurotrimin [Source:HGNC Symbol;Acc:HGNC:17941]	protein_coding	2.49	3.45	2.38913e-18	3.39402e-16	7.63138e-26	3.72286e-23	1.37	1.26
ENSG00000182963	GJC1	gap junction protein gamma 1 [Source:HGNC Symbol;Acc:HGNC:4280]	protein_coding	1.42	2.61	2.50462e-21	5.73322e-19	4.26827e-22	9.47788e-20	1.23	0.44
ENSG00000183098	GPC6	glypican 6 [Source:HGNC Symbol;Acc:HGNC:4454]	protein_coding	1.33	3.84	3.30454e-13	1.89286e-11	1.10404e-16	1.0863e-14	1.02	-0.09
ENSG00000183160	TMEM119	transmembrane protein 119 [Source:HGNC Symbol;Acc:HGNC:27884]	protein_coding	2.2	3.91	3.72952e-28	2.93808e-25	6.63894e-25	2.52581e-22	1.29	0.94
ENSG00000183386	FHL3	four and a half LIM domains 3 [Source:HGNC Symbol;Acc:HGNC:3704]	protein_coding	0.88	5.32	4.21077e-15	3.34764e-13	2.08595e-21	3.95484e-19	1.34	0.24
ENSG00000183496	MEX3B	mex-3 RNA binding family member B [Source:HGNC Symbol;Acc:HGNC:25297]	protein_coding	1.36	2.07	1.83295e-18	2.64731e-16	1.70696e-18	2.15515e-16	1.1	0.2
ENSG00000183580	FBXL7	F-box and leucine rich repeat protein 7 [Source:HGNC Symbol;Acc:HGNC:13604]	protein_coding	0.91	4.36	3.81152e-10	1.24171e-08	1.90949e-12	9.76442e-11	0.85	-0.15
ENSG00000183688	RFLNB	refilin B [Source:HGNC Symbol;Acc:HGNC:28705]	protein_coding	1.37	3.61	9.23921e-27	5.66111e-24	4.60532e-25	1.85082e-22	1.43	0.45
ENSG00000183722	LHFPL6	LHFPL tetraspan subfamily member 6 [Source:HGNC Symbol;Acc:HGNC:6586]	protein_coding	1.43	4.26	8.82157e-25	3.54382e-22	1.39856e-23	4.03097e-21	1.3	0.48
ENSG00000183801	OLFML1	olfactomedin like 1 [Source:HGNC Symbol;Acc:HGNC:24473]	protein_coding	1.6	3.81	6.62442e-24	2.34993e-21	7.0847e-26	3.54658e-23	1.37	0.76
ENSG00000184254	ALDH1A3	aldehyde dehydrogenase 1 family member A3 [Source:HGNC Symbol;Acc:HGNC:409]	protein_coding	1.61	2.68	1.6086e-23	5.24612e-21	2.13336e-21	4.03134e-19	1.17	0.26
ENSG00000184304	PRKD1	protein kinase D1 [Source:HGNC Symbol;Acc:HGNC:9407]	protein_coding	1.11	2.98	4.39746e-17	4.94898e-15	5.06305e-19	6.78258e-17	1.1	0.17
ENSG00000184347	SLIT3	slit guidance ligand 3 [Source:HGNC Symbol;Acc:HGNC:11087]	protein_coding	0.95	5.61	2.80086e-06	3.87458e-05	6.55644e-13	3.61859e-11	0.95	-0.09
ENSG00000184588	PDE4B	phosphodiesterase 4B [Source:HGNC Symbol;Acc:HGNC:8781]	protein_coding	0.97	3.33	3.86207e-10	1.25616e-08	4.04909e-13	2.34117e-11	0.92	-0.04
ENSG00000185070	FLRT2	fibronectin leucine rich transmembrane protein 2 [Source:HGNC Symbol;Acc:HGNC:3761]	protein_coding	1.3	3.82	1.33729e-12	6.82254e-11	1.58601e-15	1.34488e-13	0.94	-0.03
ENSG00000185532	PRKG1	protein kinase cGMP-dependent 1 [Source:HGNC Symbol;Acc:HGNC:9414]	protein_coding	1.56	2.21	3.51072e-21	7.8583e-19	4.83581e-25	1.92986e-22	1.47	0.81
ENSG00000185565	LSAMP	limbic system associated membrane protein [Source:HGNC Symbol;Acc:HGNC:6705]	protein_coding	1.91	2.28	5.1161e-18	6.808e-16	1.44417e-20	2.39582e-18	1.26	0.42
ENSG00000186469	GNG2	G protein subunit gamma 2 [Source:HGNC Symbol;Acc:HGNC:4404]	protein_coding	1.29	3.06	2.36442e-22	6.48986e-20	7.95679e-21	1.37184e-18	1.06	0.16
ENSG00000186594	MIR22HG	MIR22 host gene [Source:HGNC Symbol;Acc:HGNC:28219]	lncRNA	0.93	3.35	2.32674e-15	1.93078e-13	3.5617e-16	3.31581e-14	1.08	0.13
ENSG00000187474	FPR3	formyl peptide receptor 3 [Source:HGNC Symbol;Acc:HGNC:3828]	protein_coding	1.48	4.32	7.08602e-20	1.28694e-17	2.14585e-15	1.78512e-13	1.02	-0.1
ENSG00000187479	C11orf96	chromosome 11 open reading frame 96 [Source:HGNC Symbol;Acc:HGNC:38675]	protein_coding	1.21	4.49	1.85254e-08	4.25664e-07	2.04212e-12	1.03499e-10	0.93	-0.14
ENSG00000187498	COL4A1	collagen type IV alpha 1 chain [Source:HGNC Symbol;Acc:HGNC:2202]	protein_coding	1.18	8.13	7.93077e-21	1.66464e-18	4.99114e-21	8.8184e-19	1.22	0.25
ENSG00000187688	TRPV2	transient receptor potential cation channel subfamily V member 2 [Source:HGNC Symbol;Acc:HGNC:18082]	protein_coding	0.85	2.76	5.79234e-16	5.31564e-14	5.24008e-16	4.78466e-14	1.05	0.12
ENSG00000188130	MAPK12	mitogen-activated protein kinase 12 [Source:HGNC Symbol;Acc:HGNC:6874]	protein_coding	0.97	2.27	1.5601e-11	6.65512e-10	4.7202e-14	3.21447e-12	0.93	-0.06
ENSG00000196159	FAT4	FAT atypical cadherin 4 [Source:HGNC Symbol;Acc:HGNC:23109]	protein_coding	1.11	2.52	9.24032e-15	6.989e-13	1.53181e-17	1.69742e-15	1.19	0.31
ENSG00000196562	SULF2	sulfatase 2 [Source:HGNC Symbol;Acc:HGNC:20392]	protein_coding	1.33	5.94	1.70921e-16	1.71657e-14	7.87825e-19	1.02882e-16	1.14	0.24
ENSG00000196616	ADH1B	alcohol dehydrogenase 1B (class I), beta polypeptide [Source:HGNC Symbol;Acc:HGNC:250]	protein_coding	3.46	3.79	2.51653e-15	2.06847e-13	3.56574e-14	2.46057e-12	0.91	0.33
ENSG00000196628	TCF4	transcription factor 4 [Source:HGNC Symbol;Acc:HGNC:11634]	protein_coding	1.04	5.54	2.43051e-24	9.10092e-22	7.54756e-24	2.30334e-21	1.32	0.26
ENSG00000196923	PDLIM7	PDZ and LIM domain 7 [Source:HGNC Symbol;Acc:HGNC:22958]	protein_coding	0.93	7.02	1.16143e-17	1.46471e-15	6.10213e-17	6.27453e-15	1.01	0
ENSG00000197093	GAL3ST4	galactose-3-O-sulfotransferase 4 [Source:HGNC Symbol;Acc:HGNC:24145]	protein_coding	1.05	4.13	5.06663e-17	5.62898e-15	1.1269e-15	9.78841e-14	0.88	-0.16
ENSG00000197380	DACT3	dishevelled binding antagonist of beta catenin 3 [Source:HGNC Symbol;Acc:HGNC:30745]	protein_coding	1.9	2.82	5.80981e-30	6.91025e-27	3.70753e-26	2.03443e-23	1.41	0.69
ENSG00000197405	C5AR1	complement C5a receptor 1 [Source:HGNC Symbol;Acc:HGNC:1338]	protein_coding	1.36	4.37	2.39769e-22	6.55152e-20	4.18122e-17	4.39436e-15	1.05	0.13
ENSG00000197594	ENPP1	ectonucleotide pyrophosphatase/phosphodiesterase 1 [Source:HGNC Symbol;Acc:HGNC:3356]	protein_coding	1.63	3.79	1.72898e-20	3.42746e-18	1.90625e-19	2.6994e-17	1.15	0.19
ENSG00000197614	MFAP5	microfibril associated protein 5 [Source:HGNC Symbol;Acc:HGNC:29673]	protein_coding	0.86	5.96	0.00102978	0.00621009	5.44374e-12	2.56959e-10	0.95	-0.15
ENSG00000197766	CFD	complement factor D [Source:HGNC Symbol;Acc:HGNC:2771]	protein_coding	1.69	3.84	7.19356e-21	1.52574e-18	9.24605e-17	9.19257e-15	0.98	-0.03
ENSG00000197859	ADAMTSL2	ADAMTS like 2 [Source:HGNC Symbol;Acc:HGNC:14631]	protein_coding	1.46	2.94	9.28858e-23	2.68307e-20	2.33389e-21	4.36689e-19	1.21	0.33
ENSG00000198018	ENTPD7	ectonucleoside triphosphate diphosphohydrolase 7 [Source:HGNC Symbol;Acc:HGNC:19745]	protein_coding	0.91	3.86	7.19787e-20	1.30335e-17	3.16073e-17	3.38417e-15	1.12	0.08
ENSG00000198682	PAPSS2	3'-phosphoadenosine 5'-phosphosulfate synthase 2 [Source:HGNC Symbol;Acc:HGNC:8604]	protein_coding	1.05	3.97	2.01716e-14	1.45149e-12	1.66718e-16	1.59635e-14	1.06	0.1
ENSG00000198771	RCSD1	RCSD domain containing 1 [Source:HGNC Symbol;Acc:HGNC:28310]	protein_coding	0.9	2.92	2.11563e-16	2.09014e-14	2.74854e-14	1.93408e-12	0.93	-0.07
ENSG00000198795	ZNF521	zinc finger protein 521 [Source:HGNC Symbol;Acc:HGNC:24605]	protein_coding	1.39	3.7	1.80779e-12	9.01812e-11	7.83723e-18	8.98102e-16	1.15	0.11
ENSG00000198873	GRK5	G protein-coupled receptor kinase 5 [Source:HGNC Symbol;Acc:HGNC:4544]	protein_coding	1.08	2.31	1.49606e-19	2.59289e-17	2.18998e-18	2.70514e-16	1.05	0.08
ENSG00000203747	FCGR3A	Fc fragment of IgG receptor IIIa [Source:HGNC Symbol;Acc:HGNC:3619]	protein_coding	1.2	5.58	3.09928e-17	3.58396e-15	1.74492e-14	1.25415e-12	0.77	-0.2
ENSG00000204103	MAFB	MAF bZIP transcription factor B [Source:HGNC Symbol;Acc:HGNC:6408]	protein_coding	1.15	6.19	3.32722e-22	8.81349e-20	1.87987e-20	2.99666e-18	1.06	0.12
ENSG00000204262	COL5A2	collagen type V alpha 2 chain [Source:HGNC Symbol;Acc:HGNC:2210]	protein_coding	2.41	7.6	2.03627e-29	1.99226e-26	1.05555e-29	2.31686e-26	1.55	1.64
ENSG00000204291	COL15A1	collagen type XV alpha 1 chain [Source:HGNC Symbol;Acc:HGNC:2192]	protein_coding	1.06	5.08	2.66269e-14	1.86511e-12	7.69273e-16	6.88102e-14	0.9	0.02
ENSG00000204472	AIF1	allograft inflammatory factor 1 [Source:HGNC Symbol;Acc:HGNC:352]	protein_coding	0.84	4.32	2.06983e-12	1.01912e-10	9.8113e-12	4.44021e-10	0.8	-0.19
ENSG00000204866	IGFL2	IGF like family member 2 [Source:HGNC Symbol;Acc:HGNC:32929]	protein_coding	2.19	2.28	5.36298e-12	2.47015e-10	1.34783e-25	6.00922e-23	1.28	1.82
ENSG00000206384	COL6A6	collagen type VI alpha 6 chain [Source:HGNC Symbol;Acc:HGNC:27023]	protein_coding	1.97	2.38	2.55352e-10	8.6006e-09	4.15365e-18	4.92808e-16	0.87	0.52
ENSG00000206538	VGLL3	vestigial like family member 3 [Source:HGNC Symbol;Acc:HGNC:24327]	protein_coding	2.26	3.36	1.04146e-26	6.25496e-24	7.11328e-29	8.63703e-26	1.53	1.02
ENSG00000211448	DIO2	iodothyronine deiodinase 2 [Source:HGNC Symbol;Acc:HGNC:2884]	protein_coding	1.99	2.78	3.51957e-10	1.15466e-08	7.39711e-19	9.72669e-17	1.01	0.24
ENSG00000211659	IGLV3-25	immunoglobulin lambda variable 3-25 [Source:HGNC Symbol;Acc:HGNC:5908]	IG_V_gene	2.31	4.15	5.96738e-09	1.51267e-07	7.31447e-12	3.38548e-10	0.85	-0.12
ENSG00000211660	IGLV2-23	immunoglobulin lambda variable 2-23 [Source:HGNC Symbol;Acc:HGNC:5890]	IG_V_gene	1.45	4.48	0.000433211	0.00300636	5.11681e-14	3.43941e-12	0.83	-0.13
ENSG00000211668	IGLV2-11	immunoglobulin lambda variable 2-11 [Source:HGNC Symbol;Acc:HGNC:5887]	IG_V_gene	3.3	4.2	1.41838e-14	1.04037e-12	6.32584e-13	3.50829e-11	0.84	0.08
ENSG00000211673	IGLV3-1	immunoglobulin lambda variable 3-1 [Source:HGNC Symbol;Acc:HGNC:5896]	IG_V_gene	2.65	5.28	8.01188e-10	2.44099e-08	1.35093e-14	9.83356e-13	0.97	0.3
ENSG00000211896	IGHG1	immunoglobulin heavy constant gamma 1 (G1m marker) [Source:HGNC Symbol;Acc:HGNC:5525]	IG_C_gene	2.16	9.57	8.77861e-09	2.14635e-07	1.66909e-12	8.60448e-11	0.84	-0.05
ENSG00000211897	IGHG3	immunoglobulin heavy constant gamma 3 (G3m marker) [Source:HGNC Symbol;Acc:HGNC:5527]	IG_C_gene	2.26	5.98	1.51336e-10	5.30026e-09	1.05269e-13	6.7273e-12	0.87	-0.19
ENSG00000211933	IGHV6-1	immunoglobulin heavy variable 6-1 [Source:HGNC Symbol;Acc:HGNC:5662]	IG_V_gene	4.72	3.52	3.75849e-19	6.14699e-17	2.25263e-15	1.87122e-13	0.83	0.31
ENSG00000211945	IGHV1-18	immunoglobulin heavy variable 1-18 [Source:HGNC Symbol;Acc:HGNC:5549]	IG_V_gene	2.87	4.17	6.10838e-13	3.33214e-11	5.76915e-16	5.24258e-14	0.93	0.09
ENSG00000211956	IGHV4-34	immunoglobulin heavy variable 4-34 [Source:HGNC Symbol;Acc:HGNC:5650]	IG_V_gene	3.5	3.04	6.68791e-17	7.30364e-15	3.40312e-13	1.99114e-11	0.88	0.01
ENSG00000211962	IGHV1-46	immunoglobulin heavy variable 1-46 [Source:HGNC Symbol;Acc:HGNC:5554]	IG_V_gene	2.1	2.98	2.12555e-07	3.85779e-06	5.32807e-14	3.573e-12	0.88	-0.09
ENSG00000211966	IGHV5-51	immunoglobulin heavy variable 5-51 [Source:HGNC Symbol;Acc:HGNC:5659]	IG_V_gene	2.73	4.44	1.87262e-10	6.44681e-09	1.87755e-12	9.61831e-11	0.92	-0.13
ENSG00000213190	MLLT11	MLLT11 transcription factor 7 cofactor [Source:HGNC Symbol;Acc:HGNC:16997]	protein_coding	1.01	2.64	7.18123e-13	3.87212e-11	8.69036e-15	6.53414e-13	0.95	0
ENSG00000213949	ITGA1	integrin subunit alpha 1 [Source:HGNC Symbol;Acc:HGNC:6134]	protein_coding	0.92	4.76	3.11192e-20	5.95486e-18	2.07619e-19	2.91832e-17	1.2	0.15
ENSG00000214548	MEG3	maternally expressed 3 [Source:HGNC Symbol;Acc:HGNC:14575]	lncRNA	1.16	4.98	1.47167e-08	3.44679e-07	1.27191e-11	5.60073e-10	0.98	-0.16
ENSG00000218336	TENM3	teneurin transmembrane protein 3 [Source:HGNC Symbol;Acc:HGNC:29944]	protein_coding	1.94	3.72	4.56934e-12	2.13049e-10	4.77371e-21	8.51332e-19	1.26	0.63
ENSG00000219438	TAFA5	TAFA chemokine like family member 5 [Source:HGNC Symbol;Acc:HGNC:21592]	protein_coding	1.07	2.5	7.45307e-08	1.5055e-06	5.52236e-13	3.10187e-11	0.97	-0.08
ENSG00000221955	SLC12A8	solute carrier family 12 member 8 [Source:HGNC Symbol;Acc:HGNC:15595]	protein_coding	1.22	5.19	1.42228e-23	4.7404e-21	2.61087e-20	4.02696e-18	1.25	0.36
ENSG00000225614	ZNF469	zinc finger protein 469 [Source:HGNC Symbol;Acc:HGNC:23216]	protein_coding	1.83	5.26	1.19575e-21	2.90136e-19	1.1768e-22	2.85777e-20	1.22	0.66
ENSG00000225968	ELFN1	extracellular leucine rich repeat and fibronectin type III domain containing 1 [Source:HGNC Symbol;Acc:HGNC:33154]	protein_coding	1.17	2.25	4.49722e-13	2.51894e-11	3.98624e-18	4.7492e-16	1.14	0.23
ENSG00000230630	DNM3OS	DNM3 opposite strand/antisense RNA [Source:HGNC Symbol;Acc:HGNC:41228]	lncRNA	1.61	2.18	1.89534e-22	5.29822e-20	3.26555e-23	8.91668e-21	1.23	0.26
ENSG00000233608	TWIST2	twist family bHLH transcription factor 2 [Source:HGNC Symbol;Acc:HGNC:20670]	protein_coding	1.57	2.74	2.45811e-11	1.01504e-09	4.99705e-18	5.84368e-16	1.12	0.39
ENSG00000234456	MAGI2-AS3	MAGI2 antisense RNA 3 [Source:HGNC Symbol;Acc:HGNC:40862]	lncRNA	0.88	3.57	4.48886e-07	7.57636e-06	1.30233e-14	9.50398e-13	1.07	0.08
ENSG00000235568	NFAM1	NFAT activating protein with ITAM motif 1 [Source:HGNC Symbol;Acc:HGNC:29872]	protein_coding	1.02	2.99	3.83808e-14	2.61887e-12	1.90285e-11	8.14031e-10	0.86	-0.11
ENSG00000240184	PCDHGC3	protocadherin gamma subfamily C, 3 [Source:HGNC Symbol;Acc:HGNC:8716]	protein_coding	1.07	3.91	9.47675e-12	4.17472e-10	2.282e-13	1.37663e-11	0.91	-0.12
ENSG00000240204	SMKR1	small lysine rich protein 1 [Source:HGNC Symbol;Acc:HGNC:43561]	protein_coding	-1.08	2.79	2.87569e-12	1.38006e-10	1.56029e-12	8.08741e-11	0.88	-0.07
ENSG00000240864	IGKV1-16	immunoglobulin kappa variable 1-16 [Source:HGNC Symbol;Acc:HGNC:5732]	IG_V_gene	2.4	2.48	9.0573e-09	2.20649e-07	3.25283e-14	2.26106e-12	0.91	-0.17
ENSG00000243742	RPLP0P2	ribosomal protein lateral stalk subunit P0 pseudogene 2 [Source:HGNC Symbol;Acc:HGNC:17960]	transcribed_processed_pseudogene	1.24	2.26	6.22108e-17	6.82407e-15	1.08252e-16	1.07066e-14	0.94	0.06
ENSG00000244486	SCARF2	scavenger receptor class F member 2 [Source:HGNC Symbol;Acc:HGNC:19869]	protein_coding	1.3	5.27	1.52499e-20	3.07328e-18	4.36026e-24	1.42189e-21	1.39	0.5
ENSG00000249992	TMEM158	transmembrane protein 158 [Source:HGNC Symbol;Acc:HGNC:30293]	protein_coding	1.93	4.73	7.55976e-19	1.17283e-16	8.70494e-24	2.57395e-21	1.31	0.88
ENSG00000261371	PECAM1	platelet and endothelial cell adhesion molecule 1 [Source:HGNC Symbol;Acc:HGNC:8823]	protein_coding	1.01	5.8	1.17799e-23	4.03825e-21	9.80567e-20	1.44971e-17	1.19	0.1
ENSG00000266074	BAHCC1	BAH domain and coiled-coil containing 1 [Source:HGNC Symbol;Acc:HGNC:29279]	protein_coding	0.92	3.13	2.84724e-06	3.9271e-05	8.69036e-15	6.53414e-13	1.08	0.21
ENSG00000267128	RNF157-AS1	RNF157 antisense RNA 1 [Source:HGNC Symbol;Acc:HGNC:44127]	lncRNA	-0.91	3.19	5.82935e-10	1.82743e-08	1.27191e-11	5.60073e-10	0.9	-0.19
ENSG00000276775	IGHV4-4	immunoglobulin heavy variable 4-4 [Source:HGNC Symbol;Acc:HGNC:5652]	IG_V_gene	1.85	3.66	0.000225139	0.00172938	6.43168e-15	4.96675e-13	0.89	-0.1
ENSG00000277443	MARCKS	myristoylated alanine rich protein kinase C substrate [Source:HGNC Symbol;Acc:HGNC:6759]	protein_coding	1.25	7.17	1.90131e-35	1.04849e-31	2.12941e-27	1.66467e-24	1.42	0.44
ENSG00000280734	LINC01232	long intergenic non-protein coding RNA 1232 [Source:HGNC Symbol;Acc:HGNC:49755]	lncRNA	-1	3.28	1.84042e-10	6.34679e-09	3.31434e-12	1.61937e-10	0.9	-0.16
ENSG00000283632	EXOC3L2	exocyst complex component 3 like 2 [Source:HGNC Symbol;Acc:HGNC:30162]	protein_coding	0.86	2.53	5.78621e-13	3.17066e-11	6.31158e-12	2.95722e-10	0.74	-0.19

## Sheet: 7) D vs P
ensembl_gene_id	external_gene_name	description	gene_biotype	logFC	logCPM	QLF_pvalue	QLF_FDR	MW_pvalue	MW_FDR	n_score	b_score
ENSG00000012779	ALOX5	arachidonate 5-lipoxygenase [Source:HGNC Symbol;Acc:HGNC:435]	protein_coding	-1.22	4.33	2.33895e-13	1.67011e-11	1.14795e-13	2.60358e-11	0.85	-0.15
ENSG00000013364	MVP	major vault protein [Source:HGNC Symbol;Acc:HGNC:7531]	protein_coding	-1.05	6.77	1.60112e-22	1.49421e-19	2.00999e-21	1.44169e-17	1.28	0.27
ENSG00000021355	SERPINB1	serpin family B member 1 [Source:HGNC Symbol;Acc:HGNC:3311]	protein_coding	-0.97	6.21	1.41652e-15	1.77533e-13	3.94003e-14	1.06643e-11	0.83	-0.14
ENSG00000025708	TYMP	thymidine phosphorylase [Source:HGNC Symbol;Acc:HGNC:3148]	protein_coding	-0.99	4.94	5.45601e-12	2.71726e-10	1.74688e-12	2.56363e-10	0.85	-0.08
ENSG00000065600	PACC1	proton activated chloride channel 1 [Source:HGNC Symbol;Acc:HGNC:25593]	protein_coding	0.81	3.51	7.61532e-15	7.87502e-13	1.55119e-12	2.33007e-10	0.83	-0.07
ENSG00000067445	TRO	trophinin [Source:HGNC Symbol;Acc:HGNC:12326]	protein_coding	1.42	4.79	8.3551e-19	2.61248e-16	1.39543e-19	2.85142e-16	1.11	0.19
ENSG00000069399	BCL3	BCL3 transcription coactivator [Source:HGNC Symbol;Acc:HGNC:998]	protein_coding	-1.02	6.72	4.58359e-14	3.93825e-12	9.2256e-14	2.21496e-11	0.89	-0.19
ENSG00000072422	RHOBTB1	Rho related BTB domain containing 1 [Source:HGNC Symbol;Acc:HGNC:18738]	protein_coding	1.01	3.9	4.58232e-16	6.51841e-14	2.26143e-15	8.48124e-13	1.01	0.01
ENSG00000074416	MGLL	monoglyceride lipase [Source:HGNC Symbol;Acc:HGNC:17038]	protein_coding	-1.56	5.7	3.5609e-21	2.34787e-18	1.37152e-15	5.78669e-13	0.97	-0.1
ENSG00000074527	NTN4	netrin 4 [Source:HGNC Symbol;Acc:HGNC:13658]	protein_coding	-1.49	5.34	7.70343e-16	1.03612e-13	1.4664e-15	6.01026e-13	1.01	0.06
ENSG00000081320	STK17B	serine/threonine kinase 17b [Source:HGNC Symbol;Acc:HGNC:11396]	protein_coding	-1.03	5.24	2.97155e-16	4.418e-14	7.29272e-14	1.78831e-11	0.91	-0.12
ENSG00000081923	ATP8B1	ATPase phospholipid transporting 8B1 [Source:HGNC Symbol;Acc:HGNC:3706]	protein_coding	-1.06	5.14	1.00439e-17	2.16051e-15	1.07409e-17	9.7829e-15	0.96	-0.05
ENSG00000084710	EFR3B	EFR3 homolog B [Source:HGNC Symbol;Acc:HGNC:29155]	protein_coding	1.79	2.56	4.31093e-25	1.18864e-21	1.1929e-18	1.59186e-15	1.07	0.1
ENSG00000085117	CD82	CD82 molecule [Source:HGNC Symbol;Acc:HGNC:6210]	protein_coding	-1.1	6.34	2.65825e-16	4.00123e-14	8.14811e-16	3.83235e-13	0.83	-0.16
ENSG00000088325	TPX2	TPX2 microtubule nucleation factor [Source:HGNC Symbol;Acc:HGNC:1249]	protein_coding	0.8	6.98	2.02258e-12	1.14663e-10	5.98474e-12	7.29109e-10	0.81	-0.17
ENSG00000095383	TBC1D2	TBC1 domain family member 2 [Source:HGNC Symbol;Acc:HGNC:18026]	protein_coding	-1.16	4.73	6.27331e-17	1.10944e-14	2.58238e-15	9.62206e-13	0.92	-0.18
ENSG00000099256	PRTFDC1	phosphoribosyl transferase domain containing 1 [Source:HGNC Symbol;Acc:HGNC:23333]	protein_coding	1.49	3.91	5.28242e-21	3.17259e-18	2.19374e-19	3.93373e-16	1.08	0.13
ENSG00000100647	SUSD6	sushi domain containing 6 [Source:HGNC Symbol;Acc:HGNC:19956]	protein_coding	-0.83	6.03	1.70754e-14	1.62096e-12	1.8287e-13	3.97473e-11	0.91	-0.13
ENSG00000101003	GINS1	GINS complex subunit 1 [Source:HGNC Symbol;Acc:HGNC:28980]	protein_coding	0.8	4.66	7.52601e-16	1.01677e-13	4.76506e-14	1.25424e-11	0.9	-0.08
ENSG00000101213	PTK6	protein tyrosine kinase 6 [Source:HGNC Symbol;Acc:HGNC:9617]	protein_coding	-2.29	2.77	5.8212e-21	3.39533e-18	1.33215e-16	9.20965e-14	0.97	-0.09
ENSG00000104361	NIPAL2	NIPA like domain containing 2 [Source:HGNC Symbol;Acc:HGNC:25854]	protein_coding	-1.29	4.78	3.44964e-19	1.23819e-16	3.89613e-20	1.17665e-16	1.1	0.25
ENSG00000105643	ARRDC2	arrestin domain containing 2 [Source:HGNC Symbol;Acc:HGNC:25225]	protein_coding	-0.81	4.29	1.12401e-09	3.06302e-08	3.08566e-13	6.10545e-11	0.91	-0.2
ENSG00000106351	AGFG2	ArfGAP with FG repeats 2 [Source:HGNC Symbol;Acc:HGNC:5177]	protein_coding	-0.91	5.51	2.96721e-18	7.72493e-16	1.09349e-17	9.80403e-15	0.96	-0.01
ENSG00000106484	MEST	mesoderm specific transcript [Source:HGNC Symbol;Acc:HGNC:7028]	protein_coding	1.46	7.84	2.15507e-14	1.99888e-12	3.77643e-15	1.32131e-12	1.03	0.11
ENSG00000107443	CCNJ	cyclin J [Source:HGNC Symbol;Acc:HGNC:23434]	protein_coding	0.86	3.31	3.20947e-16	4.73299e-14	2.16711e-13	4.50546e-11	0.86	-0.08
ENSG00000107738	VSIR	V-set immunoregulatory receptor [Source:HGNC Symbol;Acc:HGNC:30085]	protein_coding	-1.3	5.52	3.39108e-20	1.55836e-17	2.85784e-17	2.3766e-14	0.94	-0.03
ENSG00000108639	SYNGR2	synaptogyrin 2 [Source:HGNC Symbol;Acc:HGNC:11499]	protein_coding	-0.83	8.17	5.82831e-15	6.26853e-13	6.6364e-14	1.65567e-11	0.74	-0.19
ENSG00000108830	RND2	Rho family GTPase 2 [Source:HGNC Symbol;Acc:HGNC:18315]	protein_coding	1.32	2.96	1.06789e-12	6.5104e-11	1.2198e-15	5.30253e-13	0.96	-0.06
ENSG00000108852	MPP2	membrane palmitoylated protein 2 [Source:HGNC Symbol;Acc:HGNC:7220]	protein_coding	1.58	2.43	1.68765e-19	6.4793e-17	1.78677e-16	1.1338e-13	0.99	-0.07
ENSG00000108947	EFNB3	ephrin B3 [Source:HGNC Symbol;Acc:HGNC:3228]	protein_coding	1.29	4.25	4.7342e-13	3.17322e-11	1.0454e-13	2.44842e-11	0.95	-0.08
ENSG00000109452	INPP4B	inositol polyphosphate-4-phosphatase type II B [Source:HGNC Symbol;Acc:HGNC:6075]	protein_coding	-1.13	2.55	1.1273e-12	6.81777e-11	5.17669e-12	6.45747e-10	0.83	-0.19
ENSG00000110057	UNC93B1	unc-93 homolog B1, TLR signaling regulator [Source:HGNC Symbol;Acc:HGNC:13481]	protein_coding	-0.97	6.95	3.66979e-19	1.28676e-16	6.52895e-17	4.92945e-14	0.94	-0.01
ENSG00000110628	SLC22A18	solute carrier family 22 member 18 [Source:HGNC Symbol;Acc:HGNC:10964]	protein_coding	-1.04	5.23	5.22932e-15	5.67461e-13	5.98031e-15	1.96089e-12	0.91	-0.2
ENSG00000111247	RAD51AP1	RAD51 associated protein 1 [Source:HGNC Symbol;Acc:HGNC:16956]	protein_coding	0.86	4.44	8.79365e-14	6.98415e-12	1.19368e-11	1.31215e-09	0.83	-0.17
ENSG00000111602	TIMELESS	timeless circadian regulator [Source:HGNC Symbol;Acc:HGNC:11813]	protein_coding	0.96	5.86	2.74261e-17	5.36952e-15	1.97555e-13	4.18298e-11	0.93	-0.13
ENSG00000111752	PHC1	polyhomeotic homolog 1 [Source:HGNC Symbol;Acc:HGNC:3182]	protein_coding	0.91	4.91	6.73568e-15	7.13065e-13	1.41869e-12	2.16506e-10	0.94	-0.16
ENSG00000112096	SOD2	superoxide dismutase 2 [Source:HGNC Symbol;Acc:HGNC:11180]	protein_coding	-1.25	7.45	1.84882e-18	5.12097e-16	6.17916e-15	2.01458e-12	0.82	-0.15
ENSG00000112299	VNN1	vanin 1 [Source:HGNC Symbol;Acc:HGNC:12705]	protein_coding	-3.2	2.68	2.77329e-23	3.54144e-20	2.02452e-20	6.83347e-17	0.99	0.17
ENSG00000112394	SLC16A10	solute carrier family 16 member 10 [Source:HGNC Symbol;Acc:HGNC:17027]	protein_coding	1.61	2.44	1.00211e-18	3.03939e-16	2.30483e-13	4.75732e-11	0.89	-0.13
ENSG00000115107	STEAP3	STEAP3 metalloreductase [Source:HGNC Symbol;Acc:HGNC:24592]	protein_coding	-1.03	5.07	1.38562e-12	8.22424e-11	1.72622e-16	1.12559e-13	0.88	-0.1
ENSG00000116133	DHCR24	24-dehydrocholesterol reductase [Source:HGNC Symbol;Acc:HGNC:2859]	protein_coding	-0.9	9.22	2.59545e-11	1.08206e-09	3.65094e-13	7.05369e-11	0.84	-0.2
ENSG00000117122	MFAP2	microfibril associated protein 2 [Source:HGNC Symbol;Acc:HGNC:7033]	protein_coding	1.97	6.24	7.98855e-19	2.52388e-16	5.69124e-19	8.37357e-16	0.99	0.16
ENSG00000117226	GBP3	guanylate binding protein 3 [Source:HGNC Symbol;Acc:HGNC:4184]	protein_coding	-1.37	5	2.41985e-13	1.71883e-11	4.51881e-17	3.50397e-14	1.1	0.15
ENSG00000117632	STMN1	stathmin 1 [Source:HGNC Symbol;Acc:HGNC:6510]	protein_coding	1.08	8.02	3.86394e-21	2.52029e-18	4.37106e-20	1.25408e-16	1.17	0.15
ENSG00000119630	PGF	placental growth factor [Source:HGNC Symbol;Acc:HGNC:8893]	protein_coding	1.17	2.73	6.49116e-13	4.20228e-11	3.06038e-12	4.10298e-10	0.86	-0.14
ENSG00000119772	DNMT3A	DNA methyltransferase 3 alpha [Source:HGNC Symbol;Acc:HGNC:2978]	protein_coding	1.03	6.35	1.82697e-24	3.95801e-21	1.29378e-19	2.85142e-16	1.22	0.19
ENSG00000123352	SPATS2	spermatogenesis associated serine rich 2 [Source:HGNC Symbol;Acc:HGNC:18650]	protein_coding	0.9	5.12	8.44266e-23	8.6802e-20	1.11192e-19	2.55212e-16	1.01	0.01
ENSG00000124181	PLCG1	phospholipase C gamma 1 [Source:HGNC Symbol;Acc:HGNC:9065]	protein_coding	0.81	5.95	1.29386e-13	9.84762e-12	1.22213e-12	1.94258e-10	0.81	-0.11
ENSG00000124942	AHNAK	AHNAK nucleoprotein [Source:HGNC Symbol;Acc:HGNC:347]	protein_coding	-0.85	9.24	5.30746e-15	5.74912e-13	9.59381e-15	3.02474e-12	0.89	-0.12
ENSG00000125384	PTGER2	prostaglandin E receptor 2 [Source:HGNC Symbol;Acc:HGNC:9594]	protein_coding	-2.64	3.06	2.34059e-27	1.4198e-23	7.87783e-16	3.73585e-13	0.83	-0.07
ENSG00000125730	C3	complement C3 [Source:HGNC Symbol;Acc:HGNC:1318]	protein_coding	-1.53	10.84	1.26547e-10	4.39904e-09	7.91111e-17	5.81984e-14	1.1	-0.02
ENSG00000125731	SH2D3A	SH2 domain containing 3A [Source:HGNC Symbol;Acc:HGNC:16885]	protein_coding	-0.81	4.66	3.44137e-11	1.37973e-09	5.60133e-15	1.84718e-12	0.91	-0.07
ENSG00000125735	TNFSF14	TNF superfamily member 14 [Source:HGNC Symbol;Acc:HGNC:11930]	protein_coding	-1.69	2.39	6.47918e-10	1.87961e-08	1.07854e-13	2.46565e-11	0.92	0.06
ENSG00000128284	APOL3	apolipoprotein L3 [Source:HGNC Symbol;Acc:HGNC:14868]	protein_coding	-1.64	3.85	2.08644e-22	1.88901e-19	1.52226e-21	1.37819e-17	1.11	0.2
ENSG00000128602	SMO	smoothened, frizzled class receptor [Source:HGNC Symbol;Acc:HGNC:11119]	protein_coding	0.9	5.99	1.028e-13	8.0152e-12	2.56543e-12	3.53014e-10	0.79	-0.19
ENSG00000128833	MYO5C	myosin VC [Source:HGNC Symbol;Acc:HGNC:7604]	protein_coding	-0.9	5.28	3.88547e-17	7.22983e-15	2.85215e-15	1.0491e-12	0.91	-0.12
ENSG00000129455	KLK8	kallikrein related peptidase 8 [Source:HGNC Symbol;Acc:HGNC:6369]	protein_coding	-1.07	4.45	5.78759e-12	2.86358e-10	5.32246e-14	1.37571e-11	0.96	0
ENSG00000130529	TRPM4	transient receptor potential cation channel subfamily M member 4 [Source:HGNC Symbol;Acc:HGNC:17993]	protein_coding	-1.03	5.39	3.33576e-12	1.77809e-10	1.4664e-15	6.01026e-13	1.05	0.06
ENSG00000131378	RFTN1	raftlin, lipid raft linker 1 [Source:HGNC Symbol;Acc:HGNC:30278]	protein_coding	-0.94	4.64	5.74714e-13	3.77705e-11	5.51034e-15	1.83831e-12	0.95	-0.05
ENSG00000131981	LGALS3	galectin 3 [Source:HGNC Symbol;Acc:HGNC:6563]	protein_coding	-1.1	7.56	5.46349e-16	7.58388e-14	6.11362e-16	3.05048e-13	0.96	-0.03
ENSG00000132975	GPR12	G protein-coupled receptor 12 [Source:HGNC Symbol;Acc:HGNC:4466]	protein_coding	-2.95	2.46	7.08107e-12	3.41723e-10	1.24483e-16	8.71091e-14	0.91	0.05
ENSG00000133169	BEX1	brain expressed X-linked 1 [Source:HGNC Symbol;Acc:HGNC:1036]	protein_coding	2.34	3.7	1.2793e-10	4.44203e-09	4.83212e-15	1.63101e-12	0.94	0
ENSG00000133321	PLAAT4	phospholipase A and acyltransferase 4 [Source:HGNC Symbol;Acc:HGNC:9869]	protein_coding	-1.7	6.51	4.15395e-16	5.98524e-14	3.21538e-20	1.02501e-16	1.09	0.27
ENSG00000133985	TTC9	tetratricopeptide repeat domain 9 [Source:HGNC Symbol;Acc:HGNC:20267]	protein_coding	-1.49	4.69	2.66585e-15	3.12786e-13	2.82082e-14	7.85734e-12	0.92	-0.16
ENSG00000134470	IL15RA	interleukin 15 receptor subunit alpha [Source:HGNC Symbol;Acc:HGNC:5978]	protein_coding	-1.4	3.54	2.38529e-17	4.7753e-15	1.10814e-18	1.51396e-15	1.08	-0.01
ENSG00000134569	LRP4	LDL receptor related protein 4 [Source:HGNC Symbol;Acc:HGNC:6696]	protein_coding	3.02	4.49	1.28681e-25	4.10831e-22	9.41582e-17	6.83911e-14	1.02	-0.13
ENSG00000134986	NREP	neuronal regeneration related protein [Source:HGNC Symbol;Acc:HGNC:16834]	protein_coding	1.28	3.6	9.67328e-20	4.10336e-17	1.81783e-16	1.1338e-13	1.04	0.07
ENSG00000135046	ANXA1	annexin A1 [Source:HGNC Symbol;Acc:HGNC:533]	protein_coding	-1.14	7.86	9.61535e-13	5.9761e-11	1.30435e-15	5.58542e-13	0.87	-0.18
ENSG00000135097	MSI1	musashi RNA binding protein 1 [Source:HGNC Symbol;Acc:HGNC:7330]	protein_coding	1.84	5.42	2.08898e-19	7.87066e-17	1.70102e-20	6.50709e-17	1.02	0.09
ENSG00000135119	RNFT2	ring finger protein, transmembrane 2 [Source:HGNC Symbol;Acc:HGNC:25905]	protein_coding	0.92	3.7	4.813e-16	6.77394e-14	2.47722e-16	1.46542e-13	0.93	-0.04
ENSG00000135373	EHF	ETS homologous factor [Source:HGNC Symbol;Acc:HGNC:3246]	protein_coding	-1.01	7.76	4.21551e-13	2.85393e-11	4.23766e-15	1.45605e-12	0.91	-0.19
ENSG00000135414	GDF11	growth differentiation factor 11 [Source:HGNC Symbol;Acc:HGNC:4216]	protein_coding	1.32	5.8	1.34585e-15	1.69376e-13	1.42759e-16	9.63726e-14	1.06	0.06
ENSG00000137338	PGBD1	piggyBac transposable element derived 1 [Source:HGNC Symbol;Acc:HGNC:19398]	protein_coding	1.01	2.55	8.49849e-17	1.46191e-14	8.15422e-15	2.62864e-12	0.84	-0.16
ENSG00000137726	FXYD6	FXYD domain containing ion transport regulator 6 [Source:HGNC Symbol;Acc:HGNC:4030]	protein_coding	1.36	4.06	3.6219e-14	3.17952e-12	1.30435e-15	5.58542e-13	0.99	0
ENSG00000137752	CASP1	caspase 1 [Source:HGNC Symbol;Acc:HGNC:1499]	protein_coding	-1.17	3.57	1.29968e-15	1.64247e-13	1.9813e-16	1.20946e-13	1.05	0.05
ENSG00000137767	SQOR	sulfide quinone oxidoreductase [Source:HGNC Symbol;Acc:HGNC:20390]	protein_coding	-1.29	3.7	1.53146e-18	4.36541e-16	1.17464e-17	1.03695e-14	1.06	0.05
ENSG00000138092	CENPO	centromere protein O [Source:HGNC Symbol;Acc:HGNC:28152]	protein_coding	0.9	3.64	1.21438e-19	4.9773e-17	3.73474e-16	1.96608e-13	1.05	0.04
ENSG00000138119	MYOF	myoferlin [Source:HGNC Symbol;Acc:HGNC:3656]	protein_coding	-1.02	7.42	1.05087e-12	6.4425e-11	6.40515e-13	1.1274e-10	0.96	-0.2
ENSG00000138336	TET1	tet methylcytosine dioxygenase 1 [Source:HGNC Symbol;Acc:HGNC:29484]	protein_coding	1.24	2.91	9.85324e-20	4.15068e-17	3.67157e-16	1.95073e-13	0.89	-0.1
ENSG00000139182	CLSTN3	calsyntenin 3 [Source:HGNC Symbol;Acc:HGNC:18371]	protein_coding	0.88	7.02	8.9521e-11	3.21893e-09	1.11134e-11	1.23585e-09	0.86	-0.18
ENSG00000143494	VASH2	vasohibin 2 [Source:HGNC Symbol;Acc:HGNC:25723]	protein_coding	1.49	2.73	5.54376e-21	3.27229e-18	9.47443e-18	8.91234e-15	1.04	0.08
ENSG00000144792	ZNF660	zinc finger protein 660 [Source:HGNC Symbol;Acc:HGNC:26720]	protein_coding	0.85	2.69	8.74605e-15	8.87183e-13	2.08625e-16	1.26011e-13	1.02	-0.04
ENSG00000145623	OSMR	oncostatin M receptor [Source:HGNC Symbol;Acc:HGNC:8507]	protein_coding	-1.1	5.63	8.62561e-16	1.14492e-13	2.01305e-15	7.7007e-13	0.92	-0.04
ENSG00000146013	GFRA3	GDNF family receptor alpha 3 [Source:HGNC Symbol;Acc:HGNC:4245]	protein_coding	3.44	2.56	2.18813e-23	3.01663e-20	4.6077e-18	4.55853e-15	0.94	0.22
ENSG00000147180	ZNF711	zinc finger protein 711 [Source:HGNC Symbol;Acc:HGNC:13128]	protein_coding	0.92	3.18	1.88986e-08	3.76227e-07	2.6389e-11	2.60176e-09	0.93	-0.2
ENSG00000147676	MAL2	mal, T cell differentiation protein 2 [Source:HGNC Symbol;Acc:HGNC:13634]	protein_coding	-0.9	8.52	3.35005e-14	2.96817e-12	2.08152e-14	6.0323e-12	0.9	-0.14
ENSG00000148346	LCN2	lipocalin 2 [Source:HGNC Symbol;Acc:HGNC:6526]	protein_coding	-2.41	8.53	6.04467e-21	3.49209e-18	4.78872e-21	2.49802e-17	1.02	0.32
ENSG00000148735	PLEKHS1	pleckstrin homology domain containing S1 [Source:HGNC Symbol;Acc:HGNC:26285]	protein_coding	-3.24	4.8	7.48101e-18	1.70845e-15	3.65361e-23	6.98826e-19	1.18	1.06
ENSG00000149485	FADS1	fatty acid desaturase 1 [Source:HGNC Symbol;Acc:HGNC:3574]	protein_coding	1.03	5.27	2.45101e-10	7.87909e-09	1.07854e-13	2.46565e-11	0.92	-0.18
ENSG00000149599	DUSP15	dual specificity phosphatase 15 [Source:HGNC Symbol;Acc:HGNC:16236]	protein_coding	1.46	2.8	9.55452e-16	1.25179e-13	4.36402e-18	4.55294e-15	0.97	0.11
ENSG00000150782	IL18	interleukin 18 [Source:HGNC Symbol;Acc:HGNC:5986]	protein_coding	-0.98	3.87	2.56951e-09	6.36709e-08	1.06824e-12	1.74634e-10	0.91	-0.2
ENSG00000152284	TCF7L1	transcription factor 7 like 1 [Source:HGNC Symbol;Acc:HGNC:11640]	protein_coding	1.89	5.43	3.54827e-23	4.22035e-20	2.3529e-16	1.40637e-13	1.02	-0.16
ENSG00000153246	PLA2R1	phospholipase A2 receptor 1 [Source:HGNC Symbol;Acc:HGNC:9042]	protein_coding	-1	3.17	2.60724e-13	1.84116e-11	1.04951e-11	1.17851e-09	0.93	-0.13
ENSG00000154548	SRSF12	serine and arginine rich splicing factor 12 [Source:HGNC Symbol;Acc:HGNC:21220]	protein_coding	1.65	2.41	1.61855e-21	1.15508e-18	7.18273e-20	1.87342e-16	1.06	0.3
ENSG00000155066	PROM2	prominin 2 [Source:HGNC Symbol;Acc:HGNC:20685]	protein_coding	-1.71	6.84	8.25848e-18	1.84176e-15	2.48064e-17	2.09326e-14	1.02	-0.07
ENSG00000155324	GRAMD2B	GRAM domain containing 2B [Source:HGNC Symbol;Acc:HGNC:24911]	protein_coding	-1.03	4.9	6.12425e-16	8.40491e-14	1.30511e-14	3.98343e-12	0.92	-0.08
ENSG00000157833	GAREM2	GRB2 associated regulator of MAPK1 subtype 2 [Source:HGNC Symbol;Acc:HGNC:27172]	protein_coding	1.73	4	6.79338e-27	3.43405e-23	4.52502e-18	4.55853e-15	1.08	0.14
ENSG00000157851	DPYSL5	dihydropyrimidinase like 5 [Source:HGNC Symbol;Acc:HGNC:20637]	protein_coding	6.04	3.35	2.37471e-33	1.4405e-28	5.9042e-19	8.46972e-16	0.97	0.01
ENSG00000158815	FGF17	fibroblast growth factor 17 [Source:HGNC Symbol;Acc:HGNC:3673]	protein_coding	5.4	3.9	1.6342e-29	3.30435e-25	1.40127e-20	5.74331e-17	1.08	0.38
ENSG00000161682	FAM171A2	family with sequence similarity 171 member A2 [Source:HGNC Symbol;Acc:HGNC:30480]	protein_coding	1.45	6	1.05125e-17	2.25332e-15	5.60133e-15	1.84718e-12	0.93	0.04
ENSG00000162062	TEDC2	tubulin epsilon and delta complex 2 [Source:HGNC Symbol;Acc:HGNC:25849]	protein_coding	0.86	3.45	1.25497e-13	9.59983e-12	1.97555e-13	4.18298e-11	0.85	-0.07
ENSG00000162069	BICDL2	BICD family like cargo adaptor 2 [Source:HGNC Symbol;Acc:HGNC:33584]	protein_coding	-0.84	4.11	6.1759e-12	3.02609e-10	4.06239e-13	7.6932e-11	0.97	-0.11
ENSG00000162366	PDZK1IP1	PDZK1 interacting protein 1 [Source:HGNC Symbol;Acc:HGNC:16887]	protein_coding	-2.26	6.44	1.41602e-18	4.12961e-16	7.18273e-20	1.87342e-16	1.03	0.53
ENSG00000162373	BEND5	BEN domain containing 5 [Source:HGNC Symbol;Acc:HGNC:25668]	protein_coding	1.07	2.42	5.15306e-12	2.57483e-10	3.47761e-15	1.22422e-12	1.03	0.09
ENSG00000162645	GBP2	guanylate binding protein 2 [Source:HGNC Symbol;Acc:HGNC:4183]	protein_coding	-1.19	5.26	2.54574e-14	2.32217e-12	1.3079e-18	1.70565e-15	1.06	0.03
ENSG00000162654	GBP4	guanylate binding protein 4 [Source:HGNC Symbol;Acc:HGNC:20480]	protein_coding	-0.99	5.12	3.93505e-08	7.19347e-07	2.8858e-12	3.90542e-10	0.91	-0.15
ENSG00000163435	ELF3	E74 like ETS transcription factor 3 [Source:HGNC Symbol;Acc:HGNC:3318]	protein_coding	-0.91	8.03	6.91572e-14	5.59473e-12	8.42752e-16	3.93154e-13	0.92	-0.07
ENSG00000163874	ZC3H12A	zinc finger CCCH-type containing 12A [Source:HGNC Symbol;Acc:HGNC:26259]	protein_coding	-1.29	4.59	2.10843e-18	5.73532e-16	3.29152e-17	2.66015e-14	0.98	-0.04
ENSG00000164023	SGMS2	sphingomyelin synthase 2 [Source:HGNC Symbol;Acc:HGNC:28395]	protein_coding	-0.92	4.63	6.67782e-15	7.08176e-13	9.168e-16	4.20855e-13	1.04	0
ENSG00000164136	IL15	interleukin 15 [Source:HGNC Symbol;Acc:HGNC:5977]	protein_coding	-1.42	2.57	2.76022e-15	3.23234e-13	3.29152e-17	2.66015e-14	1.06	-0.02
ENSG00000164342	TLR3	toll like receptor 3 [Source:HGNC Symbol;Acc:HGNC:11849]	protein_coding	-0.96	3.66	1.43345e-13	1.07615e-11	1.67599e-15	6.67846e-13	0.94	-0.02
ENSG00000164877	MICALL2	MICAL like 2 [Source:HGNC Symbol;Acc:HGNC:29672]	protein_coding	-1.03	4.53	1.82072e-15	2.22671e-13	1.76196e-15	6.97263e-13	0.92	-0.11
ENSG00000165821	SALL2	spalt like transcription factor 2 [Source:HGNC Symbol;Acc:HGNC:10526]	protein_coding	1.35	5.24	7.18322e-18	1.66311e-15	8.85476e-20	2.20911e-16	1.06	0.2
ENSG00000165929	TC2N	tandem C2 domains, nuclear [Source:HGNC Symbol;Acc:HGNC:19859]	protein_coding	-1	5.8	3.9869e-16	5.78339e-14	6.95696e-14	1.72068e-11	0.92	-0.17
ENSG00000166741	NNMT	nicotinamide N-methyltransferase [Source:HGNC Symbol;Acc:HGNC:7861]	protein_coding	-2.29	5.95	9.64409e-18	2.08932e-15	1.75456e-18	2.18866e-15	1.06	0.2
ENSG00000166979	EVA1C	eva-1 homolog C [Source:HGNC Symbol;Acc:HGNC:13239]	protein_coding	-1.78	5.17	1.45738e-28	1.7681e-24	9.52641e-26	2.73318e-21	1.22	0.38
ENSG00000167608	TMC4	transmembrane channel like 4 [Source:HGNC Symbol;Acc:HGNC:22998]	protein_coding	-0.86	7.21	1.49595e-13	1.11754e-11	3.54838e-16	1.93914e-13	0.96	0.05
ENSG00000167840	ZNF232	zinc finger protein 232 [Source:HGNC Symbol;Acc:HGNC:13026]	protein_coding	0.98	3.16	1.34494e-21	9.82941e-19	5.93459e-18	5.67555e-15	1.04	0.04
ENSG00000169035	KLK7	kallikrein related peptidase 7 [Source:HGNC Symbol;Acc:HGNC:6368]	protein_coding	-1.29	8.25	8.89073e-12	4.16779e-10	7.1189e-16	3.43268e-13	1.07	0.27
ENSG00000169418	NPR1	natriuretic peptide receptor 1 [Source:HGNC Symbol;Acc:HGNC:7943]	protein_coding	-1.18	7.64	6.63329e-13	4.28515e-11	2.40428e-14	6.82971e-12	0.93	-0.05
ENSG00000170264	FAM161A	FAM161 centrosomal protein A [Source:HGNC Symbol;Acc:HGNC:25808]	protein_coding	0.82	3.27	1.63011e-14	1.56213e-12	1.06185e-13	2.45685e-11	0.94	-0.18
ENSG00000170456	DENND5B	DENN domain containing 5B [Source:HGNC Symbol;Acc:HGNC:28338]	protein_coding	1.03	3.89	5.81803e-14	4.87277e-12	7.33728e-13	1.25678e-10	0.87	-0.19
ENSG00000171236	LRG1	leucine rich alpha-2-glycoprotein 1 [Source:HGNC Symbol;Acc:HGNC:29480]	protein_coding	-1.85	4.37	2.87516e-14	2.59149e-12	9.82042e-18	9.0888e-15	0.96	-0.02
ENSG00000172375	C2CD2L	C2CD2 like [Source:HGNC Symbol;Acc:HGNC:29000]	protein_coding	-0.86	4.54	2.14666e-18	5.81323e-16	1.6967e-16	1.11906e-13	0.87	-0.09
ENSG00000172379	ARNT2	aryl hydrocarbon receptor nuclear translocator 2 [Source:HGNC Symbol;Acc:HGNC:16876]	protein_coding	1.08	5.37	4.87211e-13	3.25487e-11	6.50269e-13	1.13759e-10	0.92	-0.13
ENSG00000173153	ESRRA	estrogen related receptor alpha [Source:HGNC Symbol;Acc:HGNC:3471]	protein_coding	-0.87	5.02	4.66776e-17	8.5285e-15	3.96771e-15	1.37151e-12	0.82	-0.14
ENSG00000173432	SAA1	serum amyloid A1 [Source:HGNC Symbol;Acc:HGNC:10513]	protein_coding	-3.69	4.29	8.94563e-23	9.04403e-20	1.3569e-18	1.73023e-15	0.94	0.22
ENSG00000173821	RNF213	ring finger protein 213 [Source:HGNC Symbol;Acc:HGNC:14539]	protein_coding	-0.89	7.76	4.66411e-15	5.19128e-13	2.0158e-14	5.8715e-12	0.87	-0.14
ENSG00000173894	CBX2	chromobox 2 [Source:HGNC Symbol;Acc:HGNC:1552]	protein_coding	1.66	5.13	7.48322e-24	1.26092e-20	4.40174e-22	6.3144e-18	1.17	0.4
ENSG00000173950	XXYLT1	xyloside xylosyltransferase 1 [Source:HGNC Symbol;Acc:HGNC:26639]	protein_coding	0.87	5.57	7.0029e-17	1.22773e-14	3.09801e-15	1.12511e-12	0.91	-0.05
ENSG00000174791	RIN1	Ras and Rab interactor 1 [Source:HGNC Symbol;Acc:HGNC:18749]	protein_coding	-1.25	3.17	4.90944e-21	3.03593e-18	9.38579e-19	1.31358e-15	1	-0.06
ENSG00000175130	MARCKSL1	MARCKS like 1 [Source:HGNC Symbol;Acc:HGNC:7142]	protein_coding	1.07	8.87	4.69103e-23	5.26959e-20	9.13408e-21	4.36769e-17	1.1	0.16
ENSG00000175697	GPR156	G protein-coupled receptor 156 [Source:HGNC Symbol;Acc:HGNC:20844]	protein_coding	1.03	2.4	1.59663e-11	7.02333e-10	3.70711e-13	7.1143e-11	0.87	-0.17
ENSG00000175895	PLEKHF2	pleckstrin homology and FYVE domain containing 2 [Source:HGNC Symbol;Acc:HGNC:20757]	protein_coding	-0.95	5	4.6149e-15	5.14595e-13	5.67488e-13	1.01759e-10	0.76	-0.19
ENSG00000176920	FUT2	fucosyltransferase 2 [Source:HGNC Symbol;Acc:HGNC:4013]	protein_coding	-1.88	3.66	1.0855e-23	1.68837e-20	3.99502e-19	6.19564e-16	1.09	0.12
ENSG00000177570	SAMD12	sterile alpha motif domain containing 12 [Source:HGNC Symbol;Acc:HGNC:31750]	protein_coding	-0.88	4.99	4.64911e-16	6.55849e-14	2.62553e-15	9.71972e-13	1.03	0.06
ENSG00000178038	ALS2CL	ALS2 C-terminal like [Source:HGNC Symbol;Acc:HGNC:20605]	protein_coding	-1.37	5.03	2.08177e-14	1.93682e-12	2.03137e-18	2.28553e-15	1.03	0.38
ENSG00000178685	PARP10	poly(ADP-ribose) polymerase family member 10 [Source:HGNC Symbol;Acc:HGNC:25895]	protein_coding	-1.03	7.11	7.19185e-13	4.60187e-11	1.2198e-15	5.30253e-13	0.9	0
ENSG00000180340	FZD2	frizzled class receptor 2 [Source:HGNC Symbol;Acc:HGNC:4040]	protein_coding	1.78	5.29	2.1191e-21	1.47752e-18	1.42759e-16	9.63726e-14	1.01	-0.05
ENSG00000182013	PNMA8A	PNMA family member 8A [Source:HGNC Symbol;Acc:HGNC:25578]	protein_coding	0.9	5.3	8.33003e-15	8.49243e-13	2.01305e-15	7.7007e-13	0.89	-0.07
ENSG00000183496	MEX3B	mex-3 RNA binding family member B [Source:HGNC Symbol;Acc:HGNC:25297]	protein_coding	1.54	2.31	2.50131e-20	1.16623e-17	3.81692e-14	1.04295e-11	1	-0.08
ENSG00000184005	ST6GALNAC3	ST6 N-acetylgalactosaminide alpha-2,6-sialyltransferase 3 [Source:HGNC Symbol;Acc:HGNC:19343]	protein_coding	1.63	2.11	4.7121e-22	3.86265e-19	1.02707e-16	7.36679e-14	1.03	0.06
ENSG00000184371	CSF1	colony stimulating factor 1 [Source:HGNC Symbol;Acc:HGNC:2432]	protein_coding	-1.03	6.62	1.35724e-10	4.66458e-09	2.45451e-12	3.44358e-10	0.82	-0.2
ENSG00000184408	KCND2	potassium voltage-gated channel subfamily D member 2 [Source:HGNC Symbol;Acc:HGNC:6238]	protein_coding	-1.47	3.38	3.85624e-17	7.21974e-15	1.99454e-18	2.28553e-15	0.83	-0.1
ENSG00000184602	SNN	stannin [Source:HGNC Symbol;Acc:HGNC:11149]	protein_coding	1.05	5.14	4.91527e-15	5.39168e-13	1.3699e-14	4.15907e-12	0.93	-0.07
ENSG00000185215	TNFAIP2	TNF alpha induced protein 2 [Source:HGNC Symbol;Acc:HGNC:11895]	protein_coding	-1.34	8.56	4.37943e-16	6.28029e-14	6.65345e-16	3.23544e-13	0.99	-0.07
ENSG00000185499	MUC1	mucin 1, cell surface associated [Source:HGNC Symbol;Acc:HGNC:7508]	protein_coding	-1.22	9.22	4.45051e-14	3.8457e-12	3.67157e-16	1.95073e-13	0.96	0.03
ENSG00000187796	CARD9	caspase recruitment domain family member 9 [Source:HGNC Symbol;Acc:HGNC:16391]	protein_coding	-1.07	3.53	1.98842e-13	1.44279e-11	1.92103e-14	5.62402e-12	1	0.02
ENSG00000188322	SBK1	SH3 domain binding kinase 1 [Source:HGNC Symbol;Acc:HGNC:17699]	protein_coding	1.35	6.02	2.29319e-19	8.53405e-17	5.98225e-17	4.5769e-14	0.96	-0.07
ENSG00000188643	S100A16	S100 calcium binding protein A16 [Source:HGNC Symbol;Acc:HGNC:20441]	protein_coding	-1.36	7.81	3.48387e-18	8.84231e-16	9.80623e-16	4.43064e-13	0.94	-0.15
ENSG00000196126	HLA-DRB1	major histocompatibility complex, class II, DR beta 1 [Source:HGNC Symbol;Acc:HGNC:4948]	protein_coding	-1.33	8.3	2.77687e-12	1.50667e-10	3.96771e-15	1.37151e-12	0.91	-0.13
ENSG00000197142	ACSL5	acyl-CoA synthetase long chain family member 5 [Source:HGNC Symbol;Acc:HGNC:16526]	protein_coding	-1.41	5.15	5.15976e-16	7.1952e-14	1.61111e-16	1.07496e-13	0.96	0.02
ENSG00000197249	SERPINA1	serpin family A member 1 [Source:HGNC Symbol;Acc:HGNC:8941]	protein_coding	-1.91	6.4	4.98319e-18	1.19008e-15	3.48833e-16	1.92465e-13	0.82	-0.17
ENSG00000197506	SLC28A3	solute carrier family 28 member 3 [Source:HGNC Symbol;Acc:HGNC:16484]	protein_coding	-1.72	3.43	3.38845e-15	3.90767e-13	1.81783e-16	1.1338e-13	0.99	-0.08
ENSG00000197956	S100A6	S100 calcium binding protein A6 [Source:HGNC Symbol;Acc:HGNC:10496]	protein_coding	-1.61	9.42	1.52256e-15	1.89648e-13	4.21203e-17	3.31083e-14	1.01	-0.02
ENSG00000198933	TBKBP1	TBK1 binding protein 1 [Source:HGNC Symbol;Acc:HGNC:30140]	protein_coding	0.82	4.1	1.29095e-13	9.83781e-12	1.8288e-11	1.90797e-09	0.91	-0.14
ENSG00000198964	SGMS1	sphingomyelin synthase 1 [Source:HGNC Symbol;Acc:HGNC:29799]	protein_coding	-0.88	5.13	3.51314e-18	8.87947e-16	6.32417e-16	3.1016e-13	0.9	-0.04
ENSG00000203685	STUM	stum, mechanosensory transduction mediator homolog [Source:HGNC Symbol;Acc:HGNC:30491]	protein_coding	1.79	2.06	3.48864e-13	2.4023e-11	3.09801e-15	1.12511e-12	1.07	0.04
ENSG00000204257	HLA-DMA	major histocompatibility complex, class II, DM alpha [Source:HGNC Symbol;Acc:HGNC:4934]	protein_coding	-1.36	6.54	1.26144e-14	1.23418e-12	2.69896e-16	1.53336e-13	0.94	0.01
ENSG00000204287	HLA-DRA	major histocompatibility complex, class II, DR alpha [Source:HGNC Symbol;Acc:HGNC:4947]	protein_coding	-1.26	9.26	4.49278e-12	2.29404e-10	3.14963e-15	1.12956e-12	0.92	-0.1
ENSG00000205220	PSMB10	proteasome 20S subunit beta 10 [Source:HGNC Symbol;Acc:HGNC:9538]	protein_coding	-1.2	3.97	9.02936e-19	2.78031e-16	1.87385e-20	6.72021e-17	1.22	0.26
ENSG00000213160	KLHL23	kelch like family member 23 [Source:HGNC Symbol;Acc:HGNC:27506]	protein_coding	0.84	4.78	1.699e-15	2.09901e-13	2.41373e-13	4.91144e-11	0.9	-0.17
ENSG00000213190	MLLT11	MLLT11 transcription factor 7 cofactor [Source:HGNC Symbol;Acc:HGNC:16997]	protein_coding	1.34	2.95	2.84914e-18	7.48177e-16	2.69896e-16	1.53336e-13	1.01	0.07
ENSG00000213420	GPC2	glypican 2 [Source:HGNC Symbol;Acc:HGNC:4450]	protein_coding	1.68	2.08	2.40472e-20	1.15612e-17	5.52256e-16	2.77974e-13	0.96	-0.08
ENSG00000221869	CEBPD	CCAAT enhancer binding protein delta [Source:HGNC Symbol;Acc:HGNC:1835]	protein_coding	-1.06	7.47	2.13947e-12	1.20726e-10	4.91818e-14	1.28863e-11	0.89	-0.19
ENSG00000221963	APOL6	apolipoprotein L6 [Source:HGNC Symbol;Acc:HGNC:14870]	protein_coding	-1.22	5.8	1.11872e-15	1.43919e-13	2.03137e-18	2.28553e-15	1.04	0.08
ENSG00000223865	HLA-DPB1	major histocompatibility complex, class II, DP beta 1 [Source:HGNC Symbol;Acc:HGNC:4940]	protein_coding	-1.27	7.17	2.22063e-12	1.24912e-10	1.59092e-13	3.49765e-11	0.87	-0.2
ENSG00000224307	AL161785.1	novel transcript	lncRNA	-1.1	2.52	1.19576e-09	3.22951e-08	5.32246e-14	1.37571e-11	0.96	-0.09
ENSG00000231389	HLA-DPA1	major histocompatibility complex, class II, DP alpha 1 [Source:HGNC Symbol;Acc:HGNC:4938]	protein_coding	-1.26	7.91	4.23755e-10	1.28782e-08	8.28803e-15	2.65685e-12	0.93	-0.06
ENSG00000236253	SLC25A3P1	solute carrier family 25 member 3 pseudogene 1 [Source:HGNC Symbol;Acc:HGNC:26869]	transcribed_processed_pseudogene	-1.82	3.62	4.26687e-08	7.73315e-07	6.45283e-13	1.13232e-10	0.93	-0.15
ENSG00000243649	CFB	complement factor B [Source:HGNC Symbol;Acc:HGNC:1037]	protein_coding	-1.45	4.39	7.65012e-17	1.33734e-14	1.1202e-16	7.9356e-14	0.96	-0.09
ENSG00000254726	MEX3A	mex-3 RNA binding family member A [Source:HGNC Symbol;Acc:HGNC:33482]	protein_coding	1.36	6.66	1.01977e-22	1.01409e-19	4.60425e-21	2.49802e-17	1.18	0.17
ENSG00000286190	AC055839.2	uncharacterized LOC728392 [Source:NCBI gene (formerly Entrezgene);Acc:728392]	protein_coding	2.04	2.6	5.36438e-22	4.28162e-19	8.71636e-16	4.03349e-13	1.05	-0.11
ENSG00000287126	AC108488.3	novel transcript	lncRNA	1.11	2.57	3.44425e-18	8.81553e-16	3.77466e-18	4.08668e-15	1.11	0.16

## Sheet: 8) I vs M
ensembl_gene_id	external_gene_name	description	gene_biotype	logFC	logCPM	QLF_pvalue	QLF_FDR	MW_pvalue	MW_FDR	n_score	b_score
ENSG00000004468	CD38	CD38 molecule [Source:HGNC Symbol;Acc:HGNC:1667]	protein_coding	-1.54	3.47	1.26934e-15	1.75395e-13	1.44576e-14	1.584e-12	1.01	-0.08
ENSG00000005243	COPZ2	COPI coat complex subunit zeta 2 [Source:HGNC Symbol;Acc:HGNC:19356]	protein_coding	1.33	3.73	1.13029e-19	3.25221e-17	4.42431e-21	1.6583e-18	1.32	0.44
ENSG00000006283	CACNA1G	calcium voltage-gated channel subunit alpha1 G [Source:HGNC Symbol;Acc:HGNC:1394]	protein_coding	1.93	2.07	3.79285e-16	5.89934e-14	4.27486e-15	5.12731e-13	1.07	0.09
ENSG00000006468	ETV1	ETS variant transcription factor 1 [Source:HGNC Symbol;Acc:HGNC:3490]	protein_coding	1.52	4.1	7.11344e-23	3.95873e-20	3.24089e-23	2.52932e-20	1.35	0.66
ENSG00000007237	GAS7	growth arrest specific 7 [Source:HGNC Symbol;Acc:HGNC:4169]	protein_coding	0.96	5.16	6.02397e-17	1.06225e-14	2.61972e-15	3.28746e-13	1.03	0.02
ENSG00000010030	ETV7	ETS variant transcription factor 7 [Source:HGNC Symbol;Acc:HGNC:18160]	protein_coding	-1.53	3.37	3.12236e-22	1.4153e-19	2.92946e-18	6.20435e-16	1.17	0.39
ENSG00000010932	FMO1	flavin containing dimethylaniline monoxygenase 1 [Source:HGNC Symbol;Acc:HGNC:3769]	protein_coding	1.42	2.83	8.24868e-11	4.34133e-09	2.29606e-13	2.05678e-11	0.94	-0.06
ENSG00000011028	MRC2	mannose receptor C type 2 [Source:HGNC Symbol;Acc:HGNC:16875]	protein_coding	1.13	7.04	4.54612e-19	1.18865e-16	6.18949e-18	1.22017e-15	1.12	0.17
ENSG00000011465	DCN	decorin [Source:HGNC Symbol;Acc:HGNC:2705]	protein_coding	1.67	9	2.65719e-20	8.66586e-18	2.11604e-22	1.20555e-19	1.45	0.84
ENSG00000018236	CNTN1	contactin 1 [Source:HGNC Symbol;Acc:HGNC:2171]	protein_coding	1.65	3.91	4.38694e-13	3.64038e-11	2.32874e-14	2.45691e-12	0.99	-0.08
ENSG00000019549	SNAI2	snail family transcriptional repressor 2 [Source:HGNC Symbol;Acc:HGNC:11094]	protein_coding	1.64	4.33	4.04855e-22	1.79259e-19	7.33548e-21	2.66189e-18	1.16	0.38
ENSG00000020181	ADGRA2	adhesion G protein-coupled receptor A2 [Source:HGNC Symbol;Acc:HGNC:17849]	protein_coding	1.43	5.14	8.3202e-22	3.45687e-19	6.12238e-19	1.49062e-16	1.06	0.09
ENSG00000024422	EHD2	EH domain containing 2 [Source:HGNC Symbol;Acc:HGNC:3243]	protein_coding	0.97	6.76	4.48445e-15	5.50662e-13	5.99679e-15	7.02978e-13	0.99	-0.02
ENSG00000026025	VIM	vimentin [Source:HGNC Symbol;Acc:HGNC:12692]	protein_coding	0.94	9.07	1.40534e-16	2.38123e-14	4.88286e-17	8.45551e-15	1.16	0.12
ENSG00000035862	TIMP2	TIMP metallopeptidase inhibitor 2 [Source:HGNC Symbol;Acc:HGNC:11821]	protein_coding	1.14	8.25	2.36152e-22	1.11046e-19	1.90232e-20	6.33794e-18	1.17	0.29
ENSG00000038427	VCAN	versican [Source:HGNC Symbol;Acc:HGNC:2464]	protein_coding	2.08	7.28	3.02593e-31	2.29441e-27	8.69433e-28	1.65111e-23	1.58	1.13
ENSG00000049540	ELN	elastin [Source:HGNC Symbol;Acc:HGNC:3327]	protein_coding	1.78	5.86	2.02669e-17	3.8782e-15	5.34529e-17	9.22823e-15	0.97	0.22
ENSG00000050628	PTGER3	prostaglandin E receptor 3 [Source:HGNC Symbol;Acc:HGNC:9595]	protein_coding	0.93	3.45	3.08098e-06	5.35969e-05	2.79414e-11	1.73786e-09	0.78	-0.16
ENSG00000059378	PARP12	poly(ADP-ribose) polymerase family member 12 [Source:HGNC Symbol;Acc:HGNC:21919]	protein_coding	-0.82	6.3	2.36954e-15	3.03883e-13	6.95003e-15	8.04791e-13	0.96	-0.02
ENSG00000060709	RIMBP2	RIMS binding protein 2 [Source:HGNC Symbol;Acc:HGNC:30339]	protein_coding	1.24	2.47	3.04164e-06	5.3019e-05	3.87186e-12	2.81003e-10	0.92	-0.03
ENSG00000060718	COL11A1	collagen type XI alpha 1 chain [Source:HGNC Symbol;Acc:HGNC:2186]	protein_coding	2.52	6.79	1.02924e-17	2.06051e-15	9.87527e-23	6.25127e-20	1.44	1.59
ENSG00000061337	LZTS1	leucine zipper tumor suppressor 1 [Source:HGNC Symbol;Acc:HGNC:13861]	protein_coding	1.53	3.36	2.55166e-30	9.674e-27	2.11307e-23	1.82403e-20	1.33	0.53
ENSG00000063660	GPC1	glypican 1 [Source:HGNC Symbol;Acc:HGNC:4449]	protein_coding	1.08	6.79	4.50155e-16	6.89556e-14	2.92e-16	4.321e-14	1.11	0.23
ENSG00000064666	CNN2	calponin 2 [Source:HGNC Symbol;Acc:HGNC:2156]	protein_coding	0.88	7.24	7.80382e-15	9.06858e-13	2.47746e-14	2.59459e-12	0.98	0.01
ENSG00000066735	KIF26A	kinesin family member 26A [Source:HGNC Symbol;Acc:HGNC:20226]	protein_coding	1.83	2.06	1.31796e-16	2.23942e-14	9.1425e-14	8.79842e-12	0.99	-0.01
ENSG00000068079	IFI35	interferon induced protein 35 [Source:HGNC Symbol;Acc:HGNC:5399]	protein_coding	-1.04	5.57	2.43206e-16	3.9341e-14	1.57244e-13	1.44492e-11	0.89	-0.12
ENSG00000070404	FSTL3	follistatin like 3 [Source:HGNC Symbol;Acc:HGNC:3973]	protein_coding	1.22	4.6	4.78597e-18	1.01156e-15	4.26197e-18	8.67188e-16	1.09	0.22
ENSG00000071054	MAP4K4	mitogen-activated protein kinase kinase kinase kinase 4 [Source:HGNC Symbol;Acc:HGNC:6866]	protein_coding	0.8	6.56	2.85289e-17	5.26007e-15	3.45664e-15	4.22601e-13	0.95	-0.05
ENSG00000072422	RHOBTB1	Rho related BTB domain containing 1 [Source:HGNC Symbol;Acc:HGNC:18738]	protein_coding	0.85	3.67	5.41105e-13	4.41175e-11	1.33975e-13	1.24719e-11	0.99	-0.01
ENSG00000072832	CRMP1	collapsin response mediator protein 1 [Source:HGNC Symbol;Acc:HGNC:2365]	protein_coding	0.97	4.17	2.16844e-10	1.06164e-08	1.08002e-11	7.25597e-10	0.82	-0.15
ENSG00000072952	IRAG1	inositol 1,4,5-triphosphate receptor associated 1 [Source:HGNC Symbol;Acc:HGNC:7237]	protein_coding	1.38	4.3	6.87347e-23	3.8606e-20	3.34623e-21	1.33316e-18	1.25	0.35
ENSG00000075223	SEMA3C	semaphorin 3C [Source:HGNC Symbol;Acc:HGNC:10725]	protein_coding	1.04	5.86	2.9201e-14	3.0699e-12	1.17378e-14	1.3138e-12	0.95	-0.02
ENSG00000075618	FSCN1	fascin actin-bundling protein 1 [Source:HGNC Symbol;Acc:HGNC:11148]	protein_coding	1.05	7.52	6.36074e-13	5.10374e-11	7.02885e-14	6.90427e-12	0.98	0.02
ENSG00000077942	FBLN1	fibulin 1 [Source:HGNC Symbol;Acc:HGNC:3600]	protein_coding	1.15	7.65	1.17079e-10	5.96805e-09	1.53206e-15	1.95705e-13	0.88	-0.03
ENSG00000078098	FAP	fibroblast activation protein alpha [Source:HGNC Symbol;Acc:HGNC:3590]	protein_coding	1.91	4.29	8.99863e-21	3.19215e-18	1.15674e-22	7.01085e-20	1.31	1.01
ENSG00000079102	RUNX1T1	RUNX1 partner transcriptional co-repressor 1 [Source:HGNC Symbol;Acc:HGNC:1535]	protein_coding	1.13	2.69	1.65283e-06	3.11519e-05	2.30474e-17	4.20852e-15	1.11	0.25
ENSG00000079150	FKBP7	FKBP prolyl isomerase 7 [Source:HGNC Symbol;Acc:HGNC:3723]	protein_coding	1.09	3.95	1.17978e-19	3.37572e-17	2.57338e-19	6.8191e-17	1.24	0.28
ENSG00000079931	MOXD1	monooxygenase DBH like 1 [Source:HGNC Symbol;Acc:HGNC:21063]	protein_coding	1.46	3.68	1.25949e-15	1.74431e-13	9.94325e-16	1.31435e-13	1.03	0.07
ENSG00000080573	COL5A3	collagen type V alpha 3 chain [Source:HGNC Symbol;Acc:HGNC:14864]	protein_coding	1.75	4.92	1.81486e-18	4.18591e-16	2.15735e-18	4.67333e-16	1.14	0.18
ENSG00000082196	C1QTNF3	C1q and TNF related 3 [Source:HGNC Symbol;Acc:HGNC:14326]	protein_coding	2.12	3.98	4.85475e-24	3.61779e-21	1.72158e-20	5.80365e-18	1.29	0.87
ENSG00000084636	COL16A1	collagen type XVI alpha 1 chain [Source:HGNC Symbol;Acc:HGNC:2193]	protein_coding	1.79	5.75	4.26162e-34	1.29255e-29	7.73059e-26	2.59075e-22	1.44	0.87
ENSG00000087116	ADAMTS2	ADAM metallopeptidase with thrombospondin type 1 motif 2 [Source:HGNC Symbol;Acc:HGNC:218]	protein_coding	1.84	5.57	7.56589e-23	4.17225e-20	6.29997e-23	4.32436e-20	1.31	0.82
ENSG00000087245	MMP2	matrix metallopeptidase 2 [Source:HGNC Symbol;Acc:HGNC:7166]	protein_coding	1.85	8.67	4.73104e-26	5.12473e-23	6.65045e-25	1.14815e-21	1.57	0.95
ENSG00000087303	NID2	nidogen 2 [Source:HGNC Symbol;Acc:HGNC:13389]	protein_coding	1.36	4.5	3.11212e-15	3.93294e-13	5.40312e-16	7.58194e-14	1.03	0.1
ENSG00000088756	ARHGAP28	Rho GTPase activating protein 28 [Source:HGNC Symbol;Acc:HGNC:25509]	protein_coding	0.85	2.89	4.35584e-09	1.6004e-07	1.06489e-10	5.9421e-09	0.95	-0.03
ENSG00000089472	HEPH	hephaestin [Source:HGNC Symbol;Acc:HGNC:4866]	protein_coding	1.29	3.84	7.71804e-18	1.57635e-15	2.15482e-20	7.0151e-18	1.15	0.31
ENSG00000089692	LAG3	lymphocyte activating 3 [Source:HGNC Symbol;Acc:HGNC:6476]	protein_coding	-1.32	3.63	2.32985e-17	4.40276e-15	4.55557e-15	5.42971e-13	0.98	0.04
ENSG00000090539	CHRD	chordin [Source:HGNC Symbol;Acc:HGNC:1949]	protein_coding	1.57	2.16	1.58418e-20	5.3092e-18	7.42168e-20	2.15729e-17	1.28	0.5
ENSG00000091136	LAMB1	laminin subunit beta 1 [Source:HGNC Symbol;Acc:HGNC:6486]	protein_coding	1.53	6.02	4.24282e-30	1.50562e-26	4.2675e-26	1.51955e-22	1.41	0.54
ENSG00000091656	ZFHX4	zinc finger homeobox 4 [Source:HGNC Symbol;Acc:HGNC:30939]	protein_coding	1.84	3.1	1.87846e-16	3.10995e-14	2.59402e-21	1.06321e-18	1.37	0.66
ENSG00000091986	CCDC80	coiled-coil domain containing 80 [Source:HGNC Symbol;Acc:HGNC:30649]	protein_coding	1.74	7.3	7.31313e-21	2.65638e-18	6.46617e-21	2.37671e-18	1.26	0.59
ENSG00000099139	PCSK5	proprotein convertase subtilisin/kexin type 5 [Source:HGNC Symbol;Acc:HGNC:8747]	protein_coding	1.07	3.75	6.69719e-15	7.97553e-13	6.87052e-16	9.36429e-14	1.14	0.29
ENSG00000099953	MMP11	matrix metallopeptidase 11 [Source:HGNC Symbol;Acc:HGNC:7157]	protein_coding	1.92	8.66	9.53145e-13	7.42205e-11	2.64333e-17	4.76568e-15	1.05	0.49
ENSG00000100196	KDELR3	KDEL endoplasmic reticulum protein retention receptor 3 [Source:HGNC Symbol;Acc:HGNC:6306]	protein_coding	0.87	5.5	3.45561e-11	1.96455e-09	7.61563e-11	4.33878e-09	0.73	-0.2
ENSG00000100234	TIMP3	TIMP metallopeptidase inhibitor 3 [Source:HGNC Symbol;Acc:HGNC:11822]	protein_coding	2.27	8.54	2.64094e-31	2.29441e-27	1.35742e-25	3.68261e-22	1.35	1.09
ENSG00000100911	PSME2	proteasome activator subunit 2 [Source:HGNC Symbol;Acc:HGNC:9569]	protein_coding	-0.86	7.15	1.31371e-15	1.80702e-13	1.77953e-14	1.9057e-12	1.06	-0.01
ENSG00000101230	ISM1	isthmin 1 [Source:HGNC Symbol;Acc:HGNC:16213]	protein_coding	1.99	4.03	7.49588e-27	1.01394e-23	1.18745e-24	1.82842e-21	1.44	0.75
ENSG00000101825	MXRA5	matrix remodeling associated 5 [Source:HGNC Symbol;Acc:HGNC:7539]	protein_coding	1.37	7.99	1.9589e-17	3.77228e-15	3.37238e-18	7.01209e-16	1.09	0.09
ENSG00000101888	NXT2	nuclear transport factor 2 like export factor 2 [Source:HGNC Symbol;Acc:HGNC:18151]	protein_coding	-0.83	5.05	1.10488e-11	7.06239e-10	1.02057e-09	4.7934e-08	0.89	-0.17
ENSG00000101955	SRPX	sushi repeat containing protein X-linked [Source:HGNC Symbol;Acc:HGNC:11309]	protein_coding	1.59	3.58	2.86424e-22	1.31625e-19	2.34237e-21	9.74083e-19	1.2	0.24
ENSG00000102802	MEDAG	mesenteric estrogen dependent adipogenesis [Source:HGNC Symbol;Acc:HGNC:25926]	protein_coding	1.85	3.06	1.77538e-17	3.45175e-15	6.12104e-17	1.03788e-14	1.1	0.03
ENSG00000103196	CRISPLD2	cysteine rich secretory protein LCCL domain containing 2 [Source:HGNC Symbol;Acc:HGNC:25248]	protein_coding	2.11	5.96	6.70445e-27	9.45796e-24	9.68843e-24	9.51671e-21	1.41	0.85
ENSG00000103489	XYLT1	xylosyltransferase 1 [Source:HGNC Symbol;Acc:HGNC:15516]	protein_coding	1.58	2.94	1.33428e-20	4.54704e-18	1.66272e-19	4.53245e-17	1.18	0.47
ENSG00000103710	RASL12	RAS like family 12 [Source:HGNC Symbol;Acc:HGNC:30289]	protein_coding	1.13	2.68	3.08416e-16	4.87201e-14	2.52908e-14	2.63895e-12	1.07	0.09
ENSG00000103742	IGDCC4	immunoglobulin superfamily DCC subclass member 4 [Source:HGNC Symbol;Acc:HGNC:13770]	protein_coding	1.49	2.57	2.30507e-17	4.36955e-15	4.35998e-17	7.66657e-15	1.11	0.23
ENSG00000104213	PDGFRL	platelet derived growth factor receptor like [Source:HGNC Symbol;Acc:HGNC:8805]	protein_coding	1.04	4.37	1.54812e-13	1.41429e-11	4.95825e-15	5.8728e-13	1.14	0.19
ENSG00000104415	CCN4	cellular communication network factor 4 [Source:HGNC Symbol;Acc:HGNC:12769]	protein_coding	1.4	4.61	1.56474e-21	6.32782e-19	6.64278e-23	4.45238e-20	1.28	0.6
ENSG00000105419	MEIS3	Meis homeobox 3 [Source:HGNC Symbol;Acc:HGNC:29537]	protein_coding	1.82	3.42	1.6366e-30	7.63663e-27	1.66712e-26	8.63447e-23	1.57	0.81
ENSG00000105664	COMP	cartilage oligomeric matrix protein [Source:HGNC Symbol;Acc:HGNC:2227]	protein_coding	2.46	6.23	1.46475e-18	3.48437e-16	3.64005e-16	5.30385e-14	1.03	0.36
ENSG00000105880	DLX5	distal-less homeobox 5 [Source:HGNC Symbol;Acc:HGNC:2918]	protein_coding	1.9	2.15	6.09267e-10	2.68396e-08	8.55117e-13	6.89077e-11	0.89	0
ENSG00000106080	FKBP14	FKBP prolyl isomerase 14 [Source:HGNC Symbol;Acc:HGNC:18625]	protein_coding	0.99	3.78	5.50718e-22	2.39289e-19	1.44344e-18	3.26331e-16	1.03	0.01
ENSG00000106333	PCOLCE	procollagen C-endopeptidase enhancer [Source:HGNC Symbol;Acc:HGNC:8738]	protein_coding	1.55	6.46	1.60802e-29	4.43375e-26	3.05544e-25	6.69518e-22	1.42	0.51
ENSG00000106366	SERPINE1	serpin family E member 1 [Source:HGNC Symbol;Acc:HGNC:8583]	protein_coding	1.95	7	3.58844e-17	6.47841e-15	1.60478e-16	2.46435e-14	1.08	0.23
ENSG00000106483	SFRP4	secreted frizzled related protein 4 [Source:HGNC Symbol;Acc:HGNC:10778]	protein_coding	2.16	6.7	7.01963e-20	2.09759e-17	1.62275e-19	4.44477e-17	1.1	0.37
ENSG00000106538	RARRES2	retinoic acid receptor responder 2 [Source:HGNC Symbol;Acc:HGNC:9868]	protein_coding	1	7.13	1.11536e-10	5.71433e-09	1.93332e-14	2.05494e-12	1.17	0.24
ENSG00000106571	GLI3	GLI family zinc finger 3 [Source:HGNC Symbol;Acc:HGNC:4319]	protein_coding	1.44	5.01	4.59614e-19	1.19657e-16	2.31541e-18	4.99672e-16	1.1	0.23
ENSG00000106624	AEBP1	AE binding protein 1 [Source:HGNC Symbol;Acc:HGNC:303]	protein_coding	2.16	9.12	7.14619e-34	1.44496e-29	2.3774e-28	9.65831e-24	1.56	1.11
ENSG00000106809	OGN	osteoglycin [Source:HGNC Symbol;Acc:HGNC:8126]	protein_coding	2.69	3.67	7.33717e-17	1.28073e-14	6.74952e-14	6.65283e-12	0.93	-0.13
ENSG00000106819	ASPN	asporin [Source:HGNC Symbol;Acc:HGNC:14872]	protein_coding	2.51	3.61	9.27074e-21	3.26955e-18	6.57825e-19	1.58133e-16	1.16	0.56
ENSG00000106823	ECM2	extracellular matrix protein 2 [Source:HGNC Symbol;Acc:HGNC:3154]	protein_coding	1.81	3.3	2.67172e-26	3.00124e-23	1.07924e-23	1.02477e-20	1.33	0.73
ENSG00000107562	CXCL12	C-X-C motif chemokine ligand 12 [Source:HGNC Symbol;Acc:HGNC:10672]	protein_coding	1.48	6.7	5.71895e-16	8.54462e-14	1.75416e-16	2.6793e-14	1.12	0.18
ENSG00000107796	ACTA2	actin alpha 2, smooth muscle [Source:HGNC Symbol;Acc:HGNC:130]	protein_coding	1.86	7.09	7.92855e-26	7.88435e-23	1.35461e-22	8.03906e-20	1.26	0.68
ENSG00000107957	SH3PXD2A	SH3 and PX domains 2A [Source:HGNC Symbol;Acc:HGNC:23664]	protein_coding	0.95	6.43	3.50857e-15	4.39731e-13	2.74634e-14	2.84481e-12	0.99	0.01
ENSG00000108797	CNTNAP1	contactin associated protein 1 [Source:HGNC Symbol;Acc:HGNC:8011]	protein_coding	0.8	2.9	3.8015e-11	2.14113e-09	6.15444e-11	3.57787e-09	0.89	-0.11
ENSG00000108821	COL1A1	collagen type I alpha 1 chain [Source:HGNC Symbol;Acc:HGNC:2197]	protein_coding	2.16	12.97	3.76872e-29	9.52543e-26	2.34606e-27	2.6732e-23	1.56	1.26
ENSG00000109099	PMP22	peripheral myelin protein 22 [Source:HGNC Symbol;Acc:HGNC:9118]	protein_coding	1.2	5.43	1.06722e-26	1.3774e-23	5.23241e-23	3.63537e-20	1.28	0.41
ENSG00000109472	CPE	carboxypeptidase E [Source:HGNC Symbol;Acc:HGNC:2303]	protein_coding	0.82	6.26	1.18884e-08	3.98645e-07	6.42341e-12	4.47925e-10	0.93	-0.08
ENSG00000110811	P3H3	prolyl 3-hydroxylase 3 [Source:HGNC Symbol;Acc:HGNC:19318]	protein_coding	1.48	4.52	1.40336e-23	9.56492e-21	1.7991e-23	1.60154e-20	1.34	0.72
ENSG00000110881	ASIC1	acid sensing ion channel subunit 1 [Source:HGNC Symbol;Acc:HGNC:100]	protein_coding	1.42	2.12	1.76432e-17	3.44128e-15	4.95006e-16	6.99788e-14	1.13	0.2
ENSG00000112559	MDFI	MyoD family inhibitor [Source:HGNC Symbol;Acc:HGNC:6967]	protein_coding	1.89	4.83	2.46112e-17	4.63638e-15	3.03088e-17	5.43005e-15	0.99	0.17
ENSG00000112562	SMOC2	SPARC related modular calcium binding 2 [Source:HGNC Symbol;Acc:HGNC:20323]	protein_coding	1.53	5.33	9.11127e-20	2.67e-17	1.54974e-18	3.46243e-16	1.19	0.25
ENSG00000112902	SEMA5A	semaphorin 5A [Source:HGNC Symbol;Acc:HGNC:10736]	protein_coding	1.12	4.27	1.76618e-10	8.74584e-09	3.10708e-14	3.17234e-12	0.99	0
ENSG00000113083	LOX	lysyl oxidase [Source:HGNC Symbol;Acc:HGNC:6664]	protein_coding	1.67	6.1	6.16178e-21	2.27911e-18	1.03123e-21	4.7001e-19	1.26	0.47
ENSG00000113140	SPARC	secreted protein acidic and cysteine rich [Source:HGNC Symbol;Acc:HGNC:11219]	protein_coding	1.76	10.93	1.16727e-28	2.62247e-25	3.61124e-25	7.61998e-22	1.45	0.84
ENSG00000113319	RASGRF2	Ras protein specific guanine nucleotide releasing factor 2 [Source:HGNC Symbol;Acc:HGNC:9876]	protein_coding	1.27	2.94	3.12643e-20	1.00344e-17	5.25843e-18	1.0586e-15	1.19	0.14
ENSG00000113578	FGF1	fibroblast growth factor 1 [Source:HGNC Symbol;Acc:HGNC:3665]	protein_coding	1.65	2.26	1.91071e-18	4.32477e-16	3.21785e-18	6.76484e-16	1.14	0.44
ENSG00000113657	DPYSL3	dihydropyrimidinase like 3 [Source:HGNC Symbol;Acc:HGNC:3015]	protein_coding	0.95	8.45	1.57157e-09	6.38536e-08	2.05204e-11	1.31654e-09	0.82	-0.13
ENSG00000113721	PDGFRB	platelet derived growth factor receptor beta [Source:HGNC Symbol;Acc:HGNC:8804]	protein_coding	1.58	6.54	7.31425e-30	2.33517e-26	2.55983e-24	3.31451e-21	1.41	0.74
ENSG00000115414	FN1	fibronectin 1 [Source:HGNC Symbol;Acc:HGNC:3778]	protein_coding	1.94	11.42	1.94855e-26	2.27306e-23	2.11367e-24	2.86714e-21	1.36	0.79
ENSG00000115415	STAT1	signal transducer and activator of transcription 1 [Source:HGNC Symbol;Acc:HGNC:11362]	protein_coding	-0.86	8.47	3.57493e-13	3.01607e-11	4.23529e-13	3.59067e-11	0.88	-0.09
ENSG00000115884	SDC1	syndecan 1 [Source:HGNC Symbol;Acc:HGNC:10658]	protein_coding	1.29	6.62	6.41635e-14	6.28781e-12	1.73759e-13	1.5839e-11	0.93	0.05
ENSG00000116132	PRRX1	paired related homeobox 1 [Source:HGNC Symbol;Acc:HGNC:9142]	protein_coding	1.94	5.45	2.29124e-24	1.82877e-21	5.05877e-24	5.8818e-21	1.41	0.96
ENSG00000116194	ANGPTL1	angiopoietin like 1 [Source:HGNC Symbol;Acc:HGNC:489]	protein_coding	1.72	2.02	4.36635e-14	4.45148e-12	4.0205e-12	2.89944e-10	0.9	-0.08
ENSG00000116774	OLFML3	olfactomedin like 3 [Source:HGNC Symbol;Acc:HGNC:24956]	protein_coding	0.91	6.21	1.48026e-13	1.35943e-11	2.38905e-13	2.13003e-11	0.92	-0.17
ENSG00000116962	NID1	nidogen 1 [Source:HGNC Symbol;Acc:HGNC:7821]	protein_coding	1.33	5.76	1.60879e-22	7.93409e-20	2.05007e-20	6.75124e-18	1.18	0.2
ENSG00000117122	MFAP2	microfibril associated protein 2 [Source:HGNC Symbol;Acc:HGNC:7033]	protein_coding	1.24	6.21	1.50108e-11	9.3199e-10	3.84438e-15	4.65015e-13	0.91	0.12
ENSG00000117152	RGS4	regulator of G protein signaling 4 [Source:HGNC Symbol;Acc:HGNC:10000]	protein_coding	1.6	3.96	1.19423e-15	1.68469e-13	3.55429e-17	6.30826e-15	1.16	0.25
ENSG00000117318	ID3	inhibitor of DNA binding 3, HLH protein [Source:HGNC Symbol;Acc:HGNC:5362]	protein_coding	0.98	5.36	1.20477e-10	6.131e-09	1.11827e-13	1.06007e-11	0.93	0.1
ENSG00000117385	P3H1	prolyl 3-hydroxylase 1 [Source:HGNC Symbol;Acc:HGNC:19316]	protein_coding	0.94	5.87	1.7184e-21	6.90317e-19	3.12243e-19	8.16014e-17	1.21	0.2
ENSG00000117586	TNFSF4	TNF superfamily member 4 [Source:HGNC Symbol;Acc:HGNC:11934]	protein_coding	0.92	2.95	2.83021e-11	1.64919e-09	4.58613e-12	3.2742e-10	1.01	-0.02
ENSG00000118523	CCN2	cellular communication network factor 2 [Source:HGNC Symbol;Acc:HGNC:2500]	protein_coding	1.68	7.95	3.90342e-19	1.03851e-16	6.42269e-19	1.55048e-16	1.18	0.4
ENSG00000118946	PCDH17	protocadherin 17 [Source:HGNC Symbol;Acc:HGNC:14267]	protein_coding	1.16	3.21	3.54914e-09	1.33608e-07	7.35049e-11	4.20877e-09	0.92	-0.14
ENSG00000119630	PGF	placental growth factor [Source:HGNC Symbol;Acc:HGNC:8893]	protein_coding	1.26	3.01	1.61287e-15	2.14554e-13	2.92124e-14	2.99872e-12	0.95	0.04
ENSG00000119681	LTBP2	latent transforming growth factor beta binding protein 2 [Source:HGNC Symbol;Acc:HGNC:6715]	protein_coding	0.9	7.68	1.31524e-11	8.30204e-10	1.33975e-13	1.24719e-11	0.96	-0.06
ENSG00000119699	TGFB3	transforming growth factor beta 3 [Source:HGNC Symbol;Acc:HGNC:11769]	protein_coding	1.65	3.95	1.90046e-27	3.20227e-24	7.5968e-24	8.16613e-21	1.25	0.49
ENSG00000119714	GPR68	G protein-coupled receptor 68 [Source:HGNC Symbol;Acc:HGNC:4519]	protein_coding	1.09	2.07	8.32809e-13	6.58647e-11	3.01964e-10	1.57397e-08	0.84	-0.16
ENSG00000119865	CNRIP1	cannabinoid receptor interacting protein 1 [Source:HGNC Symbol;Acc:HGNC:24546]	protein_coding	1.25	3.06	2.02388e-22	9.66681e-20	3.05185e-20	9.60606e-18	1.25	0.28
ENSG00000120217	CD274	CD274 molecule [Source:HGNC Symbol;Acc:HGNC:17635]	protein_coding	-1.07	2.15	2.70962e-14	2.85357e-12	2.27828e-12	1.69671e-10	0.93	-0.2
ENSG00000120913	PDLIM2	PDZ and LIM domain 2 [Source:HGNC Symbol;Acc:HGNC:13992]	protein_coding	0.8	3.95	1.24381e-15	1.73447e-13	4.65312e-15	5.53439e-13	1.13	0.11
ENSG00000121297	TSHZ3	teashirt zinc finger homeobox 3 [Source:HGNC Symbol;Acc:HGNC:30700]	protein_coding	1.12	3.73	2.28406e-15	2.94164e-13	1.25565e-16	2.00383e-14	1.19	0.32
ENSG00000121440	PDZRN3	PDZ domain containing ring finger 3 [Source:HGNC Symbol;Acc:HGNC:17704]	protein_coding	1.06	4.4	4.1261e-12	2.87689e-10	6.29634e-16	8.72787e-14	0.94	-0.05
ENSG00000121858	TNFSF10	TNF superfamily member 10 [Source:HGNC Symbol;Acc:HGNC:11925]	protein_coding	-1.23	7.65	1.86441e-13	1.66072e-11	1.81208e-12	1.37834e-10	0.91	-0.09
ENSG00000121904	CSMD2	CUB and Sushi multiple domains 2 [Source:HGNC Symbol;Acc:HGNC:19290]	protein_coding	1.77	3.01	1.16778e-15	1.65122e-13	2.90406e-20	9.19168e-18	1.22	0.47
ENSG00000122176	FMOD	fibromodulin [Source:HGNC Symbol;Acc:HGNC:3774]	protein_coding	0.8	6.78	1.14487e-07	2.98063e-06	1.20637e-11	8.01973e-10	0.88	-0.15
ENSG00000122641	INHBA	inhibin subunit beta A [Source:HGNC Symbol;Acc:HGNC:6066]	protein_coding	2.15	5.66	7.27448e-22	3.06438e-19	1.06883e-22	6.61882e-20	1.2	0.68
ENSG00000122691	TWIST1	twist family bHLH transcription factor 1 [Source:HGNC Symbol;Acc:HGNC:12428]	protein_coding	1.22	3.5	9.52181e-13	7.42205e-11	5.17253e-15	6.11389e-13	0.94	-0.11
ENSG00000122707	RECK	reversion inducing cysteine rich protein with kazal motifs [Source:HGNC Symbol;Acc:HGNC:11345]	protein_coding	0.81	3.21	1.02511e-15	1.47354e-13	4.55557e-15	5.42971e-13	1.03	0.02
ENSG00000122786	CALD1	caldesmon 1 [Source:HGNC Symbol;Acc:HGNC:1441]	protein_coding	1.3	8.12	5.07474e-27	7.50814e-24	2.70363e-24	3.42292e-21	1.39	0.49
ENSG00000122861	PLAU	plasminogen activator, urokinase [Source:HGNC Symbol;Acc:HGNC:9052]	protein_coding	1.27	6.32	2.1356e-17	4.06099e-15	1.46796e-16	2.27881e-14	1.11	0.29
ENSG00000122870	BICC1	BicC family RNA binding protein 1 [Source:HGNC Symbol;Acc:HGNC:19351]	protein_coding	1.54	4	3.39142e-21	1.29386e-18	3.09911e-24	3.83831e-21	1.43	0.37
ENSG00000123342	MMP19	matrix metallopeptidase 19 [Source:HGNC Symbol;Acc:HGNC:7165]	protein_coding	1.2	4.27	4.9681e-21	1.84886e-18	1.70366e-19	4.62194e-17	1.19	0.17
ENSG00000123384	LRP1	LDL receptor related protein 1 [Source:HGNC Symbol;Acc:HGNC:6692]	protein_coding	1.26	8.53	3.67877e-23	2.18779e-20	1.47805e-18	3.32835e-16	1.14	0.08
ENSG00000123500	COL10A1	collagen type X alpha 1 chain [Source:HGNC Symbol;Acc:HGNC:2185]	protein_coding	2.17	5.85	4.02514e-18	8.59735e-16	3.54127e-20	1.0789e-17	1.3	0.84
ENSG00000123572	NRK	Nik related kinase [Source:HGNC Symbol;Acc:HGNC:25391]	protein_coding	1.7	2.13	2.28501e-13	2.00301e-11	3.70363e-18	7.59005e-16	1.22	0.53
ENSG00000123989	CHPF	chondroitin polymerizing factor [Source:HGNC Symbol;Acc:HGNC:24291]	protein_coding	1.02	7.69	1.30932e-20	4.4872e-18	1.2436e-20	4.24254e-18	1.32	0.24
ENSG00000124212	PTGIS	prostaglandin I2 synthase [Source:HGNC Symbol;Acc:HGNC:9603]	protein_coding	1.95	6.12	1.1685e-18	2.83525e-16	1.78608e-18	3.91372e-16	1.12	0.31
ENSG00000124225	PMEPA1	prostate transmembrane protein, androgen induced 1 [Source:HGNC Symbol;Acc:HGNC:14107]	protein_coding	1.8	6.33	9.06577e-27	1.1955e-23	8.93456e-24	9.08964e-21	1.35	0.76
ENSG00000124256	ZBP1	Z-DNA binding protein 1 [Source:HGNC Symbol;Acc:HGNC:16176]	protein_coding	-1.52	2.93	2.06178e-14	2.23734e-12	1.57115e-14	1.69851e-12	1.04	0.06
ENSG00000124766	SOX4	SRY-box transcription factor 4 [Source:HGNC Symbol;Acc:HGNC:11200]	protein_coding	0.8	7.86	2.70383e-11	1.58468e-09	3.28753e-11	2.00104e-09	0.82	-0.2
ENSG00000124813	RUNX2	RUNX family transcription factor 2 [Source:HGNC Symbol;Acc:HGNC:10472]	protein_coding	1.32	4.23	2.13133e-23	1.37539e-20	4.10018e-21	1.56776e-18	1.28	0.61
ENSG00000125378	BMP4	bone morphogenetic protein 4 [Source:HGNC Symbol;Acc:HGNC:1071]	protein_coding	1.84	3.79	4.67786e-22	2.05623e-19	2.4812e-23	2.07881e-20	1.35	0.83
ENSG00000125872	LRRN4	leucine rich repeat neuronal 4 [Source:HGNC Symbol;Acc:HGNC:16208]	protein_coding	1.77	3.63	1.34147e-14	1.4931e-12	2.47746e-14	2.59459e-12	0.87	0.07
ENSG00000126603	GLIS2	GLIS family zinc finger 2 [Source:HGNC Symbol;Acc:HGNC:29450]	protein_coding	1.07	5.94	8.90052e-20	2.6209e-17	6.6367e-18	1.30381e-15	1.13	0.21
ENSG00000127528	KLF2	Kruppel like factor 2 [Source:HGNC Symbol;Acc:HGNC:6347]	protein_coding	1.29	5.06	3.45553e-16	5.40238e-14	2.91244e-13	2.5449e-11	0.9	-0.12
ENSG00000128284	APOL3	apolipoprotein L3 [Source:HGNC Symbol;Acc:HGNC:14868]	protein_coding	-0.87	4.88	5.10897e-09	1.8447e-07	3.59748e-11	2.17806e-09	0.89	-0.08
ENSG00000128591	FLNC	filamin C [Source:HGNC Symbol;Acc:HGNC:3756]	protein_coding	2.22	5.11	6.78487e-22	2.87811e-19	2.05007e-20	6.75124e-18	1.27	0.78
ENSG00000128606	LRRC17	leucine rich repeat containing 17 [Source:HGNC Symbol;Acc:HGNC:16895]	protein_coding	2.04	2.99	8.69713e-19	2.15334e-16	4.16348e-18	8.50185e-16	1.14	0.39
ENSG00000128918	ALDH1A2	aldehyde dehydrogenase 1 family member A2 [Source:HGNC Symbol;Acc:HGNC:15472]	protein_coding	1.33	3.94	4.64841e-05	0.00056237	7.76031e-13	6.31601e-11	0.86	-0.2
ENSG00000129009	ISLR	immunoglobulin superfamily containing leucine rich repeat [Source:HGNC Symbol;Acc:HGNC:6133]	protein_coding	1.24	7.38	2.27792e-14	2.44564e-12	2.39317e-16	3.58799e-14	1.05	0.05
ENSG00000129038	LOXL1	lysyl oxidase like 1 [Source:HGNC Symbol;Acc:HGNC:6665]	protein_coding	1.53	6.25	2.00627e-31	2.29441e-27	1.6515e-24	2.41254e-21	1.45	0.74
ENSG00000129116	PALLD	palladin, cytoskeletal associated protein [Source:HGNC Symbol;Acc:HGNC:17068]	protein_coding	1.24	6.81	3.73009e-23	2.19677e-20	1.33363e-21	5.79995e-19	1.36	0.32
ENSG00000130147	SH3BP4	SH3 domain binding protein 4 [Source:HGNC Symbol;Acc:HGNC:10826]	protein_coding	0.94	6.5	3.18821e-14	3.32297e-12	9.52301e-15	1.07648e-12	0.97	0
ENSG00000130176	CNN1	calponin 1 [Source:HGNC Symbol;Acc:HGNC:2155]	protein_coding	1.97	4.41	2.11459e-16	3.45744e-14	1.07368e-16	1.7477e-14	1.05	0.24
ENSG00000130300	PLVAP	plasmalemma vesicle associated protein [Source:HGNC Symbol;Acc:HGNC:13635]	protein_coding	0.8	5.69	2.50286e-07	5.98202e-06	5.67141e-10	2.80479e-08	0.8	-0.14
ENSG00000130508	PXDN	peroxidasin [Source:HGNC Symbol;Acc:HGNC:14966]	protein_coding	1.1	7.62	2.79117e-13	2.39819e-11	1.41599e-14	1.55437e-12	0.91	0.01
ENSG00000130635	COL5A1	collagen type V alpha 1 chain [Source:HGNC Symbol;Acc:HGNC:2209]	protein_coding	2.34	9.14	3.93294e-29	9.54289e-26	1.60665e-27	2.28836e-23	1.6	1.28
ENSG00000131409	LRRC4B	leucine rich repeat containing 4B [Source:HGNC Symbol;Acc:HGNC:25042]	protein_coding	1.65	2.06	2.01418e-12	1.47561e-10	1.36687e-13	1.26624e-11	0.88	-0.15
ENSG00000131459	GFPT2	glutamine-fructose-6-phosphate transaminase 2 [Source:HGNC Symbol;Acc:HGNC:4242]	protein_coding	1.56	3.84	7.68608e-24	5.42137e-21	4.83167e-23	3.48443e-20	1.33	0.4
ENSG00000131471	AOC3	amine oxidase copper containing 3 [Source:HGNC Symbol;Acc:HGNC:550]	protein_coding	1.86	3.62	9.01604e-23	4.79748e-20	4.84277e-16	6.86324e-14	1.08	0.04
ENSG00000131634	TMEM204	transmembrane protein 204 [Source:HGNC Symbol;Acc:HGNC:14158]	protein_coding	0.81	3.15	5.91926e-16	8.80054e-14	3.76397e-13	3.22467e-11	0.95	-0.06
ENSG00000132000	PODNL1	podocan like 1 [Source:HGNC Symbol;Acc:HGNC:26275]	protein_coding	1.61	4.46	5.52267e-22	2.39289e-19	5.99434e-21	2.21759e-18	1.22	0.41
ENSG00000132031	MATN3	matrilin 3 [Source:HGNC Symbol;Acc:HGNC:6909]	protein_coding	1.66	2.02	4.28527e-20	1.33992e-17	3.07031e-18	6.47858e-16	1.12	0.2
ENSG00000132386	SERPINF1	serpin family F member 1 [Source:HGNC Symbol;Acc:HGNC:8824]	protein_coding	1.53	7.15	2.08638e-27	3.41176e-24	2.6884e-23	2.18805e-20	1.35	0.75
ENSG00000132622	HSPA12B	heat shock protein family A (Hsp70) member 12B [Source:HGNC Symbol;Acc:HGNC:16193]	protein_coding	0.96	2.52	1.14091e-11	7.26969e-10	2.8554e-13	2.50274e-11	0.92	-0.01
ENSG00000133083	DCLK1	doublecortin like kinase 1 [Source:HGNC Symbol;Acc:HGNC:2700]	protein_coding	1.48	2.44	2.04281e-14	2.22073e-12	1.0499e-16	1.7139e-14	1.03	0.07
ENSG00000133110	POSTN	periostin [Source:HGNC Symbol;Acc:HGNC:16953]	protein_coding	1.92	7.34	7.63376e-13	6.07695e-11	9.87048e-19	2.2675e-16	1.2	0.53
ENSG00000133321	PLAAT4	phospholipase A and acyltransferase 4 [Source:HGNC Symbol;Acc:HGNC:9869]	protein_coding	-1.31	6.69	1.593e-14	1.75694e-12	1.23645e-13	1.16435e-11	0.8	-0.16
ENSG00000133392	MYH11	myosin heavy chain 11 [Source:HGNC Symbol;Acc:HGNC:7569]	protein_coding	2.11	4.83	1.26754e-12	9.59914e-11	1.70741e-10	9.28192e-09	0.93	-0.2
ENSG00000133466	C1QTNF6	C1q and TNF related 6 [Source:HGNC Symbol;Acc:HGNC:14343]	protein_coding	1.58	5.21	2.4523e-29	6.46768e-26	2.23262e-24	2.95807e-21	1.37	0.6
ENSG00000134013	LOXL2	lysyl oxidase like 2 [Source:HGNC Symbol;Acc:HGNC:6666]	protein_coding	1.56	5.74	3.74287e-31	2.29913e-27	2.12538e-25	5.0453e-22	1.43	0.61
ENSG00000134369	NAV1	neuron navigator 1 [Source:HGNC Symbol;Acc:HGNC:15989]	protein_coding	1.14	5.3	9.456e-23	4.98783e-20	3.19873e-19	8.28354e-17	1.16	0.27
ENSG00000134716	CYP2J2	cytochrome P450 family 2 subfamily J member 2 [Source:HGNC Symbol;Acc:HGNC:2634]	protein_coding	-1.45	2.75	1.42293e-16	2.40432e-14	2.98194e-14	3.05552e-12	0.97	-0.08
ENSG00000134775	FHOD3	formin homology 2 domain containing 3 [Source:HGNC Symbol;Acc:HGNC:26178]	protein_coding	1.23	2.21	9.26442e-11	4.82386e-09	2.86175e-14	2.94828e-12	0.96	0.08
ENSG00000134817	APLNR	apelin receptor [Source:HGNC Symbol;Acc:HGNC:339]	protein_coding	1.2	3.68	5.79405e-14	5.78071e-12	8.88921e-13	7.1329e-11	0.93	-0.08
ENSG00000134853	PDGFRA	platelet derived growth factor receptor alpha [Source:HGNC Symbol;Acc:HGNC:8803]	protein_coding	1.63	5.05	4.72882e-18	1.00297e-15	3.4324e-21	1.35799e-18	1.24	0.39
ENSG00000134871	COL4A2	collagen type IV alpha 2 chain [Source:HGNC Symbol;Acc:HGNC:2203]	protein_coding	0.91	8.62	1.41784e-17	2.81066e-15	1.53206e-15	1.95705e-13	1.03	0.03
ENSG00000135318	NT5E	5'-nucleotidase ecto [Source:HGNC Symbol;Acc:HGNC:8021]	protein_coding	1.1	5.27	5.16532e-10	2.33479e-08	2.32874e-14	2.45691e-12	0.97	-0.03
ENSG00000136378	ADAMTS7	ADAM metallopeptidase with thrombospondin type 1 motif 7 [Source:HGNC Symbol;Acc:HGNC:223]	protein_coding	1.71	3.88	5.41428e-28	1.02635e-24	3.64991e-24	4.42431e-21	1.29	0.64
ENSG00000136514	RTP4	receptor transporter protein 4 [Source:HGNC Symbol;Acc:HGNC:23992]	protein_coding	-1.04	4.82	1.4881e-10	7.4602e-09	5.96121e-12	4.19805e-10	0.84	-0.14
ENSG00000136542	GALNT5	polypeptide N-acetylgalactosaminyltransferase 5 [Source:HGNC Symbol;Acc:HGNC:4127]	protein_coding	1.98	2.98	2.81415e-23	1.7419e-20	1.74467e-24	2.48493e-21	1.45	0.94
ENSG00000136859	ANGPTL2	angiopoietin like 2 [Source:HGNC Symbol;Acc:HGNC:490]	protein_coding	1.57	5.49	2.67034e-31	2.29441e-27	1.12382e-24	1.77851e-21	1.4	0.44
ENSG00000137501	SYTL2	synaptotagmin like 2 [Source:HGNC Symbol;Acc:HGNC:15585]	protein_coding	1.1	3.69	7.34739e-17	1.28073e-14	1.56944e-16	2.4166e-14	1.05	0.2
ENSG00000137507	LRRC32	leucine rich repeat containing 32 [Source:HGNC Symbol;Acc:HGNC:4161]	protein_coding	0.93	5.63	1.36164e-07	3.47193e-06	5.24223e-11	3.08853e-09	0.9	-0.18
ENSG00000137752	CASP1	caspase 1 [Source:HGNC Symbol;Acc:HGNC:1499]	protein_coding	-0.82	4.39	1.1491e-15	1.63625e-13	4.77623e-14	4.76552e-12	0.85	-0.13
ENSG00000137801	THBS1	thrombospondin 1 [Source:HGNC Symbol;Acc:HGNC:11785]	protein_coding	1.58	8.16	3.33833e-25	3.02243e-22	5.23241e-23	3.63537e-20	1.36	0.48
ENSG00000137809	ITGA11	integrin subunit alpha 11 [Source:HGNC Symbol;Acc:HGNC:6136]	protein_coding	2.01	5.97	4.94852e-23	2.8054e-20	4.70496e-23	3.43655e-20	1.37	0.94
ENSG00000138080	EMILIN1	elastin microfibril interfacer 1 [Source:HGNC Symbol;Acc:HGNC:19880]	protein_coding	1.9	6.64	1.62624e-27	2.8185e-24	1.31983e-25	3.68261e-22	1.43	0.72
ENSG00000138316	ADAMTS14	ADAM metallopeptidase with thrombospondin type 1 motif 14 [Source:HGNC Symbol;Acc:HGNC:14899]	protein_coding	1.55	4.04	2.94718e-16	4.70463e-14	2.80346e-14	2.89346e-12	0.95	-0.09
ENSG00000138615	CILP	cartilage intermediate layer protein [Source:HGNC Symbol;Acc:HGNC:1980]	protein_coding	2.17	5.04	5.30426e-20	1.65003e-17	1.25196e-18	2.85307e-16	1.21	0.19
ENSG00000138623	SEMA7A	semaphorin 7A (John Milton Hagen blood group) [Source:HGNC Symbol;Acc:HGNC:10741]	protein_coding	1.08	3.64	3.20185e-18	6.93659e-16	5.64474e-16	7.86289e-14	0.93	-0.06
ENSG00000138646	HERC5	HECT and RLD domain containing E3 ubiquitin protein ligase 5 [Source:HGNC Symbol;Acc:HGNC:24368]	protein_coding	-1.36	4.9	1.86714e-15	2.46219e-13	6.61397e-14	6.53052e-12	0.83	-0.1
ENSG00000138758	SEPTIN11	septin 11 [Source:HGNC Symbol;Acc:HGNC:25589]	protein_coding	0.83	6.45	4.13499e-19	1.09056e-16	8.1786e-18	1.59028e-15	1.16	0.19
ENSG00000139174	PRICKLE1	prickle planar cell polarity protein 1 [Source:HGNC Symbol;Acc:HGNC:17019]	protein_coding	1.57	3.05	7.27886e-25	6.21881e-22	9.43039e-24	9.42576e-21	1.35	0.5
ENSG00000139329	LUM	lumican [Source:HGNC Symbol;Acc:HGNC:6724]	protein_coding	1.85	8.73	1.44867e-16	2.44101e-14	7.91154e-21	2.8171e-18	1.34	0.85
ENSG00000139926	FRMD6	FERM domain containing 6 [Source:HGNC Symbol;Acc:HGNC:19839]	protein_coding	1.27	4.36	1.21874e-22	6.3187e-20	4.10018e-21	1.56776e-18	1.28	0.38
ENSG00000139971	ARMH4	armadillo like helical domain containing 4 [Source:HGNC Symbol;Acc:HGNC:19846]	protein_coding	1.16	2.62	3.39085e-16	5.32874e-14	9.63821e-19	2.22311e-16	1.19	0.18
ENSG00000140285	FGF7	fibroblast growth factor 7 [Source:HGNC Symbol;Acc:HGNC:3685]	protein_coding	1.74	2.88	8.27608e-15	9.56242e-13	3.64005e-16	5.30385e-14	1.13	0.35
ENSG00000140682	TGFB1I1	transforming growth factor beta 1 induced transcript 1 [Source:HGNC Symbol;Acc:HGNC:11767]	protein_coding	1.32	5.75	5.82105e-28	1.07002e-24	7.42865e-25	1.24478e-21	1.39	0.47
ENSG00000140807	NKD1	NKD inhibitor of WNT signaling pathway 1 [Source:HGNC Symbol;Acc:HGNC:17045]	protein_coding	1.35	3.65	2.18462e-15	2.82556e-13	7.09785e-15	8.16927e-13	1.01	-0.06
ENSG00000140937	CDH11	cadherin 11 [Source:HGNC Symbol;Acc:HGNC:1750]	protein_coding	1.85	6.54	1.65426e-26	2.00695e-23	1.40408e-26	8.63447e-23	1.54	0.84
ENSG00000141753	IGFBP4	insulin like growth factor binding protein 4 [Source:HGNC Symbol;Acc:HGNC:5473]	protein_coding	1.35	8.15	7.58383e-25	6.38938e-22	8.97265e-21	3.15549e-18	1.32	0.37
ENSG00000142156	COL6A1	collagen type VI alpha 1 chain [Source:HGNC Symbol;Acc:HGNC:2211]	protein_coding	1.74	9.51	8.52918e-24	5.9469e-21	4.34426e-23	3.25659e-20	1.32	0.57
ENSG00000142173	COL6A2	collagen type VI alpha 2 chain [Source:HGNC Symbol;Acc:HGNC:2212]	protein_coding	1.77	9.55	2.51017e-28	5.14446e-25	2.81023e-25	6.40418e-22	1.43	0.8
ENSG00000142303	ADAMTS10	ADAM metallopeptidase with thrombospondin type 1 motif 10 [Source:HGNC Symbol;Acc:HGNC:13201]	protein_coding	1.53	3.23	1.40617e-22	7.16795e-20	9.43547e-21	3.2979e-18	1.27	0.32
ENSG00000142549	IGLON5	IgLON family member 5 [Source:HGNC Symbol;Acc:HGNC:34550]	protein_coding	1.44	2.97	3.44235e-05	0.000433491	2.69036e-14	2.797e-12	1.1	0.67
ENSG00000142552	RCN3	reticulocalbin 3 [Source:HGNC Symbol;Acc:HGNC:21145]	protein_coding	1.27	6.16	6.48066e-19	1.63799e-16	3.1285e-20	9.79324e-18	1.36	0.47
ENSG00000142871	CCN1	cellular communication network factor 1 [Source:HGNC Symbol;Acc:HGNC:2654]	protein_coding	1.66	7.63	5.74511e-20	1.74249e-17	3.69677e-19	9.44451e-17	1.14	0.25
ENSG00000143067	ZNF697	zinc finger protein 697 [Source:HGNC Symbol;Acc:HGNC:32034]	protein_coding	0.98	2.47	7.35287e-15	8.61052e-13	5.30222e-19	1.3249e-16	1.22	0.26
ENSG00000143195	ILDR2	immunoglobulin like domain containing receptor 2 [Source:HGNC Symbol;Acc:HGNC:18131]	protein_coding	1.5	2.36	5.74665e-12	3.86465e-10	1.36687e-13	1.26624e-11	0.9	-0.2
ENSG00000143333	RGS16	regulator of G protein signaling 16 [Source:HGNC Symbol;Acc:HGNC:9997]	protein_coding	1.46	4.83	1.9429e-19	5.35709e-17	1.43559e-16	2.24078e-14	1.05	0.17
ENSG00000143341	HMCN1	hemicentin 1 [Source:HGNC Symbol;Acc:HGNC:19194]	protein_coding	1.5	4.3	3.27626e-20	1.04051e-17	2.4404e-20	7.81094e-18	1.26	0.38
ENSG00000143369	ECM1	extracellular matrix protein 1 [Source:HGNC Symbol;Acc:HGNC:3153]	protein_coding	1.44	5.53	1.57241e-19	4.39551e-17	3.89726e-21	1.52079e-18	1.35	0.56
ENSG00000143387	CTSK	cathepsin K [Source:HGNC Symbol;Acc:HGNC:2536]	protein_coding	1.66	6.67	2.80988e-17	5.19657e-15	2.06911e-19	5.5868e-17	1.26	0.48
ENSG00000144057	ST6GAL2	ST6 beta-galactoside alpha-2,6-sialyltransferase 2 [Source:HGNC Symbol;Acc:HGNC:10861]	protein_coding	1.96	3.27	4.67214e-14	4.73142e-12	2.73005e-18	5.8036e-16	1.12	0.41
ENSG00000144810	COL8A1	collagen type VIII alpha 1 chain [Source:HGNC Symbol;Acc:HGNC:2215]	protein_coding	2.14	6.67	1.11177e-26	1.405e-23	6.65045e-25	1.14815e-21	1.48	0.87
ENSG00000144824	PHLDB2	pleckstrin homology like domain family B member 2 [Source:HGNC Symbol;Acc:HGNC:29573]	protein_coding	1.29	3.72	3.65908e-15	4.56707e-13	1.07418e-13	1.02509e-11	0.8	-0.17
ENSG00000145147	SLIT2	slit guidance ligand 2 [Source:HGNC Symbol;Acc:HGNC:11086]	protein_coding	1.36	4.56	1.02499e-15	1.47354e-13	4.88286e-17	8.45551e-15	1.09	0.12
ENSG00000145423	SFRP2	secreted frizzled related protein 2 [Source:HGNC Symbol;Acc:HGNC:10777]	protein_coding	2.86	7.33	1.70369e-18	3.98717e-16	3.29878e-22	1.78989e-19	1.27	1.08
ENSG00000145506	NKD2	NKD inhibitor of WNT signaling pathway 2 [Source:HGNC Symbol;Acc:HGNC:17046]	protein_coding	1.96	3.97	1.33044e-26	1.64703e-23	4.51088e-25	9.11144e-22	1.41	0.93
ENSG00000145536	ADAMTS16	ADAM metallopeptidase with thrombospondin type 1 motif 16 [Source:HGNC Symbol;Acc:HGNC:17108]	protein_coding	2.52	2.48	1.64657e-17	3.22197e-15	9.61776e-18	1.83259e-15	1.08	0.65
ENSG00000145632	PLK2	polo like kinase 2 [Source:HGNC Symbol;Acc:HGNC:19699]	protein_coding	1.13	5.41	1.79059e-11	1.09383e-09	6.80524e-15	7.89629e-13	1.05	0.06
ENSG00000145730	PAM	peptidylglycine alpha-amidating monooxygenase [Source:HGNC Symbol;Acc:HGNC:8596]	protein_coding	0.87	7.04	3.30703e-11	1.88716e-09	8.7729e-11	4.9577e-09	0.73	-0.19
ENSG00000145794	MEGF10	multiple EGF like domains 10 [Source:HGNC Symbol;Acc:HGNC:29634]	protein_coding	2.13	2.01	3.64771e-12	2.56992e-10	1.0499e-16	1.7139e-14	1.02	0.11
ENSG00000145824	CXCL14	C-X-C motif chemokine ligand 14 [Source:HGNC Symbol;Acc:HGNC:10640]	protein_coding	2.03	5.69	1.07374e-13	1.01138e-11	1.5254e-17	2.84003e-15	1.16	0.37
ENSG00000146966	DENND2A	DENN domain containing 2A [Source:HGNC Symbol;Acc:HGNC:22212]	protein_coding	1.42	2.32	1.54001e-18	3.63489e-16	5.69774e-19	1.39318e-16	1.11	0.32
ENSG00000147113	DIPK2B	divergent protein kinase domain 2B [Source:HGNC Symbol;Acc:HGNC:25866]	protein_coding	0.87	3.11	6.74488e-15	7.97553e-13	5.25457e-13	4.39594e-11	0.92	-0.09
ENSG00000148516	ZEB1	zinc finger E-box binding homeobox 1 [Source:HGNC Symbol;Acc:HGNC:11642]	protein_coding	1.36	3.91	1.56767e-30	7.63663e-27	4.63792e-25	9.11144e-22	1.45	0.57
ENSG00000148848	ADAM12	ADAM metallopeptidase domain 12 [Source:HGNC Symbol;Acc:HGNC:190]	protein_coding	2.03	5.63	7.89325e-23	4.27504e-20	1.23489e-23	1.13475e-20	1.43	0.97
ENSG00000149557	FEZ1	fasciculation and elongation protein zeta 1 [Source:HGNC Symbol;Acc:HGNC:3659]	protein_coding	1.05	2.5	5.41571e-19	1.39794e-16	2.10707e-18	4.58183e-16	1.17	0.19
ENSG00000149591	TAGLN	transgelin [Source:HGNC Symbol;Acc:HGNC:11553]	protein_coding	1.39	7.49	4.84128e-14	4.87018e-12	1.91723e-16	2.90501e-14	1.15	0.46
ENSG00000149596	JPH2	junctophilin 2 [Source:HGNC Symbol;Acc:HGNC:14202]	protein_coding	1.97	2.82	1.77193e-22	8.66817e-20	7.42168e-20	2.15729e-17	1.2	0.53
ENSG00000150457	LATS2	large tumor suppressor kinase 2 [Source:HGNC Symbol;Acc:HGNC:6515]	protein_coding	0.82	4.57	2.59122e-18	5.77879e-16	3.72102e-16	5.39426e-14	1.07	0.18
ENSG00000150594	ADRA2A	adrenoceptor alpha 2A [Source:HGNC Symbol;Acc:HGNC:281]	protein_coding	1.57	4.2	1.826e-12	1.34751e-10	1.43559e-16	2.24078e-14	1.03	0.37
ENSG00000150630	VEGFC	vascular endothelial growth factor C [Source:HGNC Symbol;Acc:HGNC:12682]	protein_coding	0.99	2.98	6.70292e-16	9.84502e-14	1.43612e-15	1.84692e-13	1.05	0.07
ENSG00000151067	CACNA1C	calcium voltage-gated channel subunit alpha1 C [Source:HGNC Symbol;Acc:HGNC:1390]	protein_coding	1.91	2.66	1.78506e-33	2.70705e-29	6.65209e-27	5.41404e-23	1.46	0.86
ENSG00000151240	DIP2C	disco interacting protein 2 homolog C [Source:HGNC Symbol;Acc:HGNC:29150]	protein_coding	0.83	4.41	9.36841e-13	7.34222e-11	1.16415e-13	1.09808e-11	0.97	-0.09
ENSG00000151388	ADAMTS12	ADAM metallopeptidase with thrombospondin type 1 motif 12 [Source:HGNC Symbol;Acc:HGNC:14605]	protein_coding	1.98	4.98	1.83468e-23	1.20607e-20	1.70509e-23	1.54194e-20	1.37	0.94
ENSG00000151617	EDNRA	endothelin receptor type A [Source:HGNC Symbol;Acc:HGNC:3179]	protein_coding	1.43	4.15	1.112e-19	3.22747e-17	8.9733e-19	2.08664e-16	1.22	0.27
ENSG00000151892	GFRA1	GDNF family receptor alpha 1 [Source:HGNC Symbol;Acc:HGNC:4243]	protein_coding	1.47	3.1	2.67059e-07	6.31817e-06	1.21118e-19	3.39919e-17	1.18	0.6
ENSG00000152049	KCNE4	potassium voltage-gated channel subfamily E regulatory subunit 4 [Source:HGNC Symbol;Acc:HGNC:6244]	protein_coding	1.8	3.09	2.10024e-22	9.95316e-20	4.74782e-22	2.41511e-19	1.32	0.81
ENSG00000152284	TCF7L1	transcription factor 7 like 1 [Source:HGNC Symbol;Acc:HGNC:11640]	protein_coding	1.43	4.5	1.7555e-16	2.93357e-14	1.98309e-15	2.51627e-13	0.93	-0.03
ENSG00000152377	SPOCK1	SPARC (osteonectin), cwcv and kazal like domains proteoglycan 1 [Source:HGNC Symbol;Acc:HGNC:11251]	protein_coding	2.24	3.48	1.33041e-22	6.83919e-20	5.0953e-23	3.62862e-20	1.31	0.63
ENSG00000153707	PTPRD	protein tyrosine phosphatase receptor type D [Source:HGNC Symbol;Acc:HGNC:9668]	protein_coding	1.96	2.63	2.70594e-19	7.36064e-17	4.70496e-23	3.43655e-20	1.35	0.96
ENSG00000153993	SEMA3D	semaphorin 3D [Source:HGNC Symbol;Acc:HGNC:10726]	protein_coding	1.75	2.84	1.06226e-11	6.83317e-10	2.50117e-16	3.73074e-14	1.06	0.05
ENSG00000154096	THY1	Thy-1 cell surface antigen [Source:HGNC Symbol;Acc:HGNC:11801]	protein_coding	1.1	7.42	7.62937e-12	5.03308e-10	2.52908e-14	2.63895e-12	1.1	-0.11
ENSG00000154133	ROBO4	roundabout guidance receptor 4 [Source:HGNC Symbol;Acc:HGNC:17985]	protein_coding	0.92	3.14	4.56824e-16	6.98009e-14	3.41086e-13	2.9443e-11	0.84	-0.03
ENSG00000154451	GBP5	guanylate binding protein 5 [Source:HGNC Symbol;Acc:HGNC:19895]	protein_coding	-1.21	4.74	1.1895e-12	9.07611e-11	2.11112e-12	1.58256e-10	0.87	-0.2
ENSG00000154553	PDLIM3	PDZ and LIM domain 3 [Source:HGNC Symbol;Acc:HGNC:20767]	protein_coding	1.8	5.3	7.75928e-23	4.24034e-20	3.5669e-22	1.89612e-19	1.31	0.86
ENSG00000154721	JAM2	junctional adhesion molecule 2 [Source:HGNC Symbol;Acc:HGNC:14686]	protein_coding	0.83	3.18	4.54813e-07	1.00653e-05	6.57726e-16	9.00769e-14	1.06	0.07
ENSG00000154736	ADAMTS5	ADAM metallopeptidase with thrombospondin type 1 motif 5 [Source:HGNC Symbol;Acc:HGNC:221]	protein_coding	1.51	3.48	1.2591e-12	9.55905e-11	1.19854e-14	1.33626e-12	0.95	0.13
ENSG00000154864	PIEZO2	piezo type mechanosensitive ion channel component 2 [Source:HGNC Symbol;Acc:HGNC:26270]	protein_coding	1.71	2.7	2.46497e-15	3.1479e-13	1.34265e-16	2.12482e-14	1.04	0.25
ENSG00000155254	MARVELD1	MARVEL domain containing 1 [Source:HGNC Symbol;Acc:HGNC:28674]	protein_coding	0.91	6.3	4.43036e-16	6.80369e-14	1.4994e-15	1.92396e-13	0.92	-0.09
ENSG00000156011	PSD3	pleckstrin and Sec7 domain containing 3 [Source:HGNC Symbol;Acc:HGNC:19093]	protein_coding	0.96	3.64	3.82352e-13	3.21239e-11	1.14291e-12	8.96886e-11	0.9	-0.12
ENSG00000156587	UBE2L6	ubiquitin conjugating enzyme E2 L6 [Source:HGNC Symbol;Acc:HGNC:12490]	protein_coding	-0.95	7.67	3.26503e-15	4.10906e-13	6.88779e-14	6.7774e-12	1.03	-0.03
ENSG00000157240	FZD1	frizzled class receptor 1 [Source:HGNC Symbol;Acc:HGNC:4038]	protein_coding	1.35	5.7	2.49787e-30	9.674e-27	1.03465e-24	1.68418e-21	1.39	0.54
ENSG00000157570	TSPAN18	tetraspanin 18 [Source:HGNC Symbol;Acc:HGNC:20660]	protein_coding	1.74	4.41	1.56845e-22	7.79855e-20	8.3202e-21	2.94422e-18	1.18	0.62
ENSG00000157613	CREB3L1	cAMP responsive element binding protein 3 like 1 [Source:HGNC Symbol;Acc:HGNC:18856]	protein_coding	1.76	5.62	9.6537e-26	9.29513e-23	5.28102e-27	5.01451e-23	1.57	0.71
ENSG00000158270	COLEC12	collectin subfamily member 12 [Source:HGNC Symbol;Acc:HGNC:16016]	protein_coding	1.55	4.87	5.35394e-24	3.91289e-21	5.8424e-22	2.89438e-19	1.23	0.41
ENSG00000158747	NBL1	NBL1, DAN family BMP antagonist [Source:HGNC Symbol;Acc:HGNC:7650]	protein_coding	1.46	7.19	5.33383e-26	5.57846e-23	1.42774e-22	8.38571e-20	1.28	0.46
ENSG00000158859	ADAMTS4	ADAM metallopeptidase with thrombospondin type 1 motif 4 [Source:HGNC Symbol;Acc:HGNC:220]	protein_coding	1.23	3.97	1.35347e-15	1.8533e-13	1.13235e-15	1.48304e-13	0.92	0
ENSG00000159216	RUNX1	RUNX family transcription factor 1 [Source:HGNC Symbol;Acc:HGNC:10471]	protein_coding	0.9	6.57	1.90265e-13	1.68982e-11	1.84705e-12	1.4012e-10	0.95	-0.16
ENSG00000159674	SPON2	spondin 2 [Source:HGNC Symbol;Acc:HGNC:11253]	protein_coding	1.46	5.42	3.12645e-22	1.4153e-19	7.37426e-22	3.47212e-19	1.27	0.31
ENSG00000160161	CILP2	cartilage intermediate layer protein 2 [Source:HGNC Symbol;Acc:HGNC:24213]	protein_coding	1.87	5.1	1.64819e-28	3.57069e-25	3.66098e-22	1.89612e-19	1.21	0.44
ENSG00000160712	IL6R	interleukin 6 receptor [Source:HGNC Symbol;Acc:HGNC:6019]	protein_coding	-1.02	5.57	5.13637e-13	4.19909e-11	1.37214e-11	8.99582e-10	0.9	-0.13
ENSG00000161381	PLXDC1	plexin domain containing 1 [Source:HGNC Symbol;Acc:HGNC:20945]	protein_coding	1.24	3.77	6.56474e-22	2.80435e-19	1.15344e-19	3.25315e-17	1.18	0.3
ENSG00000161544	CYGB	cytoglobin [Source:HGNC Symbol;Acc:HGNC:16505]	protein_coding	1.37	2.79	9.82783e-24	6.7745e-21	5.30222e-19	1.3249e-16	1.13	0.2
ENSG00000161638	ITGA5	integrin subunit alpha 5 [Source:HGNC Symbol;Acc:HGNC:6141]	protein_coding	1.11	6.5	4.90531e-23	2.8054e-20	2.27988e-19	6.09809e-17	1.18	0.21
ENSG00000162576	MXRA8	matrix remodeling associated 8 [Source:HGNC Symbol;Acc:HGNC:7542]	protein_coding	1.69	7.12	2.01174e-22	9.66681e-20	7.19192e-23	4.76439e-20	1.43	0.71
ENSG00000162614	NEXN	nexilin F-actin binding protein [Source:HGNC Symbol;Acc:HGNC:29557]	protein_coding	1.03	3.53	4.67981e-13	3.86754e-11	6.38844e-15	7.45824e-13	0.98	-0.08
ENSG00000162654	GBP4	guanylate binding protein 4 [Source:HGNC Symbol;Acc:HGNC:20480]	protein_coding	-1.5	6.33	9.42593e-18	1.89959e-15	1.09799e-16	1.77711e-14	1.04	0.05
ENSG00000162692	VCAM1	vascular cell adhesion molecule 1 [Source:HGNC Symbol;Acc:HGNC:12663]	protein_coding	0.96	5.38	1.40503e-08	4.60951e-07	6.42341e-12	4.47925e-10	0.98	0.03
ENSG00000162733	DDR2	discoidin domain receptor tyrosine kinase 2 [Source:HGNC Symbol;Acc:HGNC:2731]	protein_coding	1.16	4.95	9.15261e-16	1.32505e-13	4.43607e-16	6.35005e-14	1.13	0.18
ENSG00000162804	SNED1	sushi, nidogen and EGF like domains 1 [Source:HGNC Symbol;Acc:HGNC:24696]	protein_coding	1.21	4.27	8.35633e-15	9.63678e-13	9.1425e-14	8.79842e-12	0.92	-0.17
ENSG00000162849	KIF26B	kinesin family member 26B [Source:HGNC Symbol;Acc:HGNC:25484]	protein_coding	2.13	5.28	2.29763e-27	3.5737e-24	1.9469e-24	2.70534e-21	1.33	0.67
ENSG00000162896	PIGR	polymeric immunoglobulin receptor [Source:HGNC Symbol;Acc:HGNC:8968]	protein_coding	-3.32	5.39	1.65119e-12	1.22643e-10	9.66657e-12	6.54066e-10	0.91	-0.1
ENSG00000163017	ACTG2	actin gamma 2, smooth muscle [Source:HGNC Symbol;Acc:HGNC:145]	protein_coding	2.53	5.27	2.19269e-20	7.22873e-18	9.03091e-20	2.58547e-17	1.14	0.54
ENSG00000163145	C1QTNF7	C1q and TNF related 7 [Source:HGNC Symbol;Acc:HGNC:14342]	protein_coding	2.11	2.02	5.48534e-24	3.9612e-21	3.34623e-21	1.33316e-18	1.21	0.42
ENSG00000163171	CDC42EP3	CDC42 effector protein 3 [Source:HGNC Symbol;Acc:HGNC:16943]	protein_coding	0.9	5.27	7.71247e-19	1.92526e-16	1.0499e-16	1.7139e-14	1.07	0.06
ENSG00000163359	COL6A3	collagen type VI alpha 3 chain [Source:HGNC Symbol;Acc:HGNC:2213]	protein_coding	1.91	9.15	4.64712e-29	1.08421e-25	1.02419e-26	7.2938e-23	1.47	0.84
ENSG00000163430	FSTL1	follistatin like 1 [Source:HGNC Symbol;Acc:HGNC:3972]	protein_coding	1.37	7.49	5.69576e-25	5.00732e-22	1.15674e-22	7.01085e-20	1.2	0.48
ENSG00000163431	LMOD1	leiomodin 1 [Source:HGNC Symbol;Acc:HGNC:6647]	protein_coding	1.83	3.59	4.8781e-26	5.19133e-23	7.5968e-24	8.16613e-21	1.43	0.68
ENSG00000163520	FBLN2	fibulin 2 [Source:HGNC Symbol;Acc:HGNC:3601]	protein_coding	1.71	5.8	1.7337e-16	2.90514e-14	1.91903e-17	3.51547e-15	1.04	0.22
ENSG00000163637	PRICKLE2	prickle planar cell polarity protein 2 [Source:HGNC Symbol;Acc:HGNC:20340]	protein_coding	0.82	3.26	1.65182e-12	1.22643e-10	1.08436e-15	1.43005e-13	1.07	0.05
ENSG00000163638	ADAMTS9	ADAM metallopeptidase with thrombospondin type 1 motif 9 [Source:HGNC Symbol;Acc:HGNC:13202]	protein_coding	1.59	4.44	6.84668e-21	2.51709e-18	5.7202e-17	9.81601e-15	1.16	0.32
ENSG00000163909	HEYL	hes related family bHLH transcription factor with YRPW motif like [Source:HGNC Symbol;Acc:HGNC:4882]	protein_coding	1.04	3.75	1.20978e-17	2.40607e-15	8.38931e-17	1.40163e-14	1.05	0.07
ENSG00000164125	GASK1B	golgi associated kinase 1B [Source:HGNC Symbol;Acc:HGNC:25312]	protein_coding	1.21	5.09	4.52115e-23	2.61193e-20	3.37007e-20	1.04348e-17	1.24	0.33
ENSG00000164176	EDIL3	EGF like repeats and discoidin domains 3 [Source:HGNC Symbol;Acc:HGNC:3173]	protein_coding	1.63	4.27	1.08938e-15	1.56138e-13	3.69677e-19	9.44451e-17	1.26	0.7
ENSG00000164292	RHOBTB3	Rho related BTB domain containing 3 [Source:HGNC Symbol;Acc:HGNC:18757]	protein_coding	1.27	4.51	1.38545e-18	3.30872e-16	3.66098e-22	1.89612e-19	1.36	0.52
ENSG00000164484	TMEM200A	transmembrane protein 200A [Source:HGNC Symbol;Acc:HGNC:21075]	protein_coding	1.24	3.01	5.49743e-20	1.69276e-17	2.11993e-19	5.697e-17	1.24	0.22
ENSG00000164574	GALNT10	polypeptide N-acetylgalactosaminyltransferase 10 [Source:HGNC Symbol;Acc:HGNC:19873]	protein_coding	0.84	5.46	4.13672e-18	8.80467e-16	6.16035e-16	8.56019e-14	1.01	0.02
ENSG00000164692	COL1A2	collagen type I alpha 2 chain [Source:HGNC Symbol;Acc:HGNC:2198]	protein_coding	1.99	11.66	3.56797e-28	6.98171e-25	1.62011e-26	8.63447e-23	1.58	1.06
ENSG00000164694	FNDC1	fibronectin type III domain containing 1 [Source:HGNC Symbol;Acc:HGNC:21184]	protein_coding	1.94	5.99	5.59912e-20	1.70675e-17	4.31637e-20	1.30804e-17	1.18	0.64
ENSG00000164741	DLC1	DLC1 Rho GTPase activating protein [Source:HGNC Symbol;Acc:HGNC:2897]	protein_coding	1.38	3.88	7.04784e-21	2.57543e-18	1.11402e-21	5.03712e-19	1.26	0.4
ENSG00000164932	CTHRC1	collagen triple helix repeat containing 1 [Source:HGNC Symbol;Acc:HGNC:18831]	protein_coding	1.56	6.68	6.6696e-20	2.00286e-17	4.42431e-21	1.6583e-18	1.32	0.66
ENSG00000164949	GEM	GTP binding protein overexpressed in skeletal muscle [Source:HGNC Symbol;Acc:HGNC:4234]	protein_coding	1.49	3.03	2.68675e-18	5.96989e-16	1.37295e-16	2.16675e-14	1.1	0.05
ENSG00000165124	SVEP1	sushi, von Willebrand factor type A, EGF and pentraxin domain containing 1 [Source:HGNC Symbol;Acc:HGNC:15985]	protein_coding	1.9	4.19	3.38813e-18	7.31401e-16	7.52273e-21	2.71256e-18	1.27	0.77
ENSG00000165424	ZCCHC24	zinc finger CCHC-type containing 24 [Source:HGNC Symbol;Acc:HGNC:26911]	protein_coding	1.24	4.8	3.60127e-18	7.74655e-16	3.61802e-18	7.46832e-16	1.07	0.11
ENSG00000165474	GJB2	gap junction protein beta 2 [Source:HGNC Symbol;Acc:HGNC:4284]	protein_coding	1.5	5.47	5.54832e-13	4.51154e-11	8.35776e-16	1.11774e-13	1.03	0.24
ENSG00000165617	DACT1	dishevelled binding antagonist of beta catenin 1 [Source:HGNC Symbol;Acc:HGNC:17748]	protein_coding	1.81	2.89	3.88776e-24	3.02348e-21	1.10873e-23	1.03552e-20	1.22	0.61
ENSG00000165633	VSTM4	V-set and transmembrane domain containing 4 [Source:HGNC Symbol;Acc:HGNC:26470]	protein_coding	1.16	3.23	2.77006e-10	1.32204e-08	5.51115e-15	6.48722e-13	1.11	0.19
ENSG00000165757	JCAD	junctional cadherin 5 associated [Source:HGNC Symbol;Acc:HGNC:29283]	protein_coding	0.85	5.05	2.88236e-08	8.74221e-07	8.06765e-13	6.53812e-11	0.96	-0.02
ENSG00000165895	ARHGAP42	Rho GTPase activating protein 42 [Source:HGNC Symbol;Acc:HGNC:26545]	protein_coding	0.98	3.18	2.23353e-16	3.64209e-14	7.16721e-17	1.20808e-14	1.12	0.14
ENSG00000166025	AMOTL1	angiomotin like 1 [Source:HGNC Symbol;Acc:HGNC:17811]	protein_coding	1.09	5.15	4.45243e-12	3.07964e-10	5.39592e-15	6.36473e-13	0.95	-0.01
ENSG00000166033	HTRA1	HtrA serine peptidase 1 [Source:HGNC Symbol;Acc:HGNC:9476]	protein_coding	1.28	7.32	7.93531e-21	2.83151e-18	2.63641e-19	6.95378e-17	1.18	0.32
ENSG00000166073	GPR176	G protein-coupled receptor 176 [Source:HGNC Symbol;Acc:HGNC:32370]	protein_coding	1.17	2.76	1.43126e-15	1.92506e-13	1.29841e-17	2.43333e-15	1.17	0.26
ENSG00000166086	JAM3	junctional adhesion molecule 3 [Source:HGNC Symbol;Acc:HGNC:15532]	protein_coding	1.31	2.87	2.64454e-17	4.93593e-15	6.57726e-16	9.00769e-14	1.06	0.05
ENSG00000166147	FBN1	fibrillin 1 [Source:HGNC Symbol;Acc:HGNC:3603]	protein_coding	2.08	6.44	4.4677e-30	1.50562e-26	1.65197e-25	4.09199e-22	1.46	0.98
ENSG00000166250	CLMP	CXADR like membrane protein [Source:HGNC Symbol;Acc:HGNC:24039]	protein_coding	1.7	3.84	2.89298e-23	1.77261e-20	1.02257e-23	9.87418e-21	1.45	0.62
ENSG00000166265	CYYR1	cysteine and tyrosine rich 1 [Source:HGNC Symbol;Acc:HGNC:16274]	protein_coding	0.95	3.91	9.41734e-07	1.90228e-05	9.08808e-11	5.11627e-09	0.93	-0.13
ENSG00000166482	MFAP4	microfibril associated protein 4 [Source:HGNC Symbol;Acc:HGNC:7035]	protein_coding	1.88	5.94	3.61098e-16	5.63091e-14	8.83492e-22	4.09222e-19	1.29	0.62
ENSG00000166923	GREM1	gremlin 1, DAN family BMP antagonist [Source:HGNC Symbol;Acc:HGNC:2001]	protein_coding	1.89	3.97	2.82414e-12	2.01307e-10	2.91489e-15	3.61802e-13	1.07	0.37
ENSG00000166963	MAP1A	microtubule associated protein 1A [Source:HGNC Symbol;Acc:HGNC:6835]	protein_coding	1.14	4.46	1.21031e-18	2.9134e-16	1.91726e-18	4.18507e-16	1.09	0.13
ENSG00000166979	EVA1C	eva-1 homolog C [Source:HGNC Symbol;Acc:HGNC:13239]	protein_coding	-0.83	5.4	1.56402e-09	6.36735e-08	1.56507e-10	8.55713e-09	0.87	-0.07
ENSG00000167123	CERCAM	cerebral endothelial cell adhesion molecule [Source:HGNC Symbol;Acc:HGNC:23723]	protein_coding	0.89	6.79	2.59842e-14	2.7556e-12	6.57726e-16	9.00769e-14	1.07	0.01
ENSG00000168062	BATF2	basic leucine zipper ATF-like transcription factor 2 [Source:HGNC Symbol;Acc:HGNC:25163]	protein_coding	-1.3	3.63	2.99581e-17	5.50685e-15	3.17441e-15	3.9061e-13	0.93	0
ENSG00000168386	FILIP1L	filamin A interacting protein 1 like [Source:HGNC Symbol;Acc:HGNC:24589]	protein_coding	1.42	5.44	1.84906e-23	1.20607e-20	6.15298e-22	2.94578e-19	1.22	0.39
ENSG00000168461	RAB31	RAB31, member RAS oncogene family [Source:HGNC Symbol;Acc:HGNC:9771]	protein_coding	0.82	6.35	1.90503e-18	4.32477e-16	8.5799e-17	1.42928e-14	1.03	0.06
ENSG00000168487	BMP1	bone morphogenetic protein 1 [Source:HGNC Symbol;Acc:HGNC:1067]	protein_coding	1	6.04	1.44581e-19	4.0603e-17	2.42708e-18	5.19833e-16	1.08	0.19
ENSG00000168542	COL3A1	collagen type III alpha 1 chain [Source:HGNC Symbol;Acc:HGNC:2201]	protein_coding	2.12	11.38	2.89283e-26	3.19053e-23	4.14813e-26	1.51955e-22	1.54	1.02
ENSG00000169071	ROR2	receptor tyrosine kinase like orphan receptor 2 [Source:HGNC Symbol;Acc:HGNC:10257]	protein_coding	1.03	4.68	1.98622e-11	1.19647e-09	8.22576e-13	6.64735e-11	0.96	-0.17
ENSG00000169184	MN1	MN1 proto-oncogene, transcriptional regulator [Source:HGNC Symbol;Acc:HGNC:7180]	protein_coding	2	3.91	6.476e-25	5.61192e-22	8.01907e-24	8.46041e-21	1.31	0.81
ENSG00000169245	CXCL10	C-X-C motif chemokine ligand 10 [Source:HGNC Symbol;Acc:HGNC:10637]	protein_coding	-1.8	6.88	1.10416e-18	2.70074e-16	5.43095e-19	1.33945e-16	1.15	0.33
ENSG00000169248	CXCL11	C-X-C motif chemokine ligand 11 [Source:HGNC Symbol;Acc:HGNC:10638]	protein_coding	-1.64	4.71	1.28184e-13	1.19441e-11	9.52109e-16	1.26442e-13	1.02	0.26
ENSG00000169439	SDC2	syndecan 2 [Source:HGNC Symbol;Acc:HGNC:10659]	protein_coding	1.44	5.52	1.08858e-19	3.17466e-17	5.77206e-18	1.1458e-15	1.13	0.14
ENSG00000169744	LDB2	LIM domain binding 2 [Source:HGNC Symbol;Acc:HGNC:6533]	protein_coding	1.09	3.21	3.97783e-23	2.32014e-20	5.4054e-22	2.70137e-19	1.28	0.33
ENSG00000169991	IFFO2	intermediate filament family orphan 2 [Source:HGNC Symbol;Acc:HGNC:27006]	protein_coding	1.13	3.47	1.98762e-17	3.81548e-15	3.6844e-15	4.49481e-13	0.91	-0.11
ENSG00000170801	HTRA3	HtrA serine peptidase 3 [Source:HGNC Symbol;Acc:HGNC:30406]	protein_coding	1.65	5.06	5.73001e-18	1.19856e-15	1.83302e-17	3.36873e-15	1.1	0.21
ENSG00000170961	HAS2	hyaluronan synthase 2 [Source:HGNC Symbol;Acc:HGNC:4819]	protein_coding	1.41	2.68	3.36341e-11	1.91752e-09	6.72232e-16	9.18426e-14	1.11	0.3
ENSG00000170962	PDGFD	platelet derived growth factor D [Source:HGNC Symbol;Acc:HGNC:30620]	protein_coding	1.32	4.06	6.06772e-16	8.99921e-14	4.13989e-14	4.15243e-12	1.03	0
ENSG00000171812	COL8A2	collagen type VIII alpha 2 chain [Source:HGNC Symbol;Acc:HGNC:2216]	protein_coding	1.05	5.13	1.09122e-11	6.98244e-10	2.6763e-15	3.35107e-13	1	0.06
ENSG00000172061	LRRC15	leucine rich repeat containing 15 [Source:HGNC Symbol;Acc:HGNC:20818]	protein_coding	2.73	5.16	3.04156e-18	6.61294e-16	1.76819e-21	7.46202e-19	1.31	1.2
ENSG00000172137	CALB2	calbindin 2 [Source:HGNC Symbol;Acc:HGNC:1435]	protein_coding	1.63	3.44	2.2149e-09	8.74714e-08	3.66139e-14	3.69852e-12	0.97	0.09
ENSG00000172346	CSDC2	cold shock domain containing C2 [Source:HGNC Symbol;Acc:HGNC:30359]	protein_coding	1.74	2.76	2.70182e-12	1.93042e-10	8.03098e-12	5.48912e-10	0.95	0
ENSG00000172348	RCAN2	regulator of calcineurin 2 [Source:HGNC Symbol;Acc:HGNC:3041]	protein_coding	1.12	3.5	2.03441e-17	3.88073e-15	1.56542e-15	1.99519e-13	1.03	0.05
ENSG00000172638	EFEMP2	EGF containing fibulin extracellular matrix protein 2 [Source:HGNC Symbol;Acc:HGNC:3219]	protein_coding	0.87	6.76	5.96356e-15	7.1351e-13	1.17378e-14	1.3138e-12	0.96	-0.03
ENSG00000172817	CYP7B1	cytochrome P450 family 7 subfamily B member 1 [Source:HGNC Symbol;Acc:HGNC:2652]	protein_coding	1.22	3.18	1.15274e-15	1.6376e-13	7.33039e-17	1.23194e-14	1.12	0.17
ENSG00000172935	MRGPRF	MAS related GPR family member F [Source:HGNC Symbol;Acc:HGNC:24828]	protein_coding	1.46	2.82	3.41715e-20	1.0796e-17	7.41367e-19	1.75258e-16	1.12	0.23
ENSG00000172985	SH3RF3	SH3 domain containing ring finger 3 [Source:HGNC Symbol;Acc:HGNC:24699]	protein_coding	1.37	3.35	1.15248e-20	4.01779e-18	1.3032e-19	3.63951e-17	1.16	0.25
ENSG00000172986	GXYLT2	glucoside xylosyltransferase 2 [Source:HGNC Symbol;Acc:HGNC:33383]	protein_coding	1.11	4.32	1.34864e-14	1.49832e-12	6.43529e-16	8.87728e-14	1.16	0.17
ENSG00000173193	PARP14	poly(ADP-ribose) polymerase family member 14 [Source:HGNC Symbol;Acc:HGNC:29232]	protein_coding	-0.82	7.26	4.26556e-13	3.54936e-11	7.91251e-13	6.42153e-11	0.88	-0.17
ENSG00000173546	CSPG4	chondroitin sulfate proteoglycan 4 [Source:HGNC Symbol;Acc:HGNC:2466]	protein_coding	1.12	4.04	3.97725e-15	4.94385e-13	2.97059e-13	2.58778e-11	0.93	-0.08
ENSG00000173641	HSPB7	heat shock protein family B (small) member 7 [Source:HGNC Symbol;Acc:HGNC:5249]	protein_coding	1.85	2.66	7.50733e-20	2.23233e-17	7.11577e-18	1.39313e-15	1.11	0.27
ENSG00000173706	HEG1	heart development protein with EGF like domains 1 [Source:HGNC Symbol;Acc:HGNC:29227]	protein_coding	1.11	6.51	6.05637e-14	6.00293e-12	1.13235e-15	1.48304e-13	1.01	-0.02
ENSG00000173918	C1QTNF1	C1q and TNF related 1 [Source:HGNC Symbol;Acc:HGNC:14324]	protein_coding	1.55	5.36	2.51277e-25	2.30946e-22	1.35461e-22	8.03906e-20	1.41	0.51
ENSG00000174099	MSRB3	methionine sulfoxide reductase B3 [Source:HGNC Symbol;Acc:HGNC:27375]	protein_coding	1.64	4.33	9.41086e-30	2.71839e-26	1.6063e-25	4.09199e-22	1.39	0.6
ENSG00000174348	PODN	podocan [Source:HGNC Symbol;Acc:HGNC:23174]	protein_coding	1.93	4.76	5.76383e-24	4.11334e-21	3.66098e-22	1.89612e-19	1.31	0.68
ENSG00000174705	SH3PXD2B	SH3 and PX domains 2B [Source:HGNC Symbol;Acc:HGNC:29242]	protein_coding	1.09	6.31	1.28285e-21	5.22267e-19	3.54127e-20	1.0789e-17	1.22	0.2
ENSG00000174807	CD248	CD248 molecule [Source:HGNC Symbol;Acc:HGNC:18219]	protein_coding	1.56	5.19	1.11062e-21	4.55205e-19	5.30222e-19	1.3249e-16	1.1	0.39
ENSG00000175356	SCUBE2	signal peptide, CUB domain and EGF like domain containing 2 [Source:HGNC Symbol;Acc:HGNC:30425]	protein_coding	1.25	2.73	3.64609e-10	1.6948e-08	7.33472e-16	9.92574e-14	1.06	0.22
ENSG00000175600	SUGCT	succinyl-CoA:glutarate-CoA transferase [Source:HGNC Symbol;Acc:HGNC:16001]	protein_coding	1.36	2.86	4.48991e-12	3.09899e-10	8.57539e-15	9.75164e-13	0.92	-0.08
ENSG00000175745	NR2F1	nuclear receptor subfamily 2 group F member 1 [Source:HGNC Symbol;Acc:HGNC:7975]	protein_coding	1.23	4.21	2.73766e-11	1.59987e-09	1.09601e-13	1.04243e-11	0.9	-0.08
ENSG00000176170	SPHK1	sphingosine kinase 1 [Source:HGNC Symbol;Acc:HGNC:11240]	protein_coding	0.87	3.99	1.92207e-11	1.16476e-09	8.64981e-12	5.88765e-10	0.88	-0.15
ENSG00000176788	BASP1	brain abundant membrane attached signal protein 1 [Source:HGNC Symbol;Acc:HGNC:957]	protein_coding	1.11	5.6	8.21577e-14	7.91062e-12	1.91974e-13	1.7333e-11	0.92	-0.1
ENSG00000176887	SOX11	SRY-box transcription factor 11 [Source:HGNC Symbol;Acc:HGNC:11191]	protein_coding	1.7	2.97	6.23157e-06	9.89806e-05	1.91723e-16	2.90501e-14	1.08	0.53
ENSG00000176971	FIBIN	fin bud initiation factor homolog [Source:HGNC Symbol;Acc:HGNC:33747]	protein_coding	1.13	4.11	2.96638e-09	1.13959e-07	3.84438e-15	4.65015e-13	1.09	0.12
ENSG00000177363	LRRN4CL	LRRN4 C-terminal like [Source:HGNC Symbol;Acc:HGNC:33724]	protein_coding	1.45	2.09	2.90752e-16	4.65426e-14	2.41256e-17	4.37733e-15	1.1	0.23
ENSG00000177374	HIC1	HIC ZBTB transcriptional repressor 1 [Source:HGNC Symbol;Acc:HGNC:4909]	protein_coding	1.62	4.05	3.7902e-31	2.29913e-27	1.35742e-25	3.68261e-22	1.45	0.65
ENSG00000177469	CAVIN1	caveolae associated protein 1 [Source:HGNC Symbol;Acc:HGNC:9688]	protein_coding	1.4	7.46	5.75709e-27	8.31488e-24	3.15557e-23	2.49693e-20	1.32	0.33
ENSG00000178033	CALHM5	calcium homeostasis modulator family member 5 [Source:HGNC Symbol;Acc:HGNC:21568]	protein_coding	1.03	2.12	2.72867e-12	1.94731e-10	5.98444e-17	1.02079e-14	1.13	0.21
ENSG00000178882	RFLNA	refilin A [Source:HGNC Symbol;Acc:HGNC:27051]	protein_coding	1.84	3.07	2.27056e-24	1.82877e-21	1.84802e-23	1.61978e-20	1.41	0.71
ENSG00000179954	SSC5D	scavenger receptor cysteine rich family member with 5 domains [Source:HGNC Symbol;Acc:HGNC:26641]	protein_coding	2	4.84	6.8216e-31	3.7618e-27	1.25465e-24	1.88105e-21	1.43	0.78
ENSG00000180447	GAS1	growth arrest specific 1 [Source:HGNC Symbol;Acc:HGNC:4165]	protein_coding	0.81	6.81	5.52288e-08	1.5575e-06	4.41701e-12	3.15741e-10	0.9	-0.07
ENSG00000180730	SHISA2	shisa family member 2 [Source:HGNC Symbol;Acc:HGNC:20366]	protein_coding	2.37	2.45	2.2298e-21	8.84049e-19	3.21392e-22	1.76061e-19	1.27	0.81
ENSG00000181104	F2R	coagulation factor II thrombin receptor [Source:HGNC Symbol;Acc:HGNC:3537]	protein_coding	1.1	5.26	1.36165e-19	3.8597e-17	2.83057e-17	5.08717e-15	1.16	0.23
ENSG00000181458	TMEM45A	transmembrane protein 45A [Source:HGNC Symbol;Acc:HGNC:25480]	protein_coding	1.17	4.17	1.50404e-17	2.96217e-15	1.63427e-17	3.02298e-15	1.05	0.06
ENSG00000182492	BGN	biglycan [Source:HGNC Symbol;Acc:HGNC:1044]	protein_coding	1.9	9.33	1.27266e-37	7.71997e-33	3.39055e-28	9.65831e-24	1.53	0.88
ENSG00000182667	NTM	neurotrimin [Source:HGNC Symbol;Acc:HGNC:17941]	protein_coding	1.94	3.64	7.79287e-16	1.13634e-13	3.37007e-20	1.04348e-17	1.24	0.89
ENSG00000182963	GJC1	gap junction protein gamma 1 [Source:HGNC Symbol;Acc:HGNC:4280]	protein_coding	1	2.79	7.72353e-11	4.09536e-09	2.7328e-16	4.0545e-14	1.07	0.12
ENSG00000183098	GPC6	glypican 6 [Source:HGNC Symbol;Acc:HGNC:4454]	protein_coding	1.97	3.76	2.13267e-26	2.4409e-23	6.65045e-25	1.14815e-21	1.39	0.79
ENSG00000183496	MEX3B	mex-3 RNA binding family member B [Source:HGNC Symbol;Acc:HGNC:25297]	protein_coding	1.33	2.15	4.20442e-17	7.54556e-15	6.12104e-17	1.03788e-14	1.09	0.05
ENSG00000183580	FBXL7	F-box and leucine rich repeat protein 7 [Source:HGNC Symbol;Acc:HGNC:13604]	protein_coding	1.16	4.33	1.49479e-13	1.3697e-11	8.94275e-15	1.01491e-12	0.89	-0.09
ENSG00000183688	RFLNB	refilin B [Source:HGNC Symbol;Acc:HGNC:28705]	protein_coding	1.26	3.71	1.59003e-23	1.07168e-20	2.40292e-21	9.92023e-19	1.28	0.36
ENSG00000183722	LHFPL6	LHFPL tetraspan subfamily member 6 [Source:HGNC Symbol;Acc:HGNC:6586]	protein_coding	1.38	4.34	8.47046e-26	8.28739e-23	8.65417e-23	5.53984e-20	1.33	0.46
ENSG00000183801	OLFML1	olfactomedin like 1 [Source:HGNC Symbol;Acc:HGNC:24473]	protein_coding	1.36	3.94	1.04695e-21	4.32026e-19	1.20337e-21	5.3983e-19	1.35	0.34
ENSG00000184254	ALDH1A3	aldehyde dehydrogenase 1 family member A3 [Source:HGNC Symbol;Acc:HGNC:409]	protein_coding	1.11	2.88	2.17884e-09	8.62156e-08	2.79309e-15	3.4744e-13	1.01	0.09
ENSG00000184347	SLIT3	slit guidance ligand 3 [Source:HGNC Symbol;Acc:HGNC:11087]	protein_coding	1.72	5.45	3.52721e-17	6.38688e-15	1.51348e-18	3.39471e-16	1.22	0.42
ENSG00000184371	CSF1	colony stimulating factor 1 [Source:HGNC Symbol;Acc:HGNC:2432]	protein_coding	-0.83	7.38	2.13902e-10	1.04808e-08	3.4633e-10	1.78401e-08	0.88	-0.18
ENSG00000184985	SORCS2	sortilin related VPS10 domain containing receptor 2 [Source:HGNC Symbol;Acc:HGNC:16698]	protein_coding	1.66	3.53	4.84422e-11	2.66894e-09	2.61462e-16	3.88929e-14	1.01	0.06
ENSG00000185070	FLRT2	fibronectin leucine rich transmembrane protein 2 [Source:HGNC Symbol;Acc:HGNC:3761]	protein_coding	1.55	3.82	2.04499e-15	2.662e-13	4.45994e-17	7.8182e-15	1.18	0.23
ENSG00000185532	PRKG1	protein kinase cGMP-dependent 1 [Source:HGNC Symbol;Acc:HGNC:9414]	protein_coding	1.71	2.25	2.54424e-28	5.14446e-25	4.14813e-26	1.51955e-22	1.48	0.89
ENSG00000185565	LSAMP	limbic system associated membrane protein [Source:HGNC Symbol;Acc:HGNC:6705]	protein_coding	1.79	2.39	1.88156e-16	3.10995e-14	7.23861e-19	1.71832e-16	1.15	0.45
ENSG00000187260	WDR86	WD repeat domain 86 [Source:HGNC Symbol;Acc:HGNC:28020]	protein_coding	1.27	3.11	1.08441e-12	8.35835e-11	3.84438e-15	4.65015e-13	1.03	0.07
ENSG00000187498	COL4A1	collagen type IV alpha 1 chain [Source:HGNC Symbol;Acc:HGNC:2202]	protein_coding	0.97	8.26	2.42814e-19	6.63473e-17	2.35804e-17	4.29209e-15	1.03	0.1
ENSG00000187955	COL14A1	collagen type XIV alpha 1 chain [Source:HGNC Symbol;Acc:HGNC:2191]	protein_coding	1.65	4.81	5.37127e-15	6.51643e-13	1.9937e-12	1.50444e-10	0.82	-0.18
ENSG00000188130	MAPK12	mitogen-activated protein kinase 12 [Source:HGNC Symbol;Acc:HGNC:6874]	protein_coding	0.89	2.35	1.28825e-10	6.52299e-09	1.77775e-12	1.35949e-10	0.84	-0.12
ENSG00000188313	PLSCR1	phospholipid scramblase 1 [Source:HGNC Symbol;Acc:HGNC:9092]	protein_coding	-1.01	7.29	7.32117e-15	8.58999e-13	5.90835e-13	4.91403e-11	0.85	-0.04
ENSG00000189184	PCDH18	protocadherin 18 [Source:HGNC Symbol;Acc:HGNC:14268]	protein_coding	0.94	3.66	9.97669e-09	3.3866e-07	7.18114e-10	3.47599e-08	0.84	-0.17
ENSG00000196126	HLA-DRB1	major histocompatibility complex, class II, DR beta 1 [Source:HGNC Symbol;Acc:HGNC:4948]	protein_coding	-1.11	9.11	8.98814e-15	1.03066e-12	1.01122e-13	9.71518e-12	0.98	-0.11
ENSG00000196159	FAT4	FAT atypical cadherin 4 [Source:HGNC Symbol;Acc:HGNC:23109]	protein_coding	0.94	2.63	9.0517e-10	3.86401e-08	1.43612e-15	1.84692e-13	1.18	0.29
ENSG00000196526	AFAP1	actin filament associated protein 1 [Source:HGNC Symbol;Acc:HGNC:24017]	protein_coding	0.83	3.97	6.51802e-14	6.37714e-12	4.67976e-14	4.67746e-12	0.92	-0.08
ENSG00000196562	SULF2	sulfatase 2 [Source:HGNC Symbol;Acc:HGNC:20392]	protein_coding	1.54	5.95	2.29163e-21	9.02663e-19	2.38044e-20	7.66206e-18	1.24	0.37
ENSG00000196628	TCF4	transcription factor 4 [Source:HGNC Symbol;Acc:HGNC:11634]	protein_coding	0.92	5.63	3.09645e-23	1.8783e-20	2.83285e-20	9.01636e-18	1.13	0.13
ENSG00000196923	PDLIM7	PDZ and LIM domain 7 [Source:HGNC Symbol;Acc:HGNC:22958]	protein_coding	0.92	7.07	9.84029e-18	1.97653e-15	1.0039e-16	1.653e-14	1.03	0.11
ENSG00000197380	DACT3	dishevelled binding antagonist of beta catenin 3 [Source:HGNC Symbol;Acc:HGNC:30745]	protein_coding	1.81	2.93	8.73299e-28	1.55807e-24	7.5968e-24	8.16613e-21	1.33	0.35
ENSG00000197594	ENPP1	ectonucleotide pyrophosphatase/phosphodiesterase 1 [Source:HGNC Symbol;Acc:HGNC:3356]	protein_coding	1.55	3.88	1.16629e-17	2.3272e-15	1.29841e-17	2.43333e-15	1.07	0.05
ENSG00000197614	MFAP5	microfibril associated protein 5 [Source:HGNC Symbol;Acc:HGNC:29673]	protein_coding	1.96	5.72	1.13042e-14	1.27219e-12	9.39781e-18	1.79668e-15	1.14	0.43
ENSG00000197859	ADAMTSL2	ADAMTS like 2 [Source:HGNC Symbol;Acc:HGNC:14631]	protein_coding	1.2	3.08	1.15731e-15	1.64024e-13	9.84279e-18	1.863e-15	1.1	0.27
ENSG00000198542	ITGBL1	integrin subunit beta like 1 [Source:HGNC Symbol;Acc:HGNC:6164]	protein_coding	2.05	2.05	7.18901e-16	1.05081e-13	2.04919e-16	3.09672e-14	1.01	0.16
ENSG00000198719	DLL1	delta like canonical Notch ligand 1 [Source:HGNC Symbol;Acc:HGNC:2908]	protein_coding	1.07	2.09	8.538e-10	3.65759e-08	8.22576e-13	6.64735e-11	0.97	-0.06
ENSG00000198795	ZNF521	zinc finger protein 521 [Source:HGNC Symbol;Acc:HGNC:24605]	protein_coding	1.49	3.75	2.09913e-14	2.26975e-12	8.76731e-18	1.69319e-15	1.16	0.15
ENSG00000204131	NHSL2	NHS like 2 [Source:HGNC Symbol;Acc:HGNC:33737]	protein_coding	0.9	3.32	5.36875e-11	2.91818e-09	1.5848e-12	1.22178e-10	0.86	-0.12
ENSG00000204261	PSMB8-AS1	PSMB8 antisense RNA 1 (head to head) [Source:HGNC Symbol;Acc:HGNC:39758]	lncRNA	-1.02	2.78	2.20562e-20	7.23205e-18	3.26049e-16	4.79992e-14	1.08	0.17
ENSG00000204262	COL5A2	collagen type V alpha 2 chain [Source:HGNC Symbol;Acc:HGNC:2210]	protein_coding	2.04	7.75	7.52181e-27	1.01394e-23	8.90128e-26	2.81735e-22	1.51	0.92
ENSG00000204264	PSMB8	proteasome 20S subunit beta 8 [Source:HGNC Symbol;Acc:HGNC:9545]	protein_coding	-1.09	6.94	3.10536e-21	1.19222e-18	4.90307e-18	9.94084e-16	1.16	0.21
ENSG00000204267	TAP2	transporter 2, ATP binding cassette subfamily B member [Source:HGNC Symbol;Acc:HGNC:44]	protein_coding	-1.03	5.29	1.14777e-16	1.96678e-14	1.33975e-13	1.24719e-11	0.87	-0.06
ENSG00000204287	HLA-DRA	major histocompatibility complex, class II, DR alpha [Source:HGNC Symbol;Acc:HGNC:4947]	protein_coding	-1.06	10.26	1.00672e-13	9.53086e-12	5.05285e-13	4.2334e-11	1.01	-0.02
ENSG00000204291	COL15A1	collagen type XV alpha 1 chain [Source:HGNC Symbol;Acc:HGNC:2192]	protein_coding	0.94	5.17	5.96013e-13	4.82055e-11	2.38905e-13	2.13003e-11	0.78	-0.17
ENSG00000204642	HLA-F	major histocompatibility complex, class I, F [Source:HGNC Symbol;Acc:HGNC:4963]	protein_coding	-1.2	5.37	8.80639e-19	2.17153e-16	2.50148e-16	3.73074e-14	1.06	0.15
ENSG00000204866	IGFL2	IGF like family member 2 [Source:HGNC Symbol;Acc:HGNC:32929]	protein_coding	1.49	2.52	9.94075e-09	3.37818e-07	6.66341e-15	7.74751e-13	0.93	0.01
ENSG00000205220	PSMB10	proteasome 20S subunit beta 10 [Source:HGNC Symbol;Acc:HGNC:9538]	protein_coding	-0.96	4.51	9.27085e-16	1.33898e-13	5.62881e-15	6.61205e-13	1	0.1
ENSG00000205795	CYS1	cystin 1 [Source:HGNC Symbol;Acc:HGNC:18525]	protein_coding	1.1	2.47	3.87416e-07	8.75257e-06	3.79958e-12	2.76462e-10	0.96	0
ENSG00000206337	HCP5	HLA complex P5 [Source:HGNC Symbol;Acc:HGNC:21659]	lncRNA	-1.19	5.72	2.90527e-18	6.36222e-16	8.54142e-16	1.13697e-13	1.17	0.1
ENSG00000206503	HLA-A	major histocompatibility complex, class I, A [Source:HGNC Symbol;Acc:HGNC:4931]	protein_coding	-0.93	9.62	6.71536e-15	7.97553e-13	4.1529e-13	3.53133e-11	0.92	-0.02
ENSG00000206538	VGLL3	vestigial like family member 3 [Source:HGNC Symbol;Acc:HGNC:24327]	protein_coding	1.88	3.52	2.7756e-22	1.29514e-19	4.01095e-23	3.088e-20	1.3	0.57
ENSG00000214548	MEG3	maternally expressed 3 [Source:HGNC Symbol;Acc:HGNC:14575]	lncRNA	1.94	4.84	3.13814e-19	8.46043e-17	1.83302e-17	3.36873e-15	1.1	0.02
ENSG00000218336	TENM3	teneurin transmembrane protein 3 [Source:HGNC Symbol;Acc:HGNC:29944]	protein_coding	1.98	3.79	1.1047e-15	1.57673e-13	6.7269e-20	1.99287e-17	1.18	0.43
ENSG00000219438	TAFA5	TAFA chemokine like family member 5 [Source:HGNC Symbol;Acc:HGNC:21592]	protein_coding	1.25	2.5	1.5162e-08	4.91309e-07	3.72102e-16	5.39426e-14	1.13	0.33
ENSG00000221866	PLXNA4	plexin A4 [Source:HGNC Symbol;Acc:HGNC:9102]	protein_coding	1.43	3.7	4.09859e-07	9.20817e-06	3.84438e-15	4.65015e-13	1.01	0.14
ENSG00000221955	SLC12A8	solute carrier family 12 member 8 [Source:HGNC Symbol;Acc:HGNC:15595]	protein_coding	1.05	5.3	5.84395e-19	1.48947e-16	2.19023e-16	3.3011e-14	1.14	0.2
ENSG00000222009	BTBD19	BTB domain containing 19 [Source:HGNC Symbol;Acc:HGNC:27145]	protein_coding	0.84	3.21	2.94982e-08	8.9245e-07	4.30556e-11	2.58751e-09	0.9	-0.15
ENSG00000224189	HAGLR	HOXD antisense growth-associated long non-coding RNA [Source:HGNC Symbol;Acc:HGNC:43755]	lncRNA	-1.1	6.32	1.68235e-07	4.18757e-06	1.16586e-09	5.40011e-08	0.9	-0.19
ENSG00000225492	GBP1P1	guanylate binding protein 1 pseudogene 1 [Source:HGNC Symbol;Acc:HGNC:39561]	transcribed_unprocessed_pseudogene	-1.25	3.26	1.88223e-14	2.05353e-12	3.81451e-14	3.84638e-12	0.95	-0.03
ENSG00000225614	ZNF469	zinc finger protein 469 [Source:HGNC Symbol;Acc:HGNC:23216]	protein_coding	1.9	5.32	1.66033e-24	1.37967e-21	1.58593e-22	9.21975e-20	1.33	0.77
ENSG00000225968	ELFN1	extracellular leucine rich repeat and fibronectin type III domain containing 1 [Source:HGNC Symbol;Acc:HGNC:33154]	protein_coding	1.42	2.25	1.49425e-22	7.491e-20	5.05374e-19	1.27965e-16	1.16	0.28
ENSG00000230630	DNM3OS	DNM3 opposite strand/antisense RNA [Source:HGNC Symbol;Acc:HGNC:41228]	lncRNA	1.78	2.23	3.42834e-22	1.54047e-19	1.36831e-21	5.90572e-19	1.31	0.33
ENSG00000230838	LINC01614	long intergenic non-protein coding RNA 1614 [Source:HGNC Symbol;Acc:HGNC:51847]	lncRNA	1.89	2.17	4.28671e-12	2.98202e-10	8.35343e-19	1.95046e-16	1.16	0.44
ENSG00000231389	HLA-DPA1	major histocompatibility complex, class II, DP alpha 1 [Source:HGNC Symbol;Acc:HGNC:4938]	protein_coding	-1.17	9.05	3.24244e-15	4.08912e-13	2.86156e-12	2.10631e-10	0.89	-0.12
ENSG00000233608	TWIST2	twist family bHLH transcription factor 2 [Source:HGNC Symbol;Acc:HGNC:20670]	protein_coding	1.54	2.83	2.30171e-11	1.37153e-09	7.88467e-15	9.03833e-13	1.03	0.11
ENSG00000234456	MAGI2-AS3	MAGI2 antisense RNA 3 [Source:HGNC Symbol;Acc:HGNC:40862]	lncRNA	1.46	3.45	1.76742e-20	5.89075e-18	6.80094e-21	2.48374e-18	1.23	0.28
ENSG00000237172	B3GNT9	UDP-GlcNAc:betaGal beta-1,3-N-acetylglucosaminyltransferase 9 [Source:HGNC Symbol;Acc:HGNC:28714]	protein_coding	0.89	3.92	1.43243e-17	2.83033e-15	4.73778e-16	6.73119e-14	1.05	0.1
ENSG00000237187	NR2F1-AS1	NR2F1 antisense RNA 1 [Source:HGNC Symbol;Acc:HGNC:48622]	lncRNA	0.96	2.38	6.74591e-10	2.94606e-08	4.58123e-13	3.87243e-11	0.92	-0.1
ENSG00000239713	APOBEC3G	apolipoprotein B mRNA editing enzyme catalytic subunit 3G [Source:HGNC Symbol;Acc:HGNC:17357]	protein_coding	-0.88	4.76	5.07284e-12	3.46921e-10	2.63551e-14	2.74498e-12	1	0.01
ENSG00000240065	PSMB9	proteasome 20S subunit beta 9 [Source:HGNC Symbol;Acc:HGNC:9546]	protein_coding	-1.46	6.44	2.826e-21	1.09888e-18	6.42269e-19	1.55048e-16	1.21	0.42
ENSG00000240184	PCDHGC3	protocadherin gamma subfamily C, 3 [Source:HGNC Symbol;Acc:HGNC:8716]	protein_coding	1.17	3.94	6.04544e-14	6.00293e-12	1.67215e-14	1.79408e-12	1.01	-0.03
ENSG00000240694	PNMA2	PNMA family member 2 [Source:HGNC Symbol;Acc:HGNC:9159]	protein_coding	1.64	2.49	7.77188e-13	6.1788e-11	5.52263e-16	7.73059e-14	1.1	0.23
ENSG00000242574	HLA-DMB	major histocompatibility complex, class II, DM beta [Source:HGNC Symbol;Acc:HGNC:4935]	protein_coding	-1.15	6.13	2.16162e-14	2.32902e-12	1.42275e-13	1.31586e-11	0.87	-0.08
ENSG00000243742	RPLP0P2	ribosomal protein lateral stalk subunit P0 pseudogene 2 [Source:HGNC Symbol;Acc:HGNC:17960]	transcribed_processed_pseudogene	1.32	2.3	3.38103e-19	9.03494e-17	8.38931e-17	1.40163e-14	1.06	0.27
ENSG00000244486	SCARF2	scavenger receptor class F member 2 [Source:HGNC Symbol;Acc:HGNC:19869]	protein_coding	1.52	5.28	7.20762e-26	7.2869e-23	4.90273e-25	9.31062e-22	1.56	0.64
[truncated: 6 more rows]

## Sheet: 9) I vs P
ensembl_gene_id	external_gene_name	description	gene_biotype	logFC	logCPM	QLF_pvalue	QLF_FDR	MW_pvalue	MW_FDR	n_score	b_score
[truncated: 662 more rows]

[truncated: 1 more sheets: 10) M vs P]
