# Supplementary material for: OVsignGenes: A Gene Expression-Based Neural Network Model Estimated Molecular Subtype of High-Grade Serous Ovarian Carcinoma
Source: Cancers (Basel). 2024 Nov 25;16(23):3951. doi: 10.3390/cancers16233951 (PMC11639876; doi:10.3390/cancers16233951)
Supplement: Supplementary file 1 [file cancers-16-03951-s001.zip › ST3_done_genes_list_6.xlsx]

## Sheet: Sheet 1
ensembl_gene_id	external_gene_name	description	gene_biotype	in_Tothill'_list	logCPM_all	logCPM_D	logCPM_I	logCPM_M	logCPM_P	logCPM_D_rel	logCPM_I_rel	logCPM_M_rel	logCPM_P_rel	gene_for_subtype	direction
ENSG00000023902	PLEKHO1	pleckstrin homology domain containing O1 [Source:HGNC Symbol;Acc:HGNC:24310]	protein_coding	no	5.67	5.07	5.98	5.8	5.74	-0.16	0.08	0.03	0.02	_D	D
ENSG00000136295	TTYH3	tweety family member 3 [Source:HGNC Symbol;Acc:HGNC:22222]	protein_coding	no	7.43	6.93	7.34	7.89	7.45	-0.1	-0.02	0.09	0	_D	D
ENSG00000149485	FADS1	fatty acid desaturase 1 [Source:HGNC Symbol;Acc:HGNC:3574]	protein_coding	no	5.31	4.64	5.21	5.48	5.68	-0.19	-0.03	0.05	0.1	_D	D
ENSG00000277443	MARCKS	myristoylated alanine rich protein kinase C substrate [Source:HGNC Symbol;Acc:HGNC:6759]	protein_coding	yes	7.21	6.45	7.35	7.74	7.1	-0.16	0.03	0.1	-0.02	_D	D
ENSG00000063660	GPC1	glypican 1 [Source:HGNC Symbol;Acc:HGNC:4449]	protein_coding	no	6.84	6.74	6.13	7.22	7.01	-0.02	-0.16	0.08	0.04	_I	D
ENSG00000115461	IGFBP5	insulin like growth factor binding protein 5 [Source:HGNC Symbol;Acc:HGNC:5474]	protein_coding	yes	8.76	8.58	7.63	9.19	9.07	-0.03	-0.2	0.07	0.05	_I	D
ENSG00000122176	FMOD	fibromodulin [Source:HGNC Symbol;Acc:HGNC:3774]	protein_coding	no	7.03	6.85	6.31	7.15	7.46	-0.04	-0.16	0.02	0.09	_I	D
ENSG00000169439	SDC2	syndecan 2 [Source:HGNC Symbol;Acc:HGNC:10659]	protein_coding	yes	5.59	5.53	4.57	6.1	5.69	-0.02	-0.29	0.13	0.03	_I	D
ENSG00000068079	IFI35	interferon induced protein 35 [Source:HGNC Symbol;Acc:HGNC:5399]	protein_coding	yes	5.23	5.04	6.03	5	4.64	-0.05	0.21	-0.06	-0.17	_I	U
ENSG00000101347	SAMHD1	SAM and HD domain containing deoxynucleoside triphosphate triphosphohydrolase 1 [Source:HGNC Symbol;Acc:HGNC:15925]	protein_coding	yes	7.13	7.03	7.63	7.05	6.79	-0.02	0.1	-0.02	-0.07	_I	U
ENSG00000115415	STAT1	signal transducer and activator of transcription 1 [Source:HGNC Symbol;Acc:HGNC:11362]	protein_coding	yes	8.22	7.96	8.87	8.02	7.95	-0.05	0.11	-0.04	-0.05	_I	U
ENSG00000116514	RNF19B	ring finger protein 19B [Source:HGNC Symbol;Acc:HGNC:26886]	protein_coding	yes	5.72	5.7	6.22	5.69	5.23	-0.01	0.12	-0.01	-0.13	_I	U
ENSG00000116663	FBXO6	F-box protein 6 [Source:HGNC Symbol;Acc:HGNC:13585]	protein_coding	no	4.4	4.36	5.01	4.26	3.86	-0.01	0.19	-0.05	-0.19	_I	U
ENSG00000123240	OPTN	optineurin [Source:HGNC Symbol;Acc:HGNC:17142]	protein_coding	yes	6.79	6.76	7.27	6.75	6.34	-0.01	0.1	-0.01	-0.1	_I	U
ENSG00000128245	YWHAH	tyrosine 3-monooxygenase/tryptophan 5-monooxygenase activation protein eta [Source:HGNC Symbol;Acc:HGNC:12853]	protein_coding	yes	7.02	6.98	7.4	7.06	6.62	-0.01	0.08	0.01	-0.08	_I	U
ENSG00000132530	XAF1	XIAP associated factor 1 [Source:HGNC Symbol;Acc:HGNC:30932]	protein_coding	yes	4.06	3.99	4.69	3.91	3.55	-0.03	0.21	-0.05	-0.19	_I	U
ENSG00000137965	IFI44	interferon induced protein 44 [Source:HGNC Symbol;Acc:HGNC:16938]	protein_coding	yes	5.79	5.6	6.49	5.46	5.45	-0.05	0.16	-0.08	-0.09	_I	U
ENSG00000138496	PARP9	poly(ADP-ribose) polymerase family member 9 [Source:HGNC Symbol;Acc:HGNC:24118]	protein_coding	no	6.75	6.7	7.33	6.56	6.31	-0.01	0.12	-0.04	-0.1	_I	U
ENSG00000138646	HERC5	HECT and RLD domain containing E3 ubiquitin protein ligase 5 [Source:HGNC Symbol;Acc:HGNC:24368]	protein_coding	yes	4.63	4.22	5.47	4.09	4.45	-0.13	0.24	-0.18	-0.06	_I	U
ENSG00000156587	UBE2L6	ubiquitin conjugating enzyme E2 L6 [Source:HGNC Symbol;Acc:HGNC:12490]	protein_coding	yes	7.42	7.41	8.1	7.14	6.85	0	0.13	-0.06	-0.12	_I	U
ENSG00000158092	NCK1	NCK adaptor protein 1 [Source:HGNC Symbol;Acc:HGNC:7664]	protein_coding	yes	5.5	5.51	6.02	5.38	5.05	0	0.13	-0.03	-0.12	_I	U
ENSG00000162654	GBP4	guanylate binding protein 4 [Source:HGNC Symbol;Acc:HGNC:20480]	protein_coding	no	5.81	5.54	6.92	5.46	4.54	-0.07	0.25	-0.09	-0.36	_I	U
ENSG00000163840	DTX3L	deltex E3 ubiquitin ligase 3L [Source:HGNC Symbol;Acc:HGNC:30323]	protein_coding	no	7.08	7.09	7.6	6.91	6.64	0	0.1	-0.04	-0.09	_I	U
ENSG00000166710	B2M	beta-2-microglobulin [Source:HGNC Symbol;Acc:HGNC:914]	protein_coding	yes	10.9	10.84	11.61	10.87	10.02	-0.01	0.09	0	-0.12	_I	U
ENSG00000169245	CXCL10	C-X-C motif chemokine ligand 10 [Source:HGNC Symbol;Acc:HGNC:10637]	protein_coding	yes	6.25	5.48	7.55	5.77	5.19	-0.19	0.27	-0.12	-0.27	_I	U
ENSG00000169248	CXCL11	C-X-C motif chemokine ligand 11 [Source:HGNC Symbol;Acc:HGNC:10638]	protein_coding	yes	4.09	3.53	5.34	3.71	2.82	-0.21	0.38	-0.14	-0.54	_I	U
ENSG00000173193	PARP14	poly(ADP-ribose) polymerase family member 14 [Source:HGNC Symbol;Acc:HGNC:29232]	protein_coding	no	7.03	6.99	7.64	6.83	6.54	-0.01	0.12	-0.04	-0.1	_I	U
ENSG00000177409	SAMD9L	sterile alpha motif domain containing 9 like [Source:HGNC Symbol;Acc:HGNC:1349]	protein_coding	no	5.1	5.03	5.83	4.97	4.35	-0.02	0.19	-0.04	-0.23	_I	U
ENSG00000185507	IRF7	interferon regulatory factor 7 [Source:HGNC Symbol;Acc:HGNC:6122]	protein_coding	yes	5.84	5.89	6.45	5.59	5.31	0.01	0.14	-0.06	-0.14	_I	U
ENSG00000188313	PLSCR1	phospholipid scramblase 1 [Source:HGNC Symbol;Acc:HGNC:9092]	protein_coding	yes	7.01	6.93	7.74	6.75	6.44	-0.02	0.14	-0.05	-0.12	_I	U
ENSG00000204287	HLA-DRA	major histocompatibility complex, class II, DR alpha [Source:HGNC Symbol;Acc:HGNC:4947]	protein_coding	yes	9.81	9.76	10.74	9.65	8.49	-0.01	0.13	-0.02	-0.21	_I	U
ENSG00000204525	HLA-C	major histocompatibility complex, class I, C [Source:HGNC Symbol;Acc:HGNC:4933]	protein_coding	yes	9.96	9.9	10.73	9.78	9.19	-0.01	0.11	-0.03	-0.12	_I	U
ENSG00000204592	HLA-E	major histocompatibility complex, class I, E [Source:HGNC Symbol;Acc:HGNC:4962]	protein_coding	yes	8.93	8.9	9.59	8.87	8.15	0	0.1	-0.01	-0.13	_I	U
ENSG00000204642	HLA-F	major histocompatibility complex, class I, F [Source:HGNC Symbol;Acc:HGNC:4963]	protein_coding	yes	4.97	4.84	5.88	4.68	4.06	-0.04	0.24	-0.09	-0.29	_I	U
ENSG00000227507	LTB	lymphotoxin beta [Source:HGNC Symbol;Acc:HGNC:6711]	protein_coding	yes	3.78	3.39	4.61	3.78	3.05	-0.16	0.29	0	-0.31	_I	U
ENSG00000239713	APOBEC3G	apolipoprotein B mRNA editing enzyme catalytic subunit 3G [Source:HGNC Symbol;Acc:HGNC:17357]	protein_coding	yes	4.45	4.3	5.16	4.3	3.88	-0.05	0.21	-0.05	-0.2	_I	U
ENSG00000242574	HLA-DMB	major histocompatibility complex, class II, DM beta [Source:HGNC Symbol;Acc:HGNC:4935]	protein_coding	yes	5.76	5.7	6.62	5.48	4.9	-0.02	0.2	-0.07	-0.23	_I	U
ENSG00000004399	PLXND1	plexin D1 [Source:HGNC Symbol;Acc:HGNC:9107]	protein_coding	yes	6.83	6.45	6.78	7.39	6.56	-0.08	-0.01	0.11	-0.06	_M	U
ENSG00000011028	MRC2	mannose receptor C type 2 [Source:HGNC Symbol;Acc:HGNC:16875]	protein_coding	yes	6.71	6.45	6.34	7.51	6.22	-0.06	-0.08	0.16	-0.11	_M	U
ENSG00000011465	DCN	decorin [Source:HGNC Symbol;Acc:HGNC:2705]	protein_coding	yes	8.33	7.4	7.88	9.61	7.14	-0.17	-0.08	0.21	-0.22	_M	U
ENSG00000026025	VIM	vimentin [Source:HGNC Symbol;Acc:HGNC:12692]	protein_coding	yes	8.93	8.6	8.51	9.47	8.93	-0.05	-0.07	0.08	0	_M	U
ENSG00000035862	TIMP2	TIMP metallopeptidase inhibitor 2 [Source:HGNC Symbol;Acc:HGNC:11821]	protein_coding	yes	7.88	7.39	7.54	8.74	7.47	-0.09	-0.06	0.15	-0.08	_M	U
ENSG00000039560	RAI14	retinoic acid induced 14 [Source:HGNC Symbol;Acc:HGNC:14873]	protein_coding	yes	6.04	5.57	5.84	6.62	5.96	-0.12	-0.05	0.13	-0.02	_M	U
ENSG00000050405	LIMA1	LIM domain and actin binding 1 [Source:HGNC Symbol;Acc:HGNC:24636]	protein_coding	yes	5.29	5.04	5.23	5.81	4.98	-0.07	-0.02	0.14	-0.09	_M	U
ENSG00000064666	CNN2	calponin 2 [Source:HGNC Symbol;Acc:HGNC:2156]	protein_coding	yes	6.88	6.63	6.72	7.63	6.27	-0.05	-0.03	0.15	-0.13	_M	U
ENSG00000065534	MYLK	myosin light chain kinase [Source:HGNC Symbol;Acc:HGNC:7590]	protein_coding	yes	6.34	6.18	6.36	6.89	5.8	-0.04	0	0.12	-0.13	_M	U
ENSG00000070404	FSTL3	follistatin like 3 [Source:HGNC Symbol;Acc:HGNC:3973]	protein_coding	yes	4.19	3.75	3.84	5.09	3.67	-0.16	-0.13	0.28	-0.19	_M	U
ENSG00000075223	SEMA3C	semaphorin 3C [Source:HGNC Symbol;Acc:HGNC:10725]	protein_coding	yes	5.57	5.4	5.27	6.29	5.09	-0.04	-0.08	0.18	-0.13	_M	U
ENSG00000079257	LXN	latexin [Source:HGNC Symbol;Acc:HGNC:13347]	protein_coding	yes	4.49	4.48	4.38	5.03	3.89	0	-0.04	0.16	-0.21	_M	U
ENSG00000087245	MMP2	matrix metallopeptidase 2 [Source:HGNC Symbol;Acc:HGNC:7166]	protein_coding	yes	8	7.01	7.43	9.33	6.82	-0.19	-0.11	0.22	-0.23	_M	U
ENSG00000091136	LAMB1	laminin subunit beta 1 [Source:HGNC Symbol;Acc:HGNC:6486]	protein_coding	yes	5.77	5.24	5.05	6.61	5.69	-0.14	-0.19	0.2	-0.02	_M	U
ENSG00000091986	CCDC80	coiled-coil domain containing 80 [Source:HGNC Symbol;Acc:HGNC:30649]	protein_coding	no	6.65	5.6	6.16	7.92	5.7	-0.25	-0.11	0.25	-0.22	_M	U
ENSG00000099953	MMP11	matrix metallopeptidase 11 [Source:HGNC Symbol;Acc:HGNC:7157]	protein_coding	yes	7.92	6.8	7.31	9.37	6.25	-0.22	-0.12	0.24	-0.34	_M	U
ENSG00000100234	TIMP3	TIMP metallopeptidase inhibitor 3 [Source:HGNC Symbol;Acc:HGNC:11822]	protein_coding	yes	7.95	7.04	6.96	9.26	7.18	-0.18	-0.19	0.22	-0.15	_M	U
ENSG00000102024	PLS3	plastin 3 [Source:HGNC Symbol;Acc:HGNC:9091]	protein_coding	yes	5.72	5.46	5.51	6.37	5.35	-0.07	-0.05	0.16	-0.1	_M	U
ENSG00000106538	RARRES2	retinoic acid receptor responder 2 [Source:HGNC Symbol;Acc:HGNC:9868]	protein_coding	yes	6.96	6.71	6.55	7.54	6.84	-0.05	-0.09	0.12	-0.03	_M	U
ENSG00000106624	AEBP1	AE binding protein 1 [Source:HGNC Symbol;Acc:HGNC:303]	protein_coding	yes	8.45	7.43	7.61	9.83	7.38	-0.19	-0.15	0.22	-0.2	_M	U
ENSG00000107796	ACTA2	actin alpha 2, smooth muscle [Source:HGNC Symbol;Acc:HGNC:130]	protein_coding	yes	6.46	5.68	5.84	7.75	5.26	-0.19	-0.15	0.26	-0.3	_M	U
ENSG00000107957	SH3PXD2A	SH3 and PX domains 2A [Source:HGNC Symbol;Acc:HGNC:23664]	protein_coding	yes	6.13	5.79	5.87	6.85	5.77	-0.08	-0.06	0.16	-0.09	_M	U
ENSG00000108821	COL1A1	collagen type I alpha 1 chain [Source:HGNC Symbol;Acc:HGNC:2197]	protein_coding	yes	12.28	11.27	11.47	13.69	10.95	-0.12	-0.1	0.16	-0.17	_M	U
ENSG00000109686	SH3D19	SH3 domain containing 19 [Source:HGNC Symbol;Acc:HGNC:30418]	protein_coding	no	5.32	5.17	5.2	5.8	5.01	-0.04	-0.03	0.12	-0.09	_M	U
ENSG00000110841	PPFIBP1	PPFIA binding protein 1 [Source:HGNC Symbol;Acc:HGNC:9249]	protein_coding	yes	6.92	6.74	6.79	7.5	6.49	-0.04	-0.03	0.12	-0.09	_M	U
ENSG00000113140	SPARC	secreted protein acidic and cysteine rich [Source:HGNC Symbol;Acc:HGNC:11219]	protein_coding	yes	10.35	9.48	9.74	11.57	9.5	-0.13	-0.09	0.16	-0.12	_M	U
ENSG00000113657	DPYSL3	dihydropyrimidinase like 3 [Source:HGNC Symbol;Acc:HGNC:3015]	protein_coding	yes	8.15	7.94	7.88	8.87	7.64	-0.04	-0.05	0.12	-0.09	_M	U
ENSG00000115414	FN1	fibronectin 1 [Source:HGNC Symbol;Acc:HGNC:3778]	protein_coding	yes	10.65	9.46	10.06	12.1	9.02	-0.17	-0.08	0.18	-0.24	_M	U
ENSG00000115884	SDC1	syndecan 1 [Source:HGNC Symbol;Acc:HGNC:10658]	protein_coding	yes	6.38	5.84	5.79	7.15	6.34	-0.13	-0.14	0.16	-0.01	_M	U
ENSG00000116285	ERRFI1	ERBB receptor feedback inhibitor 1 [Source:HGNC Symbol;Acc:HGNC:18185]	protein_coding	no	5.66	5.62	5.46	6.24	5.17	-0.01	-0.05	0.14	-0.13	_M	U
ENSG00000117318	ID3	inhibitor of DNA binding 3, HLH protein [Source:HGNC Symbol;Acc:HGNC:5362]	protein_coding	yes	5.07	4.46	4.77	5.76	4.99	-0.18	-0.09	0.18	-0.02	_M	U
ENSG00000119681	LTBP2	latent transforming growth factor beta binding protein 2 [Source:HGNC Symbol;Acc:HGNC:6715]	protein_coding	yes	7.38	7.22	7.14	8.09	6.82	-0.03	-0.05	0.13	-0.11	_M	U
ENSG00000122786	CALD1	caldesmon 1 [Source:HGNC Symbol;Acc:HGNC:1441]	protein_coding	yes	7.78	7.51	7.3	8.65	7.2	-0.05	-0.09	0.15	-0.11	_M	U
ENSG00000122877	EGR2	early growth response 2 [Source:HGNC Symbol;Acc:HGNC:3239]	protein_coding	yes	3.83	3.46	3.41	4.78	3.12	-0.15	-0.17	0.32	-0.3	_M	U
ENSG00000123384	LRP1	LDL receptor related protein 1 [Source:HGNC Symbol;Acc:HGNC:6692]	protein_coding	yes	8.18	7.64	7.75	9.03	7.87	-0.1	-0.08	0.14	-0.06	_M	U
ENSG00000123989	CHPF	chondroitin polymerizing factor [Source:HGNC Symbol;Acc:HGNC:24291]	protein_coding	yes	7.63	7.58	7.08	8.12	7.54	-0.01	-0.11	0.09	-0.02	_M	U
ENSG00000124225	PMEPA1	prostate transmembrane protein, androgen induced 1 [Source:HGNC Symbol;Acc:HGNC:14107]	protein_coding	no	6	5.76	5.15	6.97	5.44	-0.06	-0.22	0.22	-0.14	_M	U
ENSG00000124762	CDKN1A	cyclin dependent kinase inhibitor 1A [Source:HGNC Symbol;Acc:HGNC:1784]	protein_coding	yes	5.71	5.42	5.62	6.25	5.42	-0.08	-0.02	0.13	-0.08	_M	U
ENSG00000129038	LOXL1	lysyl oxidase like 1 [Source:HGNC Symbol;Acc:HGNC:6665]	protein_coding	yes	5.88	5.25	5.28	6.83	5.58	-0.16	-0.16	0.22	-0.08	_M	U
ENSG00000129116	PALLD	palladin, cytoskeletal associated protein [Source:HGNC Symbol;Acc:HGNC:17068]	protein_coding	yes	6.46	5.86	6.02	7.32	6.18	-0.14	-0.1	0.18	-0.06	_M	U
ENSG00000130508	PXDN	peroxidasin [Source:HGNC Symbol;Acc:HGNC:14966]	protein_coding	yes	7.48	7.18	6.98	8.09	7.44	-0.06	-0.1	0.11	-0.01	_M	U
ENSG00000134531	EMP1	epithelial membrane protein 1 [Source:HGNC Symbol;Acc:HGNC:3333]	protein_coding	yes	6.93	6.81	6.68	7.45	6.64	-0.03	-0.05	0.1	-0.06	_M	U
ENSG00000134871	COL4A2	collagen type IV alpha 2 chain [Source:HGNC Symbol;Acc:HGNC:2203]	protein_coding	yes	8.41	7.94	8.09	9.03	8.37	-0.08	-0.06	0.1	-0.01	_M	U
ENSG00000135048	CEMIP2	cell migration inducing hyaluronidase 2 [Source:HGNC Symbol;Acc:HGNC:11869]	protein_coding	no	4.56	4.37	4.4	5.22	4.07	-0.06	-0.05	0.2	-0.16	_M	U
ENSG00000136732	GYPC	glycophorin C (Gerbich blood group) [Source:HGNC Symbol;Acc:HGNC:4704]	protein_coding	no	4.63	4.52	4.67	5.06	4.19	-0.03	0.01	0.13	-0.14	_M	U
ENSG00000137501	SYTL2	synaptotagmin like 2 [Source:HGNC Symbol;Acc:HGNC:15585]	protein_coding	yes	3.33	3.09	3.02	4.16	2.69	-0.11	-0.14	0.32	-0.31	_M	U
ENSG00000154553	PDLIM3	PDZ and LIM domain 3 [Source:HGNC Symbol;Acc:HGNC:20767]	protein_coding	yes	4.61	3.55	4.1	5.94	3.45	-0.38	-0.17	0.37	-0.42	_M	U
ENSG00000137801	THBS1	thrombospondin 1 [Source:HGNC Symbol;Acc:HGNC:11785]	protein_coding	yes	7.58	6.98	7.14	8.76	6.44	-0.12	-0.09	0.21	-0.24	_M	U
ENSG00000138061	CYP1B1	cytochrome P450 family 1 subfamily B member 1 [Source:HGNC Symbol;Acc:HGNC:2597]	protein_coding	yes	4.87	4.53	4.84	5.58	4.3	-0.1	-0.01	0.2	-0.18	_M	U
ENSG00000139329	LUM	lumican [Source:HGNC Symbol;Acc:HGNC:6724]	protein_coding	yes	7.93	6.51	7.44	9.4	6.26	-0.28	-0.09	0.25	-0.34	_M	U
ENSG00000140416	TPM1	tropomyosin 1 [Source:HGNC Symbol;Acc:HGNC:12010]	protein_coding	yes	6.76	6.63	6.61	7.3	6.39	-0.03	-0.03	0.11	-0.08	_M	U
ENSG00000140682	TGFB1I1	transforming growth factor beta 1 induced transcript 1 [Source:HGNC Symbol;Acc:HGNC:11767]	protein_coding	yes	5.35	4.93	4.92	6.28	4.79	-0.12	-0.12	0.23	-0.16	_M	U
ENSG00000140931	CMTM3	CKLF like MARVEL transmembrane domain containing 3 [Source:HGNC Symbol;Acc:HGNC:19174]	protein_coding	no	5.6	5.22	5.5	6.18	5.34	-0.1	-0.03	0.14	-0.07	_M	U
ENSG00000141753	IGFBP4	insulin like growth factor binding protein 4 [Source:HGNC Symbol;Acc:HGNC:5473]	protein_coding	yes	7.83	7.37	7.31	8.67	7.56	-0.09	-0.1	0.15	-0.05	_M	U
ENSG00000142156	COL6A1	collagen type VI alpha 1 chain [Source:HGNC Symbol;Acc:HGNC:2211]	protein_coding	yes	9.04	8.5	8.33	10.16	8.29	-0.09	-0.12	0.17	-0.12	_M	U
ENSG00000142173	COL6A2	collagen type VI alpha 2 chain [Source:HGNC Symbol;Acc:HGNC:2212]	protein_coding	yes	9.02	8.36	8.36	10.2	8.19	-0.11	-0.11	0.18	-0.14	_M	U
ENSG00000143333	RGS16	regulator of G protein signaling 16 [Source:HGNC Symbol;Acc:HGNC:9997]	protein_coding	yes	4.35	3.6	3.91	5.39	3.85	-0.27	-0.15	0.31	-0.18	_M	U
ENSG00000145632	PLK2	polo like kinase 2 [Source:HGNC Symbol;Acc:HGNC:19699]	protein_coding	yes	5.16	5.07	4.74	5.88	4.65	-0.03	-0.12	0.19	-0.15	_M	U
ENSG00000149591	TAGLN	transgelin [Source:HGNC Symbol;Acc:HGNC:11553]	protein_coding	yes	7.02	6.75	6.6	8.03	6.02	-0.06	-0.09	0.19	-0.22	_M	U
ENSG00000150457	LATS2	large tumor suppressor kinase 2 [Source:HGNC Symbol;Acc:HGNC:6515]	protein_coding	no	4.38	4.13	4.1	4.95	4.19	-0.08	-0.1	0.18	-0.06	_M	U
ENSG00000152661	GJA1	gap junction protein alpha 1 [Source:HGNC Symbol;Acc:HGNC:4274]	protein_coding	yes	6.41	5.97	6.31	7.07	6.1	-0.1	-0.02	0.14	-0.07	_M	U
ENSG00000154096	THY1	Thy-1 cell surface antigen [Source:HGNC Symbol;Acc:HGNC:11801]	protein_coding	yes	7.28	7.01	6.74	7.9	7.21	-0.05	-0.11	0.12	-0.01	_M	U
ENSG00000017427	IGF1	insulin like growth factor 1 [Source:HGNC Symbol;Acc:HGNC:5464]	protein_coding	yes	2.86	2.17	2.68	3.59	2.69	-0.4	-0.09	0.33	-0.09	_M	U
ENSG00000155254	MARVELD1	MARVEL domain containing 1 [Source:HGNC Symbol;Acc:HGNC:28674]	protein_coding	no	6.01	5.61	5.76	6.7	5.74	-0.1	-0.06	0.16	-0.07	_M	U
ENSG00000158747	NBL1	NBL1, DAN family BMP antagonist [Source:HGNC Symbol;Acc:HGNC:7650]	protein_coding	yes	6.74	6.46	6.27	7.73	5.88	-0.06	-0.1	0.2	-0.2	_M	U
ENSG00000159216	RUNX1	RUNX family transcription factor 1 [Source:HGNC Symbol;Acc:HGNC:10471]	protein_coding	yes	6.22	6.18	6.06	6.97	5.32	-0.01	-0.04	0.16	-0.23	_M	U
ENSG00000162458	FBLIM1	filamin binding LIM protein 1 [Source:HGNC Symbol;Acc:HGNC:24686]	protein_coding	no	5.94	5.58	5.66	6.5	5.86	-0.09	-0.07	0.13	-0.02	_M	U
ENSG00000162733	DDR2	discoidin domain receptor tyrosine kinase 2 [Source:HGNC Symbol;Acc:HGNC:2731]	protein_coding	yes	4.66	4.03	4.25	5.43	4.57	-0.21	-0.13	0.22	-0.03	_M	U
ENSG00000163430	FSTL1	follistatin like 1 [Source:HGNC Symbol;Acc:HGNC:3972]	protein_coding	yes	7.2	6.49	6.62	8.04	7.14	-0.15	-0.12	0.16	-0.01	_M	U
ENSG00000163513	TGFBR2	transforming growth factor beta receptor 2 [Source:HGNC Symbol;Acc:HGNC:11773]	protein_coding	yes	6.14	5.98	6.08	6.77	5.53	-0.04	-0.01	0.14	-0.15	_M	U
ENSG00000164574	GALNT10	polypeptide N-acetylgalactosaminyltransferase 10 [Source:HGNC Symbol;Acc:HGNC:19873]	protein_coding	yes	5.2	5.16	4.97	5.84	4.63	-0.01	-0.07	0.17	-0.17	_M	U
ENSG00000164692	COL1A2	collagen type I alpha 2 chain [Source:HGNC Symbol;Acc:HGNC:2198]	protein_coding	yes	11.04	10.21	10.28	12.35	9.93	-0.11	-0.1	0.16	-0.15	_M	U
ENSG00000164932	CTHRC1	collagen triple helix repeat containing 1 [Source:HGNC Symbol;Acc:HGNC:18831]	protein_coding	no	6.07	5.22	5.66	7.26	5.11	-0.22	-0.1	0.26	-0.25	_M	U
ENSG00000166033	HTRA1	HtrA serine peptidase 1 [Source:HGNC Symbol;Acc:HGNC:9476]	protein_coding	yes	7.04	6.97	6.53	7.82	6.43	-0.01	-0.11	0.15	-0.13	_M	U
ENSG00000167123	CERCAM	cerebral endothelial cell adhesion molecule [Source:HGNC Symbol;Acc:HGNC:23723]	protein_coding	no	6.45	5.95	6.25	7.18	6.14	-0.12	-0.05	0.15	-0.07	_M	U
ENSG00000168386	FILIP1L	filamin A interacting protein 1 like [Source:HGNC Symbol;Acc:HGNC:24589]	protein_coding	yes	4.94	4.35	4.52	6	4.16	-0.18	-0.13	0.28	-0.25	_M	U
ENSG00000168487	BMP1	bone morphogenetic protein 1 [Source:HGNC Symbol;Acc:HGNC:1067]	protein_coding	yes	5.84	5.6	5.44	6.48	5.63	-0.06	-0.1	0.15	-0.05	_M	U
ENSG00000168542	COL3A1	collagen type III alpha 1 chain [Source:HGNC Symbol;Acc:HGNC:2201]	protein_coding	yes	10.63	9.42	9.91	12.09	9.12	-0.17	-0.1	0.19	-0.22	_M	U
ENSG00000170955	CAVIN3	caveolae associated protein 3 [Source:HGNC Symbol;Acc:HGNC:9400]	protein_coding	no	4.02	3.9	3.74	4.58	3.7	-0.04	-0.1	0.19	-0.12	_M	U
ENSG00000172667	ZMAT3	zinc finger matrin-type 3 [Source:HGNC Symbol;Acc:HGNC:29983]	protein_coding	yes	4.55	4.37	4.44	5.08	4.19	-0.06	-0.04	0.16	-0.12	_M	U
ENSG00000173706	HEG1	heart development protein with EGF like domains 1 [Source:HGNC Symbol;Acc:HGNC:29227]	protein_coding	yes	6.06	5.53	5.83	6.98	5.44	-0.13	-0.06	0.2	-0.16	_M	U
ENSG00000176014	TUBB6	tubulin beta 6 class V [Source:HGNC Symbol;Acc:HGNC:20776]	protein_coding	yes	5.68	5.21	5.7	6.25	5.42	-0.12	0.01	0.14	-0.07	_M	U
ENSG00000177469	CAVIN1	caveolae associated protein 1 [Source:HGNC Symbol;Acc:HGNC:9688]	protein_coding	no	7.11	6.68	6.58	8.02	6.69	-0.09	-0.11	0.17	-0.09	_M	U
ENSG00000180447	GAS1	growth arrest specific 1 [Source:HGNC Symbol;Acc:HGNC:4165]	protein_coding	yes	6.5	6.24	6.33	7.18	6.04	-0.06	-0.04	0.14	-0.11	_M	U
ENSG00000182492	BGN	biglycan [Source:HGNC Symbol;Acc:HGNC:1044]	protein_coding	yes	8.85	8.1	8.07	9.98	8.34	-0.13	-0.13	0.17	-0.09	_M	U
ENSG00000183386	FHL3	four and a half LIM domains 3 [Source:HGNC Symbol;Acc:HGNC:3704]	protein_coding	yes	5.23	4.88	5.1	5.75	5.1	-0.1	-0.04	0.14	-0.04	_M	U
ENSG00000187498	COL4A1	collagen type IV alpha 1 chain [Source:HGNC Symbol;Acc:HGNC:2202]	protein_coding	yes	7.95	7.44	7.69	8.69	7.71	-0.1	-0.05	0.13	-0.04	_M	U
ENSG00000196562	SULF2	sulfatase 2 [Source:HGNC Symbol;Acc:HGNC:20392]	protein_coding	no	5.69	5.14	4.96	6.54	5.58	-0.15	-0.2	0.2	-0.03	_M	U
ENSG00000196923	PDLIM7	PDZ and LIM domain 7 [Source:HGNC Symbol;Acc:HGNC:22958]	protein_coding	yes	6.88	6.57	6.54	7.46	6.78	-0.07	-0.07	0.12	-0.02	_M	U
ENSG00000197614	MFAP5	microfibril associated protein 5 [Source:HGNC Symbol;Acc:HGNC:29673]	protein_coding	yes	5.53	5.46	4.34	6.42	5.15	-0.02	-0.35	0.22	-0.1	_M	U
ENSG00000198959	TGM2	transglutaminase 2 [Source:HGNC Symbol;Acc:HGNC:11778]	protein_coding	yes	7.88	7.57	7.34	9.01	6.63	-0.06	-0.1	0.19	-0.25	_M	U
ENSG00000000971	CFH	complement factor H [Source:HGNC Symbol;Acc:HGNC:4883]	protein_coding	yes	5.58	5.78	5.48	6.15	4.56	0.05	-0.03	0.14	-0.29	_P	D
ENSG00000005059	MCUB	mitochondrial calcium uniporter dominant negative subunit beta [Source:HGNC Symbol;Acc:HGNC:26076]	protein_coding	no	4.65	4.71	5.23	4.59	3.95	0.02	0.17	-0.02	-0.24	_P	D
ENSG00000008513	ST3GAL1	ST3 beta-galactoside alpha-2,3-sialyltransferase 1 [Source:HGNC Symbol;Acc:HGNC:10862]	protein_coding	no	6.81	7.07	6.75	7.22	5.95	0.05	-0.01	0.08	-0.19	_P	D
ENSG00000013364	MVP	major vault protein [Source:HGNC Symbol;Acc:HGNC:7531]	protein_coding	no	6.94	7.2	7.22	7.04	6.14	0.05	0.06	0.02	-0.18	_P	D
ENSG00000021355	SERPINB1	serpin family B member 1 [Source:HGNC Symbol;Acc:HGNC:3311]	protein_coding	yes	6.33	6.61	6.68	6.23	5.65	0.06	0.08	-0.02	-0.16	_P	D
ENSG00000023445	BIRC3	baculoviral IAP repeat containing 3 [Source:HGNC Symbol;Acc:HGNC:591]	protein_coding	yes	4.67	4.99	5.35	4.44	3.35	0.1	0.2	-0.07	-0.48	_P	D
ENSG00000025708	TYMP	thymidine phosphorylase [Source:HGNC Symbol;Acc:HGNC:3148]	protein_coding	no	5.78	5.35	6.72	6.02	4.36	-0.11	0.22	0.06	-0.41	_P	D
ENSG00000026103	FAS	Fas cell surface death receptor [Source:HGNC Symbol;Acc:HGNC:11920]	protein_coding	yes	4.19	4.25	4.35	4.58	3.48	0.02	0.05	0.13	-0.27	_P	D
ENSG00000026508	CD44	CD44 molecule (Indian blood group) [Source:HGNC Symbol;Acc:HGNC:1681]	protein_coding	no	6.25	6.16	6.73	6.52	5.41	-0.02	0.11	0.06	-0.21	_P	D
ENSG00000027697	IFNGR1	interferon gamma receptor 1 [Source:HGNC Symbol;Acc:HGNC:5439]	protein_coding	yes	6.14	6.1	6.49	6.31	5.62	-0.01	0.08	0.04	-0.13	_P	D
ENSG00000034677	RNF19A	ring finger protein 19A, RBR E3 ubiquitin protein ligase [Source:HGNC Symbol;Acc:HGNC:13432]	protein_coding	no	5.82	5.9	6.06	6	5.27	0.02	0.06	0.04	-0.14	_P	D
ENSG00000062716	VMP1	vacuole membrane protein 1 [Source:HGNC Symbol;Acc:HGNC:29559]	protein_coding	no	7.41	7.51	7.58	7.64	6.84	0.02	0.03	0.04	-0.12	_P	D
ENSG00000064932	SBNO2	strawberry notch homolog 2 [Source:HGNC Symbol;Acc:HGNC:29158]	protein_coding	no	6.72	6.75	6.98	7.01	6.03	0.01	0.05	0.06	-0.16	_P	D
ENSG00000067082	KLF6	Kruppel like factor 6 [Source:HGNC Symbol;Acc:HGNC:2235]	protein_coding	yes	7.29	7.28	7.43	7.75	6.59	0	0.03	0.09	-0.15	_P	D
ENSG00000069399	BCL3	BCL3 transcription coactivator [Source:HGNC Symbol;Acc:HGNC:998]	protein_coding	no	6.97	7.14	7.34	7.11	6.13	0.03	0.07	0.03	-0.19	_P	D
ENSG00000069974	RAB27A	RAB27A, member RAS oncogene family [Source:HGNC Symbol;Acc:HGNC:9766]	protein_coding	yes	4.25	4.36	4.61	4.35	3.63	0.04	0.12	0.03	-0.23	_P	D
ENSG00000074416	MGLL	monoglyceride lipase [Source:HGNC Symbol;Acc:HGNC:17038]	protein_coding	yes	5.68	6.29	5.54	5.78	4.74	0.15	-0.04	0.03	-0.26	_P	D
ENSG00000077238	IL4R	interleukin 4 receptor [Source:HGNC Symbol;Acc:HGNC:6015]	protein_coding	no	4.87	4.86	5.25	5.25	3.9	0	0.11	0.11	-0.32	_P	D
ENSG00000081320	STK17B	serine/threonine kinase 17b [Source:HGNC Symbol;Acc:HGNC:11396]	protein_coding	yes	5.54	5.67	5.81	5.87	4.61	0.03	0.07	0.08	-0.27	_P	D
ENSG00000083799	CYLD	CYLD lysine 63 deubiquitinase [Source:HGNC Symbol;Acc:HGNC:2584]	protein_coding	no	4.54	4.5	4.87	4.69	4.06	-0.01	0.1	0.05	-0.16	_P	D
ENSG00000085117	CD82	CD82 molecule [Source:HGNC Symbol;Acc:HGNC:6210]	protein_coding	yes	6.34	6.79	6.42	6.28	5.69	0.1	0.02	-0.01	-0.16	_P	D
ENSG00000086062	B4GALT1	beta-1,4-galactosyltransferase 1 [Source:HGNC Symbol;Acc:HGNC:924]	protein_coding	no	7.86	8.08	8.09	7.97	7.24	0.04	0.04	0.02	-0.12	_P	D
ENSG00000090339	ICAM1	intercellular adhesion molecule 1 [Source:HGNC Symbol;Acc:HGNC:5344]	protein_coding	no	6.24	6.1	6.68	6.64	5.33	-0.03	0.1	0.09	-0.23	_P	D
ENSG00000092929	UNC13D	unc-13 homolog D [Source:HGNC Symbol;Acc:HGNC:23147]	protein_coding	no	5.02	4.99	5.36	5.18	4.5	-0.01	0.09	0.05	-0.16	_P	D
ENSG00000099860	GADD45B	growth arrest and DNA damage inducible beta [Source:HGNC Symbol;Acc:HGNC:4096]	protein_coding	yes	5.12	5.18	4.94	5.78	4.26	0.02	-0.05	0.17	-0.27	_P	D
ENSG00000100342	APOL1	apolipoprotein L1 [Source:HGNC Symbol;Acc:HGNC:618]	protein_coding	yes	7.14	7.34	7.66	7.35	5.77	0.04	0.1	0.04	-0.31	_P	D
ENSG00000100647	SUSD6	sushi domain containing 6 [Source:HGNC Symbol;Acc:HGNC:19956]	protein_coding	no	6.26	6.38	6.41	6.59	5.54	0.03	0.03	0.07	-0.18	_P	D
ENSG00000102760	RGCC	regulator of cell cycle [Source:HGNC Symbol;Acc:HGNC:20369]	protein_coding	no	5.09	5.27	5.1	5.53	4.26	0.05	0	0.12	-0.26	_P	D
ENSG00000102879	CORO1A	coronin 1A [Source:HGNC Symbol;Acc:HGNC:2252]	protein_coding	yes	5.36	5.25	6.03	5.51	4.39	-0.03	0.17	0.04	-0.29	_P	D
ENSG00000103335	PIEZO1	piezo type mechanosensitive ion channel component 1 [Source:HGNC Symbol;Acc:HGNC:28993]	protein_coding	no	5.78	5.83	5.82	6.3	5.02	0.01	0.01	0.12	-0.2	_P	D
ENSG00000103642	LACTB	lactamase beta [Source:HGNC Symbol;Acc:HGNC:16468]	protein_coding	no	3.62	3.6	4	3.74	3.12	-0.01	0.14	0.05	-0.21	_P	D
ENSG00000104312	RIPK2	receptor interacting serine/threonine kinase 2 [Source:HGNC Symbol;Acc:HGNC:10020]	protein_coding	no	5.07	5.16	5.45	5.08	4.55	0.03	0.1	0	-0.16	_P	D
ENSG00000104419	NDRG1	N-myc downstream regulated 1 [Source:HGNC Symbol;Acc:HGNC:7679]	protein_coding	no	8.87	9.23	9.1	8.92	8.03	0.06	0.04	0.01	-0.14	_P	D
ENSG00000104447	TRPS1	transcriptional repressor GATA binding 1 [Source:HGNC Symbol;Acc:HGNC:12340]	protein_coding	no	6.09	6.31	6.58	6.15	5.07	0.05	0.11	0.01	-0.26	_P	D
ENSG00000104951	IL4I1	interleukin 4 induced 1 [Source:HGNC Symbol;Acc:HGNC:19094]	protein_coding	no	6.52	6.58	7.16	6.45	5.69	0.01	0.14	-0.02	-0.2	_P	D
ENSG00000107738	VSIR	V-set immunoregulatory receptor [Source:HGNC Symbol;Acc:HGNC:30085]	protein_coding	no	5.76	6.04	6.14	5.87	4.75	0.07	0.09	0.03	-0.28	_P	D
ENSG00000108639	SYNGR2	synaptogyrin 2 [Source:HGNC Symbol;Acc:HGNC:11499]	protein_coding	no	8.3	8.52	8.66	8.21	7.7	0.04	0.06	-0.02	-0.11	_P	D
ENSG00000108691	CCL2	C-C motif chemokine ligand 2 [Source:HGNC Symbol;Acc:HGNC:10618]	protein_coding	yes	5.58	5.52	6.11	5.91	4.5	-0.02	0.13	0.08	-0.31	_P	D
ENSG00000108950	FAM20A	FAM20A golgi associated secretory pathway pseudokinase [Source:HGNC Symbol;Acc:HGNC:23015]	protein_coding	no	5.9	5.9	6.2	6.37	4.86	0	0.07	0.11	-0.28	_P	D
ENSG00000109320	NFKB1	nuclear factor kappa B subunit 1 [Source:HGNC Symbol;Acc:HGNC:7794]	protein_coding	yes	5.58	5.54	5.94	5.67	5.14	-0.01	0.09	0.02	-0.12	_P	D
ENSG00000110628	SLC22A18	solute carrier family 22 member 18 [Source:HGNC Symbol;Acc:HGNC:10964]	protein_coding	no	5.18	5.65	5.24	5.06	4.62	0.13	0.02	-0.03	-0.17	_P	D
ENSG00000110719	TCIRG1	T cell immune regulator 1, ATPase H+ transporting V0 subunit a3 [Source:HGNC Symbol;Acc:HGNC:11647]	protein_coding	no	6.43	6.57	6.8	6.47	5.78	0.03	0.08	0.01	-0.15	_P	D
ENSG00000111348	ARHGDIB	Rho GDP dissociation inhibitor beta [Source:HGNC Symbol;Acc:HGNC:679]	protein_coding	yes	6.35	6.19	6.94	6.63	5.37	-0.04	0.13	0.06	-0.24	_P	D
ENSG00000112096	SOD2	superoxide dismutase 2 [Source:HGNC Symbol;Acc:HGNC:11180]	protein_coding	yes	7.85	7.94	8.54	7.86	6.69	0.02	0.12	0	-0.23	_P	D
ENSG00000112561	TFEB	transcription factor EB [Source:HGNC Symbol;Acc:HGNC:11753]	protein_coding	no	4.24	4.34	4.52	4.44	3.58	0.03	0.09	0.07	-0.24	_P	D
ENSG00000113580	NR3C1	nuclear receptor subfamily 3 group C member 1 [Source:HGNC Symbol;Acc:HGNC:7978]	protein_coding	no	5.51	5.61	5.79	5.65	4.94	0.03	0.07	0.04	-0.16	_P	D
ENSG00000116016	EPAS1	endothelial PAS domain protein 1 [Source:HGNC Symbol;Acc:HGNC:3374]	protein_coding	yes	6.45	6.46	6.58	6.84	5.82	0	0.03	0.08	-0.15	_P	D
ENSG00000116815	CD58	CD58 molecule [Source:HGNC Symbol;Acc:HGNC:1688]	protein_coding	no	3.43	3.46	3.73	3.54	2.95	0.01	0.12	0.05	-0.22	_P	D
ENSG00000118257	NRP2	neuropilin 2 [Source:HGNC Symbol;Acc:HGNC:8005]	protein_coding	yes	6.38	6.76	6.18	6.88	5.3	0.08	-0.05	0.11	-0.27	_P	D
ENSG00000118503	TNFAIP3	TNF alpha induced protein 3 [Source:HGNC Symbol;Acc:HGNC:11896]	protein_coding	no	5.58	5.41	5.99	5.94	4.84	-0.04	0.1	0.09	-0.21	_P	D
ENSG00000118515	SGK1	serum/glucocorticoid regulated kinase 1 [Source:HGNC Symbol;Acc:HGNC:10810]	protein_coding	no	6.19	6.11	6.36	6.61	5.62	-0.02	0.04	0.09	-0.14	_P	D
ENSG00000118849	RARRES1	retinoic acid receptor responder 1 [Source:HGNC Symbol;Acc:HGNC:9867]	protein_coding	no	6.14	6.31	6.61	6.51	4.52	0.04	0.11	0.08	-0.44	_P	D
ENSG00000118855	MFSD1	major facilitator superfamily domain containing 1 [Source:HGNC Symbol;Acc:HGNC:25874]	protein_coding	yes	5.62	5.56	5.98	5.84	5.06	-0.02	0.09	0.06	-0.15	_P	D
ENSG00000119138	KLF9	Kruppel like factor 9 [Source:HGNC Symbol;Acc:HGNC:1123]	protein_coding	no	4.64	4.68	4.79	4.99	4.02	0.01	0.05	0.1	-0.21	_P	D
ENSG00000119900	OGFRL1	opioid growth factor receptor like 1 [Source:HGNC Symbol;Acc:HGNC:21378]	protein_coding	no	4.44	4.42	4.75	4.65	3.93	-0.01	0.1	0.07	-0.18	_P	D
ENSG00000125730	C3	complement C3 [Source:HGNC Symbol;Acc:HGNC:1318]	protein_coding	no	11.04	11.47	11.41	11.12	9.71	0.06	0.05	0.01	-0.19	_P	D
ENSG00000126522	ASL	argininosuccinate lyase [Source:HGNC Symbol;Acc:HGNC:746]	protein_coding	no	4.3	4.36	4.71	4.21	3.86	0.02	0.13	-0.03	-0.16	_P	D
ENSG00000128016	ZFP36	ZFP36 ring finger protein [Source:HGNC Symbol;Acc:HGNC:12862]	protein_coding	no	7.96	8.28	7.86	8.39	7.01	0.06	-0.02	0.08	-0.18	_P	D
ENSG00000128294	TPST2	tyrosylprotein sulfotransferase 2 [Source:HGNC Symbol;Acc:HGNC:12021]	protein_coding	no	5.16	5.13	5.51	5.43	4.5	-0.01	0.09	0.07	-0.2	_P	D
ENSG00000129667	RHBDF2	rhomboid 5 homolog 2 [Source:HGNC Symbol;Acc:HGNC:20788]	protein_coding	no	6.16	6.15	6.53	6.25	5.7	0	0.08	0.02	-0.11	_P	D
ENSG00000130066	SAT1	spermidine/spermine N1-acetyltransferase 1 [Source:HGNC Symbol;Acc:HGNC:10540]	protein_coding	no	8.07	8.39	8.33	8.04	7.38	0.06	0.05	-0.01	-0.13	_P	D
ENSG00000131981	LGALS3	galectin 3 [Source:HGNC Symbol;Acc:HGNC:6563]	protein_coding	yes	7.6	8	7.84	7.49	6.91	0.07	0.04	-0.02	-0.14	_P	D
ENSG00000132274	TRIM22	tripartite motif containing 22 [Source:HGNC Symbol;Acc:HGNC:16379]	protein_coding	yes	5.75	5.51	6.48	5.91	4.81	-0.06	0.17	0.04	-0.26	_P	D
ENSG00000134107	BHLHE40	basic helix-loop-helix family member e40 [Source:HGNC Symbol;Acc:HGNC:1046]	protein_coding	no	6.95	7.08	6.96	7.45	6.09	0.03	0	0.1	-0.19	_P	D
ENSG00000134851	TMEM165	transmembrane protein 165 [Source:HGNC Symbol;Acc:HGNC:30760]	protein_coding	no	6.76	6.81	7.1	6.77	6.32	0.01	0.07	0	-0.1	_P	D
ENSG00000134996	OSTF1	osteoclast stimulating factor 1 [Source:HGNC Symbol;Acc:HGNC:8510]	protein_coding	no	4.68	4.79	4.99	4.8	4.05	0.03	0.09	0.04	-0.21	_P	D
ENSG00000135046	ANXA1	annexin A1 [Source:HGNC Symbol;Acc:HGNC:533]	protein_coding	no	7.98	8.33	8.06	8.21	7.13	0.06	0.01	0.04	-0.16	_P	D
ENSG00000137767	SQOR	sulfide quinone oxidoreductase [Source:HGNC Symbol;Acc:HGNC:20390]	protein_coding	no	3.91	4.21	4.47	3.75	2.91	0.11	0.19	-0.06	-0.43	_P	D
ENSG00000138119	MYOF	myoferlin [Source:HGNC Symbol;Acc:HGNC:3656]	protein_coding	no	7.52	7.83	7.52	7.76	6.82	0.06	0	0.05	-0.14	_P	D
ENSG00000138448	ITGAV	integrin subunit alpha V [Source:HGNC Symbol;Acc:HGNC:6150]	protein_coding	no	6.83	6.74	7.16	7.12	6.24	-0.02	0.07	0.06	-0.13	_P	D
ENSG00000140280	LYSMD2	LysM domain containing 2 [Source:HGNC Symbol;Acc:HGNC:28571]	protein_coding	no	3.49	3.7	3.99	3.33	2.82	0.08	0.19	-0.07	-0.31	_P	D
ENSG00000146242	TPBG	trophoblast glycoprotein [Source:HGNC Symbol;Acc:HGNC:12004]	protein_coding	yes	5.25	5.27	5.39	5.58	4.71	0.01	0.04	0.09	-0.16	_P	D
ENSG00000147065	MSN	moesin [Source:HGNC Symbol;Acc:HGNC:7373]	protein_coding	yes	8.64	8.56	8.96	8.94	8.03	-0.01	0.05	0.05	-0.11	_P	D
ENSG00000147526	TACC1	transforming acidic coiled-coil containing protein 1 [Source:HGNC Symbol;Acc:HGNC:11522]	protein_coding	no	5.74	5.85	5.93	6.06	5.03	0.03	0.05	0.08	-0.19	_P	D
ENSG00000147676	MAL2	mal, T cell differentiation protein 2 [Source:HGNC Symbol;Acc:HGNC:13634]	protein_coding	no	8.59	8.91	8.68	8.69	7.99	0.05	0.02	0.02	-0.1	_P	D
ENSG00000150540	HNMT	histamine N-methyltransferase [Source:HGNC Symbol;Acc:HGNC:5028]	protein_coding	no	4.39	4.39	4.73	4.69	3.66	0	0.11	0.1	-0.26	_P	D
ENSG00000155090	KLF10	Kruppel like factor 10 [Source:HGNC Symbol;Acc:HGNC:11810]	protein_coding	yes	6.02	5.99	6.04	6.45	5.53	-0.01	0	0.1	-0.12	_P	D
ENSG00000159200	RCAN1	regulator of calcineurin 1 [Source:HGNC Symbol;Acc:HGNC:3040]	protein_coding	yes	4.36	4.5	4.3	4.87	3.54	0.05	-0.02	0.16	-0.3	_P	D
ENSG00000161011	SQSTM1	sequestosome 1 [Source:HGNC Symbol;Acc:HGNC:11280]	protein_coding	no	7.96	8.08	8.36	7.92	7.41	0.02	0.07	-0.01	-0.1	_P	D
ENSG00000162645	GBP2	guanylate binding protein 2 [Source:HGNC Symbol;Acc:HGNC:4183]	protein_coding	yes	5.77	5.77	6.46	5.93	4.49	0	0.16	0.04	-0.36	_P	D
ENSG00000163110	PDLIM5	PDZ and LIM domain 5 [Source:HGNC Symbol;Acc:HGNC:17468]	protein_coding	yes	6.23	6.2	6.25	6.67	5.75	-0.01	0	0.1	-0.12	_P	D
ENSG00000166741	NNMT	nicotinamide N-methyltransferase [Source:HGNC Symbol;Acc:HGNC:7861]	protein_coding	yes	6.54	6.7	6.68	7.3	4.36	0.03	0.03	0.16	-0.58	_P	D
ENSG00000163814	CDCP1	CUB domain containing protein 1 [Source:HGNC Symbol;Acc:HGNC:24357]	protein_coding	no	6.04	6.21	6.49	6.09	5.2	0.04	0.1	0.01	-0.22	_P	D
ENSG00000163874	ZC3H12A	zinc finger CCCH-type containing 12A [Source:HGNC Symbol;Acc:HGNC:26259]	protein_coding	no	4.72	5.1	5.05	4.68	3.81	0.11	0.1	-0.01	-0.31	_P	D
ENSG00000165507	DEPP1	DEPP1 autophagy regulator [Source:HGNC Symbol;Acc:HGNC:23355]	protein_coding	no	5.83	6.01	6.08	6.1	4.95	0.04	0.06	0.07	-0.24	_P	D
ENSG00000165929	TC2N	tandem C2 domains, nuclear [Source:HGNC Symbol;Acc:HGNC:19859]	protein_coding	no	5.89	6.21	6.24	5.75	5.21	0.08	0.08	-0.03	-0.18	_P	D
ENSG00000166278	C2	complement C2 [Source:HGNC Symbol;Acc:HGNC:1248]	protein_coding	yes	5.13	5.27	5.66	5.04	4.42	0.04	0.14	-0.03	-0.21	_P	D
ENSG00000166979	EVA1C	eva-1 homolog C [Source:HGNC Symbol;Acc:HGNC:13239]	protein_coding	no	5.28	5.8	5.79	4.97	4.01	0.14	0.13	-0.09	-0.4	_P	D
ENSG00000167608	TMC4	transmembrane channel like 4 [Source:HGNC Symbol;Acc:HGNC:22998]	protein_coding	no	7.17	7.58	7.21	7.08	6.7	0.08	0.01	-0.02	-0.1	_P	D
ENSG00000167705	RILP	Rab interacting lysosomal protein [Source:HGNC Symbol;Acc:HGNC:30266]	protein_coding	no	3.51	3.75	3.83	3.42	2.97	0.1	0.13	-0.04	-0.24	_P	D
ENSG00000167996	FTH1	ferritin heavy chain 1 [Source:HGNC Symbol;Acc:HGNC:3976]	protein_coding	no	10.73	10.86	11.2	10.82	9.9	0.02	0.06	0.01	-0.12	_P	D
ENSG00000169418	NPR1	natriuretic peptide receptor 1 [Source:HGNC Symbol;Acc:HGNC:7943]	protein_coding	no	7.67	8.11	7.9	7.55	6.93	0.08	0.04	-0.02	-0.15	_P	D
ENSG00000171621	SPSB1	splA/ryanodine receptor domain and SOCS box containing 1 [Source:HGNC Symbol;Acc:HGNC:30628]	protein_coding	yes	6.14	6.06	6.32	6.57	5.51	-0.02	0.04	0.1	-0.16	_P	D
ENSG00000172936	MYD88	MYD88 innate immune signal transduction adaptor [Source:HGNC Symbol;Acc:HGNC:7562]	protein_coding	no	6.25	6.37	6.54	6.3	5.74	0.03	0.07	0.01	-0.12	_P	D
ENSG00000173442	EHBP1L1	EH domain binding protein 1 like 1 [Source:HGNC Symbol;Acc:HGNC:30682]	protein_coding	no	5.83	5.83	6.07	6.09	5.3	0	0.06	0.06	-0.14	_P	D
ENSG00000173821	RNF213	ring finger protein 213 [Source:HGNC Symbol;Acc:HGNC:14539]	protein_coding	no	8.07	8.13	8.62	8.13	7.25	0.01	0.1	0.01	-0.15	_P	D
ENSG00000173846	PLK3	polo like kinase 3 [Source:HGNC Symbol;Acc:HGNC:2154]	protein_coding	yes	4.55	4.58	4.7	4.98	3.79	0.01	0.05	0.13	-0.26	_P	D
ENSG00000175895	PLEKHF2	pleckstrin homology and FYVE domain containing 2 [Source:HGNC Symbol;Acc:HGNC:20757]	protein_coding	no	5.12	5.4	5.38	5.14	4.44	0.08	0.07	0.01	-0.21	_P	D
ENSG00000175899	A2M	alpha-2-macroglobulin [Source:HGNC Symbol;Acc:HGNC:7]	protein_coding	no	8.14	8.09	8.52	8.41	7.44	-0.01	0.07	0.05	-0.13	_P	D
ENSG00000176046	NUPR1	nuclear protein 1, transcriptional regulator [Source:HGNC Symbol;Acc:HGNC:29990]	protein_coding	no	3.85	3.82	4.54	3.85	2.98	-0.01	0.24	0	-0.37	_P	D
ENSG00000183696	UPP1	uridine phosphorylase 1 [Source:HGNC Symbol;Acc:HGNC:12576]	protein_coding	no	3.84	3.79	4.33	4.06	3.03	-0.02	0.17	0.08	-0.34	_P	D
ENSG00000184557	SOCS3	suppressor of cytokine signaling 3 [Source:HGNC Symbol;Acc:HGNC:19391]	protein_coding	no	7.01	7.05	7.02	7.46	6.38	0.01	0	0.09	-0.14	_P	D
ENSG00000185215	TNFAIP2	TNF alpha induced protein 2 [Source:HGNC Symbol;Acc:HGNC:11895]	protein_coding	no	8.72	9.08	9.14	8.65	7.75	0.06	0.07	-0.01	-0.17	_P	D
ENSG00000185499	MUC1	mucin 1, cell surface associated [Source:HGNC Symbol;Acc:HGNC:7508]	protein_coding	no	9.35	9.7	9.75	9.22	8.48	0.05	0.06	-0.02	-0.14	_P	D
ENSG00000185567	AHNAK2	AHNAK nucleoprotein 2 [Source:HGNC Symbol;Acc:HGNC:20125]	protein_coding	no	6.44	6.68	6.41	6.84	5.61	0.05	-0.01	0.09	-0.2	_P	D
ENSG00000188643	S100A16	S100 calcium binding protein A16 [Source:HGNC Symbol;Acc:HGNC:20441]	protein_coding	no	7.88	8.33	7.94	8	6.99	0.08	0.01	0.02	-0.17	_P	D
ENSG00000196954	CASP4	caspase 4 [Source:HGNC Symbol;Acc:HGNC:1505]	protein_coding	no	5.96	6.15	6.19	6.06	5.36	0.05	0.05	0.02	-0.15	_P	D
ENSG00000197249	SERPINA1	serpin family A member 1 [Source:HGNC Symbol;Acc:HGNC:8941]	protein_coding	no	6.81	7.07	7.36	7.02	5.14	0.05	0.11	0.04	-0.41	_P	D
ENSG00000110848	CD69	CD69 molecule [Source:HGNC Symbol;Acc:HGNC:1694]	protein_coding	yes	2.27	1.8	3.19	2.47	1.04	-0.33	0.49	0.12	-1.13	_P	D
ENSG00000197956	S100A6	S100 calcium binding protein A6 [Source:HGNC Symbol;Acc:HGNC:10496]	protein_coding	no	9.56	10.01	9.82	9.62	8.41	0.07	0.04	0.01	-0.18	_P	D
ENSG00000198964	SGMS1	sphingomyelin synthase 1 [Source:HGNC Symbol;Acc:HGNC:29799]	protein_coding	no	5.24	5.49	5.61	5.12	4.63	0.07	0.1	-0.03	-0.18	_P	D
ENSG00000205220	PSMB10	proteasome 20S subunit beta 10 [Source:HGNC Symbol;Acc:HGNC:9538]	protein_coding	yes	4.24	4.44	4.93	3.99	3.25	0.07	0.22	-0.09	-0.38	_P	D
ENSG00000221869	CEBPD	CCAAT enhancer binding protein delta [Source:HGNC Symbol;Acc:HGNC:1835]	protein_coding	no	7.53	7.93	7.8	7.43	6.78	0.07	0.05	-0.02	-0.15	_P	D
ENSG00000221963	APOL6	apolipoprotein L6 [Source:HGNC Symbol;Acc:HGNC:14870]	protein_coding	yes	6.3	6.29	7.04	6.38	5.07	0	0.16	0.02	-0.31	_P	D
ENSG00000223865	HLA-DPB1	major histocompatibility complex, class II, DP beta 1 [Source:HGNC Symbol;Acc:HGNC:4940]	protein_coding	yes	7.69	7.67	8.55	7.63	6.39	0	0.15	-0.01	-0.27	_P	D
ENSG00000231389	HLA-DPA1	major histocompatibility complex, class II, DP alpha 1 [Source:HGNC Symbol;Acc:HGNC:4938]	protein_coding	yes	8.55	8.42	9.55	8.38	7.15	-0.02	0.16	-0.03	-0.26	_P	D
ENSG00000235863	B3GALT4	beta-1,3-galactosyltransferase 4 [Source:HGNC Symbol;Acc:HGNC:919]	protein_coding	no	3.5	3.62	3.9	3.47	2.97	0.05	0.16	-0.01	-0.24	_P	D
ENSG00000243649	CFB	complement factor B [Source:HGNC Symbol;Acc:HGNC:1037]	protein_coding	yes	4.76	4.94	5.5	4.62	3.48	0.05	0.21	-0.04	-0.45	_P	D
ENSG00000254087	LYN	LYN proto-oncogene, Src family tyrosine kinase [Source:HGNC Symbol;Acc:HGNC:6735]	protein_coding	yes	5.62	5.66	6.11	5.69	4.91	0.01	0.12	0.02	-0.19	_P	D
ENSG00000006042	TMEM98	transmembrane protein 98 [Source:HGNC Symbol;Acc:HGNC:24529]	protein_coding	no	6.18	5.89	5.72	6.09	6.71	-0.07	-0.11	-0.02	0.12	_P	U
ENSG00000137726	FXYD6	FXYD domain containing ion transport regulator 6 [Source:HGNC Symbol;Acc:HGNC:4030]	protein_coding	yes	3.74	3.2	2.89	3.52	4.56	-0.22	-0.37	-0.09	0.29	_P	U
ENSG00000075426	FOSL2	FOS like 2, AP-1 transcription factor subunit [Source:HGNC Symbol;Acc:HGNC:3798]	protein_coding	no	8.08	8.11	8.08	8.48	7.58	0.01	0	0.07	-0.09	_P	U
ENSG00000077782	FGFR1	fibroblast growth factor receptor 1 [Source:HGNC Symbol;Acc:HGNC:3688]	protein_coding	yes	7.55	7.27	7.05	7.52	8.05	-0.05	-0.1	-0.01	0.09	_P	U
ENSG00000116133	DHCR24	24-dehydrocholesterol reductase [Source:HGNC Symbol;Acc:HGNC:2859]	protein_coding	no	9.3	9.61	9.55	9.22	8.71	0.05	0.04	-0.01	-0.09	_P	U
ENSG00000117632	STMN1	stathmin 1 [Source:HGNC Symbol;Acc:HGNC:6510]	protein_coding	yes	7.9	7.37	7.88	7.65	8.42	-0.1	0	-0.05	0.09	_P	U
ENSG00000119772	DNMT3A	DNA methyltransferase 3 alpha [Source:HGNC Symbol;Acc:HGNC:2978]	protein_coding	yes	6.17	5.74	5.78	6.08	6.75	-0.1	-0.09	-0.02	0.13	_P	U
ENSG00000123352	SPATS2	spermatogenesis associated serine rich 2 [Source:HGNC Symbol;Acc:HGNC:18650]	protein_coding	yes	5	4.57	4.74	4.98	5.48	-0.13	-0.08	-0.01	0.13	_P	U
ENSG00000124942	AHNAK	AHNAK nucleoprotein [Source:HGNC Symbol;Acc:HGNC:347]	protein_coding	no	9.32	9.59	9.32	9.52	8.76	0.04	0	0.03	-0.09	_P	U
ENSG00000127399	LRRC61	leucine rich repeat containing 61 [Source:HGNC Symbol;Acc:HGNC:21704]	protein_coding	yes	5.26	5.11	4.81	5.1	5.75	-0.04	-0.13	-0.04	0.13	_P	U
ENSG00000170264	FAM161A	FAM161 centrosomal protein A [Source:HGNC Symbol;Acc:HGNC:25808]	protein_coding	no	3.06	2.77	2.82	2.77	3.59	-0.14	-0.12	-0.14	0.23	_P	U
ENSG00000170370	EMX2	empty spiracles homeobox 2 [Source:HGNC Symbol;Acc:HGNC:3341]	protein_coding	no	7.38	7.34	6.64	7.17	7.93	-0.01	-0.15	-0.04	0.1	_P	U
ENSG00000173950	XXYLT1	xyloside xylosyltransferase 1 [Source:HGNC Symbol;Acc:HGNC:26639]	protein_coding	no	5.47	5.08	5.22	5.45	5.91	-0.11	-0.07	-0.01	0.11	_P	U
ENSG00000175130	MARCKSL1	MARCKS like 1 [Source:HGNC Symbol;Acc:HGNC:7142]	protein_coding	yes	8.73	8.24	8.46	8.63	9.28	-0.08	-0.05	-0.02	0.09	_P	U
ENSG00000178498	DTX3	deltex E3 ubiquitin ligase 3 [Source:HGNC Symbol;Acc:HGNC:24457]	protein_coding	yes	5.53	5.37	5.14	5.38	5.99	-0.04	-0.11	-0.04	0.12	_P	U
ENSG00000182718	ANXA2	annexin A2 [Source:HGNC Symbol;Acc:HGNC:537]	protein_coding	yes	9.37	9.43	9.29	9.78	8.91	0.01	-0.01	0.06	-0.07	_P	U
ENSG00000184602	SNN	stannin [Source:HGNC Symbol;Acc:HGNC:11149]	protein_coding	yes	5.04	4.49	4.9	4.96	5.54	-0.17	-0.04	-0.02	0.14	_P	U
ENSG00000196465	MYL6B	myosin light chain 6B [Source:HGNC Symbol;Acc:HGNC:29823]	protein_coding	yes	5.41	5.21	5.19	5.03	5.93	-0.05	-0.06	-0.11	0.13	_P	U
ENSG00000163638	ADAMTS9	ADAM metallopeptidase with thrombospondin type 1 motif 9 [Source:HGNC Symbol;Acc:HGNC:13202]	protein_coding	yes	4.55	3.6	3.43	5.02	5.18	-0.34	-0.41	0.14	0.19	DI	D
ENSG00000075618	FSCN1	fascin actin-bundling protein 1 [Source:HGNC Symbol;Acc:HGNC:11148]	protein_coding	yes	7.51	6.86	6.89	7.96	7.89	-0.13	-0.12	0.08	0.07	DI	D
ENSG00000077942	FBLN1	fibulin 1 [Source:HGNC Symbol;Acc:HGNC:3600]	protein_coding	yes	7.58	7.16	6.96	8.12	7.75	-0.08	-0.12	0.1	0.03	DI	D
ENSG00000106333	PCOLCE	procollagen C-endopeptidase enhancer [Source:HGNC Symbol;Acc:HGNC:8738]	protein_coding	yes	6.12	5.2	5.47	7.04	6.1	-0.24	-0.16	0.2	0	DI	D
ENSG00000109472	CPE	carboxypeptidase E [Source:HGNC Symbol;Acc:HGNC:2303]	protein_coding	yes	6.26	6.01	5.78	6.63	6.44	-0.06	-0.12	0.08	0.04	DI	D
ENSG00000164292	RHOBTB3	Rho related BTB domain containing 3 [Source:HGNC Symbol;Acc:HGNC:18757]	protein_coding	yes	4.39	3.45	3.72	5.02	4.74	-0.35	-0.24	0.19	0.11	DI	D
ENSG00000117122	MFAP2	microfibril associated protein 2 [Source:HGNC Symbol;Acc:HGNC:7033]	protein_coding	yes	6.23	5.05	5.45	6.67	6.86	-0.3	-0.19	0.1	0.14	DI	D
ENSG00000128641	MYO1B	myosin IB [Source:HGNC Symbol;Acc:HGNC:7596]	protein_coding	yes	5.04	4.39	4.76	5.46	5.3	-0.2	-0.08	0.12	0.07	DI	D
ENSG00000131873	CHSY1	chondroitin sulfate synthase 1 [Source:HGNC Symbol;Acc:HGNC:17198]	protein_coding	yes	5.38	5	5.04	5.81	5.51	-0.11	-0.09	0.11	0.03	DI	D
ENSG00000134369	NAV1	neuron navigator 1 [Source:HGNC Symbol;Acc:HGNC:15989]	protein_coding	no	5.26	4.74	4.6	5.78	5.52	-0.15	-0.19	0.14	0.07	DI	D
ENSG00000134986	NREP	neuronal regeneration related protein [Source:HGNC Symbol;Acc:HGNC:16834]	protein_coding	no	3.5	2.8	2.97	3.71	4.06	-0.32	-0.24	0.08	0.21	DI	D
ENSG00000135414	GDF11	growth differentiation factor 11 [Source:HGNC Symbol;Acc:HGNC:4216]	protein_coding	yes	5.55	4.96	4.69	5.54	6.29	-0.16	-0.24	0	0.18	DI	D
ENSG00000145730	PAM	peptidylglycine alpha-amidating monooxygenase [Source:HGNC Symbol;Acc:HGNC:8596]	protein_coding	yes	7.23	6.86	6.52	7.42	7.72	-0.08	-0.15	0.04	0.09	DI	D
ENSG00000162576	MXRA8	matrix remodeling associated 8 [Source:HGNC Symbol;Acc:HGNC:7542]	protein_coding	yes	6.91	6.07	6.01	7.71	7.12	-0.19	-0.2	0.16	0.04	DI	D
ENSG00000169515	CCDC8	coiled-coil domain containing 8 [Source:HGNC Symbol;Acc:HGNC:25367]	protein_coding	no	6.02	5.83	5.51	6.08	6.4	-0.05	-0.13	0.01	0.09	DI	D
ENSG00000172638	EFEMP2	EGF containing fibulin extracellular matrix protein 2 [Source:HGNC Symbol;Acc:HGNC:3219]	protein_coding	yes	6.7	6.44	6.26	7.14	6.8	-0.06	-0.1	0.09	0.02	DI	D
ENSG00000175745	NR2F1	nuclear receptor subfamily 2 group F member 1 [Source:HGNC Symbol;Acc:HGNC:7975]	protein_coding	no	4.21	3.84	3.48	4.68	4.48	-0.13	-0.27	0.15	0.09	DI	D
ENSG00000181458	TMEM45A	transmembrane protein 45A [Source:HGNC Symbol;Acc:HGNC:25480]	protein_coding	yes	4.08	3.37	3.44	4.63	4.42	-0.28	-0.25	0.18	0.12	DI	D
ENSG00000196628	TCF4	transcription factor 4 [Source:HGNC Symbol;Acc:HGNC:11634]	protein_coding	yes	5.48	4.99	5.09	6.03	5.56	-0.14	-0.11	0.14	0.02	DI	D
ENSG00000051523	CYBA	cytochrome b-245 alpha chain [Source:HGNC Symbol;Acc:HGNC:2577]	protein_coding	yes	8.46	8.75	8.8	8.25	7.94	0.05	0.06	-0.04	-0.09	DI	U
ENSG00000059378	PARP12	poly(ADP-ribose) polymerase family member 12 [Source:HGNC Symbol;Acc:HGNC:21919]	protein_coding	yes	6.21	6.28	6.68	5.87	5.94	0.02	0.11	-0.08	-0.06	DI	U
ENSG00000071054	MAP4K4	mitogen-activated protein kinase kinase kinase kinase 4 [Source:HGNC Symbol;Acc:HGNC:6866]	protein_coding	yes	6.46	6.07	6.1	6.92	6.57	-0.09	-0.08	0.1	0.02	DI	U
ENSG00000100100	PIK3IP1	phosphoinositide-3-kinase interacting protein 1 [Source:HGNC Symbol;Acc:HGNC:24942]	protein_coding	no	5.24	5.39	5.61	5.1	4.79	0.04	0.1	-0.04	-0.13	DI	U
ENSG00000100906	NFKBIA	NFKB inhibitor alpha [Source:HGNC Symbol;Acc:HGNC:7797]	protein_coding	no	7.35	7.48	7.73	7.26	6.87	0.03	0.07	-0.02	-0.1	DI	U
ENSG00000100911	PSME2	proteasome activator subunit 2 [Source:HGNC Symbol;Acc:HGNC:9569]	protein_coding	yes	7.03	7.14	7.55	6.68	6.66	0.02	0.1	-0.07	-0.08	DI	U
ENSG00000106785	TRIM14	tripartite motif containing 14 [Source:HGNC Symbol;Acc:HGNC:16283]	protein_coding	no	5.65	5.87	6.01	5.49	5.15	0.06	0.09	-0.04	-0.13	DI	U
ENSG00000109854	HTATIP2	HIV-1 Tat interactive protein 2 [Source:HGNC Symbol;Acc:HGNC:16637]	protein_coding	yes	4.75	4.97	5.2	4.44	4.28	0.07	0.13	-0.1	-0.15	DI	U
ENSG00000110057	UNC93B1	unc-93 homolog B1, TLR signaling regulator [Source:HGNC Symbol;Acc:HGNC:13481]	protein_coding	yes	7	7.35	7.26	6.86	6.38	0.07	0.05	-0.03	-0.13	DI	U
ENSG00000121858	TNFSF10	TNF superfamily member 10 [Source:HGNC Symbol;Acc:HGNC:11925]	protein_coding	yes	7.35	7.42	8.17	6.96	6.47	0.01	0.15	-0.08	-0.18	DI	U
ENSG00000123609	NMI	N-myc and STAT interactor [Source:HGNC Symbol;Acc:HGNC:7854]	protein_coding	yes	5.61	5.73	6.1	5.31	5.23	0.03	0.12	-0.08	-0.1	DI	U
ENSG00000124766	SOX4	SRY-box transcription factor 4 [Source:HGNC Symbol;Acc:HGNC:11200]	protein_coding	no	7.9	7.6	7.41	8.21	8.16	-0.06	-0.09	0.06	0.05	DI	U
ENSG00000136514	RTP4	receptor transporter protein 4 [Source:HGNC Symbol;Acc:HGNC:23992]	protein_coding	yes	4.68	4.99	5.27	4.25	3.95	0.09	0.17	-0.14	-0.24	DI	U
ENSG00000139182	CLSTN3	calsyntenin 3 [Source:HGNC Symbol;Acc:HGNC:18371]	protein_coding	yes	6.9	6.51	6.56	6.93	7.36	-0.08	-0.07	0.01	0.09	DI	U
ENSG00000145779	TNFAIP8	TNF alpha induced protein 8 [Source:HGNC Symbol;Acc:HGNC:17260]	protein_coding	yes	4.15	4.19	4.78	3.98	3.5	0.01	0.2	-0.06	-0.25	DI	U
ENSG00000148346	LCN2	lipocalin 2 [Source:HGNC Symbol;Acc:HGNC:6526]	protein_coding	yes	8.62	9.28	9.29	7.94	6.89	0.11	0.11	-0.12	-0.32	DI	U
ENSG00000160712	IL6R	interleukin 6 receptor [Source:HGNC Symbol;Acc:HGNC:6019]	protein_coding	yes	5.45	5.59	6	5.06	5	0.04	0.14	-0.11	-0.12	DI	U
ENSG00000162366	PDZK1IP1	PDZK1 interacting protein 1 [Source:HGNC Symbol;Acc:HGNC:16887]	protein_coding	yes	6.42	7.17	6.86	5.85	4.92	0.16	0.1	-0.13	-0.38	DI	U
ENSG00000163435	ELF3	E74 like ETS transcription factor 3 [Source:HGNC Symbol;Acc:HGNC:3318]	protein_coding	no	8.1	8.43	8.43	7.93	7.48	0.06	0.06	-0.03	-0.11	DI	U
ENSG00000163565	IFI16	interferon gamma inducible protein 16 [Source:HGNC Symbol;Acc:HGNC:5395]	protein_coding	yes	7.18	7.36	7.66	6.99	6.58	0.04	0.09	-0.04	-0.13	DI	U
ENSG00000010030	ETV7	ETS variant transcription factor 7 [Source:HGNC Symbol;Acc:HGNC:18160]	protein_coding	yes	3.05	3.06	3.98	2.46	2.22	0	0.38	-0.31	-0.46	DI	U
ENSG00000177989	ODF3B	outer dense fiber of sperm tails 3B [Source:HGNC Symbol;Acc:HGNC:34388]	protein_coding	no	4.37	4.63	4.91	4.14	3.57	0.08	0.17	-0.08	-0.29	DI	U
ENSG00000178685	PARP10	poly(ADP-ribose) polymerase family member 10 [Source:HGNC Symbol;Acc:HGNC:25895]	protein_coding	no	7.12	7.55	7.37	6.89	6.48	0.08	0.05	-0.05	-0.14	DI	U
ENSG00000182108	DEXI	Dexi homolog [Source:HGNC Symbol;Acc:HGNC:13267]	protein_coding	no	2.4	2.67	2.87	2.12	1.75	0.15	0.26	-0.18	-0.46	DI	U
ENSG00000182179	UBA7	ubiquitin like modifier activating enzyme 7 [Source:HGNC Symbol;Acc:HGNC:12471]	protein_coding	no	6.16	6.46	6.47	5.93	5.67	0.07	0.07	-0.05	-0.12	DI	U
ENSG00000197142	ACSL5	acyl-CoA synthetase long chain family member 5 [Source:HGNC Symbol;Acc:HGNC:16526]	protein_coding	yes	5.19	5.69	5.57	4.86	4.3	0.13	0.1	-0.09	-0.27	DI	U
ENSG00000204252	HLA-DOA	major histocompatibility complex, class II, DO alpha [Source:HGNC Symbol;Acc:HGNC:4936]	protein_coding	yes	5.67	5.64	6.65	5.26	4.52	-0.01	0.23	-0.11	-0.33	DI	U
ENSG00000204257	HLA-DMA	major histocompatibility complex, class II, DM alpha [Source:HGNC Symbol;Acc:HGNC:4934]	protein_coding	yes	6.88	7.07	7.71	6.5	5.71	0.04	0.16	-0.08	-0.27	DI	U
ENSG00000204264	PSMB8	proteasome 20S subunit beta 8 [Source:HGNC Symbol;Acc:HGNC:9545]	protein_coding	yes	6.75	6.92	7.42	6.34	6.08	0.04	0.14	-0.09	-0.15	DI	U
ENSG00000204267	TAP2	transporter 2, ATP binding cassette subfamily B member [Source:HGNC Symbol;Acc:HGNC:44]	protein_coding	yes	5.07	5.26	5.74	4.75	4.24	0.05	0.18	-0.09	-0.26	DI	U
ENSG00000231925	TAPBP	TAP binding protein [Source:HGNC Symbol;Acc:HGNC:11566]	protein_coding	yes	8.72	8.84	9.16	8.62	8.21	0.02	0.07	-0.02	-0.09	DI	U
ENSG00000240065	PSMB9	proteasome 20S subunit beta 9 [Source:HGNC Symbol;Acc:HGNC:9546]	protein_coding	yes	6.11	6.13	7.03	5.58	5.23	0	0.2	-0.13	-0.22	DI	U
ENSG00000263528	IKBKE	inhibitor of nuclear factor kappa B kinase subunit epsilon [Source:HGNC Symbol;Acc:HGNC:14552]	protein_coding	no	4.58	4.78	4.98	4.41	4.05	0.06	0.12	-0.05	-0.18	DI	U
ENSG00000088325	TPX2	TPX2 microtubule nucleation factor [Source:HGNC Symbol;Acc:HGNC:1249]	protein_coding	no	6.96	6.51	7.14	6.75	7.3	-0.1	0.04	-0.04	0.07	DM	D
ENSG00000111247	RAD51AP1	RAD51 associated protein 1 [Source:HGNC Symbol;Acc:HGNC:16956]	protein_coding	yes	4.34	3.92	4.48	3.99	4.78	-0.15	0.05	-0.12	0.14	DM	D
ENSG00000100196	KDELR3	KDEL endoplasmic reticulum protein retention receptor 3 [Source:HGNC Symbol;Acc:HGNC:6306]	protein_coding	yes	5.27	5.32	4.99	5.88	4.66	0.01	-0.08	0.16	-0.18	DM	U
ENSG00000105971	CAV2	caveolin 2 [Source:HGNC Symbol;Acc:HGNC:1528]	protein_coding	no	4.87	5.06	4.73	5.21	4.35	0.06	-0.04	0.1	-0.16	DM	U
ENSG00000107731	UNC5B	unc-5 netrin receptor B [Source:HGNC Symbol;Acc:HGNC:12568]	protein_coding	no	6.55	6.69	6.2	7.06	6.03	0.03	-0.08	0.11	-0.12	DM	U
ENSG00000120129	DUSP1	dual specificity phosphatase 1 [Source:HGNC Symbol;Acc:HGNC:3064]	protein_coding	yes	7.76	7.81	7.42	8.46	7.04	0.01	-0.06	0.12	-0.14	DM	U
ENSG00000120913	PDLIM2	PDZ and LIM domain 2 [Source:HGNC Symbol;Acc:HGNC:13992]	protein_coding	yes	3.8	3.84	3.49	4.32	3.4	0.02	-0.12	0.19	-0.16	DM	U
ENSG00000177706	FAM20C	FAM20C golgi associated secretory pathway kinase [Source:HGNC Symbol;Acc:HGNC:22140]	protein_coding	no	6.1	6.2	5.8	6.61	5.61	0.02	-0.07	0.12	-0.12	DM	U
ENSG00000178209	PLEC	plectin [Source:HGNC Symbol;Acc:HGNC:9069]	protein_coding	no	9.66	9.91	9.42	10.11	9.01	0.04	-0.04	0.07	-0.1	DM	U
ENSG00000011422	PLAUR	plasminogen activator, urokinase receptor [Source:HGNC Symbol;Acc:HGNC:9053]	protein_coding	yes	5.42	5.07	5.71	6.04	4.64	-0.1	0.08	0.16	-0.22	DP	D
ENSG00000099250	NRP1	neuropilin 1 [Source:HGNC Symbol;Acc:HGNC:8004]	protein_coding	yes	5.59	5.29	5.72	6.13	5.09	-0.08	0.03	0.13	-0.14	DP	D
ENSG00000100097	LGALS1	galectin 1 [Source:HGNC Symbol;Acc:HGNC:6561]	protein_coding	yes	8.23	7.96	8.28	8.87	7.6	-0.05	0.01	0.11	-0.11	DP	D
ENSG00000102575	ACP5	acid phosphatase 5, tartrate resistant [Source:HGNC Symbol;Acc:HGNC:124]	protein_coding	yes	5.24	4.92	5.79	5.4	4.78	-0.09	0.14	0.04	-0.13	DP	D
ENSG00000103187	COTL1	coactosin like F-actin binding protein 1 [Source:HGNC Symbol;Acc:HGNC:18304]	protein_coding	no	6.57	6.44	6.92	6.79	6.1	-0.03	0.07	0.05	-0.11	DP	D
ENSG00000106565	TMEM176B	transmembrane protein 176B [Source:HGNC Symbol;Acc:HGNC:29596]	protein_coding	yes	5.97	5.43	6.18	6.69	5.27	-0.14	0.05	0.16	-0.18	DP	D
ENSG00000107798	LIPA	lipase A, lysosomal acid type [Source:HGNC Symbol;Acc:HGNC:6617]	protein_coding	yes	6.16	5.96	6.56	6.37	5.7	-0.05	0.09	0.05	-0.11	DP	D
ENSG00000114450	GNB4	G protein subunit beta 4 [Source:HGNC Symbol;Acc:HGNC:20731]	protein_coding	no	4.27	3.95	4.78	4.49	3.76	-0.11	0.16	0.07	-0.18	DP	D
ENSG00000118785	SPP1	secreted phosphoprotein 1 [Source:HGNC Symbol;Acc:HGNC:11255]	protein_coding	yes	8.88	8.47	9.56	9.37	7.64	-0.07	0.11	0.08	-0.22	DP	D
ENSG00000130203	APOE	apolipoprotein E [Source:HGNC Symbol;Acc:HGNC:613]	protein_coding	yes	8.5	7.68	9.26	8.71	8.04	-0.15	0.12	0.04	-0.08	DP	D
ENSG00000133106	EPSTI1	epithelial stromal interaction 1 [Source:HGNC Symbol;Acc:HGNC:16465]	protein_coding	no	5.01	4.56	5.76	5.15	4.34	-0.14	0.2	0.04	-0.21	DP	D
ENSG00000133816	MICAL2	microtubule associated monooxygenase, calponin and LIM domain containing 2 [Source:HGNC Symbol;Acc:HGNC:24693]	protein_coding	yes	5.84	5.51	5.91	6.59	5.05	-0.08	0.02	0.17	-0.21	DP	D
ENSG00000134954	ETS1	ETS proto-oncogene 1, transcription factor [Source:HGNC Symbol;Acc:HGNC:3488]	protein_coding	no	4.98	4.71	5.14	5.57	4.32	-0.08	0.05	0.16	-0.21	DP	D
ENSG00000135047	CTSL	cathepsin L [Source:HGNC Symbol;Acc:HGNC:2537]	protein_coding	no	6.62	6.43	7.07	6.8	6.15	-0.04	0.09	0.04	-0.11	DP	D
ENSG00000136167	LCP1	lymphocyte cytosolic protein 1 [Source:HGNC Symbol;Acc:HGNC:6528]	protein_coding	yes	6.39	6.03	6.88	6.6	5.95	-0.08	0.11	0.05	-0.1	DP	D
ENSG00000136235	GPNMB	glycoprotein nmb [Source:HGNC Symbol;Acc:HGNC:4462]	protein_coding	yes	7.1	6.64	7.6	7.79	5.83	-0.1	0.1	0.13	-0.28	DP	D
ENSG00000137573	SULF1	sulfatase 1 [Source:HGNC Symbol;Acc:HGNC:20391]	protein_coding	yes	7.29	6.67	7.51	8.25	5.94	-0.13	0.04	0.18	-0.3	DP	D
ENSG00000142227	EMP3	epithelial membrane protein 3 [Source:HGNC Symbol;Acc:HGNC:3335]	protein_coding	yes	4.82	4.25	5.26	5.33	4.24	-0.18	0.13	0.15	-0.18	DP	D
ENSG00000146376	ARHGAP18	Rho GTPase activating protein 18 [Source:HGNC Symbol;Acc:HGNC:21035]	protein_coding	no	4.33	4.16	4.61	4.71	3.75	-0.06	0.09	0.12	-0.21	DP	D
ENSG00000148175	STOM	stomatin [Source:HGNC Symbol;Acc:HGNC:3383]	protein_coding	no	6.22	5.99	6.59	6.57	5.67	-0.05	0.08	0.08	-0.13	DP	D
ENSG00000150961	SEC24D	SEC24 homolog D, COPII coat complex component [Source:HGNC Symbol;Acc:HGNC:10706]	protein_coding	yes	5.59	5.36	5.69	6.04	5.22	-0.06	0.03	0.11	-0.1	DP	D
ENSG00000152242	C18orf25	chromosome 18 open reading frame 25 [Source:HGNC Symbol;Acc:HGNC:28172]	protein_coding	no	5.29	5.13	5.76	5.42	4.77	-0.04	0.12	0.04	-0.15	DP	D
ENSG00000159403	C1R	complement C1r [Source:HGNC Symbol;Acc:HGNC:1246]	protein_coding	no	7.54	7.39	7.71	8.02	6.96	-0.03	0.03	0.09	-0.12	DP	D
ENSG00000162692	VCAM1	vascular cell adhesion molecule 1 [Source:HGNC Symbol;Acc:HGNC:12663]	protein_coding	yes	4.68	3.86	4.73	5.82	3.13	-0.28	0.02	0.31	-0.58	DP	D
ENSG00000197766	CFD	complement factor D [Source:HGNC Symbol;Acc:HGNC:2771]	protein_coding	yes	3.57	2.83	3.86	4.52	2.29	-0.34	0.11	0.34	-0.64	DP	D
ENSG00000165029	ABCA1	ATP binding cassette subfamily A member 1 [Source:HGNC Symbol;Acc:HGNC:29]	protein_coding	yes	5.53	5.42	5.67	5.95	5.04	-0.03	0.04	0.11	-0.13	DP	D
ENSG00000168899	VAMP5	vesicle associated membrane protein 5 [Source:HGNC Symbol;Acc:HGNC:12646]	protein_coding	yes	3.79	3.46	4.4	4.1	3	-0.13	0.22	0.11	-0.34	DP	D
ENSG00000182326	C1S	complement C1s [Source:HGNC Symbol;Acc:HGNC:1247]	protein_coding	yes	7.86	7.47	8.21	8.49	6.99	-0.07	0.06	0.11	-0.17	DP	D
ENSG00000198951	NAGA	alpha-N-acetylgalactosaminidase [Source:HGNC Symbol;Acc:HGNC:7631]	protein_coding	yes	5.46	5.29	5.87	5.59	5.08	-0.05	0.1	0.03	-0.1	DP	D
ENSG00000204103	MAFB	MAF bZIP transcription factor B [Source:HGNC Symbol;Acc:HGNC:6408]	protein_coding	yes	6.05	5.56	6.24	6.71	5.47	-0.12	0.04	0.15	-0.15	DP	D
ENSG00000100345	MYH9	myosin heavy chain 9 [Source:HGNC Symbol;Acc:HGNC:7579]	protein_coding	yes	9.83	9.72	9.89	10.27	9.39	-0.02	0.01	0.06	-0.07	DP	U
