# Supplementary material for: OVsignGenes: A Gene Expression-Based Neural Network Model Estimated Molecular Subtype of High-Grade Serous Ovarian Carcinoma
Source: Cancers (Basel). 2024 Nov 25;16(23):3951. doi: 10.3390/cancers16233951 (PMC11639876; doi:10.3390/cancers16233951)
Supplement: Supplementary file 1 [file cancers-16-03951-s001.zip › ST4_gsva_results_native_2.xlsx]

## Sheet: 1) D vs other
ID	Description	logFC	AveExpr	t	P.Value	adj.P.Val	B	MW p-value	MW FDR	n_score	b_score	geneID	gene_name	gene_ensembl	number_genes
hsa00010	Glycolysis / Gluconeogenesis	0.04	0	1.66	0.0969077	0.167639	-5.23	0.0950638	0.162351	0.19	-0.29	221/5214/5315/224/2023/5236/1738/5106/5230/2821/26330/2645/9562/2027/218/230/217/2597/7167/2026/3945/10327/5105/8789/55902/2538/5160/222/3939/229/219/92579/5211/223/5313/130589/226/1737/57818/5213/84532/80201/3098/83440/3099/3101/5161/5224/501/2203/3948/160287/5162/55276/5232/5223/92483/669/130/124/387712/131/125/128/127/441531/126	AKR1A1/ADH1A/ADH1B/ADH1C/ADH4/ADH5/ADH6/GALM/ADH7/LDHAL6A/DLAT/DLD/ENO1/ENO2/ENO3/ALDH2/ALDH3A1/ALDH1B1/FBP1/ALDH3B1/ALDH3B2/ALDH9A1/ALDH3A2/ALDOA/ALDOB/ALDOC/G6PC/GAPDH/GAPDHS/GCK/GPI/HK1/HK2/HK3/ENO4/LDHA/LDHB/LDHC/PGAM4/ALDH7A1/PCK1/PCK2/PDHA1/PDHA2/PDHB/PFKL/PFKM/PFKP/PGAM1/PGAM2/PGK1/PGK2/PGM1/PKLR/PKM/PGM2/ACSS2/G6PC2/BPGM/TPI1/HKDC1/ADPGK/ACSS1/FBP2/LDHAL6B/G6PC3/MINPP1	ENSG00000117448/ENSG00000187758/ENSG00000196616/ENSG00000248144/ENSG00000198099/ENSG00000197894/ENSG00000172955/ENSG00000143891/ENSG00000196344/ENSG00000166800/ENSG00000150768/ENSG00000091140/ENSG00000074800/ENSG00000111674/ENSG00000108515/ENSG00000111275/ENSG00000108602/ENSG00000137124/ENSG00000165140/ENSG00000006534/ENSG00000132746/ENSG00000143149/ENSG00000072210/ENSG00000149925/ENSG00000136872…	67
hsa00020	Citrate cycle (TCA cycle)	0.17	0.01	4.17	3.67191e-05	0.000241436	1.8	4.86019e-05	0.0003223	0.31	-0.39	4190/1431/3421/6389/1738/2271/50/5106/3420/4967/6390/1743/48/5105/47/5160/8803/3417/6391/4191/1737/5161/8802/3419/5162/8801/5091/3418/55753/6392	CS/DLAT/DLD/DLST/FH/IDH1/IDH2/IDH3A/IDH3B/IDH3G/MDH1/MDH2/ACLY/ACO1/OGDH/ACO2/PC/PCK1/PCK2/PDHA1/PDHA2/PDHB/OGDHL/SDHA/SDHB/SDHC/SDHD/SUCLG2/SUCLG1/SUCLA2	ENSG00000062485/ENSG00000150768/ENSG00000091140/ENSG00000119689/ENSG00000091483/ENSG00000138413/ENSG00000182054/ENSG00000166411/ENSG00000101365/ENSG00000067829/ENSG00000014641/ENSG00000146701/ENSG00000131473/ENSG00000122729/ENSG00000105953/ENSG00000100412/ENSG00000173599/ENSG00000124253/ENSG00000100889, ENSG00000285241/ENSG00000131828/ENSG00000163114/ENSG00000168291/ENSG00000197444/ENSG0000007357…	30
hsa00030	Pentose phosphate pathway	0.07	0	2.24	0.0254743	0.0567192	-4.13	0.0259197	0.057031	0.22	-0.34	8277/51071/9563/5214/5236/5634/2821/230/25796/8789/9104/229/5211/5226/5631/414328/226/84076/5213/22934/2539/7086/2203/132158/55276/64080/6888/6120/221823/729020	GLYCTK/FBP1/PRPS1L1/ALDOA/ALDOB/RPIA/ALDOC/G6PD/PGLS/GPI/IDNK/DERA/PFKL/PFKM/PFKP/PGD/PGM1/PGM2/PRPS1/PRPS2/RPE/RBKS/TALDO1/TKT/RPEL1/TKTL1/TKTL2/FBP2/RGN/H6PD	ENSG00000168237/ENSG00000165140/ENSG00000229937/ENSG00000149925/ENSG00000136872/ENSG00000153574/ENSG00000109107/ENSG00000160211/ENSG00000130313/ENSG00000105220, ENSG00000282019/ENSG00000148057/ENSG00000023697/ENSG00000141959/ENSG00000152556/ENSG00000067057/ENSG00000142657/ENSG00000079739/ENSG00000169299/ENSG00000147224/ENSG00000101911/ENSG00000197713/ENSG00000171174/ENSG00000177156/ENSG0000016393…	30
hsa00040	Pentose and glucuronate interconversions	0.05	0.1	2.77	0.00590676	0.0168253	-2.85	0.00589325	0.0172495	0.3	-0.18	231/9942/27294/7365/7358/10327/9365/79799/54490/6652/7363/51084/54578/51181/7360/2990/7364/10941/7366/6120/7367/57016/10720/729920/729020/54579/54600/54658/54576/54575/54659/54577/54657/574537	AKR1A1/UGT2B11/UGT2A1/AKR1B1/DHDH/GUSB/CRYL1/DCXR/UGT2B28/UGT1A10/UGT1A8/UGT1A7/UGT1A6/UGT1A5/UGT1A9/UGT1A4/UGT1A1/UGT1A3/AKR1B10/UGT2A2/RPE/SORD/RPEL1/CRPPA/UGDH/UGP2/UGT2B4/UGT2B7/UGT2B10/UGT2B15/UGT2B17/UGT2A3/KL/XYLB	ENSG00000117448/ENSG00000213759/ENSG00000173610/ENSG00000085662/ENSG00000104808/ENSG00000169919/ENSG00000165475/ENSG00000169738/ENSG00000135226/ENSG00000242515/ENSG00000242366/ENSG00000244122/ENSG00000167165/ENSG00000240224/ENSG00000241119/ENSG00000244474/ENSG00000241635/ENSG00000243135/ENSG00000198074/ENSG00000271271/ENSG00000197713/ENSG00000140263/ENSG00000235376/ENSG00000214960/ENSG00000109814…	34
hsa00051	Fructose and mannose metabolism	0.08	0	2.73	0.00665123	0.0185978	-2.96	0.00482654	0.01458	0.27	-0.32	5214/57103/231/5372/7264/230/7167/2762/5210/5208/8789/55556/229/3795/6652/5373/5211/29926/26007/226/5213/80201/3098/197258/5207/3099/3101/2203/5209/29925/4351/57016/8790	FCSK/FBP1/ALDOA/ALDOB/ALDOC/AKR1B1/TKFC/GMDS/GMPPB/GMPPA/HK1/HK2/HK3/KHK/MPI/PFKFB1/PFKFB2/PFKFB3/PFKFB4/PFKL/PFKM/PFKP/PMM1/PMM2/ENOSF1/AKR1B10/TIGAR/SORD/TPI1/GFUS/HKDC1/FBP2/FPGT	ENSG00000157353/ENSG00000165140/ENSG00000149925/ENSG00000136872/ENSG00000109107/ENSG00000085662/ENSG00000149476/ENSG00000112699/ENSG00000173540/ENSG00000144591/ENSG00000156515/ENSG00000159399/ENSG00000160883/ENSG00000138030/ENSG00000178802/ENSG00000158571/ENSG00000123836/ENSG00000170525/ENSG00000114268/ENSG00000141959/ENSG00000152556/ENSG00000067057/ENSG00000100417/ENSG00000140650/ENSG00000132199…	33
hsa00052	Galactose metabolism	0.02	0.01	0.74	0.460672	0.570977	-6.32	0.552339	0.652046	0.01	-0.36	5214/5236/231/2683/6476/2717/2645/2584/3938/2582/8704/2538/92579/5211/130589/57818/5213/80201/3098/3099/3101/3906/55276/7360/2720/2548/57016/2592/2595/8972/93432	GALM/AKR1B1/G6PC/GAA/GALE/GALK1/GALT/GANC/GCK/B4GALT1/GLA/GLB1/HK1/HK2/HK3/LALBA/LCT/PFKL/PFKM/PFKP/PGM1/PGM2/AKR1B10/G6PC2/SI/UGP2/HKDC1/B4GALT2/MGAM/G6PC3/MGAM2	ENSG00000143891/ENSG00000085662/ENSG00000131482/ENSG00000171298/ENSG00000117308/ENSG00000108479/ENSG00000213930/ENSG00000214013/ENSG00000106633/ENSG00000086062/ENSG00000102393/ENSG00000170266/ENSG00000156515/ENSG00000159399/ENSG00000160883/ENSG00000167531/ENSG00000115850/ENSG00000141959/ENSG00000152556/ENSG00000067057/ENSG00000079739/ENSG00000169299/ENSG00000198074/ENSG00000152254, ENSG0000027837…	31
hsa00053	Ascorbate and aldarate metabolism	0.03	0.15	1.48	0.140833	0.226483	-5.52	0.113215	0.186842	0.1	-0.18	224/55586/7365/7358/217/10327/9104/9365/79799/54490/219/223/7363/501/54578/2990/7364/10941/7366/7367/10720/54579/54600/54658/54576/54575/54659/54577/54657/574537	AKR1A1/UGT2B11/UGT2A1/ALDH2/ALDH1B1/ALDH9A1/ALDH3A2/GUSB/ALDH7A1/UGT2B28/UGT1A10/UGT1A8/UGT1A7/UGT1A6/UGT1A5/UGT1A9/UGT1A4/UGT1A1/UGT1A3/MIOX/UGT2A2/UGDH/UGT2B4/UGT2B7/UGT2B10/UGT2B15/UGT2B17/UGT2A3/RGN/KL	ENSG00000117448/ENSG00000213759/ENSG00000173610/ENSG00000111275/ENSG00000137124/ENSG00000143149/ENSG00000072210/ENSG00000169919/ENSG00000164904/ENSG00000135226/ENSG00000242515/ENSG00000242366/ENSG00000244122/ENSG00000167165/ENSG00000240224/ENSG00000241119/ENSG00000244474/ENSG00000241635/ENSG00000243135/ENSG00000100253/ENSG00000271271/ENSG00000109814/ENSG00000156096/ENSG00000171234/ENSG00000109181…	30
hsa00061	Fatty acid biosynthesis	0.13	0	4.34	1.77602e-05	0.000130565	2.48	1.19567e-05	0.00010102	0.44	-0.24	2182/32/27349/23205/7923/51102/2181/81616/84869/54995/2180/55301/23305/2194/197322/51703/109703458/31	HTD2/ACSF3/ACSL1/ACSL3/ACSL4/FASN/ACSBG1/ACSL6/MCAT/ACACA/ACACB/MECR/ACSL5/OXSM/OLAH/HSD17B8/ACSBG2/CBR4	ENSG00000255154/ENSG00000176715/ENSG00000151726/ENSG00000123983/ENSG00000068366/ENSG00000169710/ENSG00000103740/ENSG00000164398/ENSG00000100294/ENSG00000275176, ENSG00000278540/ENSG00000076555/ENSG00000116353/ENSG00000197142/ENSG00000151093/ENSG00000152463/ENSG00000112474, ENSG00000204228, ENSG00000225312, ENSG00000228357, ENSG00000228712, ENSG00000232357/ENSG00000130377/ENSG00000145439	18
hsa00062	Fatty acid elongation	0.02	-0.03	0.61	0.545025	0.648516	-6.41	0.402999	0.511055	0.1	-0.39	60481/64834/51495/3030/11332/9524/51102/6785/10965/83401/1892/5538/3032/3033/51144/117145/79993/9200/10449/9374/79071/122970/641371/401494/284486/54898/201562	ACAA2/ACOT2/ACOT7/THEM4/ACOT4/ECHS1/HACD2/THEM5/HADHA/HADHB/HADH/HACD4/MECR/HSD17B12/HACD3/ELOVL2/PPT1/ELOVL5/ACOT1/ELOVL1/ELOVL4/ELOVL6/ELOVL7/ELOVL3/HACD1/PPT2/TECR	ENSG00000167315/ENSG00000119673/ENSG00000097021/ENSG00000159445/ENSG00000177465/ENSG00000127884/ENSG00000206527/ENSG00000196407/ENSG00000084754/ENSG00000138029/ENSG00000138796/ENSG00000188921/ENSG00000116353/ENSG00000149084/ENSG00000074696/ENSG00000197977/ENSG00000131238/ENSG00000012660/ENSG00000184227/ENSG00000066322/ENSG00000118402/ENSG00000170522/ENSG00000164181/ENSG00000119915/ENSG00000165996…	27
hsa00071	Fatty acid degradation	0.05	0.01	1.76	0.0792368	0.142343	-5.07	0.0928548	0.159287	0.18	-0.34	30/2182/224/37/38/3030/8310/23205/2639/1374/217/1962/33/34/39/35/2181/1892/81616/219/3032/3033/223/2180/113612/1376/51/23305/501/10449/1632/126129/130/124/36/131/125/51703/128/127/10455/1375/126	ACAA2/ECI2/CYP2U1/ADH1A/ADH1B/ADH1C/CPT1C/ADH4/ADH5/ADH6/ADH7/CPT1A/CPT1B/CPT2/ECI1/ECHS1/EHHADH/ALDH2/ACSL1/ACSL3/ACSL4/ALDH1B1/ALDH9A1/ALDH3A2/ACSBG1/ACSL6/GCDH/ACAA1/HADHA/HADHB/HADH/ACADL/ACADM/ACADS/ACADSB/ACADVL/ACAT1/ACAT2/ALDH7A1/ACOX1/ACSL5/ACSBG2/ACOX3	ENSG00000167315/ENSG00000198721/ENSG00000155016/ENSG00000187758/ENSG00000196616/ENSG00000248144/ENSG00000169169/ENSG00000198099/ENSG00000197894/ENSG00000172955/ENSG00000196344/ENSG00000110090/ENSG00000205560/ENSG00000157184/ENSG00000167969/ENSG00000127884/ENSG00000113790/ENSG00000111275/ENSG00000151726/ENSG00000123983/ENSG00000068366/ENSG00000137124/ENSG00000143149/ENSG00000072210/ENSG00000103740…	43
hsa00072	Synthesis and degradation of ketone bodies	0.01	-0.01	0.38	0.705001	0.786663	-6.52	0.778031	0.838245	0.08	-0.53	38/5019/3157/3155/39/3158/54511/622/56898/64064	HMGCL/HMGCS1/HMGCS2/ACAT1/ACAT2/OXCT1/HMGCLL1/BDH2/BDH1/OXCT2	ENSG00000117305/ENSG00000112972/ENSG00000134240/ENSG00000075239/ENSG00000120437/ENSG00000083720/ENSG00000146151/ENSG00000164039/ENSG00000161267, ENSG00000275544/ENSG00000198754	10
hsa00100	Steroid biosynthesis	0.03	-0.04	0.75	0.451571	0.561907	-6.31	0.399316	0.507606	0.11	-0.56	1595/1591/6307/6646/2222/6713/3988/6309/1594/1718/51478/3930/10682/50814/7108/4047/8435/1056/1717/120227	CEL/EBP/CYP2R1/CYP24A1/CYP27B1/CYP51A1/DHCR7/DHCR24/FDFT1/LBR/LIPA/LSS/NSDHL/HSD17B7/MSMO1/SC5D/SOAT1/SQLE/TM7SF2/SOAT2	ENSG00000170835/ENSG00000147155/ENSG00000186104/ENSG00000019186/ENSG00000111012/ENSG00000001630/ENSG00000172893/ENSG00000116133/ENSG00000079459, ENSG00000284967/ENSG00000143815/ENSG00000107798/ENSG00000160285, ENSG00000281289/ENSG00000147383/ENSG00000132196/ENSG00000052802/ENSG00000109929/ENSG00000057252/ENSG00000104549/ENSG00000149809/ENSG00000167780	20
hsa00120	Primary bile acid biosynthesis	0.07	-0.06	2.52	0.0122334	0.030922	-3.5	0.00712781	0.0202082	0.24	-0.27	10858/10998/80270/10005/6342/6718/3295/1593/570/9023/51302/1581/8309/9420/1582/1109/23600	ACOT8/CYP46A1/SLC27A5/AKR1C4/CYP7A1/CYP8B1/CYP27A1/AMACR/HSD17B4/CYP39A1/BAAT/SCP2/AKR1D1/HSD3B7/ACOX2/CH25H/CYP7B1	ENSG00000101473/ENSG00000036530/ENSG00000083807/ENSG00000198610/ENSG00000167910/ENSG00000180432/ENSG00000135929/ENSG00000242110/ENSG00000133835/ENSG00000146233/ENSG00000136881, ENSG00000276559/ENSG00000116171/ENSG00000122787/ENSG00000099377/ENSG00000168306/ENSG00000138135/ENSG00000172817	17
hsa00130	Ubiquinone and other terpenoid-quinone biosynthesis	0.06	-0.04	1.54	0.124861	0.20541	-5.43	0.133749	0.214502	0.13	-0.46	84274/2677/51004/51805/3242/10229/79001/27235/1728/154807/6898	COQ7/VKORC1L1/NQO1/GGCX/COQ2/HPD/COQ6/COQ3/TAT/VKORC1/COQ5	ENSG00000167186/ENSG00000196715/ENSG00000181019/ENSG00000115486/ENSG00000173085/ENSG00000158104/ENSG00000119723/ENSG00000132423/ENSG00000198650/ENSG00000167397/ENSG00000110871	11
hsa00140	Steroid hormone biosynthesis	0.08	0.04	4.5	8.99609e-06	7.47009e-05	3.12	1.93402e-05	0.0001511	0.44	-0.14	8630/3294/6820/1312/412/1577/3292/7365/6783/7923/3290/6718/79644/1571/3293/51478/79799/54490/1588/1545/1583/1543/1544/6715/1586/51144/1646/7363/1576/1551/1584/54578/374875/1581/7364/9420/10941/3291/1585/220074/1645/8644/7366/7367/1589/1109/3283/3284/10720/54579/54600/54658/54576/54575/54659/54577/54657/574537/79154/6716/100861540	CYP3A7-CYP3A51P/UGT2B11/UGT2A1/AKR1C4/COMT/CYP1A1/CYP1A2/CYP1B1/CYP3A7/CYP2E1/CYP3A4/CYP3A5/CYP7A1/CYP11A1/CYP11B1/CYP11B2/CYP17A1/CYP19A1/CYP21A2/AKR1C1/AKR1C2/LRTOMT/HSD3B1/HSD3B2/HSD11B1/HSD11B2/HSD17B1/HSD17B3/HSD17B2/HSD11B1L/STS/HSD17B12/HSD17B7/UGT2B28/UGT1A10/UGT1A8/UGT1A7/UGT1A6/UGT1A5/UGT1A9/UGT1A4/UGT1A1/UGT1A3/UGT2A2/SRD5A1/SRD5A2/AKR1D1/SULT1E1/SULT2B1/UGT2B4/UGT2B7/UGT2B10/UGT2B15/U…	ENSG00000282301/ENSG00000213759/ENSG00000173610/ENSG00000198610/ENSG00000093010/ENSG00000140465/ENSG00000140505/ENSG00000138061/ENSG00000160870/ENSG00000130649/ENSG00000160868/ENSG00000106258/ENSG00000167910/ENSG00000140459, ENSG00000288362/ENSG00000160882/ENSG00000179142/ENSG00000148795/ENSG00000137869/ENSG00000198457, ENSG00000206338, ENSG00000231852, ENSG00000232414, ENSG00000233151, ENSG00000…	61
hsa00190	Oxidative phosphorylation	0.19	0.01	4.17	3.73135e-05	0.000244835	1.78	2.65641e-05	0.000196129	0.35	-0.58	4706/1352/7384/1355/4719/535/51606/4710/537/6389/479/4708/513/4713/51382/495/50617/64077/4717/4728/10312/506/1337/1347/8992/523/374291/9167/525/515/6390/533/4709/4702/514/4694/1340/1350/10975/9296/4698/4705/84701/529/1327/1349/4695/517/1329/4711/9550/10063/27068/4704/7385/4716/6391/245973/4726/54539/526/245972/4715/4718/127124/498/518/522/528/7381/1339/4720/516/9114/4731/125965/1346/4724/27089/13…	NDUFC2-KCTD14/COX17/TCIRG1/ATP5PD/ATP5MG/UQCR11/COX6B2/NDUFA11/ATP6V1G3/COX4I1/COX5B/COX6A1/COX6A2/COX6B1/COX6C/COX7A1/COX7A2/COX7B/COX7C/COX8A/COX10/COX11/COX15/CYC1/ATP6V0E2/COX7B2/ATP6V0A2/ATP6V0D2/ATP6V1C2/PPA2/UQCRQ/UQCR10/COX8C/NDUFS7/UQCRHL/MT-ATP6/MT-ATP8/MT-CO1/MT-CO2/MT-CO3/MT-CYB/MT-ND1/MT-ND2/MT-ND3/MT-ND4/MT-ND4L/MT-ND5/MT-ND6/NDUFA1/NDUFA2/NDUFA3/NDUFA4/NDUFA5/NDUFA6/NDUFA7/NDUFA8/N…	ENSG00000259112/ENSG00000138495/ENSG00000110719/ENSG00000167863/ENSG00000167283/ENSG00000127540/ENSG00000160471/ENSG00000174886/ENSG00000151418, ENSG00000263014/ENSG00000131143/ENSG00000135940/ENSG00000111775/ENSG00000156885/ENSG00000126267/ENSG00000164919/ENSG00000161281/ENSG00000112695/ENSG00000131174/ENSG00000127184/ENSG00000176340/ENSG00000006695/ENSG00000166260/ENSG00000014919/ENSG0000017909…	133
hsa00220	Arginine biosynthesis	0.06	-0.05	2.69	0.00733869	0.0202147	-3.05	0.0108855	0.0285859	0.2	-0.24	4843/1373/5009/384/4842/100526760/2744/383/2805/2806/435/445/27165/2752/2746/162417/4846/84706/2875/137362/2747/95	ABHD14A-ACY1/CPS1/GOT1L1/NAGS/GLS2/GLS/GLUD1/GLUD2/GLUL/GOT1/GOT2/GPT/ARG1/ARG2/ASL/ASS1/NOS1/NOS2/NOS3/OTC/GPT2/ACY1	ENSG00000114786/ENSG00000021826/ENSG00000169154/ENSG00000161653/ENSG00000135423/ENSG00000115419/ENSG00000148672/ENSG00000182890, ENSG00000288118/ENSG00000135821/ENSG00000120053/ENSG00000125166/ENSG00000167701/ENSG00000118520/ENSG00000081181/ENSG00000126522/ENSG00000130707/ENSG00000089250/ENSG00000007171/ENSG00000164867/ENSG00000036473/ENSG00000166123/ENSG00000243989	22
hsa00230	Purine metabolism	0.01	-0.02	0.77	0.443033	0.553876	-6.3	0.512318	0.614313	0.04	-0.17	22875/204/654364/159/50484/954/2983/5141/5315/2984/5151/22978/108/5236/102157402/51816/5146/51292/2986/5634/4832/4833/5143/3614/203/8622/5144/1716/5136/271/270/84618/9615/113/51251/5153/30833/3704/10606/5471/50940/196883/3000/5145/5158/272/4907/84284/2766/109/953/471/8654/9061/5149/122481/115024/29922/55811/58497/5313/2987/5631/50808/55821/5140/2977/26289/5169/5137/221264/114/132/1633/5147/7498/2…	ADA/NT5C1B-RDH14/NME6/AK6/PAICS/ADCY1/ADCY2/ADCY3/ADCY5/NUDT5/ADCY6/ADCY7/ADCY8/ADCY9/NT5C3B/AK7/ADSS1/CANT1/NUDT16/ADK/ADSL/AK8/ADSS2/DCK/DGUOK/ADCY4/AK1/AK2/AK4/AK9/PRPS1L1/FHIT/ENPP4/NT5C2/GART/AK5/AMPD1/AMPD2/PDE7B/AMPD3/GMPR/GUCY1A2/GUCY1A1/GUCY1B1/GUCY2C/GUCY2F/GUK1/NME7/GUCY2D/NT5C/NUDT2/HPRT1/APRT/IMPDH1/IMPDH2/ITPA/HDDC3/ENTPD8/AC011491.1/ATIC/NME1/NME2/NME3/NME4/PNP/NPR1/NPR2/NT5E/RRM2B…	ENSG00000196839/ENSG00000250741/ENSG00000172113/ENSG00000085231, ENSG00000279247/ENSG00000128050/ENSG00000164742/ENSG00000078295/ENSG00000138031/ENSG00000173175/ENSG00000165609/ENSG00000174233/ENSG00000121281/ENSG00000155897/ENSG00000162104/ENSG00000141698/ENSG00000140057/ENSG00000185100/ENSG00000171302/ENSG00000198585/ENSG00000156110/ENSG00000239900/ENSG00000165695/ENSG00000035687/ENSG0000015613…	129
hsa00232	Caffeine metabolism	0.08	-0.02	1.97	0.0494702	0.0969055	-4.69	0.0680029	0.124204	0.14	-0.5	1544/10/7498/9/1549/1548	NAT2/CYP1A2/CYP2A6/CYP2A7/XDH/NAT1	ENSG00000156006/ENSG00000140505/ENSG00000255974/ENSG00000198077/ENSG00000158125/ENSG00000171428	6
hsa00240	Pyrimidine metabolism	-0.03	-0.01	-1.26	0.209034	0.310073	-5.81	0.262098	0.365537	0.05	-0.26	151531/654364/1890/56474/50484/22978/790/139596/51733/1723/4832/4833/7372/84618/51251/30833/1854/1635/83549/129607/4907/953/115024/29922/7371/1807/5169/221264/1633/978/51727/318/7084/6240/7083/956/1841/124583/1503/6241/10201/7298/79077/7378/93034/957/1806/377841/9583/955/5167/54963/4860/56953/4830/4831/100526794	NT5C1B-RDH14/NME6/NT5C3B/CANT1/CMPK2/UPRT/CTPS1/UPP2/DCK/DCTD/DHODH/DPYD/DPYS/DTYMK/DUT/TYMP/AK9/NT5C2/NME7/NT5C/NUDT2/ENTPD8/NME1/NME2/NME3/NME4/PNP/NT5E/RRM2B/NT5C3A/ENPP1/ENPP3/CMPK1/UPB1/UCKL1/CTPS2/NT5M/RRM1/RRM2/NME1-NME2/TK1/TK2/TYMS/UCK2/UMPS/UPP1/CAD/DCTPP1/UCK1/NT5C1A/NT5C1B/ENTPD1/ENTPD6/ENTPD3/ENTPD5/ENTPD4/CDA	ENSG00000250741/ENSG00000172113/ENSG00000141698/ENSG00000171302/ENSG00000134326/ENSG00000094841/ENSG00000171793/ENSG00000007001/ENSG00000156136/ENSG00000129187/ENSG00000102967/ENSG00000188641/ENSG00000147647/ENSG00000168393/ENSG00000128951/ENSG00000025708/ENSG00000155085/ENSG00000076685/ENSG00000143156/ENSG00000125458/ENSG00000164978/ENSG00000188833/ENSG00000239672/ENSG00000243678/ENSG00000103024…	57
hsa00250	Alanine, aspartate and glutamate metabolism	0.06	-0.03	3.33	0.000940616	0.00364061	-1.2	0.00105229	0.00413461	0.23	-0.16	1373/159/440/790/2346/259307/443/7915/64902/56954/2744/2805/2806/435/5471/2571/445/9945/27165/2752/2572/2746/8659/80150/84706/57494/2875/137362/189/284716/2747/18/122622/339983/2673/8528/158	ADSS1/CPS1/GOT1L1/ADSL/ADSS2/ABAT/AGXT/FOLH1/GAD1/GAD2/IL4I1/GFPT1/GLS2/GLS/GLUD1/GLUD2/GLUL/GOT1/GOT2/RIMKLA/GPT/NAT8L/ASL/ASNS/ASPA/ASS1/PPAT/NIT2/RIMKLB/AGXT2/CAD/ALDH5A1/ASRGL1/GPT2/DDO/ALDH4A1/GFPT2	ENSG00000185100/ENSG00000021826/ENSG00000169154/ENSG00000239900/ENSG00000035687/ENSG00000183044/ENSG00000172482/ENSG00000086205/ENSG00000128683/ENSG00000136750/ENSG00000104951/ENSG00000198380/ENSG00000135423/ENSG00000115419/ENSG00000148672/ENSG00000182890, ENSG00000288118/ENSG00000135821/ENSG00000120053/ENSG00000125166/ENSG00000177181/ENSG00000167701/ENSG00000185818/ENSG00000126522/ENSG0000007066…	37
hsa00260	Glycine, serine and threonine metabolism	-0.01	-0.04	-0.35	0.723539	0.801279	-6.52	0.703662	0.781794	0.15	-0.27	55349/211/4129/1738/26227/23464/1610/64902/1491/1757/2593/8639/314/29958/29968/10993/9380/113675/2653/275/635/5723/212/875/5224/501/63826/132158/5223/2628/669/189/6470/2731/51268/6472/4128/441531/102724560	CBSL/SDS/SDSL/GLYCTK/CTH/DAO/DLD/SARDH/AGXT/ALAS1/ALAS2/GCAT/GAMT/PHGDH/GATM/GCSH/GLDC/AMT/DMGDH/PSAT1/AOC2/MAOA/MAOB/PGAM4/ALDH7A1/PIPOX/PGAM1/PGAM2/CHDH/PSPH/BHMT/SRR/SHMT1/SHMT2/AGXT2/BPGM/AOC3/CBS/GRHPR	ENSG00000274276/ENSG00000135094/ENSG00000139410/ENSG00000168237/ENSG00000116761/ENSG00000110887/ENSG00000091140/ENSG00000123453/ENSG00000172482/ENSG00000023330/ENSG00000158578/ENSG00000100116/ENSG00000130005/ENSG00000092621/ENSG00000171766/ENSG00000140905/ENSG00000178445/ENSG00000145020/ENSG00000132837/ENSG00000135069/ENSG00000131480/ENSG00000189221/ENSG00000069535/ENSG00000226784/ENSG00000164904…	39
hsa00270	Cysteine and methionine metabolism	0.03	-0.01	1.08	0.279627	0.388429	-6.01	0.265304	0.369007	0.16	-0.35	2729/4190/2730/84245/27430/586/1789/26227/4507/2937/191/6611/259307/587/3945/64902/6723/1491/4548/1788/2805/262/2806/4357/7263/1036/1786/23743/3939/29968/10993/56267/113675/58478/635/4191/51074/4143/23382/875/3948/160287/10768/4144/137362/883/92483/55256/6898/102724560	CBSL/CDO1/AHCYL1/SDS/SDSL/GOT1L1/CTH/LDHAL6A/DNMT1/DNMT3A/DNMT3B/AHCY/AHCYL2/BHMT2/IL4I1/AMD1/PHGDH/GCLC/GCLM/MAT2B/GOT1/GOT2/GSS/PSAT1/LDHA/LDHB/LDHC/MAT1A/MAT2A/MDH1/MDH2/MPST/MTAP/MTR/APIP/ADI1/KYAT3/ENOPH1/BCAT1/BCAT2/BHMT/AGXT2/SMS/SRM/TAT/TST/MRI1/CBS/KYAT1, AL441992.2/LDHAL6B	ENSG00000274276/ENSG00000129596/ENSG00000168710/ENSG00000135094/ENSG00000139410/ENSG00000169154/ENSG00000116761/ENSG00000166800/ENSG00000130816/ENSG00000119772/ENSG00000088305/ENSG00000101444/ENSG00000158467/ENSG00000132840/ENSG00000104951/ENSG00000123505/ENSG00000092621/ENSG00000001084/ENSG00000023909/ENSG00000038274/ENSG00000120053/ENSG00000125166/ENSG00000100983/ENSG00000135069/ENSG00000134333…	50
hsa00280	Valine, leucine and isoleucine degradation	0.12	0	3.74	0.000209066	0.00103488	0.18	0.000353474	0.00167795	0.28	-0.32	30/586/224/3028/38/56922/65985/594/5019/3030/1738/259307/587/11112/217/3157/64902/1962/5096/34/3155/4329/39/35/84693/1892/3712/64087/3158/219/1629/3032/316/3033/223/4594/54511/549/27034/501/10449/5095/197322/18/36/26275/64064/593	ACAA2/HIBADH/DBT/DLD/ABAT/ECHS1/EHHADH/ACSF3/ALDH2/ALDH1B1/ALDH9A1/ALDH3A2/IL4I1/HIBCH/ACAD8/ACAA1/HSD17B10/HADHA/HADHB/HADH/HMGCL/HMGCS1/HMGCS2/AOX1/ACADM/ACADS/ACADSB/IVD/ACAT1/ACAT2/ALDH6A1/MMUT/ALDH7A1/OXCT1/PCCA/PCCB/HMGCLL1/AUH/MCCC1/BCAT1/BCAT2/BCKDHA/BCKDHB/OXCT2/MCCC2/AGXT2/AACS/MCEE	ENSG00000167315/ENSG00000106049/ENSG00000137992/ENSG00000091140/ENSG00000183044/ENSG00000127884/ENSG00000113790/ENSG00000176715/ENSG00000111275/ENSG00000137124/ENSG00000143149/ENSG00000072210/ENSG00000104951/ENSG00000198130/ENSG00000151498/ENSG00000060971/ENSG00000072506/ENSG00000084754/ENSG00000138029/ENSG00000138796/ENSG00000117305/ENSG00000112972/ENSG00000134240/ENSG00000138356/ENSG00000117054…	48
hsa00290	Valine, leucine and isoleucine biosynthesis	-0.05	-0.02	-1.13	0.257644	0.364521	-5.96	0.244182	0.345083	0.14	-0.57	586/587/10993/113675	SDS/SDSL/BCAT1/BCAT2	ENSG00000135094/ENSG00000139410/ENSG00000060982/ENSG00000105552	4
hsa00310	Lysine degradation	-0.02	0	-0.96	0.338439	0.450773	-6.13	0.304561	0.411248	0.1	-0.28	55904/10157/58508/93166/224/38/5351/3030/2122/1738/9739/6839/84444/2639/8985/2146/2145/51166/7468/51111/217/1962/150572/55870/7799/4297/1743/39/11105/1892/8424/79709/84787/83852/219/3033/23067/63976/223/9869/56950/79823/80854/54904/79723/5352/56979/501/64324/8085/6419/85007/51268/79813/55526/29072/387893/64754/55217/123688/23127/10919/9757	AASS/EHMT2/PRDM7/HYKK/SMYD1/DLD/DLST/ECHS1/EHHADH/MECOM/EZH1/EZH2/ALDH2/ALDH1B1/ALDH9A1/ALDH3A2/SETD1B/COLGALT2/GCDH/SETD2/HADHA/HADH/ACAT1/KMT5A/ACAT2/KMT2A/ALDH7A1/KMT5B/AADAT/PIPOX/PLOD1/PLOD2/NSD3/TMLHE/DHTKD1/ASH1L/KMT2E/SMYD2/PRDM9/KMT2C/PRDM16/SETMAR/NSD1/SMYD3/SUV39H1/NSD2/PRDM2/COLGALT1/SUV39H2/EHMT1/CAMKMT/KMT2D/SETD7/SETDB2/BBOX1/DOT1L/KMT5C/PHYKPL/PLOD3/PRDM6/SETD1A/KMT2B/SETDB1	ENSG00000008311/ENSG00000204371, ENSG00000206376, ENSG00000224143, ENSG00000227333, ENSG00000232045, ENSG00000236759, ENSG00000238134/ENSG00000126856/ENSG00000188266/ENSG00000115593/ENSG00000091140/ENSG00000119689/ENSG00000127884/ENSG00000113790/ENSG00000085276/ENSG00000108799/ENSG00000106462/ENSG00000111275/ENSG00000137124/ENSG00000143149/ENSG00000072210/ENSG00000139718/ENSG00000198756/ENSG00000…	63
hsa00330	Arginine and proline metabolism	0.02	-0.01	0.76	0.449493	0.560094	-6.3	0.566859	0.665593	0.09	-0.3	51056/26/4843/5832/4942/4129/224/8974/384/54498/4842/102724788/6611/65263/1158/1610/217/4953/6723/79814/383/2805/5033/262/2806/112849/2593/6303/1160/55748/219/112483/113451/223/29920/283208/84735/8659/4846/501/1152/137362/2628/57571/5831/4128/548596/1159/112817/58510	PRODH, AC007325.2/SAT2/HOGA1/L3HYPDH/AZIN2/CKB/CKM/CKMT1B/CKMT2/GOT1L1/DAO/ALDH2/ALDH1B1/ALDH9A1/ALDH3A2/GAMT/AOC1/AMD1/GATM/GOT1/GOT2/P4HA3/PYCR2/ARG1/ARG2/MAOA/MAOB/NOS1/NOS2/NOS3/OAT/ODC1/ALDH7A1/P4HA1/LAP3/SMOX/CKMT1A/CNDP2/CARNS1/PYCR1/ALDH18A1/PRODH2/SAT1/PYCR3/SMS/SRM/AGMAT/CNDP1/ALDH4A1/P4HA2	ENSG00000100033, ENSG00000277196/ENSG00000141504/ENSG00000241935/ENSG00000126790/ENSG00000142920/ENSG00000166165/ENSG00000104879/ENSG00000237289/ENSG00000131730/ENSG00000169154/ENSG00000110887/ENSG00000111275/ENSG00000137124/ENSG00000143149/ENSG00000072210/ENSG00000130005/ENSG00000002726/ENSG00000123505/ENSG00000171766/ENSG00000120053/ENSG00000125166/ENSG00000149380/ENSG00000143811/ENSG0000011852…	50
hsa00340	Histidine metabolism	0.12	-0.01	4.31	2.0166e-05	0.000145492	2.36	7.5244e-05	0.000462481	0.36	-0.25	26/221/4129/224/3034/443/218/217/222/55748/219/144193/3067/223/3176/84735/138199/131669/10841/501/57571/4128	FTCD/UROC1/CARNMT1/AMDHD1/ALDH2/ALDH3A1/ALDH1B1/ALDH3B1/ALDH3B2/ALDH9A1/ALDH3A2/AOC1/HAL/HDC/HNMT/MAOA/MAOB/ASPA/ALDH7A1/CNDP2/CARNS1/CNDP1	ENSG00000160282, ENSG00000281775/ENSG00000159650/ENSG00000156017/ENSG00000139344/ENSG00000111275/ENSG00000108602/ENSG00000137124/ENSG00000006534/ENSG00000132746/ENSG00000143149/ENSG00000072210/ENSG00000002726/ENSG00000084110/ENSG00000140287/ENSG00000150540/ENSG00000189221/ENSG00000069535/ENSG00000108381/ENSG00000164904/ENSG00000133313/ENSG00000172508/ENSG00000150656	22
hsa00350	Tyrosine metabolism	0.08	-0.02	3.51	0.00049866	0.00214828	-0.62	0.00103151	0.00406423	0.24	-0.17	221/4129/7299/1638/1312/2954/2184/259307/7306/218/3081/7173/2805/1621/2806/8639/314/1644/222/316/5409/3242/137362/130/7054/81889/220074/124/4128/131/125/128/127/6898/4282/126	ADH1A/ADH1B/ADH1C/ADH4/ADH5/ADH6/ADH7/COMT/GOT1L1/DBH/DCT/DDC/ALDH3A1/FAH/LRTOMT/ALDH3B1/ALDH3B2/IL4I1/GOT1/GOT2/GSTZ1/HGD/AOC2/AOX1/HPD/MAOA/MAOB/MIF/PNMT/TAT/TH/TPO/TYR/TYRP1/FAHD1/AOC3	ENSG00000187758/ENSG00000196616/ENSG00000248144/ENSG00000198099/ENSG00000197894/ENSG00000172955/ENSG00000196344/ENSG00000093010/ENSG00000169154/ENSG00000123454/ENSG00000080166/ENSG00000132437/ENSG00000108602/ENSG00000103876/ENSG00000184154/ENSG00000006534/ENSG00000132746/ENSG00000104951/ENSG00000120053/ENSG00000125166/ENSG00000100577/ENSG00000113924/ENSG00000131480/ENSG00000138356/ENSG00000158104…	36
hsa00360	Phenylalanine metabolism	0.12	-0.04	4.41	1.32454e-05	0.000102974	2.75	3.48563e-05	0.000244816	0.4	-0.24	221/4129/259307/218/2805/2806/8639/314/1644/222/10249/3242/137362/5053/4128/6898/4282	GLYAT/GOT1L1/DDC/ALDH3A1/ALDH3B1/ALDH3B2/IL4I1/GOT1/GOT2/AOC2/HPD/MAOA/MAOB/MIF/PAH/TAT/AOC3	ENSG00000149124/ENSG00000169154/ENSG00000132437/ENSG00000108602/ENSG00000006534/ENSG00000132746/ENSG00000104951/ENSG00000120053/ENSG00000125166/ENSG00000131480/ENSG00000158104/ENSG00000189221/ENSG00000069535/ENSG00000240972, ENSG00000276701/ENSG00000171759/ENSG00000198650/ENSG00000131471	17
hsa00380	Tryptophan metabolism	0	-0.02	-0.17	0.862206	0.904443	-6.57	0.973435	0.982182	0.08	-0.32	26/4129/224/38/3030/1738/259307/2639/51166/217/1962/8942/8564/64577/1743/39/847/1892/7166/15/3620/1644/219/56267/1545/316/3033/121278/1543/1544/223/6999/130013/23498/501/883/55526/125061/169355/4128/438/11185	INMT/TPH2/AFMID/ACMSD/AANAT/CYP1A1/CYP1A2/CYP1B1/DDC/IDO2/DLD/DLST/ECHS1/EHHADH/ALDH2/ALDH1B1/ALDH9A1/ALDH3A2/HAAO/IL4I1/AOC1/GCDH/HADHA/HADH/AOX1/IDO1/ACAT1/ACAT2/MAOA/MAOB/ASMT/ALDH7A1/AADAT/DHTKD1/KYAT3/ALDH8A1/TDO2/TPH1/CAT/KMO/KYAT1, AL441992.2/KYNU	ENSG00000241644/ENSG00000139287/ENSG00000183077/ENSG00000153086/ENSG00000129673/ENSG00000140465/ENSG00000140505/ENSG00000138061/ENSG00000132437/ENSG00000188676/ENSG00000091140/ENSG00000119689/ENSG00000127884/ENSG00000113790/ENSG00000111275/ENSG00000137124/ENSG00000143149/ENSG00000072210/ENSG00000162882/ENSG00000104951/ENSG00000002726/ENSG00000105607/ENSG00000084754/ENSG00000138796/ENSG00000138356…	42
hsa00400	Phenylalanine, tyrosine and tryptophan biosynthesis	0.09	0.02	2.11	0.0350744	0.0725817	-4.4	0.0312946	0.0661344	0.17	-0.48	259307/2805/2806/137362/5053/6898	GOT1L1/IL4I1/GOT1/GOT2/PAH/TAT	ENSG00000169154/ENSG00000104951/ENSG00000120053/ENSG00000125166/ENSG00000171759/ENSG00000198650	6
hsa00410	beta-Alanine metabolism	0.09	-0.02	3.47	0.000577981	0.00242558	-0.75	0.00111697	0.00434432	0.37	-0.25	221/224/3030/8310/54498/51733/23417/218/217/1962/4329/35/1892/2571/8639/314/222/55748/2572/219/223/339896/1807/84735/51/501/57571/18/1806/26275	ABAT/DPYD/DPYS/ECHS1/EHHADH/ALDH2/ALDH3A1/ALDH1B1/ALDH3B1/ALDH3B2/ALDH9A1/ALDH3A2/MLYCD/GAD1/GAD2/HIBCH/HADHA/AOC2/GADL1/ACADS/ALDH6A1/ALDH7A1/ACOX1/UPB1/SMOX/CNDP2/CARNS1/ACOX3/CNDP1/AOC3	ENSG00000183044/ENSG00000188641/ENSG00000147647/ENSG00000127884/ENSG00000113790/ENSG00000111275/ENSG00000108602/ENSG00000137124/ENSG00000006534/ENSG00000132746/ENSG00000143149/ENSG00000072210/ENSG00000103150/ENSG00000128683/ENSG00000136750/ENSG00000198130/ENSG00000084754/ENSG00000131480/ENSG00000144644/ENSG00000122971/ENSG00000119711/ENSG00000164904/ENSG00000161533/ENSG00000100024/ENSG00000088826…	30
hsa00430	Taurine and hypotaurine metabolism	0.04	-0.04	1.47	0.142813	0.229101	-5.53	0.194679	0.289416	0	-0.33	2687/2678/2571/1036/2686/2572/570/51380/339896/124975/84890	CDO1/GGT6/GAD1/GAD2/GGT1, AP000356.5/GGT7/GGT5/GADL1/CSAD/BAAT/ADO	ENSG00000129596/ENSG00000167741/ENSG00000128683/ENSG00000136750/ENSG00000100031, ENSG00000286070/ENSG00000131067/ENSG00000099998/ENSG00000144644/ENSG00000139631/ENSG00000136881, ENSG00000276559/ENSG00000181915	11
hsa00440	Phosphonate and phosphinate metabolism	0.05	-0.03	1.29	0.198851	0.298164	-5.77	0.20254	0.298201	0.23	-0.5	9468/56994/10390/85465/5130/5833	CEPT1/PCYT1A/CHPT1/PCYT2/SELENOI/PCYT1B	ENSG00000134255/ENSG00000161217/ENSG00000111666/ENSG00000185813/ENSG00000138018/ENSG00000102230	6
hsa00450	Selenocompound metabolism	-0.08	-0.05	-2.68	0.00754995	0.0207106	-3.07	0.00653031	0.0187785	0.21	-0.29	22929/51091/1491/4548/51540/56267/9061/4141/883/22928/118672/10587/114112/7296/9060/11185/92935	TXNRD2/INMT/TXNRD3/PSTK/CTH/SEPHS2/SEPHS1/MARS1/MTR/SEPSECS/SCLY/KYAT3/TXNRD1/KYAT1, AL441992.2/PAPSS2/PAPSS1/MARS2	ENSG00000184470/ENSG00000241644/ENSG00000197763/ENSG00000179988/ENSG00000116761/ENSG00000179918/ENSG00000086475/ENSG00000166986/ENSG00000116984/ENSG00000109618/ENSG00000132330/ENSG00000137944/ENSG00000198431/ENSG00000171097, ENSG00000286112/ENSG00000198682/ENSG00000138801/ENSG00000247626	17
hsa00471	D-Glutamine and D-glutamate metabolism	0.11	-0.09	2.54	0.0114665	0.0292614	-3.44	0.0191399	0.0454368	0.15	-0.48	2744/80017/27165/2746/2747	GLS2/GLS/GLUD1/GLUD2/DGLUCY	ENSG00000135423/ENSG00000115419/ENSG00000148672/ENSG00000182890, ENSG00000288118/ENSG00000133943	5
hsa00472	D-Arginine and D-ornithine metabolism	0.02	0.21	2.15	0.0320906	0.0683616	-4.32	0.0212828	0.0489792	0	-0.08	1610	DAO	ENSG00000110887	1
hsa00480	Glutathione metabolism	0.05	0	1.77	0.0776005	0.139911	-5.05	0.123376	0.200607	0.15	-0.35	2729/51056/79017/4257/2730/50484/119391/2950/4258/2953/2687/2678/2937/6611/2936/4953/2882/6723/9588/51060/79094/2686/653689/2944/2949/2947/3417/5226/4259/494143/9027/9446/2539/27306/493869/290/6240/2879/124975/2948/2941/6241/2940/2877/26873/3418/221357/373156/257202/51471/2878/2946/2880/2876/2938/2939/2952	GSTO2/GGT6/GSTA5/G6PD/GPX6/GGT1, AP000356.5/GGT7/GGT5/OPLAH/GCLC/GCLM/HPGDS/GPX1/GPX2/GPX3/GPX4/GPX5/GPX7/ANPEP/GSR/GSS/GSTA1/GSTA2/GSTA3/GSTA4/GSTM1/GSTM2/GSTM3/GSTM4/GSTM5/GSTP1/GSTT1/GSTT2/IDH1/IDH2/GSTK1/MGST1/MGST2/MGST3/GPX8/CHAC2/ODC1/RRM2B/LAP3/TXNDC12/NAT8B/PGD/RRM1/RRM2/GSTT2B/SMS/SRM/GGCT/CHAC1/NAT8/GSTO1/PRDX6	ENSG00000065621/ENSG00000167741/ENSG00000182793/ENSG00000160211/ENSG00000198704, ENSG00000281185/ENSG00000100031, ENSG00000286070/ENSG00000131067/ENSG00000099998/ENSG00000178814/ENSG00000001084/ENSG00000023909/ENSG00000163106/ENSG00000233276/ENSG00000176153/ENSG00000211445/ENSG00000167468/ENSG00000224586, ENSG00000257770/ENSG00000116157/ENSG00000166825/ENSG00000104687/ENSG00000100983/ENSG00000243…	57
hsa00500	Starch and sucrose metabolism	0.03	0.01	1.33	0.185777	0.282571	-5.72	0.223556	0.322352	0.08	-0.29	8908/5837/5236/6476/5836/5834/2997/2821/2645/2998/2632/11181/2538/92579/57818/5169/80201/3098/3099/3101/178/2992/283209/55276/7360/2548/277/278/5167/2595/276/280/279/57733/8972/93432	TREH/AGL/G6PC/GAA/GANC/GBE1/GCK/AMY1A/AMY1B/AMY1C/AMY2A/AMY2B/GPI/PGM2L1/GYG1/GYS1/GYS2/HK1/HK2/HK3/ENPP1/ENPP3/PGM1/PGM2/GBA3/G6PC2/PYGB/PYGL/PYGM/SI/UGP2/HKDC1/GYG2/MGAM/G6PC3/MGAM2	ENSG00000118094/ENSG00000162688/ENSG00000131482/ENSG00000171298/ENSG00000214013/ENSG00000114480/ENSG00000106633/ENSG00000237763/ENSG00000174876/ENSG00000187733/ENSG00000243480/ENSG00000240038/ENSG00000105220, ENSG00000282019/ENSG00000165434/ENSG00000163754/ENSG00000104812/ENSG00000111713/ENSG00000156515/ENSG00000159399/ENSG00000160883/ENSG00000197594/ENSG00000154269/ENSG00000079739/ENSG0000016929…	36
hsa00510	N-Glycan biosynthesis	0	0	0.1	0.917671	0.943972	-6.58	0.852285	0.896619	0.05	-0.43	8813/56052/2530/11320/6480/2683/79796/29929/23193/79868/7991/4121/4124/7841/8704/57134/6185/85365/29880/79644/4248/1603/4245/3703/8818/84920/84620/4249/8703/79053/11282/201595/6184/57171/146664/4247/1798/199857/22845/144245/11253/54344/25834/79087/4122/10905/152586/10195/1650/440138	ALG3/MAN1A2/MAN1B1/MGAT4B/MGAT4A/ALG10B/MGAT5B/MGAT4D/DAD1/DDOST/DPAGT1/ALG14/STT3B/DOLK/GANAB/FUT8/MGAT4C/B4GALT1/ALG5/ALG6/STT3A/MAN1A1/MAN2A2/MAN2A1/MGAT1/MGAT2/MGAT3/MGAT5/ALG11/DPM3/ALG1/MAN1C1/DOLPP1/RPN1/RPN2/ST6GAL1/MOGS/ALG8/ALG12/SRD5A3/ALG9/ALG13/TUSC3/ST6GAL2/ALG10/ALG2/B4GALT3/B4GALT2/DPM1/DPM2	ENSG00000214160/ENSG00000198162/ENSG00000177239/ENSG00000161013, ENSG00000284501/ENSG00000071073/ENSG00000175548/ENSG00000167889/ENSG00000205301/ENSG00000129562/ENSG00000244038/ENSG00000172269/ENSG00000172339/ENSG00000163527/ENSG00000175283/ENSG00000089597/ENSG00000033170/ENSG00000182050, ENSG00000283530, ENSG00000285137/ENSG00000086062/ENSG00000120697/ENSG00000088035/ENSG00000134910/ENSG00000111…	50
hsa00511	Other glycan degradation	0.06	0	1.7	0.0895889	0.157443	-5.17	0.132296	0.212645	0.13	-0.53	2519/23324/175/3074/57704/4125/4126/4759/4123/10825/64772/284004/2720/2629/2517/4758/129807/3073	NEU3/NEU4/AGA/MAN2B2/FUCA1/FUCA2/GBA/GLB1/HEXD/HEXA/HEXB/MAN2C1/MAN2B1/MANBA/NEU1/NEU2/GBA2/ENGASE	ENSG00000162139/ENSG00000204099, ENSG00000277926/ENSG00000038002/ENSG00000013288/ENSG00000179163/ENSG00000001036/ENSG00000177628, ENSG00000262446/ENSG00000170266/ENSG00000169660/ENSG00000213614/ENSG00000049860/ENSG00000140400/ENSG00000104774/ENSG00000109323/ENSG00000184494, ENSG00000204386, ENSG00000223957, ENSG00000227129, ENSG00000227315, ENSG00000228691, ENSG00000234343, ENSG00000234846/ENSG00…	18
hsa00512	Mucin type O-glycan biosynthesis	-0.02	-0.02	-0.68	0.496106	0.604056	-6.36	0.561156	0.660292	0.05	-0.4	6482/55808/57452/56913/168391/51809/374378/2591/79695/26290/117248/11227/11226/9245/2589/2590/114805/6483/79623/9334/55568/29071/442117/51301/63917/50614/64409/2650/192134/728819/8693/100528030	POC1B-GALNT4/GALNT6/GALNT5/GALNT13/GALNT15/GALNTL5/B3GNT6/GALNT1/GALNT2/GALNT3/GALNT8/GCNT1/C1GALT1C1/GALNT18/GALNTL6/GALNT9/GCNT4/GALNT7/GALNT10/ST6GALNAC1/C1GALT1/GALNT16/GALNT11/GALNT17/ST3GAL1/ST3GAL2/C1GALT1C1L/GALNT14/GALNT12/GALNT4/GCNT3/B4GALT5	ENSG00000259075/ENSG00000139629/ENSG00000136542/ENSG00000144278/ENSG00000131386/ENSG00000106648/ENSG00000198488/ENSG00000141429/ENSG00000143641/ENSG00000115339/ENSG00000130035/ENSG00000187210/ENSG00000171155, ENSG00000288368/ENSG00000110328/ENSG00000174473/ENSG00000182870, ENSG00000288490/ENSG00000176928/ENSG00000109586/ENSG00000164574/ENSG00000070526/ENSG00000106392/ENSG00000100626/ENSG000001782…	32
hsa00513	Various types of N-glycan biosynthesis	0.01	0	0.44	0.661468	0.750228	-6.49	0.711336	0.787997	0.02	-0.35	56052/2530/3074/11320/2683/79796/79868/7991/4121/4124/8704/57134/6185/85365/64377/6487/1603/4245/3703/283358/83539/8703/11282/201595/6184/4247/284004/199857/11253/25834/338707/79087/4122/10905/152586/3073/10195/1650/440138	ALG3/MAN1A2/MAN1B1/MGAT4B/MGAT4A/MGAT4D/DAD1/DDOST/ALG14/STT3B/FUT8/MGAT4C/B4GALT1/B4GALNT3/HEXD/HEXA/HEXB/B4GALNT4/STT3A/MAN1A1/MAN2A2/MAN2A1/MGAT1/MGAT2/ALG11/ALG1/MAN1C1/RPN1/RPN2/CHST8/ST3GAL3/ALG12/ALG9/ALG13/TUSC3/CHST9/ALG2/B4GALT3/B4GALT2	ENSG00000214160/ENSG00000198162/ENSG00000177239/ENSG00000161013, ENSG00000284501/ENSG00000071073/ENSG00000205301/ENSG00000129562/ENSG00000244038/ENSG00000172339/ENSG00000163527/ENSG00000033170/ENSG00000182050, ENSG00000283530, ENSG00000285137/ENSG00000086062/ENSG00000139044/ENSG00000169660/ENSG00000213614/ENSG00000049860/ENSG00000182272/ENSG00000134910/ENSG00000111885/ENSG00000196547/ENSG00000112…	39
hsa00514	Other types of O-glycan biosynthesis	-0.08	-0.01	-3.74	0.000207707	0.00102939	0.19	0.000371629	0.00175098	0.24	-0.19	29954/6480/2683/4242/57452/23509/3955/56913/8985/168391/51809/374378/2591/8704/79695/6487/26290/79709/10585/117248/11227/11226/2589/2590/84620/114805/8473/283464/79623/8703/285203/56983/55568/5986/29071/727936/152002/442117/63917/50614/64409/23275/145173/23127/728819/8693/100528030	POC1B-GALNT4/POMT1/GALNT6/GALNT5/GALNT13/GALNT15/B3GLCT/XXYLT1/GALNTL5/COLGALT2/POFUT2/POFUT1/GALNT1/GALNT2/GALNT3/GALNT8/B4GALT1/GXYLT1/EOGT/C1GALT1C1/POMT2/GALNT18/LFNG/MFNG/GALNTL6/GALNT9/GALNT7/GALNT10/C1GALT1/POGLUT1/GALNT16/RFNG/GALNT11/GALNT17/ST6GAL1/ST3GAL3/GXYLT2/C1GALT1C1L/GALNT14/GALNT12/COLGALT1/ST6GAL2/OGT/GALNT4/B4GALT3/B4GALT2/PLOD3	ENSG00000259075/ENSG00000130714/ENSG00000139629/ENSG00000136542/ENSG00000144278/ENSG00000131386/ENSG00000187676/ENSG00000173950/ENSG00000106648/ENSG00000198756/ENSG00000186866/ENSG00000101346/ENSG00000141429/ENSG00000143641/ENSG00000115339/ENSG00000130035/ENSG00000086062/ENSG00000151233/ENSG00000163378/ENSG00000171155, ENSG00000288368/ENSG00000009830/ENSG00000110328/ENSG00000106003/ENSG0000010006…	47
hsa00515	Mannose type O-glycan biosynthesis	0.01	-0.04	0.21	0.835329	0.885375	-6.56	0.71974	0.794182	0.03	-0.37	29954/55624/2683/2218/27087/135152/9486/8704/10329/6487/10585/9215/84892/8703/148789/120071/146664/10690/11041/79147/84197/2526/729920	RXYLT1/POMT1/FUT9/B4GAT1/LARGE2/B3GAT2/MGAT5B/B3GALNT2/FKTN/FUT4/B4GALT1/B3GAT1/POMT2/POMGNT1/ST3GAL3/CRPPA/FKRP/POMK/POMGNT2/B4GALT3/B4GALT2/LARGE1/CHST10	ENSG00000118600/ENSG00000130714/ENSG00000172461/ENSG00000174684/ENSG00000165905/ENSG00000112309/ENSG00000167889/ENSG00000162885, ENSG00000282880/ENSG00000106692/ENSG00000196371/ENSG00000086062/ENSG00000109956/ENSG00000009830/ENSG00000085998/ENSG00000126091/ENSG00000214960/ENSG00000181027/ENSG00000185900/ENSG00000144647/ENSG00000158850/ENSG00000117411/ENSG00000133424/ENSG00000115526	23
hsa00520	Amino sugar and nucleotide sugar metabolism	-0.01	-0.01	-0.32	0.749452	0.821295	-6.54	0.646106	0.734528	0.14	-0.41	5238/3074/51167/5236/54187/1727/5372/64841/5973/7264/2821/2645/2584/7358/55907/2762/10007/80146/6675/2582/55577/9945/1118/27159/80896/5373/29926/80201/3098/197258/51706/3099/10020/3101/51005/132789/51700/55276/7360/140838/29925/4351/91373/2673/3073/2592/606495/8790	GNPDA1/GNE/CHIT1/GNPDA2/NANP/CYB5R3/FCSK/GALE/GALK1/GALT/GCK/GFPT1/CHIA/GMDS/GPI/GMPPB/GMPPA/HEXA/HEXB/HK1/HK2/HK3/MPI/AMDHD2/CYB5R4/CYB5R2/CYB5R1/PGM1/PGM3/PMM1/PMM2/NANS/PGM2/NAGK/CMAS/RENBP/CYB5RL/GNPNAT1/UAP1/GFUS/UGDH/UGP2/UXS1/HKDC1/NPL/FPGT/UAP1L1/GFPT2	ENSG00000113552/ENSG00000159921/ENSG00000133063/ENSG00000163281/ENSG00000170191/ENSG00000100243/ENSG00000157353/ENSG00000117308/ENSG00000108479/ENSG00000213930/ENSG00000106633/ENSG00000198380/ENSG00000134216/ENSG00000112699/ENSG00000105220, ENSG00000282019/ENSG00000173540/ENSG00000144591/ENSG00000213614/ENSG00000049860/ENSG00000156515/ENSG00000159399/ENSG00000160883/ENSG00000178802/ENSG0000016206…	48
hsa00524	Neomycin, kanamycin and gentamicin biosynthesis	-0.04	-0.04	-1.04	0.298987	0.40963	-6.06	0.30722	0.414049	0.11	-0.57	2645/80201/3098/3099/3101	GCK/HK1/HK2/HK3/HKDC1	ENSG00000106633/ENSG00000156515/ENSG00000159399/ENSG00000160883/ENSG00000156510	5
hsa00531	Glycosaminoglycan degradation	-0.05	0.01	-1.41	0.157961	0.248522	-5.6	0.199237	0.294445	0.17	-0.49	3423/3074/8692/23553/6677/4669/411/3373/3425/2799/2588/138050/2990/2720/60495/10855/6448/8372/3073	HPSE/HGSNAT/HYAL4/GALNS/GLB1/GNS/GUSB/HEXA/HEXB/HYAL1/IDS/IDUA/ARSB/NAGLU/HPSE2/SGSH/SPAM1/HYAL3/HYAL2	ENSG00000173083/ENSG00000165102/ENSG00000106302/ENSG00000141012/ENSG00000170266/ENSG00000135677/ENSG00000169919/ENSG00000213614/ENSG00000049860/ENSG00000114378/ENSG00000010404/ENSG00000127415/ENSG00000113273/ENSG00000108784/ENSG00000172987/ENSG00000181523/ENSG00000106304/ENSG00000186792/ENSG00000068001	19
hsa00532	Glycosaminoglycan biosynthesis - chondroitin sulfate / dermatan sulfate	-0.22	-0.03	-5.62	3.49663e-08	7.79252e-07	8.38	5.57847e-08	1.29299e-06	0.53	-0.26	64132/11285/54480/64131/29940/10090/9469/79586/22856/55501/56548/55790/26229/113189/55454/50515/126792/166012/51363/337876	UST/B4GALT7/CHST14/B3GALT6/CHST13/CHSY1/B3GAT3/DSE/CHSY3/CHST11/CHST15/CHPF2/CSGALNACT2/CHST12/CSGALNACT1/CHST7/XYLT1/XYLT2/CHPF/CHST3	ENSG00000111962/ENSG00000027847/ENSG00000169105/ENSG00000176022/ENSG00000180767/ENSG00000131873/ENSG00000149541/ENSG00000111817/ENSG00000198108/ENSG00000171310/ENSG00000182022/ENSG00000033100/ENSG00000169826/ENSG00000136213/ENSG00000147408/ENSG00000147119/ENSG00000103489, ENSG00000285395/ENSG00000015532/ENSG00000123989/ENSG00000122863	20
hsa00533	Glycosaminoglycan biosynthesis - keratan sulfate	0.06	-0.03	1.67	0.096597	0.167214	-5.23	0.109839	0.182274	0.15	-0.43	6482/2530/2683/8704/8702/6487/10164/93010/6483/8703/10678/9435/8534/4166	CHST4/B3GNT2/FUT8/B4GALT1/CHST6/ST3GAL1/ST3GAL2/ST3GAL3/CHST1/B4GALT4/B4GALT3/B4GALT2/B3GNT7/CHST2	ENSG00000140835/ENSG00000170340/ENSG00000033170/ENSG00000086062/ENSG00000183196/ENSG00000008513/ENSG00000157350/ENSG00000126091/ENSG00000175264/ENSG00000121578/ENSG00000158850/ENSG00000117411/ENSG00000156966/ENSG00000175040	14
hsa00534	Glycosaminoglycan biosynthesis - heparan sulfate / heparin	-0.14	-0.03	-4.78	2.42788e-06	2.49876e-05	4.35	5.22194e-06	5.15359e-05	0.42	-0.23	9957/2137/64132/11285/3340/64131/9956/9953/9394/26035/64579/26229/2132/9653/9955/2134/2135/9348/8509/90161/126792/2131/266722/222537	B4GALT7/B3GALT6/EXT1/EXT2/EXTL1/EXTL2/EXTL3/HS3ST5/GLCE/B3GAT3/HS6ST3/NDST1/XYLT1/XYLT2/NDST4/NDST2/HS6ST2/NDST3/HS6ST1/HS2ST1/HS3ST3B1/HS3ST3A1/HS3ST2/HS3ST1	ENSG00000027847/ENSG00000176022/ENSG00000182197/ENSG00000151348/ENSG00000158008/ENSG00000162694/ENSG00000012232/ENSG00000249853/ENSG00000138604/ENSG00000149541/ENSG00000185352/ENSG00000070614/ENSG00000103489, ENSG00000285395/ENSG00000015532/ENSG00000138653/ENSG00000166507/ENSG00000171004/ENSG00000164100/ENSG00000136720/ENSG00000153936/ENSG00000125430/ENSG00000153976/ENSG00000122254/ENSG00000002587	24
hsa00561	Glycerolipid metabolism	-0.01	0	-0.3	0.764811	0.832824	-6.54	0.78235	0.841795	0	-0.19	55750/56895/1608/84649/1606/8611/224/11343/8527/231/80339/9663/9388/2717/160851/346606/217/10327/57678/116255/64900/23175/1607/219/84803/8612/223/129642/1609/84513/8525/26007/8526/55326/9162/137964/56894/8613/501/3990/80168/132158/10555/1056/154141/253558/4023/5406/57104/8513/8694/150763/5407/2712/57016/2710/196051/119548/10554/5408/139189	AKR1A1/AGPAT1/AGPAT2/CEL/MGLL/MOGAT1/PNLIPRP3/MBOAT2/GLYCTK/GPAT4/DGKK/GPAT2/MBOAT1/DGKA/DGKB/DGKG/DGKH/DGKQ/PLPP4/ALDH2/ALDH1B1/ALDH9A1/ALDH3A2/AKR1B1/LPIN1/LCLAT1/TKFC/GK/GK2/GLA/MOGAT3/LIPC/LPL/ALDH7A1/PNLIP/PNLIPRP1/PNLIPRP2/AGPAT5/AGK/AGPAT3/AGPAT4/AKR1B10/PNPLA2/GPAM/LPIN3/MOGAT2/PNPLA3/PLPP5/DGAT2/GPAT3/LIPF/DGKZ/DGKE/DGKD/PLPP1/PLPP2/PLPP3/DGAT1/DGKI/LIPG/LPIN2	ENSG00000117448/ENSG00000204310, ENSG00000206324, ENSG00000226467, ENSG00000227642, ENSG00000228892, ENSG00000235758, ENSG00000236873/ENSG00000169692/ENSG00000170835/ENSG00000074416/ENSG00000124003/ENSG00000203837/ENSG00000143797/ENSG00000168237/ENSG00000158669/ENSG00000274588/ENSG00000186281/ENSG00000172197/ENSG00000065357/ENSG00000136267/ENSG00000058866/ENSG00000102780/ENSG00000145214/ENSG00000…	61
hsa00562	Inositol phosphate metabolism	-0.01	-0.01	-0.35	0.72402	0.801617	-6.52	0.734529	0.805891	0.04	-0.33	9108/5286/55300/3631/5291/8776/3632/5289/8871/80271/8898/55586/8897/3705/5332/55613/10423/51477/5294/8395/9562/9110/8821/7167/9896/23007/200576/84812/4329/5290/4952/5335/64768/51763/5287/3612/3706/5330/51196/5288/89869/9107/3613/5298/8394/3707/56623/9651/5331/5305/253430/3628/55361/8867/113026/64419/3636/79837/138429/3635/4534/5293/5728/23236/27124/23396/5333/5336/22876/3633/22908/5297/8396	CDIPT/PLCD3/PIP5KL1/PIKFYVE/INPP5F/SACM1L/PLCH1/PLCB1/PIP5K1C/IPMK/INPP5J/IMPA1/IMPA2/INPP1/INPP4A/INPP5A/INPP5B/INPP5D/INPPL1/ITPK1/ITPKA/ITPKB/ALDH6A1/MTM1/OCRL/PLCE1/ISYNA1/INPP5K/PIK3C2A/PIK3C2B/PIK3C2G/PIK3C3/PIK3CA/PIK3CB/PIK3CD/PIK3CG/PI4KA/PI4KB/PIP4K2A/PLCB2/PLCB3/PLCB4/PLCD1/PLCG1/PLCG2/PI4K2B/PI4K2A/MIOX/MTMR8/INPP5E/PTEN/MTMR14/IPPK/TPI1/PIP4K2C/ITPKC/PIP5K1A/PIP5K1B/PIP4K2B/PLCD4/MTM…	ENSG00000103502/ENSG00000161714/ENSG00000167103/ENSG00000115020/ENSG00000198825/ENSG00000211456/ENSG00000114805/ENSG00000182621/ENSG00000186111/ENSG00000151151/ENSG00000185133/ENSG00000133731/ENSG00000141401/ENSG00000151689/ENSG00000040933/ENSG00000068383/ENSG00000204084/ENSG00000168918, ENSG00000281614/ENSG00000165458/ENSG00000100605, ENSG00000274958/ENSG00000137825/ENSG00000143772/ENSG000001197…	73
hsa00563	Glycosylphosphatidylinositol (GPI)-anchor biosynthesis	-0.01	-0.03	-0.42	0.672585	0.75988	-6.5	0.720442	0.794551	0.01	-0.43	9091/55650/9488/94005/5283/128869/9487/2822/80235/51604/5279/8818/10026/93183/5281/54965/5277/84720/54872/51227/80055/23556/8733/84992/284098	PIGK/PIGU/PIGN/GPLD1/PIGW/PIGP/PIGT/PIGA/PIGC/PIGF/PIGH/PIGG/PIGX/PIGV/PGAP1/PIGZ/PIGO/PIGY/GPAA1/DPM2/PIGQ/PIGM/PIGS/PIGL/PIGB	ENSG00000142892/ENSG00000101464/ENSG00000197563/ENSG00000112293/ENSG00000275600, ENSG00000277161/ENSG00000185808/ENSG00000124155/ENSG00000165195/ENSG00000135845/ENSG00000151665/ENSG00000100564/ENSG00000174227/ENSG00000163964/ENSG00000060642/ENSG00000197121/ENSG00000119227/ENSG00000165282/ENSG00000255072/ENSG00000197858/ENSG00000136908/ENSG00000007541/ENSG00000143315/ENSG00000087111/ENSG0000010847…	25
hsa00564	Glycerophospholipid metabolism	-0.01	-0.01	-0.82	0.413775	0.526573	-6.26	0.330438	0.437422	0.04	-0.16	11313/56895/10908/1608/1606/8611/8399/1103/5337/8527/43/9489/54947/54675/50487/1120/8760/9663/6901/9468/160851/23659/10423/23646/8605/1119/56994/10162/2820/5321/8443/26279/57678/10434/9926/81579/79143/56261/5322/5338/375775/64900/10400/10390/23175/1607/85465/84647/84803/55500/8612/129642/55224/51365/1609/84513/8525/23171/79888/8526/55326/9791/9162/137964/64600/283748/56894/5130/8613/1040/151056/6…	PLA2G4B/LPCAT3/CEPT1/CDS1/PEMT/CDIPT/LYPLA1/AGPAT1/AGPAT2/PNPLA6/CHAT/PLAAT3/CHKA/CHKB/LYPLA2/PLD4/PLA2G4E/MBOAT2/GPAT4/DGKK/GPAT2/PLB1/MBOAT1/DGKA/DGKB/DGKG/DGKH/DGKQ/PHOSPHO1/PLPP4/GPD1L/LPIN1/PLD3/PLA2G15/PISD/LCLAT1/LPCAT4/PLA2G4F/PLA2G2D/GPD1/GPD2/PLA2G4D/PLA2G2E/PNPLA7/PLA2G2C/LCAT/ACHE/PLA2G3/PCYT1A/PLA1A/PLA2G1B/PLA2G2A/PLA2G4A/PLA2G5/PLD1/PLD2/CRLS1/LPCAT2/ETNK2/AGPAT5/ETNK1/GPCPD1/AGPAT…	ENSG00000243708/ENSG00000111684/ENSG00000134255/ENSG00000163624/ENSG00000133027/ENSG00000103502/ENSG00000120992/ENSG00000204310, ENSG00000206324, ENSG00000226467, ENSG00000227642, ENSG00000228892, ENSG00000235758, ENSG00000236873/ENSG00000169692/ENSG00000032444/ENSG00000070748/ENSG00000176485/ENSG00000110721/ENSG00000100288/ENSG00000011009/ENSG00000166428/ENSG00000188089/ENSG00000143797/ENSG00000…	98
hsa00565	Ether lipid metabolism	-0.06	-0.03	-3.53	0.000455787	0.00199729	-0.54	0.000403357	0.00187936	0.39	-0.16	5048/8540/8611/8399/5337/5050/54947/50487/79153/23646/8605/56994/5321/26279/81579/387522/5322/9514/5338/10390/5168/85465/84647/8612/7941/79888/284161/5051/64600/283748/8613/151056/133121/122618/5049/255189/8681/5319/7368/254531/11145/255043/8398/391013/123745/5320/30814/387521/100137049	PLA2G4B/CEPT1/PLAAT3/PLD4/PLA2G4E/ENPP6/PLB1/PLD3/LPCAT4/TMEM86B/PLA2G4F/PLA2G2D/PLA2G4D/GDPD1/PLA2G2E/PEDS1/PEDS1-UBE2V1/PLA2G2C/PAFAH1B1/PLA2G3/PAFAH1B2/PAFAH1B3/PAFAH2/ENPP2/PLA2G1B/PLA2G2A/PLA2G4A/PLA2G5/PLD1/PLD2/LPCAT2/CHPT1/PLA2G2F/UGT8/GDPD3/PLA2G7/LPCAT1/PLA2G12A/PLA2G6/PLA2G10/PLA2G12B/AGPS/SELENOI/PLA2G4C/PLPP1/PLPP2/PLPP3/JMJD7-PLA2G4B/GAL3ST1	ENSG00000243708/ENSG00000134255/ENSG00000176485/ENSG00000166428/ENSG00000188089/ENSG00000164303/ENSG00000163803/ENSG00000105223/ENSG00000176454/ENSG00000180089/ENSG00000168907/ENSG00000117215/ENSG00000159337/ENSG00000153982/ENSG00000188784/ENSG00000240849/ENSG00000124208/ENSG00000187980/ENSG00000007168/ENSG00000100078/ENSG00000168092/ENSG00000079462/ENSG00000158006/ENSG00000136960/ENSG00000170890…	49
hsa00590	Arachidonic acid metabolism	0.03	-0.02	1.44	0.150974	0.239817	-5.57	0.165754	0.254632	0.14	-0.25	240/6916/8399/5743/5742/2687/2678/50487/8605/5730/239/10728/4048/2882/5321/26279/2053/81579/5740/5322/1571/1573/1559/1558/84647/80142/9536/113612/127281/64600/873/874/283748/246/27306/151056/493869/1557/255189/8681/5319/2877/11145/242/247/8398/8529/11283/4051/391013/123745/5320/30814/8644/1555/257202/2878/4056/2880/2876/100137049	PLA2G4B/PTGES3/PLAAT3/CYP4F8/CYP2U1/PLA2G4E/PRXL2B/PLB1/CYP2B6/CYP2C19/CYP2C8/CYP2C9/CYP2E1/CYP2J2/EPHX2/ALOX12/ALOX5/ALOX12B/ALOX15/ALOX15B/PLA2G4F/GPX6/PLA2G2D/GGT1, AP000356.5/GGT5/HPGDS/PLA2G4D/GPX1/GPX2/GPX3/GPX5/GPX7/PLA2G2E/PLA2G2C/LTA4H/CYP4F3/LTC4S/GPX8/PLA2G3/PLA2G1B/PLA2G2A/PLA2G4A/PLA2G5/PTGDS/PTGIS/PTGS1/PTGS2/PLA2G2F/TBXAS1/PTGES2/PLA2G12A/PLA2G6/PLA2G10/PLA2G12B/CYP4F2/PLA2G4C/AKR1…	ENSG00000243708/ENSG00000110958/ENSG00000176485/ENSG00000186526/ENSG00000155016/ENSG00000188089/ENSG00000157870, ENSG00000275125/ENSG00000163803/ENSG00000197408/ENSG00000165841/ENSG00000138115/ENSG00000138109/ENSG00000130649/ENSG00000134716/ENSG00000120915/ENSG00000108839/ENSG00000012779, ENSG00000275565/ENSG00000179477/ENSG00000161905/ENSG00000179593/ENSG00000168907/ENSG00000198704, ENSG00000281…	61
hsa00591	Linoleic acid metabolism	-0.03	-0.04	-1.25	0.213695	0.315527	-5.82	0.16178	0.249563	0.19	-0.24	8399/50487/8605/5321/26279/81579/5322/1571/1573/1559/1558/84647/1544/64600/283748/1576/246/151056/1557/255189/8681/5319/11145/8398/391013/123745/5320/30814/100137049	PLA2G4B/PLAAT3/PLA2G4E/PLB1/CYP1A2/CYP2C19/CYP2C8/CYP2C9/CYP2E1/CYP2J2/CYP3A4/ALOX15/PLA2G4F/PLA2G2D/PLA2G4D/PLA2G2E/PLA2G2C/PLA2G3/PLA2G1B/PLA2G2A/PLA2G4A/PLA2G5/PLA2G2F/PLA2G12A/PLA2G6/PLA2G10/PLA2G12B/PLA2G4C/JMJD7-PLA2G4B	ENSG00000243708/ENSG00000176485/ENSG00000188089/ENSG00000163803/ENSG00000140505/ENSG00000165841/ENSG00000138115/ENSG00000138109/ENSG00000130649/ENSG00000134716/ENSG00000160868/ENSG00000161905/ENSG00000168907/ENSG00000117215/ENSG00000159337/ENSG00000188784/ENSG00000187980/ENSG00000100078/ENSG00000170890/ENSG00000188257/ENSG00000116711/ENSG00000127472/ENSG00000158786/ENSG00000123739/ENSG00000184381…	29
hsa00592	alpha-Linolenic acid metabolism	-0.05	-0.05	-2.05	0.0405784	0.0820573	-4.52	0.0359915	0.0738354	0.19	-0.27	30/8399/8310/50487/8605/5321/26279/81579/5322/9415/84647/64600/283748/51/151056/255189/8681/5319/11145/8398/391013/123745/5320/30814/100137049	PLA2G4B/PLAAT3/PLA2G4E/PLB1/PLA2G4F/PLA2G2D/PLA2G4D/ACAA1/PLA2G2E/PLA2G2C/PLA2G3/ACOX1/PLA2G1B/PLA2G2A/PLA2G4A/PLA2G5/PLA2G2F/PLA2G12A/ACOX3/PLA2G6/PLA2G10/PLA2G12B/PLA2G4C/JMJD7-PLA2G4B/FADS2	ENSG00000243708/ENSG00000176485/ENSG00000188089/ENSG00000163803/ENSG00000168907/ENSG00000117215/ENSG00000159337/ENSG00000060971/ENSG00000188784/ENSG00000187980/ENSG00000100078/ENSG00000161533/ENSG00000170890/ENSG00000188257/ENSG00000116711/ENSG00000127472/ENSG00000158786/ENSG00000123739/ENSG00000087008/ENSG00000184381/ENSG00000069764, ENSG00000276870/ENSG00000138308/ENSG00000105499/ENSG0000016897…	25
hsa00600	Sphingolipid metabolism	-0.01	-0.01	-0.44	0.656917	0.746426	-6.49	0.598389	0.693793	0.07	-0.35	2581/56848/8611/57704/55331/10558/79603/410/64781/9517/2717/55512/427/4759/9331/2531/81537/9514/6610/55627/91012/8612/29956/8560/7357/204219/10825/8613/130367/166929/8879/6609/125981/123099/2720/253782/55304/7368/8877/340485/2629/768239/339221/4758/56624/5660/259230/129807/10715	SPTLC1/CERS1/NEU3/DEGS2/ACER1/NEU4/SGPP2/SGMS2/CERS3/KDSR/CERS6/GALC/SGMS1/GBA/GLA/GLB1/CERS2/ENPP7/ACER2/ARSA/ASAH1/NEU1/NEU2/SPTLC3/ACER3/SMPD3/SMPD4/PSAP/ASAH2/SPHK2/GBA2/CERK/SMPD1/SMPD2/UGCG/UGT8/PSAPL1/CERS4/SGPP1/DEGS1/PLPP1/PLPP2/PLPP3/SPHK1/SGPL1/CERS5/B4GALT6/GAL3ST1/SPTLC2	ENSG00000090054/ENSG00000223802/ENSG00000162139/ENSG00000168350/ENSG00000167769/ENSG00000204099, ENSG00000277926/ENSG00000163082/ENSG00000164023/ENSG00000154227/ENSG00000119537/ENSG00000172292/ENSG00000054983/ENSG00000198964/ENSG00000177628, ENSG00000262446/ENSG00000102393/ENSG00000170266/ENSG00000143418/ENSG00000182156/ENSG00000177076/ENSG00000100299/ENSG00000104763/ENSG00000184494, ENSG00000204…	49
hsa00601	Glycosphingolipid biosynthesis - lacto and neolacto series	0.08	-0.04	2.8	0.00528653	0.015323	-2.76	0.0150584	0.0372674	0.2	-0.32	10402/2683/6484/6489/2651/8704/8702/6487/53947/2527/2528/8703/8707/8706/10678/2525/8708/10690/2523/28/79369/84002/2524/10331/2529/10317/2526	B3GALT5/B3GNT3/ST3GAL6/B3GNT2/FUT9/FUT1/FUT2/FUT3/FUT4/FUT5/FUT6/FUT7/GCNT2/B4GALT1/ABO/A4GALT/ST3GAL4/ST3GAL3/ST8SIA1/B3GNT4/B3GNT5/B4GALT4/B4GALT3/B4GALT2/B3GALNT1/B3GALT2/B3GALT1	ENSG00000183778/ENSG00000179913/ENSG00000064225/ENSG00000170340/ENSG00000172461/ENSG00000174951/ENSG00000176920/ENSG00000171124/ENSG00000196371/ENSG00000130383/ENSG00000156413/ENSG00000180549/ENSG00000111846, ENSG00000285222/ENSG00000086062/ENSG00000175164, ENSG00000281879/ENSG00000128274/ENSG00000110080/ENSG00000126091/ENSG00000111728/ENSG00000176383/ENSG00000176597/ENSG00000121578/ENSG000001588…	27
hsa00603	Glycosphingolipid biosynthesis - globo and isoglobo series	0	-0.01	-0.09	0.929695	0.952431	-6.58	0.808403	0.862555	0.1	-0.5	6482/3074/2717/6489/53947/26301/6483/8706/10690/2523/2524/10317/127550/4668/3073	B3GALT5/FUT9/A3GALT2/FUT1/FUT2/GBGT1/GLA/HEXA/HEXB/NAGA/A4GALT/ST3GAL1/ST3GAL2/ST8SIA1/B3GALNT1	ENSG00000183778/ENSG00000172461/ENSG00000184389/ENSG00000174951/ENSG00000176920/ENSG00000148288/ENSG00000102393/ENSG00000213614/ENSG00000049860/ENSG00000198951/ENSG00000128274/ENSG00000008513/ENSG00000157350/ENSG00000111728/ENSG00000169255	15
hsa00604	Glycosphingolipid biosynthesis - ganglio series	-0.06	-0.04	-2	0.0462374	0.0916473	-4.63	0.0665994	0.122112	0.17	-0.32	6482/3074/29906/6489/8869/81849/2583/27090/6483/30815/9197/2720/256435/8705/3073	ST6GALNAC3/B4GALNT1/ST6GALNAC4/GLB1/ST8SIA5/HEXA/HEXB/ST6GALNAC6, AL157935.2/ST3GAL1/ST3GAL2/ST8SIA1/ST6GALNAC5/B3GALT4/ST3GAL5/SLC33A1	ENSG00000184005/ENSG00000135454/ENSG00000136840/ENSG00000170266/ENSG00000101638/ENSG00000213614/ENSG00000049860/ENSG00000160408, ENSG00000257524/ENSG00000008513/ENSG00000157350/ENSG00000111728/ENSG00000117069/ENSG00000206285, ENSG00000226936, ENSG00000235155, ENSG00000235863, ENSG00000236802/ENSG00000115525/ENSG00000169359	15
hsa00620	Pyruvate metabolism	0.05	0	1.56	0.120324	0.199528	-5.4	0.10777	0.179624	0.22	-0.36	4190/3029/4199/5315/224/38/32/4200/1738/2271/5106/217/3945/10327/97/39/5105/2739/55902/5160/3939/9380/219/223/5313/4191/1737/10873/84532/5161/501/3948/160287/197257/5162/98/92483/134526/130/5091/124/131/125/128/127/126/31	AKR1A1/ME3/ADH1A/ADH1B/ADH1C/ADH4/ADH5/ADH6/ADH7/ACOT12/LDHAL6A/DLAT/DLD/LDHD/ALDH2/ALDH1B1/ALDH9A1/ALDH3A2/FH/GLO1/HAGH/ACACA/ACACB/ACAT1/ACAT2/LDHA/LDHB/LDHC/MDH1/MDH2/ME1/ME2/ALDH7A1/PC/PCK1/PCK2/PDHA1/PDHA2/PDHB/PKLR/PKM/ACSS2/ACSS1/LDHAL6B/GRHPR/ACYP1/ACYP2	ENSG00000117448/ENSG00000151376/ENSG00000187758/ENSG00000196616/ENSG00000248144/ENSG00000198099/ENSG00000197894/ENSG00000172955/ENSG00000196344/ENSG00000172497/ENSG00000166800/ENSG00000150768/ENSG00000091140/ENSG00000166816/ENSG00000111275/ENSG00000137124/ENSG00000143149/ENSG00000072210/ENSG00000091483/ENSG00000124767/ENSG00000063854/ENSG00000275176, ENSG00000278540/ENSG00000076555/ENSG0000007523…	47
hsa00630	Glyoxylate and dicarboxylate metabolism	0.12	-0.02	3.71	0.000239097	0.00115951	0.06	0.000250547	0.00125824	0.37	-0.31	4190/1431/38/1738/50/54363/5096/51179/39/847/48/84693/55902/2752/9380/2653/275/4594/4191/84532/132158/189/5095/6470/2731/81888/6472/125061/283871/112817	HOGA1/AFMID/GLYCTK/CS/DLD/AGXT/GCSH/GLDC/AMT/GLUL/PGP/ACAT1/ACAT2/MDH1/MDH2/MMUT/ACO1/ACO2/PCCA/PCCB/HAO2/HAO1/ACSS2/SHMT1/SHMT2/HYI/ACSS1/MCEE/CAT/GRHPR	ENSG00000241935/ENSG00000183077/ENSG00000168237/ENSG00000062485/ENSG00000091140/ENSG00000172482/ENSG00000140905/ENSG00000178445/ENSG00000145020/ENSG00000135821/ENSG00000184207/ENSG00000075239/ENSG00000120437/ENSG00000014641/ENSG00000146701/ENSG00000146085/ENSG00000122729/ENSG00000100412/ENSG00000175198/ENSG00000114054/ENSG00000116882/ENSG00000101323/ENSG00000131069/ENSG00000176974, ENSG0000028432…	30
hsa00640	Propanoate metabolism	0.11	-0.01	3.48	0.000551329	0.00233721	-0.71	0.000821119	0.00336631	0.29	-0.36	38/32/594/3030/8310/1738/55862/23417/79611/3945/1962/5096/4329/39/35/84693/1892/55902/3939/8803/1629/4594/84532/51/8802/3948/160287/92483/8801/5095/18/26275/593/31	LDHAL6A/DBT/DLD/ABAT/ECHS1/EHHADH/MLYCD/HIBCH/HADHA/ACACA/ACACB/ACADS/ACAT1/ACAT2/LDHA/LDHB/LDHC/ALDH6A1/MMUT/PCCA/PCCB/ACOX1/ECHDC1/ACSS2/BCKDHA/BCKDHB/ACSS3/ACOX3/ACSS1/MCEE/SUCLG2/SUCLG1/SUCLA2/LDHAL6B	ENSG00000166800/ENSG00000137992/ENSG00000091140/ENSG00000183044/ENSG00000127884/ENSG00000113790/ENSG00000103150/ENSG00000198130/ENSG00000084754/ENSG00000275176, ENSG00000278540/ENSG00000076555/ENSG00000122971/ENSG00000075239/ENSG00000120437/ENSG00000134333, ENSG00000288299/ENSG00000111716/ENSG00000166796/ENSG00000119711/ENSG00000146085/ENSG00000175198/ENSG00000114054/ENSG00000161533/ENSG000000931…	34
hsa00650	Butanoate metabolism	0.08	-0.01	2.62	0.0090545	0.0241179	-3.23	0.0127046	0.0324685	0.2	-0.32	6296/348158/38/65985/5019/3030/79944/7915/3157/1962/3155/39/35/1892/2571/3158/2572/3033/54511/622/56898/116285/142827/18/54988/123876/64064/341392	ACSM1/ACSM2A/ACSM6/ABAT/ECHS1/EHHADH/GAD1/GAD2/HADHA/HADH/HMGCL/HMGCS1/HMGCS2/ACSM4/ACSM2B/ACADS/ACAT1/ACAT2/OXCT1/HMGCLL1/ACSM5/BDH2/BDH1/ACSM3/OXCT2/AACS/ALDH5A1/L2HGDH	ENSG00000166743/ENSG00000183747/ENSG00000173124/ENSG00000183044/ENSG00000127884/ENSG00000113790/ENSG00000128683/ENSG00000136750/ENSG00000084754/ENSG00000138796/ENSG00000117305/ENSG00000112972/ENSG00000134240/ENSG00000215009/ENSG00000066813/ENSG00000122971/ENSG00000075239/ENSG00000120437/ENSG00000083720/ENSG00000146151/ENSG00000183549/ENSG00000164039/ENSG00000161267, ENSG00000275544/ENSG0000000518…	28
hsa00670	One carbon pool by folate	-0.02	-0.04	-0.52	0.601609	0.699598	-6.45	0.71974	0.794182	0.05	-0.35	10797/4522/123263/4548/25902/160428/10588/471/10840/275/2618/10841/441024/7298/6470/4524/200895/6472/1719/100528021	ST20-MTHFS/MTHFS/MTHFD2/ALDH1L1/FTCD/MTFMT/ALDH1L2/DHFR/DHFR2/MTHFD1L/GART/AMT/MTHFD2L/MTHFD1/MTHFR/MTR/ATIC/SHMT1/SHMT2/TYMS	ENSG00000259332/ENSG00000136371/ENSG00000065911/ENSG00000144908/ENSG00000160282, ENSG00000281775/ENSG00000103707/ENSG00000136010/ENSG00000228716/ENSG00000178700/ENSG00000120254/ENSG00000159131, ENSG00000262473/ENSG00000145020/ENSG00000163738/ENSG00000100714/ENSG00000177000/ENSG00000116984/ENSG00000138363/ENSG00000176974, ENSG00000284320/ENSG00000182199/ENSG00000176890	20
hsa00730	Thiamine metabolism	0.08	-0.05	2.58	0.0100938	0.0263434	-3.33	0.0296389	0.0633655	0.17	-0.35	204/203/84284/122481/52/26289/205/249/250/251/248/158067/27010/390877/9054/79178	AK7/AK8/AK1/AK2/AK4/ALPI/ALPL/ALPP/ALPG/AK5/TPK1/AC011491.1/ACP1/THTPA/NTPCR/NFS1	ENSG00000140057/ENSG00000165695/ENSG00000106992/ENSG00000004455/ENSG00000162433/ENSG00000163295/ENSG00000162551/ENSG00000163283/ENSG00000163286/ENSG00000154027/ENSG00000196511/ENSG00000214347/ENSG00000143727/ENSG00000259431/ENSG00000135778/ENSG00000244005	16
hsa00740	Riboflavin metabolism	-0.04	-0.03	-0.91	0.362189	0.475334	-6.18	0.46236	0.568321	0.01	-0.51	645/54/53/55312/52/5169/80308/5167	ENPP1/ENPP3/ACP1/ACP2/ACP5/RFK/BLVRB/FLAD1	ENSG00000197594/ENSG00000154269/ENSG00000143727/ENSG00000134575/ENSG00000102575/ENSG00000135002/ENSG00000090013/ENSG00000160688	8
hsa00750	Vitamin B6 metabolism	-0.01	-0.1	-0.29	0.769859	0.836945	-6.54	0.713433	0.789725	0.18	-0.55	55163/29968/316/493911/57026	PSAT1/AOX1/PHOSPHO2/PNPO/PDXP	ENSG00000135069/ENSG00000138356/ENSG00000144362/ENSG00000108439/ENSG00000241360	5
hsa00760	Nicotinate and nicotinamide metabolism	0.07	-0.02	3.26	0.00120037	0.00443196	-1.42	0.000589136	0.00256876	0.27	-0.2	952/65220/22933/22978/27231/51548/23409/23411/23475/10135/54981/683/83594/23530/84618/23408/30833/4907/316/23410/93100/133686/5169/23057/349565/4837/55191/64802/93034/51547/5167/4860/554235/56953/100526794	NT5C1B-RDH14/NAMPT/NADK2/SIRT2/NT5C2/NMNAT2/SIRT5/SIRT4/SIRT3/SIRT1/QPRT/NNT/NMRK2/NT5C/AOX1/NMNAT3/NNMT/PNP/NT5E/SIRT7/SIRT6/ENPP1/ENPP3/NMRK1/NADSYN1/ASPDH/NT5M/NMNAT1/NADK/BST1/NUDT12/NT5C1A/NT5C1B/NAPRT/CD38	ENSG00000250741/ENSG00000105835/ENSG00000152620/ENSG00000068903, ENSG00000283100/ENSG00000076685/ENSG00000157064/ENSG00000124523/ENSG00000089163/ENSG00000142082/ENSG00000096717/ENSG00000103485/ENSG00000112992/ENSG00000077009/ENSG00000125458/ENSG00000138356/ENSG00000163864/ENSG00000166741/ENSG00000198805/ENSG00000135318/ENSG00000187531/ENSG00000077463/ENSG00000197594/ENSG00000154269/ENSG0000010673…	35
hsa00770	Pantothenate and CoA biosynthesis	-0.01	-0.02	-0.21	0.829977	0.881227	-6.56	0.894403	0.926905	0.03	-0.37	586/80347/224/55350/51733/587/217/8876/8875/79646/80025/79717/219/60490/339896/1807/60496/53354/5169/1806/5167	DPYD/DPYS/ALDH2/ALDH1B1/ALDH3A2/GADL1/ENPP1/ENPP3/UPB1/PANK1/VNN3/BCAT1/BCAT2/PPCDC/AASDHPPT/PANK3/PPCS/PANK2/COASY/VNN2/VNN1	ENSG00000188641/ENSG00000147647/ENSG00000111275/ENSG00000137124/ENSG00000072210/ENSG00000144644/ENSG00000197594/ENSG00000154269/ENSG00000100024/ENSG00000152782/ENSG00000093134/ENSG00000060982/ENSG00000105552/ENSG00000138621/ENSG00000149313/ENSG00000120137/ENSG00000127125/ENSG00000125779/ENSG00000068120/ENSG00000112303/ENSG00000112299	21
hsa00780	Biotin metabolism	0.38	-0.05	5.9	7.37644e-09	2.18397e-07	9.87	3.21383e-08	8.19817e-07	0.53	-0.67	54995/3141/686	HLCS/OXSM/BTD	ENSG00000159267/ENSG00000151093/ENSG00000169814	3
hsa00785	Lipoic acid metabolism	0.19	-0.12	3.9	0.000113903	0.000619488	0.74	8.01151e-05	0.000488187	0.43	-0.48	11019/51601/116285/387787	LIAS/ACSM1/LIPT2/LIPT1	ENSG00000121897/ENSG00000166743/ENSG00000175536/ENSG00000144182	4
hsa00790	Folate biosynthesis	0.1	0.01	3.57	0.000403014	0.00179805	-0.42	0.000482955	0.00217597	0.29	-0.28	55034/231/6697/4337/7166/2643/84105/2356/8836/121278/5805/5860/873/249/250/251/248/4338/5092/10243/5053/200895/7054/8644/57016/1719	GPHN/TPH2/DHFR/DHFR2/AKR1B1/FPGS/ALPI/ALPL/ALPP/ALPG/GCH1/MOCS1/MOCS2/PAH/PCBD1/MOCOS/AKR1B10/PTS/QDPR/SPR/TH/TPH1/PCBD2/AKR1C3/CBR1/GGH	ENSG00000171723/ENSG00000139287/ENSG00000228716/ENSG00000178700/ENSG00000085662/ENSG00000136877/ENSG00000163295/ENSG00000162551/ENSG00000163283/ENSG00000163286/ENSG00000131979/ENSG00000124615/ENSG00000164172/ENSG00000171759/ENSG00000166228/ENSG00000075643/ENSG00000198074/ENSG00000150787/ENSG00000151552/ENSG00000116096/ENSG00000180176/ENSG00000129167/ENSG00000132570/ENSG00000196139/ENSG00000159228…	26
hsa00830	Retinol metabolism	0.04	0.03	2.44	0.0152088	0.0371249	-3.68	0.0167763	0.0407076	0.33	-0.24	56603/8228/8630/54884/51109/54905/10170/50700/1592/1577/1562/7365/6121/157506/9227/8854/79799/54490/5959/53630/1559/1558/316/8608/145226/1543/1544/158835/7363/10901/112724/1576/1551/9249/216/54578/29785/195814/7364/130/10941/220/8694/339761/340665/317749/124/131/125/7366/1555/7367/128/1549/127/10720/54579/54600/54658/54576/54575/54659/54577/54657/126/1548/574537/100861540	CYP3A7-CYP3A51P/DHRS9/UGT2B11/DHRS4/UGT2A1/RDH13/ADH1A/ADH1B/ADH1C/ADH4/ADH5/ADH6/ADH7/RDH12/CYP1A1/CYP1A2/CYP2A6/CYP2A7/CYP3A7/CYP2B6/CYP2C8/CYP2C9/CYP2C18/RDH10/CYP3A4/CYP3A5/AWAT2/CYP26A1/SDR16C5/ALDH1A1/ALDH1A3/CYP2S1/AOX1/DHRS4L2/CYP27C1/CYP26C1/RDH8/RDH11/BCO1/UGT2B28/UGT1A10/UGT1A8/UGT1A7/UGT1A6/UGT1A5/UGT1A9/UGT1A4/UGT1A1/UGT1A3/RETSAT/CYP2W1/CYP26B1/UGT2A2/RDH5/RPE65/UGT2B4/UGT2B7/UGT2B1…	ENSG00000282301/ENSG00000073737/ENSG00000213759/ENSG00000157326, ENSG00000284807/ENSG00000173610/ENSG00000160439, ENSG00000273944, ENSG00000274418, ENSG00000274504, ENSG00000275474, ENSG00000276341, ENSG00000276684, ENSG00000276826, ENSG00000278149, ENSG00000278284/ENSG00000187758/ENSG00000196616/ENSG00000248144/ENSG00000198099/ENSG00000197894/ENSG00000172955/ENSG00000196344/ENSG00000139988/ENSG0…	68
hsa00860	Porphyrin and chlorophyll metabolism	0.05	0.05	2.36	0.0186226	0.0437964	-3.86	0.0217896	0.0498133	0.13	-0.23	3052/1352/1355/211/1356/2235/1371/9843/645/3162/124454/3163/644/7365/7389/79799/54490/2058/326625/5498/210/7363/212/2395/54578/2990/7364/10941/7390/7366/7367/10720/54579/54600/54658/54576/54575/54659/54577/54657/3145/574537	UGT2B11/UGT2A1/EARS2/COX10/COX15/CP/CPOX/EPRS1/ALAD/ALAS1/ALAS2/FECH/FXN/GUSB/HCCS/HMBS/HMOX1/HMOX2/MMAB/UGT2B28/UGT1A10/UGT1A8/UGT1A7/UGT1A6/UGT1A5/UGT1A9/UGT1A4/UGT1A1/UGT1A3/PPOX/UGT2A2/BLVRA/BLVRB/UGT2B4/UGT2B7/UGT2B10/UGT2B15/UGT2B17/UROD/UROS/UGT2A3/HEPH	ENSG00000213759/ENSG00000173610/ENSG00000103356/ENSG00000006695/ENSG00000014919/ENSG00000047457/ENSG00000080819/ENSG00000136628/ENSG00000148218/ENSG00000023330/ENSG00000158578/ENSG00000066926/ENSG00000165060/ENSG00000169919/ENSG00000004961/ENSG00000256269/ENSG00000100292/ENSG00000103415, ENSG00000277424/ENSG00000139428/ENSG00000135226/ENSG00000242515/ENSG00000242366/ENSG00000244122/ENSG0000016716…	42
hsa00900	Terpenoid backbone biosynthesis	0.04	0	0.99	0.324254	0.435948	-6.11	0.316193	0.423297	0.12	-0.48	3422/38/10269/4598/3157/3156/51449/23463/79947/39/3158/91734/23590/9453/116150/2224/10654/57107/4597/2339/9986	ZMPSTE24/PMVK/NUS1/FDPS/FNTA/ICMT/PDSS1/HMGCR/HMGCS1/HMGCS2/IDI1/ACAT1/ACAT2/MVD/MVK/PCYOX1/PDSS2/DHDDS/IDI2/GGPS1/RCE1	ENSG00000084073/ENSG00000163344/ENSG00000153989/ENSG00000160752/ENSG00000168522/ENSG00000116237/ENSG00000148459/ENSG00000113161/ENSG00000112972/ENSG00000134240/ENSG00000067064/ENSG00000075239/ENSG00000120437/ENSG00000167508/ENSG00000110921/ENSG00000116005/ENSG00000164494/ENSG00000117682/ENSG00000148377/ENSG00000152904/ENSG00000173653	21
hsa00910	Nitrogen metabolism	0.06	-0.05	1.93	0.0539887	0.104202	-4.76	0.0802902	0.141702	0.13	-0.35	1373/771/760/768/23632/765/759/2752/2746/761/762/766/11238/763/767/2747/377677	CA5B/CPS1/CA14/GLUD1/GLUD2/GLUL/CA13/CA1/CA2/CA3/CA4/CA5A/CA6/CA7/CA8/CA9/CA12	ENSG00000169239/ENSG00000021826/ENSG00000118298/ENSG00000148672/ENSG00000182890, ENSG00000288118/ENSG00000135821/ENSG00000185015/ENSG00000133742/ENSG00000104267/ENSG00000164879/ENSG00000167434/ENSG00000174990/ENSG00000131686/ENSG00000168748/ENSG00000178538/ENSG00000107159/ENSG00000074410	17
hsa00920	Sulfur metabolism	0.12	-0.01	2.91	0.00381958	0.0116817	-2.47	0.00435518	0.0133784	0.27	-0.43	54928/23474/4357/7263/58472/9061/6821/8991/10380/9060	BPNT1/ETHE1/MPST/BPNT2/SQOR/SUOX/TST/SELENBP1/PAPSS2/PAPSS1	ENSG00000162813/ENSG00000105755/ENSG00000128309/ENSG00000104331/ENSG00000137767/ENSG00000139531/ENSG00000128311/ENSG00000143416/ENSG00000198682/ENSG00000138801	10
hsa00970	Aminoacyl-tRNA biosynthesis	0.04	0	1.12	0.262853	0.370348	-5.97	0.276738	0.381463	0.15	-0.43	23395/6301/5188/3735/55699/16/7407/124454/123263/54938/2617/51091/833/23438/6897/5917/1615/10056/10352/55157/57505/55278/51520/4677/8565/79587/2058/57176/79731/51067/7453/80222/10667/57038/25973/4141/3035/5859/2193/118672/123283/3376/92935/283459	FARSB/WARS2/FARS2/PSTK/MTFMT/TARS3/EARS2/AARS1/DARS1/EPRS1/FARSA/LARS2/HARS2/PARS2/GARS1/GATC/HARS1/IARS1/KARS1/MARS1/NARS1/YARS2/SEPSECS/LARS1/GATB/SARS2/DARS2/QRSL1/IARS2/RARS2/VARS2, BX927194.1, CR759747.1, AL773541.1, AL662854.1, CR936875.1/AARS2/QARS1/RARS1/SARS1/TARS1/VARS1/WARS1/CARS2/NARS2/TARS2/CARS1/YARS1/MARS2	ENSG00000116120/ENSG00000116874/ENSG00000145982/ENSG00000179988/ENSG00000103707/ENSG00000185418/ENSG00000103356/ENSG00000090861/ENSG00000115866/ENSG00000136628/ENSG00000179115/ENSG00000011376/ENSG00000112855/ENSG00000162396/ENSG00000106105/ENSG00000257218/ENSG00000170445/ENSG00000196305/ENSG00000065427/ENSG00000166986/ENSG00000134440/ENSG00000139131/ENSG00000109618/ENSG00000133706/ENSG00000059691…	44
hsa00980	Metabolism of xenobiotics by cytochrome P450	0.1	0	4.85	1.76678e-06	1.92538e-05	4.65	8.45133e-06	7.60305e-05	0.32	-0.19	221/4257/8574/119391/2950/4258/2953/107987479/27294/6822/1577/218/7365/3290/1571/222/653689/2944/2949/2947/79799/54490/1545/1559/1543/1544/4259/2052/9446/7363/873/874/1576/22977/27306/54578/29785/374875/2948/2941/7364/130/10941/2940/221357/1645/124/131/125/7366/1555/1572/373156/1553/7367/128/1549/127/1564/246181/2946/10720/54579/54600/54658/54576/54575/54659/2938/2939/54577/54657/126/1548/574537/…	UGT2B11/CYP2D6/UGT2A1/GSTO2/ADH1A/ADH1B/ADH1C/ADH4/ADH5/ADH6/ADH7/CYP1A1/CYP1A2/CYP1B1/CYP2A6/CYP2A7/CYP2A13/CYP2B6/CYP2C9/CYP2D7/CYP2E1/CYP2F1/CYP3A4/CYP3A5/AKR1C1/EPHX1/ALDH3A1/ALDH3B1/GSTA5/ALDH3B2/AKR7A3/AKR7L/DHDH/HPGDS/GSTA1/GSTA2/GSTA3/GSTA4/GSTM1/GSTM2/GSTM3/GSTM4/GSTM5/GSTP1/GSTT1/GSTT2/CYP2S1/HSD11B1/GSTK1/HSD11B1L/MGST1/MGST2/MGST3/UGT2B28/UGT1A10/UGT1A8/UGT1A7/UGT1A6/UGT1A5/UGT1A9/UGT…	ENSG00000213759/ENSG00000100197, ENSG00000272532, ENSG00000275211, ENSG00000280905, ENSG00000282966, ENSG00000283284/ENSG00000173610/ENSG00000065621/ENSG00000187758/ENSG00000196616/ENSG00000248144/ENSG00000198099/ENSG00000197894/ENSG00000172955/ENSG00000196344/ENSG00000140465/ENSG00000140505/ENSG00000138061/ENSG00000255974/ENSG00000198077/ENSG00000197838/ENSG00000197408/ENSG00000138109/ENSG000002…	76
hsa00982	Drug metabolism - cytochrome P450	0.1	0.01	4.97	9.63304e-07	1.15515e-05	5.23	3.71072e-06	3.89408e-05	0.48	-0.17	221/2328/4257/2326/119391/4129/2329/2950/4258/2327/2953/107987479/1577/218/7365/1571/2330/222/653689/2944/2949/2947/79799/54490/1559/1558/316/1544/4259/9446/7363/1576/27306/1557/54578/2948/2941/7364/130/10941/2940/221357/124/4128/131/125/7366/1555/373156/7367/128/1549/127/1564/2946/10720/54579/54600/54658/54576/54575/54659/2938/2939/54577/54657/126/1548/574537/2952	UGT2B11/CYP2D6/UGT2A1/GSTO2/ADH1A/ADH1B/ADH1C/ADH4/ADH5/ADH6/ADH7/CYP1A2/CYP2A6/CYP2A7/CYP2B6/CYP2C19/CYP2C8/CYP2C9/CYP2D7/CYP2E1/CYP3A4/CYP3A5/ALDH3A1/ALDH3B1/GSTA5/ALDH3B2/FMO1/FMO2/FMO3/FMO4/FMO5/HPGDS/GSTA1/GSTA2/GSTA3/GSTA4/GSTM1/GSTM2/GSTM3/GSTM4/GSTM5/GSTP1/GSTT1/GSTT2/AOX1/GSTK1/MAOA/MAOB/MGST1/MGST2/MGST3/UGT2B28/UGT1A10/UGT1A8/UGT1A7/UGT1A6/UGT1A5/UGT1A9/UGT1A4/UGT1A1/UGT1A3/UGT2A2/GSTT…	ENSG00000213759/ENSG00000100197, ENSG00000272532, ENSG00000275211, ENSG00000280905, ENSG00000282966, ENSG00000283284/ENSG00000173610/ENSG00000065621/ENSG00000187758/ENSG00000196616/ENSG00000248144/ENSG00000198099/ENSG00000197894/ENSG00000172955/ENSG00000196344/ENSG00000140505/ENSG00000255974/ENSG00000198077/ENSG00000197408/ENSG00000165841/ENSG00000138115/ENSG00000138109/ENSG00000205702, ENSG00000…	70
hsa00983	Drug metabolism - other enzymes	0.05	0.01	2.65	0.00825995	0.0223259	-3.15	0.0137471	0.034644	0.19	-0.21	4353/151531/4257/654364/1890/50484/119391/2950/4258/2953/51733/4832/4833/3614/7365/7372/3704/1854/1571/83549/653689/2944/2949/2947/79799/54490/7172/29922/7371/4259/1807/9446/10/7363/7498/978/1576/51727/8833/3251/7084/54578/6240/7083/2948/2990/2941/7364/9/6241/10201/8824/10941/2940/3615/221357/7378/1806/7366/7367/1549/54963/1066/2946/10720/4830/54579/54600/54658/54576/54575/54659/4831/2938/2939/54…	NAT2/NME6/CES1/UGT2B11/UGT2A1/GSTO2/UPP2/CYP2A6/CYP2A7/CYP2E1/CYP3A4/DPYD/DPYS/DUT/TYMP/GSTA5/GSTA1/GSTA2/GSTA3/GSTA4/GSTM1/GSTM2/GSTM3/GSTM4/GSTM5/GSTP1/GSTT1/GSTT2/GUSB/NME7/HPRT1/IMPDH1/IMPDH2/ITPA/MGST1/MGST2/MGST3/MPO/NME1/NME2/NME3/NME4/RRM2B/CMPK1/UPB1/UGT2B28/UGT1A10/UGT1A8/UGT1A7/UGT1A6/UGT1A5/UGT1A9/UGT1A4/UGT1A1/UGT1A3/UCKL1/UGT2A2/RRM1/RRM2/GSTT2B/NME1-NME2/TK1/TK2/TPMT/UGT2B4/UGT2B7/…	ENSG00000156006/ENSG00000172113/ENSG00000198848, ENSG00000262243/ENSG00000213759/ENSG00000173610/ENSG00000065621/ENSG00000007001/ENSG00000255974/ENSG00000198077/ENSG00000130649/ENSG00000160868/ENSG00000188641/ENSG00000147647/ENSG00000128951/ENSG00000025708/ENSG00000182793/ENSG00000243955/ENSG00000244067/ENSG00000174156/ENSG00000170899/ENSG00000134184/ENSG00000213366/ENSG00000134202/ENSG0000016876…	80
hsa01040	Biosynthesis of unsaturated fatty acids	-0.01	-0.02	-0.45	0.649722	0.739826	-6.48	0.773001	0.834335	0	-0.37	60481/30/64834/51495/8310/11332/6319/9524/6342/6785/10965/83401/3295/9415/570/79966/51144/3992/51/79993/9200/79071/122970/641371/401494/54898/201562	ACOT2/ACOT7/ACOT4/HACD2/ACAA1/HSD17B4/FADS1/HACD4/ACOX1/HSD17B12/HACD3/ELOVL2/BAAT/ELOVL5/SCD/SCP2/ACOT1/ELOVL1/ELOVL4/ELOVL6/SCD5/ELOVL7/ACOX3/ELOVL3/HACD1/FADS2/TECR	ENSG00000119673/ENSG00000097021/ENSG00000177465/ENSG00000206527/ENSG00000060971/ENSG00000133835/ENSG00000149485/ENSG00000188921/ENSG00000161533/ENSG00000149084/ENSG00000074696/ENSG00000197977/ENSG00000136881, ENSG00000276559/ENSG00000012660/ENSG00000099194/ENSG00000116171/ENSG00000184227/ENSG00000066322/ENSG00000118402/ENSG00000170522/ENSG00000145284/ENSG00000164181/ENSG00000087008/ENSG0000011991…	27
hsa01200	Carbon metabolism	0.09	0	3.28	0.00114278	0.00424962	-1.38	0.00171042	0.00619074	0.3	-0.28	8277/4190/1373/9563/1431/4199/5214/5315/3421/6389/2023/38/4200/3030/8310/1738/2271/26227/50/54363/3420/5634/5230/2821/4967/2645/2027/230/2597/7167/2026/1962/5096/51179/6390/1743/4329/2805/39/847/48/35/84693/2806/1892/25796/8789/9104/55902/5160/29968/10993/8803/229/3417/113675/2098/2653/5211/5226/6391/5313/275/4594/4191/5723/5631/414328/2746/26007/226/1737/84076/10873/5213/22934/84532/80201/3098/8…	ME3/SDS/SDSL/ADH5/GLYCTK/CPS1/GOT1L1/CS/DLAT/DLD/DLST/AGXT/ECHS1/EHHADH/ENO1/ENO2/ENO3/ESD/FBP1/PRPS1L1/ALDOA/FH/ALDOB/RPIA/ALDOC/G6PD/PGLS/GAPDH/TKFC/PHGDH/HIBCH/GCK/GCSH/GLDC/GLUD1/GLUD2/AMT/GOT1/GOT2/GPI/PGP/GPT/PSAT1/HADHA/HK1/HK2/HK3/IDH1/IDH2/IDH3A/IDH3B/IDH3G/ACADS/ACAT1/ENO4/ACAT2/IDNK/MDH1/MDH2/ME1/ME2/ALDH6A1/PGAM4/MTHFR/MMUT/ACO1/OGDH/ACO2/PC/PCCA/PCCB/ACOX1/HAO2/PDHA1/PDHA2/PDHB/PFKL/…	ENSG00000151376/ENSG00000135094/ENSG00000139410/ENSG00000197894/ENSG00000168237/ENSG00000021826/ENSG00000169154/ENSG00000062485/ENSG00000150768/ENSG00000091140/ENSG00000119689/ENSG00000172482/ENSG00000127884/ENSG00000113790/ENSG00000074800/ENSG00000111674/ENSG00000108515/ENSG00000139684/ENSG00000165140/ENSG00000229937/ENSG00000149925/ENSG00000091483/ENSG00000136872/ENSG00000153574/ENSG00000109107…	118
hsa01210	2-Oxocarboxylic acid metabolism	0.08	-0.01	2.53	0.0116145	0.0295724	-3.45	0.0170353	0.0412191	0.15	-0.33	586/1431/3421/50/3420/587/51166/100526760/2805/48/2806/3417/162417/84706/3419/2875/137362/3418/95	ABHD14A-ACY1/GOT1L1/CS/NAGS/GOT1/GOT2/GPT/IDH1/IDH2/IDH3A/IDH3B/IDH3G/ACO1/ACO2/AADAT/BCAT1/BCAT2/GPT2/ACY1	ENSG00000114786/ENSG00000169154/ENSG00000062485/ENSG00000161653/ENSG00000120053/ENSG00000125166/ENSG00000167701/ENSG00000138413/ENSG00000182054/ENSG00000166411/ENSG00000101365/ENSG00000067829/ENSG00000122729/ENSG00000100412/ENSG00000109576/ENSG00000060982/ENSG00000105552/ENSG00000166123/ENSG00000243989	19
hsa01212	Fatty acid metabolism	0.04	0	1.68	0.0936181	0.162999	-5.2	0.0930373	0.159526	0.2	-0.36	60481/30/64834/2182/37/51495/38/3030/8310/6319/9524/27349/23205/1374/7923/1962/33/6342/51102/34/6785/83401/39/35/2181/1892/81616/5538/3295/9415/3032/3033/79966/84869/51144/3992/54995/2180/1376/51/79993/23305/9200/10449/9374/126129/2194/79071/197322/401494/36/51703/54898/1375/201562/109703458/31	ACAA2/HTD2/CPT1C/CPT1A/CPT1B/CPT2/ECHS1/EHHADH/ACSF3/HACD2/ACSL1/ACSL3/ACSL4/FASN/ACSBG1/ACSL6/MCAT/ACAA1/HADHA/HADHB/HADH/ACACA/HSD17B4/ACADL/ACADM/ACADS/ACADSB/ACADVL/ACAT1/ACAT2/FADS1/HACD4/ACOX1/MECR/HSD17B12/HACD3/ACSL5/ELOVL2/OXSM/PPT1/ELOVL5/SCD/SCP2/ELOVL1/ELOVL4/ELOVL6/HSD17B8/SCD5/ELOVL7/ACSBG2/ACOX3/ELOVL3/CBR4/HACD1/PPT2/FADS2/TECR	ENSG00000167315/ENSG00000255154/ENSG00000169169/ENSG00000110090/ENSG00000205560/ENSG00000157184/ENSG00000127884/ENSG00000113790/ENSG00000176715/ENSG00000206527/ENSG00000151726/ENSG00000123983/ENSG00000068366/ENSG00000169710/ENSG00000103740/ENSG00000164398/ENSG00000100294/ENSG00000060971/ENSG00000084754/ENSG00000138029/ENSG00000138796/ENSG00000275176, ENSG00000278540/ENSG00000133835/ENSG0000011536…	57
hsa01230	Biosynthesis of amino acids	0.05	-0.01	2.02	0.0440368	0.0879345	-4.59	0.053717	0.102384	0.2	-0.29	8277/1373/5009/27430/5832/586/1431/5214/5315/3421/440/2023/384/26227/50/3420/5634/5230/65263/587/2027/230/2597/7167/2026/100526760/1491/4548/383/2805/48/2806/435/445/29968/10993/2752/229/3417/113675/5211/5313/29920/5723/5631/226/84076/4143/5213/22934/875/162417/7086/5224/84706/3419/2875/4144/137362/5232/5223/5053/5091/6470/6888/3418/6472/5831/387712/6120/441531/221823/729020/95/102724560	ABHD14A-ACY1/CBSL/SDS/SDSL/CPS1/GOT1L1/CS/CTH/NAGS/ENO1/ENO2/ENO3/PRPS1L1/ALDOA/ALDOB/RPIA/ALDOC/GAPDH/PHGDH/MAT2B/GLUL/GOT1/GOT2/GPT/PYCR2/PSAT1/IDH1/IDH2/IDH3A/IDH3B/IDH3G/ARG1/ARG2/ENO4/MAT1A/MAT2A/ASL/ASNS/PGAM4/ASS1/MTR/ACO1/ACO2/OTC/PAH/PC/PFKL/PFKM/PFKP/PGAM1/PGAM2/PGK1/PGK2/PKLR/PKM/PRPS1/PRPS2/PSPH/PYCR1/ALDH18A1/BCAT1/BCAT2/RPE/SHMT1/SHMT2/PYCR3/TALDO1/TKT/TPI1/RPEL1/TKTL1/TKTL2/GPT2/CB…	ENSG00000114786/ENSG00000274276/ENSG00000135094/ENSG00000139410/ENSG00000021826/ENSG00000169154/ENSG00000062485/ENSG00000116761/ENSG00000161653/ENSG00000074800/ENSG00000111674/ENSG00000108515/ENSG00000229937/ENSG00000149925/ENSG00000136872/ENSG00000153574/ENSG00000109107/ENSG00000111640/ENSG00000092621/ENSG00000038274/ENSG00000135821/ENSG00000120053/ENSG00000125166/ENSG00000167701/ENSG00000143811…	75
hsa01240	Biosynthesis of cofactors	0.07	-0.01	3.4	0.000743297	0.00299175	-0.98	0.00159387	0.00585449	0.28	-0.21	2729/204/1352/65220/654364/1355/211/2730/8630/159/27430/56474/586/10797/2235/5315/80347/51109/224/1371/790/102157402/1738/5372/4522/2937/1723/4832/4833/124454/23475/587/203/55163/7365/7358/84274/217/7372/2677/8942/6697/8564/10327/51004/79646/25902/11019/4337/80025/7389/79717/9104/3620/2643/51805/129607/55312/29968/79799/54490/53630/2058/2356/219/8836/60490/326625/145226/122481/5373/29922/5498/531…	NME6/AK6/COQ7/GPHN/AKR1A1/UGT2B11/MTHFD2/UGT2A1/LIAS/RDH13/AK7/ADSS1/EARS2/AFMID/CMPK2/NADK2/COX10/COX15/CPOX/RDH12/CTPS1/VKORC1L1/ADSL/AK8/ADSS2/IDO2/DHFR/DHODH/NQO1/DLD/SDR16C5/DHFR2/AK1/AK2/AK4/EPRS1/ALAD/ALAS1/ALAS2/ALDH2/ALDH1B1/AK9/FECH/ALDH3A2/NMNAT2/QPRT/HAAO/FPGS/ALPI/ALPL/ALPP/ALPG/MTHFD1L/AK5/GCH1/GGCX/TPK1/COQ2/GCLC/GCLM/MAT2B/GSS/GUSB/NME7/GMPPB/GMPPA/PSAT1/HMBS/HPD/MMAB/NMNAT3/IDO1/…	ENSG00000172113/ENSG00000085231, ENSG00000279247/ENSG00000167186/ENSG00000171723/ENSG00000117448/ENSG00000213759/ENSG00000065911/ENSG00000173610/ENSG00000121897/ENSG00000160439, ENSG00000273944, ENSG00000274418, ENSG00000274504, ENSG00000275474, ENSG00000276341, ENSG00000276684, ENSG00000276826, ENSG00000278149, ENSG00000278284/ENSG00000140057/ENSG00000185100/ENSG00000103356/ENSG00000183077/ENSG0…	155
hsa01521	EGFR tyrosine kinase inhibitor resistance	-0.09	0	-3.63	0.000319813	0.00149044	-0.21	0.00094262	0.00377406	0.23	-0.23	572/3479/3082/5291/2065/2263/2261/369/2932/581/3717/5594/5155/6655/5595/208/5296/4233/6198/2549/7422/5159/6654/10000/8503/2309/5290/5335/5582/5605/3791/25759/5894/3845/5156/9470/3569/6194/2247/1950/3480/2064/207/56034/5295/1956/53358/1977/10018/5578/3084/673/9542/6464/3570/3716/7039/5579/558/6774/5604/80310/598/5293/596/5728/3265/6199/253314/2885/2621/399694/1978/4763/6714/5154/5336/2475/4893	AKT3/BCL2L11/EGF/EGFR/EIF4E/EIF4EBP1/ERBB2/ERBB3/AKT1/AKT2/FGF2/FGFR3/FGFR2/FOXO3/MTOR/EIF4E1B/GAB1/SHC2/GAS6/GRB2/GSK3B/HGF/NRG1/HRAS/IGF1/IGF1R/IL6/IL6R/ARAF/JAK1/JAK2/KDR/KRAS/SHC4/MET/NF1/NRAS/PDGFA/PDGFB/PDGFRA/PDGFRB/PIK3CA/PIK3CB/PIK3CD/PIK3R1/PIK3R2/PLCG1/SHC3/PLCG2/PRKCA/PRKCB/AXL/PRKCG/MAPK1/MAPK3/PDGFC/MAP2K1/MAP2K2/BAD/PTEN/BAX/RAF1/BCL2/BCL2L1/RPS6/RPS6KB1/RPS6KB2/SHC1/SOS1/SOS2/SRC/…	ENSG00000117020, ENSG00000275199/ENSG00000153094/ENSG00000138798/ENSG00000146648/ENSG00000151247/ENSG00000187840/ENSG00000141736/ENSG00000065361/ENSG00000142208/ENSG00000105221/ENSG00000138685/ENSG00000068078/ENSG00000066468/ENSG00000118689/ENSG00000198793/ENSG00000175766/ENSG00000109458/ENSG00000129946/ENSG00000183087/ENSG00000177885/ENSG00000082701/ENSG00000019991/ENSG00000157168/ENSG0000017477…	79
hsa01522	Endocrine resistance	-0.08	0.01	-3.71	0.000234616	0.0011402	0.08	0.000404793	0.00188413	0.35	-0.21	572/1870/3479/5601/5291/5566/8647/4854/369/108/581/4313/2778/10683/2099/5594/107987479/638/6655/4318/182/1869/5595/208/5296/5599/6198/5602/595/1027/1432/1871/1839/6654/10000/8503/113/5290/1031/8202/1026/5469/5605/54567/196883/25759/5894/3845/4853/1019/4193/109/5925/2100/3480/9611/7157/2064/207/10498/5567/5295/1956/1029/53358/4851/114/5603/673/6464/115/107/2852/5568/5604/5747/2353/5293/596/111/112…	AKT3/CDK4/CDKN1A/CDKN1B/CDKN2A/CDKN2C/CARM1/DLL3/ADCY1/CYP2D6/ADCY2/ADCY3/ADCY5/ADCY6/ADCY7/ADCY8/ADCY9/MAPK14/CYP2D7/JAG1/HBEGF/E2F1/E2F2/E2F3/EGFR/ADCY4/ERBB2/AKT1/AKT2/ESR1/ESR2/FOS/MTOR/SHC2/GNAS/DLL1/GPER1/GRB2/HRAS/IGF1/IGF1R/ARAF/JAG2/JUN/KRAS/SHC4/MDM2/MMP2/MMP9/NOTCH1/NOTCH2/NOTCH3/NOTCH4/NRAS/PIK3CA/PIK3CB/PIK3CD/PIK3R1/PIK3R2/SHC3/DLL4/MED1/PRKACA/PRKACB/PRKACG/MAPK1/MAPK3/MAPK8/MAPK11…	ENSG00000117020, ENSG00000275199/ENSG00000135446/ENSG00000124762/ENSG00000111276/ENSG00000147889/ENSG00000123080/ENSG00000142453/ENSG00000090932/ENSG00000164742/ENSG00000100197, ENSG00000272532, ENSG00000275211, ENSG00000280905, ENSG00000282966, ENSG00000283284/ENSG00000078295/ENSG00000138031/ENSG00000173175/ENSG00000174233/ENSG00000121281/ENSG00000155897/ENSG00000162104/ENSG00000112062/ENSG00000…	96
hsa01523	Antifolate resistance	0.03	-0.02	1.34	0.182565	0.278624	-5.71	0.18331	0.276141	0.11	-0.25	1244/113235/4363/3551/239/8714/4790/2348/2352/10057/9429/10257/3553/3569/2356/8836/471/2618/2350/5970/6573/7298/6470/4524/200895/6472/390243/7124/1147/1719/8517	ABCC5/ABCC4/SLC46A1/CHUK/ABCC2/DHFR/DHFR2/FOLR1/FOLR2/FOLR3/FPGS/ALOX12/GART/IKBKB/IL1B/IL6/IZUMO1R/ABCC1/MTHFR/ATIC/NFKB1/RELA/SHMT1/SHMT2/SLC19A1/TNF/TYMS/IKBKG/ABCC3/GGH/ABCG2	ENSG00000114770/ENSG00000125257/ENSG00000076351/ENSG00000213341/ENSG00000023839/ENSG00000228716/ENSG00000178700/ENSG00000110195/ENSG00000165457/ENSG00000110203/ENSG00000136877/ENSG00000108839/ENSG00000159131, ENSG00000262473/ENSG00000104365/ENSG00000125538/ENSG00000136244/ENSG00000183560/ENSG00000103222, ENSG00000278183/ENSG00000177000/ENSG00000138363/ENSG00000109320/ENSG00000173039/ENSG000001769…	31
hsa01524	Platinum drug resistance	0.02	0.01	1.26	0.208944	0.310011	-5.81	0.178721	0.270448	0.04	-0.19	572/4257/5980/672/2067/637/330/1244/355/578/5291/841/119391/4292/7155/2950/4258/581/332/4436/2953/5594/331/5595/208/27113/5296/329/4437/2956/10000/8503/356/317/5290/540/1026/7153/842/653689/2944/2949/2947/4193/1317/7507/5170/7157/5366/2064/207/4259/5295/1029/9446/472/836/538/8772/2948/5429/2941/598/5293/596/54205/2940/221357/4217/2946/2938/2939/2952	AKT3/CDKN1A/CDKN2A/GSTO2/ABCC2/SLC31A1/ERBB2/ERCC1/AKT1/AKT2/GSTA5/BBC3/GSTA1/GSTA2/GSTA3/GSTA4/GSTM1/GSTM2/GSTM3/GSTM4/GSTM5/GSTP1/GSTT1/GSTT2/MSH6/APAF1/BIRC2/BIRC3/XIAP/BIRC5/FAS/FASLG/MDM2/MAP3K5/MGST1/MGST2/MGST3/MLH1/MSH2/MSH3/ATM/PDPK1/PIK3CA/PIK3CB/PIK3CD/PIK3R1/PIK3R2/PMAIP1/ATP7A/ATP7B/CYCS/POLH/MAPK1/MAPK3/BAD/BAK1/BAX/BCL2/BCL2L1/REV3L/BID/GSTT2B/BRCA1/TOP2A/TOP2B/TP53/XPA/CASP3/CASP8…	ENSG00000117020, ENSG00000275199/ENSG00000124762/ENSG00000147889/ENSG00000065621/ENSG00000023839/ENSG00000136868/ENSG00000141736/ENSG00000012061/ENSG00000142208/ENSG00000105221/ENSG00000182793/ENSG00000105327/ENSG00000243955/ENSG00000244067/ENSG00000174156/ENSG00000170899/ENSG00000134184/ENSG00000213366/ENSG00000134202/ENSG00000168765/ENSG00000134201/ENSG00000084207/ENSG00000277656/ENSG0000009998…	73
hsa02010	ABC transporters	0.08	-0.06	3.36	0.000852407	0.0033537	-1.11	0.00241973	0.00822269	0.29	-0.24	1080/340273/5244/6833/1244/10347/10060/8647/5243/368/215/4363/20/8714/10057/10058/5825/9429/5826/85320/89845/10257/22/23456/64240/94160/10351/64241/26154/23457/10350/23460/10349/23461/9619/1672/19/21/6890/64137/225/154664/11194/24/6891	ABCC5/ABCB6/ABCC9/ABCC4/ABCA7/ABCA10/ABCA9/ABCA8/CFTR/ABCB8/ABCC2/ABCA13/DEFB1/ABCA1/ABCA2/ABCA3/ABCD1/ABCB7/ABCD2/ABCB10/ABCB9/ABCA6/ABCA5/ABCA4/ABCA12/ABCB5/ABCC6/ABCC1/ABCB1/ABCB4/ABCD3/ABCD4/ABCG4/ABCG5/ABCG8/ABCC8/TAP1/TAP2/ABCC11/ABCB11/ABCC3/ABCC10/ABCC12/ABCG2/ABCG1	ENSG00000114770/ENSG00000115657/ENSG00000069431/ENSG00000125257/ENSG00000064687/ENSG00000154263/ENSG00000154258/ENSG00000141338/ENSG00000001626/ENSG00000197150/ENSG00000023839/ENSG00000179869/ENSG00000164825, ENSG00000284881/ENSG00000165029/ENSG00000107331/ENSG00000167972/ENSG00000101986/ENSG00000131269/ENSG00000173208/ENSG00000135776/ENSG00000150967/ENSG00000154262/ENSG00000154265/ENSG0000019869…	45
hsa03008	Ribosome biogenesis in eukaryotes	0.04	0	1.21	0.22569	0.32867	-5.86	0.181464	0.273892	0.16	-0.36	81691/51096/55341/51602/55781/10885/1459/6949/25996/57455/7514/102157402/22803/4809/1457/10528/55916/10940/10775/2091/55131/23560/55813/54433/23195/29102/54464/84128/55127/51077/10171/10199/83732/10799/51119/10436/55998/54552/1736/5901/29107/29889/134430/55226/92856/79631/84916/28987/4931/166378/55651/56000/10556/10557/10813/10482/23160/26354/84135/138716/65083/9790/51367/51068/10248/55272/54913/…	RNA5-8SN5/RNA5S1/RNA5S2/RNA5S3/RNA5S4/RNA5S5/RNA5S6/RNA5S7/RNA5S8/RNA5S9/RNA5S10/RNA5S11/RNA5S12/RNA5S13/RNA5S14/RNA5S15/RNA5S16/RNA5S17/RCL1/MPHOSPH10/AK6/POP7/EMG1/NXF1/NOP56/RPP30/RPP38/TBL3/RNA5-8SN1/POP4/RPP40/UTP14A/WDR3/POP1/SNORD3E/RNA5-8SN2/RNA5-8SN3/WDR36/RPP25L/CSNK2A1/CSNK2A2/CSNK2B/SPATA5/DKC1/FBL/XRN2/WDR43/MDN1/GTPBP4/REXO2/GNL3/SNORD3B-1/RRP7A/CSNK2A3/NOB1/DROSHA/NXT1/GNL2/FBLL1/E…	ENSG00000274917/ENSG00000199352/ENSG00000201588/ENSG00000199337/ENSG00000200381/ENSG00000199396/ENSG00000200624/ENSG00000202521/ENSG00000200343/ENSG00000201321/ENSG00000199910/ENSG00000199334/ENSG00000199270/ENSG00000202526/ENSG00000201355/ENSG00000201925/ENSG00000202257/ENSG00000200370/ENSG00000120158/ENSG00000124383/ENSG00000085231, ENSG00000279247/ENSG00000172336/ENSG00000126749/ENSG0000016223…	105
hsa03010	Ribosome	0.17	0.02	3.06	0.00234455	0.00770979	-2.03	0.00201137	0.00707076	0.29	-0.77	6224/51121/55173/6141/6160/29093/6193/10573/6128/6175/55168/6222/6122/6217/51073/6223/6142/64983/6158/6143/51264/6164/6207/29074/6206/51069/6152/11222/6209/9801/6146/64960/6230/63931/6144/51116/6125/6204/51081/9349/6183/6192/25873/64981/6155/51318/6210/64965/11224/6194/29088/6176/51187/6229/6123/6187/6205/23521/6135/6202/79590/65005/6233/64969/6161/6189/6167/6134/6129/6130/6188/2197/6156/63875/12…	RNA5-8SN5/RNA5S1/RNA5S2/RNA5S3/RNA5S4/RNA5S5/RNA5S6/RNA5S7/RNA5S8/RNA5S9/RNA5S10/RNA5S11/RNA5S12/RNA5S13/RNA5S14/RNA5S15/RNA5S16/RNA5S17/RPL17-C18orf32/RPL36A-HNRNPH2/RPS10-NUDT3/MRPL28/RNA5-8SN1/RNA5-8SN2/RNA5-8SN3/MRPL3/RPL35/MRPL10/RPS4Y2/RPL10L/RPL22L1/FAU/MRPL21/RPL13A/RPL36/MRPL13/MRPL18/MRPL15/MRPL22/RPSA/RPL10A/MRPS16/MRPS18C/RPS27L/MRPL2/MRPL4/MRPS7/MRPS2/RPL26L1/RSL24D1/MRPL30/MRPL27/MR…	ENSG00000274917/ENSG00000199352/ENSG00000201588/ENSG00000199337/ENSG00000200381/ENSG00000199396/ENSG00000200624/ENSG00000202521/ENSG00000200343/ENSG00000201321/ENSG00000199910/ENSG00000199334/ENSG00000199270/ENSG00000202526/ENSG00000201355/ENSG00000201925/ENSG00000202257/ENSG00000200370/ENSG00000215472/ENSG00000257529/ENSG00000270800/ENSG00000086504/ENSG00000278189/ENSG00000278233/ENSG00000275215…	154
hsa03013	RNA transport	0	0.01	-0.04	0.970032	0.980434	-6.59	0.893661	0.926463	0.05	-0.28	5976/60528/10460/11171/23279/54960/7175/84321/26999/55706/1975/11218/55746/26986/8891/51095/1207/8672/79023/9984/25929/7514/8668/81929/2521/8761/8487/10762/8086/23511/8563/8664/5905/10419/1983/22985/5411/80336/8480/1917/55916/2332/9688/7329/8669/10940/3646/10775/8662/8661/22794/3837/4927/1982/4928/55110/1967/57122/9631/8087/22916/10289/1981/8890/7341/2733/8892/348995/23435/57510/10799/9972/65109/…	POM121C/SNUPN/ALYREF/RNVU1-4/RNU6-9/RNVU1-1/EIF1/POP7/SRRM1/SAP18/EIF1B/PRMT5/TACC3/NXF1/RPP30/RPP38/PAIP1/NUP50/POP4/RPP40/RNPS1/POP1/SNORD3E/NUP42/RPP14/STRAP/DDX20/XPOT/DDX19B/CLNS1A/NUP35/PABPC4L/RPP25L/PABPC5/EEF1A1/EEF1A2/EIF1AX/EIF2S1/EIF2B1/EIF2S3/EIF4A1/EIF4A2/EIF4B/EIF4E/EIF4EBP1/EIF4EBP2/EIF4G1/EIF4G2/EIF5/CASC3/NCBP2/ACIN1/NUP205/CYFIP1/NUP210/NUP160/FMR1/TARDBP/NUP188/NUP62/FUS/EIF4E…	ENSG00000272391/ENSG00000169371/ENSG00000183684/ENSG00000277610/ENSG00000207507/ENSG00000207340/ENSG00000173812/ENSG00000172336/ENSG00000133226/ENSG00000150459/ENSG00000114784/ENSG00000100462/ENSG00000013810/ENSG00000162231/ENSG00000148688/ENSG00000152464/ENSG00000172239/ENSG00000093000/ENSG00000105171/ENSG00000124787/ENSG00000205937/ENSG00000104356/ENSG00000280704/ENSG00000136243/ENSG00000163684…	184
hsa03015	mRNA surveillance pathway	0.01	0.01	0.51	0.6114	0.70774	-6.46	0.787398	0.846052	0.03	-0.26	5976/5525/5526/23293/26986/26528/29894/5523/5522/5527/2521/10914/8761/55012/22985/8106/5411/80336/1477/8731/1478/55916/2935/5516/5518/22794/55110/11052/8732/10767/5528/5515/22916/64895/9887/51692/2733/2107/23435/65109/8189/55998/29107/10250/4440/55339/4686/5519/9775/81608/56000/79869/10284/26019/5042/53918/124540/5529/5521/23049/11269/29101/10898/10482/4116/80335/51585/53981/11051/28227/55308/651…	BCL2L2-PABPN1/ALYREF/SRRM1/SAP18/NXF1/HBS1L/CPSF4/PAPOLA/RNPS1/CLP1/NUDT21/CPSF6/DDX19B/MSI2/PABPC4L/PABPC5/CSTF1/CSTF2/CSTF3/ETF1/CASC3/NCBP2/ACIN1/SMG1/CSTF2T/SMG6/SMG5/TARDBP/GSPT2/FUS/UPF2/DAZAP1/PABPC1/GLE1/PPP2R3B/SSU72/NXT1/GSPT1/CPSF1/PABPC1L2A/PABPN1L/NCBP2L/MAGOH/MSI1/NCBP1/PABPC3/PCF11/CPSF3/PELO/CPSF2/PNN/PPP1CA/PPP1CB/PPP1CC/PPP2R3C/MAGOHB/PPP2CA/PPP2CB/PPP2R1A/PPP2R1B/PPP2R2A/PPP2R2…	ENSG00000258643/ENSG00000183684/ENSG00000133226/ENSG00000150459/ENSG00000162231/ENSG00000112339/ENSG00000160917/ENSG00000090060/ENSG00000205937/ENSG00000172409/ENSG00000167005/ENSG00000111605/ENSG00000157349/ENSG00000153944/ENSG00000254535/ENSG00000174740/ENSG00000101138/ENSG00000101811/ENSG00000176102/ENSG00000120705/ENSG00000108349/ENSG00000114503/ENSG00000100813/ENSG00000157106/ENSG00000177613…	98
hsa03018	RNA degradation	0.03	0.01	1.36	0.175578	0.270047	-5.68	0.179632	0.271586	0.11	-0.29	23644/23517/5214/26986/2023/23016/56915/4850/22894/4849/22803/8761/80336/23658/51010/2027/28960/1656/4848/2026/11044/3313/57472/54464/11340/64282/5393/23019/51691/51690/25804/23404/694/9924/10200/54766/87178/246175/80349/5073/10140/5211/3329/9125/154197/84186/196513/5042/255967/5213/10950/9337/7832/11157/219988/115752/27258/51013/5394/167227/57819/140886/170506/27257/54512/80153/25904/10766/64597…	TOB1/MPHOSPH6/C1D/TOB2/BTG3/TENT4A/LSM6/EXOSC8/DIS3L/EXOSC6/NUDT16/PABPC4L/PABPC5/PNLDC1/DDX6/DCP2/DHX36/DCP1B/ENO1/ENO2/ENO3/PATL1/XRN2/DIS3/EXOSC7/CNOT1/EXOSC2/MTREX/EDC4/LSM5/CNOT6L/PAN3/LSM4/CNOT10/PABPC1/LSM1/LSM3/DCPS/CNOT7/HSPA9/HSPD1/PABPC1L2A/ENO4/CNOT2/CNOT3/CNOT4/PABPC3/PARN/EXOSC3/EXOSC1/LSM7/LSM8/PFKL/PFKM/PFKP/EXOSC9/EXOSC10/XRN1/EXOSC4/BTG4/DCP1A/EXOSC5/CNOT6/LSM2/TENT4B/PABPC1L2B/…	ENSG00000141232/ENSG00000135698/ENSG00000197223/ENSG00000183864/ENSG00000154640, ENSG00000281484/ENSG00000112941/ENSG00000164167/ENSG00000120699/ENSG00000166938/ENSG00000223496/ENSG00000198585/ENSG00000254535/ENSG00000174740/ENSG00000146453/ENSG00000110367/ENSG00000172795/ENSG00000174953, ENSG00000281763/ENSG00000151065, ENSG00000284850/ENSG00000074800/ENSG00000111674/ENSG00000108515/ENSG00000166…	79
hsa03020	RNA polymerase	-0.01	-0.02	-0.26	0.792374	0.85428	-6.55	0.705055	0.783088	0.06	-0.42	5439/55703/5431/55718/30834/25885/5434/5435/171568/5432/5438/221830/10622/84265/84172/10621/64425/5433/5440/11128/51728/5437/5436/548644/661/9533/5441/5430/10623/51082/246721	POLR3F/POLR3G/POLR3C/POLR3A/POLR3H/POLR1F/POLR2J2, AC105052.3/POLR1A/POLR1H/POLR1D/POLR3K/POLR2A/POLR2B/POLR2C/POLR2D/POLR2E/POLR2F/POLR2G/POLR2H/POLR2I/POLR2J/POLR2K/POLR2L/POLR2J3/POLR3B/POLR3E/POLR1E/POLR3D/POLR1B/POLR3GL/POLR1C	ENSG00000132664/ENSG00000113356/ENSG00000186141/ENSG00000148606/ENSG00000100413/ENSG00000105849/ENSG00000228049, ENSG00000267645/ENSG00000068654/ENSG00000066379, ENSG00000206502, ENSG00000224859, ENSG00000233795, ENSG00000235176, ENSG00000235443, ENSG00000236808, ENSG00000236949/ENSG00000186184/ENSG00000161980/ENSG00000181222, ENSG00000284832/ENSG00000047315/ENSG00000102978/ENSG00000144231/ENSG00…	31
hsa03022	Basal transcription factors	-0.05	-0.01	-1.83	0.0681932	0.126001	-4.95	0.0782046	0.138856	0.11	-0.29	9569/4331/9519/6873/6882/54457/2068/6878/2965/2967/6908/6883/138474/2962/6874/1022/902/27097/129685/2959/2958/6875/728340/6872/6877/2960/10629/2071/2957/83860/6881/6879/387332/51616/2963/2961/6884/2968/11036/2969/8148/404672/6880/730394	CDK7/TAF6L/GTF2A1L/TAF8/TAF1L/ERCC2/ERCC3/TAF5L/GTF2A1/GTF2A2/GTF2B/GTF2E1/GTF2E2/GTF2F1/GTF2F2/GTF2H1/GTF2H3/GTF2H4/GTF2I/TBPL2/GTF2H5/MNAT1/TAF9B/TAF7L/TAF1/TAF2/TAF4/TAF4B/TAF5/TAF6/TAF7/TAF9/TAF10/TAF11/TAF12/TAF13/TBP/GTF2H2, GTF2H2C/GTF2H2C_2/TAF15/TAF3/CCNH/TBPL1/GTF2IRD1	ENSG00000134058, ENSG00000277273/ENSG00000162227/ENSG00000242441/ENSG00000137413/ENSG00000122728/ENSG00000104884/ENSG00000163161/ENSG00000135801/ENSG00000165417/ENSG00000140307/ENSG00000137947/ENSG00000153767/ENSG00000197265/ENSG00000125651/ENSG00000188342/ENSG00000110768, ENSG00000288114/ENSG00000111358/ENSG00000213780, ENSG00000221974, ENSG00000226384, ENSG00000233149, ENSG00000234370, ENSG0000…	44
hsa03030	DNA replication	-0.14	0	-3.02	0.00271945	0.00875554	-2.16	0.00361061	0.011448	0.29	-0.54	23649/5981/5982/5424/4171/4175/10714/4174/5427/5422/4173/10535/3978/6742/6119/5425/5985/4172/56655/6118/6117/5111/5983/79621/1763/5558/54107/5984/4176/2237/246243/84153/57804/5426/5557/29935	RNASEH2A/POLD3/DNA2/FEN1/POLA2, AP000944.5/RNASEH1/RPA4/LIG1/MCM2/MCM3/MCM4/MCM5/MCM6/MCM7/PCNA/POLE3/POLA1/POLD1/POLD2/POLE/POLE2/PRIM1/PRIM2/POLE4/POLD4/RFC1/RFC2/RFC3/RFC4/RFC5/RPA1/RPA2/RPA3/SSBP1/RNASEH2B/RNASEH2C	ENSG00000104889/ENSG00000077514/ENSG00000138346/ENSG00000168496/ENSG00000014138, ENSG00000285816/ENSG00000171865/ENSG00000204086/ENSG00000105486/ENSG00000073111/ENSG00000112118/ENSG00000104738/ENSG00000100297/ENSG00000076003/ENSG00000166508/ENSG00000132646/ENSG00000148229/ENSG00000101868/ENSG00000062822/ENSG00000106628/ENSG00000177084/ENSG00000100479/ENSG00000198056/ENSG00000146143/ENSG0000011535…	36
hsa03040	Spliceosome	-0.03	0.01	-0.88	0.377639	0.491397	-6.2	0.329041	0.435925	0.08	-0.39	9716/84321/9410/11338/1659/56949/6626/9984/10450/51729/10523/55696/10992/2521/3183/988/4670/10291/6634/4809/84844/22938/6430/22985/24148/51340/10084/6625/8175/26121/8896/23658/1655/9343/1665/3312/27339/25766/55110/8683/6428/10915/22916/51639/23451/6432/6429/10286/9129/25949/58517/10285/6431/11017/6631/57187/6633/6628/6629/3306/51691/51690/25804/6627/56259/55119/84991/84950/3178/6426/6434/9128/468…	ISY1-RAB43/PQBP1/ALYREF/RNVU1-4/RNU6-9/RNVU1-1/SF3B4/U2AF1L5/SMNDC1/BCAS2/SF3A1/PPIE/PPIH/CHERP/SLU7/PRPF8/USP39/SRSF10/TXNL4A/TCERG1/SRSF8/SF3A3/SF3B2/SNRNP27/LSM6/DDX42/U2AF2/RBMXL3/HNRNPA1L2/CCDC12/ZMAT2/DDX5/DHX8/DHX15/U2AF1L4/HNRNPA3/PUF60/NCBP2/SNW1/ACIN1/SNRNP200/U2SURP/SF3B3/SF3B1/LSM5/PRPF6/FUS/PRPF40B/LSM4/SYF2/PRPF31/RNU6-1/RNU5A-1/RNU4-2/RNU4-1/RNVU1-18/RNVU1-7/RNU1-3/RNU1-2/RNU1-1/LS…	ENSG00000261796/ENSG00000102103/ENSG00000183684/ENSG00000277610/ENSG00000207507/ENSG00000207340/ENSG00000143368/ENSG00000275895/ENSG00000119953/ENSG00000116752/ENSG00000099995/ENSG00000084072/ENSG00000171960/ENSG00000085872/ENSG00000164609/ENSG00000174231, ENSG00000274442/ENSG00000168883/ENSG00000188529/ENSG00000141759/ENSG00000113649/ENSG00000263465/ENSG00000183431/ENSG00000087365/ENSG0000012438…	150
hsa03050	Proteasome	-0.05	0	-1.09	0.278274	0.387112	-6.01	0.302797	0.409458	0.19	-0.7	5689/5704/5685/23198/5705/5720/5714/5706/5684/5700/5693/5687/5721/5688/5713/5683/5709/5717/5715/3458/10213/9491/5690/7979/5682/11047/10197/51371/5695/5694/5686/143471/5710/5692/5701/9861/5702/5707/5708/5719/5718/5696/5699/122706/5698/5691	PSME3/PSMD14/ADRM1/PSMB11/PSMA8/PSME4/IFNG/POMP/PSMA1/PSMA2/PSMA3/PSMA4/PSMA5/PSMA6/PSMA7/PSMB1/PSMB2/PSMB3/PSMB4/PSMB5/PSMB6/PSMB7/PSMB8/PSMB9/PSMB10/PSMC1/PSMC2/PSMC3/PSMC4/PSMC5/PSMC6/PSMD1/PSMD2/PSMD3/PSMD4/PSMD7/PSMD8/PSMD9/PSMD11/PSMD12/PSMD13/PSME1/PSME2/SEM1/PSMF1/PSMD6	ENSG00000131467/ENSG00000115233/ENSG00000130706/ENSG00000222028/ENSG00000154611/ENSG00000068878/ENSG00000111537/ENSG00000132963/ENSG00000129084/ENSG00000106588/ENSG00000100567/ENSG00000041357/ENSG00000143106/ENSG00000100902/ENSG00000101182/ENSG00000008018, ENSG00000281184/ENSG00000126067/ENSG00000275903, ENSG00000277791/ENSG00000159377/ENSG00000100804/ENSG00000142507/ENSG00000136930/ENSG000002042…	46
hsa03060	Protein export	0.04	0	0.95	0.343008	0.455427	-6.14	0.33465	0.441945	0.08	-0.52	7095/11231/3309/29927/55176/6729/10952/28972/9789/60559/23480/6727/23478/6726/58477/196294/6728/5018/90701/6730/6731/6734/83943	SEC61B/SEC63/IMMP1L/SEC11A/SEC61G/SPCS1/SEC61A1/HSPA5/OXA1L/SEC61A2/SRPRB/SPCS3/SRP9/SRP14/SRP19/SRP54/SRP68/SRP72/SRPRA/SEC62/IMMP2L/SEC11C/SPCS2	ENSG00000106803/ENSG00000025796/ENSG00000148950/ENSG00000140612/ENSG00000132432/ENSG00000114902/ENSG00000058262/ENSG00000044574/ENSG00000155463/ENSG00000065665/ENSG00000144867/ENSG00000129128/ENSG00000143742/ENSG00000140319/ENSG00000153037/ENSG00000100883/ENSG00000167881/ENSG00000174780/ENSG00000182934/ENSG00000008952/ENSG00000184903/ENSG00000166562/ENSG00000118363	23
hsa03320	PPAR signaling pathway	-0.02	0	-0.75	0.453754	0.564018	-6.31	0.628693	0.719389	0.07	-0.2	10062/30/4199/2182/10998/8310/10580/6319/5106/5360/23205/7350/1374/116519/345/5467/3157/28965/1962/33/6342/34/335/2170/2181/5105/376497/81616/5468/3158/9415/948/1593/11001/5170/6258/79966/2169/123/7316/10873/2180/1622/1376/336/51/2168/23305/2173/2171/112267859/3611/5346/10999/729359/51129/1581/8309/126129/2172/2167/4973/4023/1582/9370/6256/5465/2712/4312/51703/2710/6257/1375/440503/100509620	AL845331.1/NR1H3/SORBS1/ME3/SLC27A5/SLC27A4/SLC27A2/AQP7, AQP7P3/APOA5/PLIN2/CPT1C/CPT1A/CPT1B/CPT2/CYP7A1/CYP8B1/CYP27A1/DBI/EHHADH/FABP4/FABP1/FABP2/FABP3/FABP5/FABP6/FABP7/ACSL1/ACSL3/ACSL4/ACSBG1/ACSL6/GK/GK2/SLC27A6/ACAA1/HMGCS1/HMGCS2/ACADL/APOA1/APOA2/ACADM/APOC3/ILK/SLC27A1/LPL/ME1/MMP1/PLIN5/OLR1/ACOX1/PCK1/PCK2/ANGPTL4/PDPK1/ACSL5/PLIN1/PLTP/PPARA/PPARD/PPARG/RXRA/RXRB/RXRG/SCD/SCP2/PLI…	ENSG00000259916/ENSG00000025434/ENSG00000095637/ENSG00000151376/ENSG00000083807/ENSG00000167114/ENSG00000140284/ENSG00000165269, ENSG00000279688/ENSG00000110243/ENSG00000147872/ENSG00000169169/ENSG00000110090/ENSG00000205560/ENSG00000157184/ENSG00000167910/ENSG00000180432/ENSG00000135929/ENSG00000155368/ENSG00000113790/ENSG00000170323/ENSG00000163586/ENSG00000145384/ENSG00000121769/ENSG0000016468…	75
hsa03410	Base excision repair	-0.05	-0.02	-1.36	0.175951	0.270509	-5.68	0.159264	0.246458	0.13	-0.42	3980/10039/5424/4913/5423/7515/7374/10714/5427/328/143/4350/3978/5425/55247/4968/56655/23583/8930/10038/5111/4595/6996/79661/142/54107/252969/27343/2237/27301/57804/5426/3146	PARP2/PARP3/POLD3/PARP1/PARP4/FEN1/SMUG1/NEIL2/APEX2/POLL/HMGB1/APEX1/LIG1/LIG3/MPG/MUTYH/NTHL1/OGG1/PCNA/POLE3/POLB/POLD1/POLD2/POLE/POLE2/NEIL3/POLE4/POLD4/TDG/UNG/XRCC1/NEIL1/MBD4	ENSG00000129484/ENSG00000041880/ENSG00000077514/ENSG00000143799/ENSG00000102699/ENSG00000168496/ENSG00000123415/ENSG00000154328/ENSG00000169188/ENSG00000166169/ENSG00000189403/ENSG00000100823/ENSG00000105486/ENSG00000005156/ENSG00000103152/ENSG00000132781/ENSG00000065057/ENSG00000114026/ENSG00000132646/ENSG00000148229/ENSG00000070501/ENSG00000062822/ENSG00000106628/ENSG00000177084/ENSG00000100479…	33
hsa03420	Nucleotide excision repair	-0.03	-0.02	-0.94	0.347821	0.460671	-6.15	0.287227	0.392956	0.23	-0.36	2067/4331/5981/1161/5982/5424/10714/9978/5427/2068/3978/6119/5425/2965/2967/5985/56655/6118/5887/6117/5111/5983/1022/902/1643/100533467/7507/8451/728340/1069/54107/7508/8450/2071/5984/1642/57804/2072/5426/5886/29935/2968/404672/730394	ERCC5/CDK7/CETN2/POLD3/ERCC8/DDB1/DDB2/ERCC1/ERCC2/ERCC3/ERCC4/GTF2H1/GTF2H3/GTF2H4/RPA4/LIG1/GTF2H5/MNAT1/PCNA/POLE3/POLD1/POLD2/POLE/POLE2/POLE4/POLD4/RAD23A/RAD23B/RFC1/RFC2/RFC3/RFC4/RFC5/RPA1/RPA2/RPA3/GTF2H2, GTF2H2C/GTF2H2C_2/XPA/XPC/CUL4B/CUL4A/CCNH/RBX1	ENSG00000134899/ENSG00000134058, ENSG00000277273/ENSG00000147400/ENSG00000077514/ENSG00000049167/ENSG00000167986/ENSG00000134574/ENSG00000012061/ENSG00000104884/ENSG00000163161/ENSG00000175595/ENSG00000110768, ENSG00000288114/ENSG00000111358/ENSG00000213780, ENSG00000221974, ENSG00000226384, ENSG00000233149, ENSG00000234370, ENSG00000236895/ENSG00000204086/ENSG00000105486/ENSG00000272047/ENSG0000…	44
hsa03430	Mismatch repair	-0.13	-0.01	-3.04	0.00255349	0.00829399	-2.1	0.00293844	0.00964806	0.42	-0.48	5981/5982/5424/4292/10714/4436/3978/6742/6119/5425/5985/4437/2956/6118/27030/5395/6117/5111/5983/5984/9156/57804/29935	POLD3/MLH3/MSH6/RPA4/LIG1/MLH1/MSH2/MSH3/PCNA/PMS2/POLD1/POLD2/POLD4/RFC1/RFC2/RFC3/RFC4/RFC5/RPA1/RPA2/RPA3/SSBP1/EXO1	ENSG00000077514/ENSG00000119684/ENSG00000116062/ENSG00000204086/ENSG00000105486/ENSG00000076242/ENSG00000095002/ENSG00000113318/ENSG00000132646/ENSG00000122512/ENSG00000062822/ENSG00000106628/ENSG00000175482/ENSG00000035928/ENSG00000049541/ENSG00000133119/ENSG00000163918/ENSG00000111445/ENSG00000132383/ENSG00000117748/ENSG00000106399/ENSG00000106028, ENSG00000262771/ENSG00000174371	23
hsa03440	Homologous recombination	-0.08	-0.02	-2.43	0.0153953	0.0375339	-3.7	0.0192364	0.0456235	0.09	-0.37	5893/672/4361/5888/5424/10714/79728/8438/51720/8940/5932/4683/29086/6742/6119/5425/5889/10111/6118/7517/7979/6117/83990/580/50511/675/472/146956/9577/84142/11073/80198/57804/7156/5890/5892/79184/7516/25788/641/29935	RAD50/POLD3/TOPBP1/EME1/RAD54B/BABAM1/RPA4/MRE11/NBN/ATM/SYCP3/UIMC1/POLD1/POLD2/POLD4/BARD1/RAD51/RAD51C/RAD51B/RAD51D/RAD52/RBBP8/RPA1/RPA2/RPA3/BLM/BRCA1/SSBP1/BRCA2/TOP3A/XRCC2/XRCC3/BRCC3/PALB2/SEM1/MUS81/BRIP1/ABRAXAS1/RAD54L/TOP3B/BABAM2	ENSG00000113522/ENSG00000077514/ENSG00000163781/ENSG00000154920/ENSG00000197275/ENSG00000105393/ENSG00000204086/ENSG00000020922/ENSG00000104320/ENSG00000149311/ENSG00000139351/ENSG00000087206/ENSG00000062822/ENSG00000106628/ENSG00000175482/ENSG00000138376/ENSG00000051180/ENSG00000108384/ENSG00000182185/ENSG00000185379/ENSG00000002016/ENSG00000101773/ENSG00000132383/ENSG00000117748/ENSG00000106399…	41
hsa03450	Non-homologous end-joining	-0.04	-0.03	-1.17	0.243434	0.348459	-5.92	0.231505	0.331396	0.1	-0.41	4361/7520/1791/10111/27434/7518/64421/27343/2237/3981/79840/2547/5591	RAD50/DNTT/FEN1/XRCC6/POLL/POLM/LIG4/MRE11/PRKDC/DCLRE1C/XRCC4/XRCC5/NHEJ1	ENSG00000113522/ENSG00000107447/ENSG00000168496/ENSG00000196419/ENSG00000166169/ENSG00000122678/ENSG00000174405/ENSG00000020922/ENSG00000253729/ENSG00000152457/ENSG00000152422/ENSG00000079246/ENSG00000187736	13
hsa03460	Fanconi anemia pathway	-0.13	-0.04	-3.89	0.000114921	0.000624034	0.74	0.000174946	0.000930305	0.39	-0.31	5980/672/2067/5888/4292/29089/79728/8940/9894/11201/6119/5889/2178/3280/57599/55120/6118/51426/5395/353497/91442/548593/6117/51455/83990/675/55215/2177/146956/2176/7398/201254/5429/80198/545/378708/2072/116028/7156/80010/2187/79008/2188/80233/2175/57697/84464/641/197342/22909/29935/2189/100526739	CENPS-CORT/POLI/RMI2/EME1/EME2/CENPX/ERCC1/ERCC4/FANCA/FANCC/FANCD2/FANCE/FANCB/FANCF/FANCG/FAN1/UBE2T/RPA4/HES1/POLN/CENPS/MLH1/POLK/REV1/PMS2/POLH/ATR/SLX1A/FANCL/FANCI/WDR48/FANCM/RAD51/RAD51C/REV3L/RPA1/RPA2/RPA3/BLM/BRCA1/BRCA2/TOP3A/USP1/SLX1B/PALB2/RMI1/MUS81/FAAP100/BRIP1/SLX4/TOP3B/FAAP24/TELO2	ENSG00000251503/ENSG00000101751/ENSG00000175643/ENSG00000154920/ENSG00000197774/ENSG00000169689/ENSG00000012061/ENSG00000175595/ENSG00000187741/ENSG00000158169/ENSG00000144554/ENSG00000112039/ENSG00000181544/ENSG00000183161/ENSG00000221829/ENSG00000198690, ENSG00000276787/ENSG00000077152/ENSG00000204086/ENSG00000114315/ENSG00000130997/ENSG00000175279/ENSG00000076242/ENSG00000122008/ENSG0000013594…	53
hsa04010	MAPK signaling pathway	-0.09	0	-4.3	2.15229e-05	0.000153877	2.3	3.85973e-05	0.000266178	0.31	-0.18	9020/10368/8913/9254/23542/5536/8491/3479/3082/355/5606/2324/4254/5601/23118/5923/4804/2065/6416/2263/7132/782/2261/10235/2255/27006/998/9448/6196/5566/27330/4775/9175/2249/27091/27092/5609/4791/2260/369/26281/8569/4208/779/2122/4216/51701/8550/2323/51776/285/7042/4214/1943/4616/2872/1399/5594/5155/10454/8911/6655/5494/9252/6789/994/51378/778/2254/2321/8717/5595/3551/6788/11184/5971/208/7040/8605…	AKT3/PLA2G4B/RASGRP1/RASGRP2/CACNG3/CACNG2/TAB1/MAP3K2/GADD45G/MAP4K1/DUSP10/CHUK/RASGRP4/PLA2G4E/MAP3K8/ATF2/CRK/CRKL/MAPK14/CSF1/CSF1R/GADD45A/DDIT3/DUSP1/DUSP2/DUSP3/DUSP4/DUSP5/DUSP6/DUSP7/DUSP8/DUSP9/EFNA1/EFNA2/EFNA3/EFNA4/EFNA5/EGF/EGFR/EPHA2/ELK1/ELK4/ERBB2/ERBB3/ERBB4/EREG/AKT1/AKT2/MECOM/FGF1/FGF2/FGF3/FGF4/FGF5/FGF6/FGF7/FGF8/FGF9/FGF10/FGFR1/FGFR3/FGFR2/FGFR4/VEGFD/RRAS2/MRAS/TAB2, AL…	ENSG00000117020, ENSG00000275199/ENSG00000243708/ENSG00000172575/ENSG00000068831/ENSG00000006116/ENSG00000166862/ENSG00000100324/ENSG00000169967/ENSG00000130222/ENSG00000104814, ENSG00000282928/ENSG00000143507/ENSG00000213341/ENSG00000171777/ENSG00000188089/ENSG00000107968/ENSG00000115966/ENSG00000167193/ENSG00000099942/ENSG00000112062/ENSG00000184371/ENSG00000182578/ENSG00000116717/ENSG000001751…	293
hsa04012	ErbB signaling pathway	-0.05	0.01	-2.22	0.0271322	0.0597918	-4.18	0.0307099	0.0651502	0.19	-0.25	572/5601/5291/816/2065/6416/815/8440/5609/5063/369/2932/25/1399/5594/6655/57144/5595/208/5296/5599/6198/374/5602/2549/867/1027/1839/868/6654/10000/8503/5290/5335/1026/2069/6776/5582/2002/5605/25759/10298/5894/3845/4609/106821730/1950/2064/207/27/817/5295/1956/53358/818/5058/5578/3084/673/4690/9542/6464/7039/5579/1398/5604/5747/145957/5293/6777/3265/685/6199/3725/2885/2066/5062/399694/10718/1978/6…	AKT3/CDKN1A/CDKN1B/PAK4/PAK6/NRG3/CRK/CRKL/NRG4/HBEGF/EGF/EGFR/EIF4EBP1/ELK1/ERBB2/ERBB3/ERBB4/EREG/AKT1/AKT2/MTOR/ABL1/GAB1/SHC2/ABL2/GRB2/GSK3B/NRG1/HRAS/ARAF/JUN/AREG/KRAS/SHC4/MYC/NCK1/NRAS/PAK1/PAK2/PAK3/PIK3CA/PIK3CB/PIK3CD/PIK3R1/PIK3R2/PLCG1/SHC3/PLCG2/PRKCA/PRKCB/PRKCG/MAPK1/MAPK3/MAPK8/MAPK9/MAPK10/MAP2K1/MAP2K2/MAP2K7/PAK5/BAD/PTK2/RAF1/RPS6KB1/RPS6KB2/MAP2K4/SHC1/SOS1/SOS2/SRC/BRAF/ST…	ENSG00000117020, ENSG00000275199/ENSG00000124762/ENSG00000111276/ENSG00000130669/ENSG00000137843/ENSG00000185737/ENSG00000167193/ENSG00000099942/ENSG00000169752/ENSG00000113070/ENSG00000138798/ENSG00000146648/ENSG00000187840/ENSG00000126767/ENSG00000141736/ENSG00000065361/ENSG00000178568/ENSG00000124882/ENSG00000142208/ENSG00000105221/ENSG00000198793/ENSG00000097007/ENSG00000109458/ENSG0000012994…	84
hsa04014	Ras signaling pathway	-0.09	-0.01	-4.96	1.02768e-06	1.22272e-05	5.16	3.62762e-06	3.83035e-05	0.48	-0.14	572/5898/3479/10928/3082/9846/2324/4254/5601/5291/5923/4804/2263/387/11186/2261/10235/8399/10681/2255/27006/998/5566/2249/9462/5337/5063/2260/2782/26281/8315/2323/285/25/1943/5594/50487/5155/6655/6789/51378/57144/2254/2321/5595/3551/64926/208/8605/26291/5296/10156/4233/5599/2253/8036/5878/4790/5602/2549/2251/8437/5869/2784/55770/7422/5924/2246/5159/59345/7535/6654/5906/5321/10000/26279/8503/356/8…	AKT3/PLA2G4B/RASA4B/RASGRP1/RASA4/RASGRP2/PAK4/GNB5/PAK6/RALBP1/PLAAT3/RASSF1/CHUK/RASGRP4/PLA2G4E/CSF1/CSF1R/CALML6/EFNA1/EFNA2/EFNA3/EFNA4/EFNA5/EGF/EGFR/EPHA2/ELK1/AKT1/AKT2/ETS1/ETS2/FGF1/FGF2/FGF3/FGF4/FGF5/FGF6/FGF7/FGF8/FGF9/FGF10/FGFR1/FGFR3/FGFR2/FGFR4/VEGFD/RRAS2/MRAS/RASA3/RGL1/FLT1/FLT3/FLT3LG/FLT4/ABL1/GAB1/PLA2G4F/SHC2/RASGRP3/PLA2G2D/FGF20/FGF21/ABL2/FGF22/LAT/GNB1/GNB2/GNB3/GNG3/G…	ENSG00000117020, ENSG00000275199/ENSG00000243708/ENSG00000170667/ENSG00000172575/ENSG00000105808/ENSG00000068831/ENSG00000130669/ENSG00000069966/ENSG00000137843/ENSG00000017797/ENSG00000176485/ENSG00000068028/ENSG00000213341/ENSG00000171777/ENSG00000188089/ENSG00000184371/ENSG00000182578/ENSG00000169885/ENSG00000169242/ENSG00000099617/ENSG00000143590/ENSG00000243364/ENSG00000184349/ENSG0000013879…	231
hsa04015	Rap1 signaling pathway	-0.1	0	-4.71	3.34237e-06	3.26413e-05	4.05	9.06255e-06	8.07164e-05	0.52	-0.17	889/3683/3674/5898/9855/3479/3082/5606/2324/999/3937/4254/9564/5291/4804/9170/2773/2263/387/5590/2261/10235/5217/2255/27006/998/2249/60/5909/54518/2260/108/26281/10411/260425/2533/2775/2778/11069/285/1943/1399/5594/5155/51378/5332/2254/2321/5595/50855/208/25865/26291/5296/23094/4233/2889/2253/5216/5608/9693/2251/1432/7422/2246/5159/2771/23683/5906/57568/10000/8503/1268/8074/5228/7010/64411/113/52…	AKT3/RASGRP2/RAPGEF3/VAV3/RGS14/ADCY1/ADCY2/ADCY3/RAPGEF4/ADCY5/ADCY6/ADCY7/ADCY8/ADCY9/CNR1/ADORA2A/ADORA2B/CRK/CRKL/MAPK14/CSF1/CSF1R/CTNNB1/CTNND1/CALML6/DRD2/LPAR1/EFNA1/EFNA2/EFNA3/EFNA4/EFNA5/EGF/EGFR/ADCY4/EPHA2/AKT1/AKT2/F2R/FGF1/FGF2/FGF3/FGF4/FGF5/FGF6/FGF7/FGF8/FGF9/FGF10/FGFR1/FGFR3/FGFR2/FGFR4/VEGFD/MRAS/SIPA1L3/FLT1/PLCB1/FLT4/LPAR3/FPR1/PRKD3/FYB1/RASGRP3/PRKD2/SIPA1L1/MAGI3/FGF20/…	ENSG00000117020, ENSG00000275199/ENSG00000068831/ENSG00000079337/ENSG00000134215/ENSG00000169220/ENSG00000164742/ENSG00000078295/ENSG00000138031/ENSG00000091428/ENSG00000173175/ENSG00000174233/ENSG00000121281/ENSG00000155897/ENSG00000162104/ENSG00000118432/ENSG00000128271/ENSG00000170425/ENSG00000167193/ENSG00000099942/ENSG00000112062/ENSG00000184371/ENSG00000182578/ENSG00000168036/ENSG0000019856…	210
hsa04020	Calcium signaling pathway	-0.09	-0.03	-4.71	3.42153e-06	3.33273e-05	4.03	7.34501e-06	6.79368e-05	0.4	-0.12	952/292/8913/6915/4843/57172/3082/2324/153/5256/5733/55283/816/493/2769/56848/2065/4638/2263/5255/492/2261/2255/27006/815/490/5566/489/6865/2249/2260/108/26281/7419/779/5026/80271/2778/2767/5027/4842/57192/3710/9127/5155/8911/6547/623/4923/85366/5332/7125/778/3356/2254/2321/5257/2906/26291/4233/5532/2253/10105/5023/57620/5024/887/2251/7422/2246/5159/3274/7134/5136/6869/84812/6543/845/8074/2185/14…	PPIF/AC233755.1/TRDN/ADCY1/ADCY2/CYSLTR1/ADCY3/CHRM1/CHRM2/ADCY7/PLCD3/CHRM3/CHRM5/CHRNA7/ADCY8/ADCY9/ADORA2A/ADORA2B/ADRA1D/ADRA1B/ADRA1A/ADRB1/ADRB2/ADRB3/CALML6/DRD1/DRD5/AGTR1/EDNRA/EDNRB/EGF/EGFR/ADCY4/ERBB2/ERBB3/ERBB4/F2R/PTK2B/TPCN2, AP003071.5/FGF1/FGF2/FGF3/FGF4/FGF5/FGF6/FGF7/FGF8/FGF9/FGF10/FGFR1/FGFR3/FGFR2/FGFR4/VEGFD/P2RX2/FLT1/PLCB1/FLT4/MCOLN2/FGF20/FGF21/GDNF/FGF22/GNA11/GNA15/G…	ENSG00000108179/ENSG00000275063/ENSG00000186439/ENSG00000164742/ENSG00000078295/ENSG00000173198/ENSG00000138031/ENSG00000168539/ENSG00000181072/ENSG00000121281/ENSG00000161714/ENSG00000133019/ENSG00000184984/ENSG00000175344, ENSG00000274542, ENSG00000282088/ENSG00000155897/ENSG00000162104/ENSG00000128271/ENSG00000170425/ENSG00000171873/ENSG00000170214/ENSG00000120907/ENSG00000043591/ENSG000001692…	240
hsa04022	cGMP-PKG signaling pathway	-0.05	-0.01	-2.82	0.00499964	0.0146162	-2.71	0.00551613	0.0163189	0.2	-0.19	572/292/9569/477/153/4659/493/84699/2983/2773/4638/387/492/6093/4205/483/1258/490/4775/10335/489/108/7419/4208/779/2767/4625/3710/5594/6547/4776/4773/85366/5332/10398/23439/778/5595/208/478/5294/10488/5532/10105/6722/3827/2771/1386/4985/4209/5997/10000/6543/1385/10672/148/5533/4879/113/3764/3709/7408/5605/2770/468/91860/482/196883/4772/5894/480/8471/9475/27345/1910/2626/7225/486/5330/109/5593/865…	AKT3/MEF2B/PPIF/KCNMB2/IRAG1/MYL9/CREB3/GNA13/ADCY1/ADCY2/ADCY3/ADCY5/ADCY6/ADCY7/ADCY8/ADCY9/CNGB1/CNGA1/ADORA1/CREB1/ATF2/ATF6B/ADORA3/ADRA1D/PIK3R6/ADRA1B/ADRA1A/CREB3L4/ADRA2A/ADRA2B/ADRA2C/ADRB1/ADRB2/ADRB3/KCNU1/CALML6/AGTR1/EDNRA/EDNRB/ADCY4/AKT1/AKT2/PLCB1/ATP1B4/PIK3R5/GATA4/KCNMB3/KCNMB4/GNA11/GNA12/GNAI1/GNAI2/GNAI3/GNAQ/SLC25A4/SLC25A5/SLC25A6/GTF2I/GUCY1A2/GUCY1A1/GUCY1B1/MYLK4/INS/I…	ENSG00000117020, ENSG00000275199/ENSG00000213999/ENSG00000108179/ENSG00000197584/ENSG00000072952/ENSG00000101335/ENSG00000107175/ENSG00000120063/ENSG00000164742/ENSG00000078295/ENSG00000138031/ENSG00000173175/ENSG00000174233/ENSG00000121281/ENSG00000155897/ENSG00000162104/ENSG00000070729/ENSG00000198515/ENSG00000163485/ENSG00000118260/ENSG00000115966/ENSG00000168468, ENSG00000213676, ENSG00000228…	166
hsa04024	cAMP signaling pathway	-0.01	-0.01	-0.57	0.566739	0.668393	-6.42	0.617417	0.709727	0.02	-0.17	1080/572/1387/2696/477/153/5733/5601/5291/4659/816/493/84699/2773/5141/387/492/6093/483/1258/815/490/5566/489/5337/108/1906/117/10411/3991/779/8310/2778/6548/11069/610/5594/2033/4792/10398/5020/23439/778/5595/3972/268/208/478/2906/5296/5143/7434/2737/10488/5599/4790/5602/2735/2740/5144/2771/5443/2641/116444/5906/10000/8503/1385/2891/64411/113/2693/5290/4852/1908/10257/5732/6662/2892/2867/6237/560…	AKT3/HCN4/ABCC4/MYL9/RAPGEF3/VAV3/CREB3/ADCY1/ADCY2/CFTR/CGA/ADCY3/RAPGEF4/ADCY5/ADCY6/CHRM1/CHRM2/ADCY7/ADCY8/ADCY9/ADCYAP1/GRIN3A/GRIN3B/ADCYAP1R1/CNGB1/CNGA1/CNGA2/CNGA3/CNGA4/ADORA1/ADORA2A/CREB1/CREBBP/GPR119/CREB3L4/ADRB1/ADRB2/CALML6/DRD1/DRD2/DRD5/EDN1/EDN2/EDN3/EDNRA/ADCY4/EP300/AKT1/AKT2/F2R/RRAS2/ATP1B4/FOS/FSHB/FSHR/GABBR1/GCG/AMH/GHSR/GIP/GIPR/HCAR1/GLI1/GLI3/GLP1R/GNAI1/GNAI2/GNAI3/…	ENSG00000117020, ENSG00000275199/ENSG00000138622/ENSG00000125257/ENSG00000101335/ENSG00000079337/ENSG00000134215/ENSG00000107175/ENSG00000164742/ENSG00000078295/ENSG00000001626/ENSG00000135346/ENSG00000138031/ENSG00000091428/ENSG00000173175/ENSG00000174233/ENSG00000168539/ENSG00000181072/ENSG00000121281/ENSG00000155897/ENSG00000162104/ENSG00000141433/ENSG00000198785/ENSG00000116032/ENSG0000007854…	215
hsa04060	Cytokine-cytokine receptor interaction	-0.09	-0.01	-3.66	0.000279692	0.00132725	-0.09	0.000589136	0.00256876	0.55	-0.24	6376/51330/10344/9235/920/53832/355/3459/7133/608/3604/84957/55540/4804/7132/3566/2920/3595/7066/3568/7042/3589/3594/5008/1439/3560/958/655/959/10673/6367/6361/50615/3574/8797/268/9466/10148/7040/6369/7046/944/6387/657/1440/6354/6347/6355/6346/5197/3558/3587/51561/4055/55801/3458/3605/112744/653/1235/2690/3593/5618/3565/3567/3977/93/3552/6364/90/7850/3554/8808/9173/8809/8807/3953/656/4352/356/729…	EBI3/GDF11/CCL26/CXCL13/CXCR6/TNFSF13B/CCR9/CCL27/EDAR/IL24/IL17F/TNFRSF13C/CCR1/CCR3/CCR4/CCR5/CCR6/CCR7/CCR8/CNTF/CNTFR/ACVR1C/IL17RE/IL31RA/CSF1/CSF1R/CSF2/CSF2RA/CSF2RB/CSF3/CSF3R/CSH1/CSH2/IL34/CTF1/IL23R/GDF7/CX3CR1/IFNLR1/EDA/EPO/EPOR/TNFRSF13B/CLCF1/IL17RA/IL27/IL36RN/GDF1/GDF2/MSTN/GDF9/GDF10/AMH/GH1/GH2/AMHR2/GHR/IL36B/IL37/IL36A/IL17C/IL17B/TNFRSF21/BMP10/CCR10/IFNL2/IFNL3/IFNL1/XCR1/C…	ENSG00000105246/ENSG00000135414/ENSG00000006606/ENSG00000156234/ENSG00000172215/ENSG00000102524/ENSG00000173585/ENSG00000213927/ENSG00000135960/ENSG00000162892/ENSG00000112116/ENSG00000159958/ENSG00000163823/ENSG00000183625/ENSG00000183813/ENSG00000160791/ENSG00000112486/ENSG00000126353/ENSG00000179934/ENSG00000242689/ENSG00000122756/ENSG00000123612/ENSG00000163701/ENSG00000164509/ENSG00000184371…	294
hsa04061	Viral protein interaction with cytokine and cytokine receptor	-0.13	-0.03	-3.28	0.00112251	0.00418751	-1.36	0.00404448	0.0125782	0.44	-0.44	6376/10344/53832/7133/7132/2920/3560/6367/6361/8797/6369/6387/6354/6347/6355/6346/5197/3558/3587/4055/1235/6364/8809/8807/8795/729230/8743/7852/6372/27178/8740/1236/51554/6370/3572/3559/3569/3586/6366/4283/29949/58985/6375/6846/57007/9547/3561/3606/56477/10563/146433/8764/643/3570/1234/50604/11009/3577/2921/6374/5473/5196/2919/1230/1524/3627/6373/3576/6356/6363/4049/8793/8794/2829/10803/53833/123…	CCL26/CXCL13/CCR9/CCL27/IL24/CCR1/CCR3/CCR4/CCR5/CCR6/CCR7/CCR8/CSF1/CSF1R/IL34/CX3CR1/IL37/CCR10/XCR1/CXCR3/CXCL1/CXCL2/CXCL3/IL19/IL2/IL2RA/IL2RB/IL2RG/IL6/IL6R/IL6ST/CXCL8/CXCR1/CXCR2/IL10/IL10RA/IL10RB/IL18/CXCL10/CCL4L2/LTA/LTBR/CCL3L3, CCL3L1/CXCL9/IL20/ACKR4/PF4/PF4V1/IL20RA/IL20RB/PPBP/CCL28/ACKR3/IL22RA1/CCL1/CCL2/CCL3/CCL4/CCL5/CCL7/CCL8/CCL11/CCL13/CCL14/CCL15/CCL16/CCL17/CCL18/CCL19/C…	ENSG00000006606/ENSG00000156234/ENSG00000173585/ENSG00000213927/ENSG00000162892/ENSG00000163823/ENSG00000183625/ENSG00000183813/ENSG00000160791/ENSG00000112486/ENSG00000126353/ENSG00000179934/ENSG00000184371/ENSG00000182578/ENSG00000157368/ENSG00000168329/ENSG00000125571/ENSG00000184451/ENSG00000173578/ENSG00000186810/ENSG00000163739/ENSG00000081041/ENSG00000163734/ENSG00000142224/ENSG00000109471…	99
hsa04062	Chemokine signaling pathway	-0.13	-0.01	-4.3	2.10759e-05	0.000151076	2.32	7.58372e-05	0.000465154	0.5	-0.25	2268/572/6376/10344/7454/9564/5291/2773/387/5590/6093/10235/10681/998/5566/108/2782/2920/2932/5829/3717/1399/5594/157/6655/4792/5332/3055/5595/6367/6361/3551/4793/208/3718/5296/2931/5294/6369/6387/6354/6347/6355/6346/5197/4790/2784/1235/3702/131890/2771/59345/6364/6772/6654/5906/10000/8503/2309/2185/113/729230/5290/7852/57580/5335/6372/2868/1236/5908/51764/2791/2792/2770/5880/196883/25759/6370/58…	AKT3/RASGRP2/CCL26/VAV3/CXCL13/CXCR6/GNB5/ADCY1/ADCY2/CCR9/CCL27/ADCY3/ADCY5/ADCY6/ADCY7/ADCY8/CHUK/ADCY9/CCR1/CCR3/CCR4/CCR5/CCR6/CCR7/CCR8/GRK7/CRK/CRKL/PIK3R6/CX3CR1/GRK2/GRK3/DOCK2/ADCY4/AKT1/AKT2/PTK2B/FGR/FOXO3/PLCB1/PIK3R5/SHC2/GNAI1/GNAI2/GNAI3/GNAQ/GNB1/GNB2/GNB3/GNG3/GNG4/GNG5/GNG7/GNG10/GNG11/GNGT1/GNGT2/CCR10/XCR1/CXCR3/GRK4/GRK5/GRK6/GRB2/CXCL1/CXCL2/CXCL3/GSK3A/GSK3B/HCK/HRAS/IKBKB/…	ENSG00000117020, ENSG00000275199/ENSG00000068831/ENSG00000006606/ENSG00000134215/ENSG00000156234/ENSG00000172215/ENSG00000069966/ENSG00000164742/ENSG00000078295/ENSG00000173585/ENSG00000213927/ENSG00000138031/ENSG00000173175/ENSG00000174233/ENSG00000121281/ENSG00000155897/ENSG00000213341/ENSG00000162104/ENSG00000163823/ENSG00000183625/ENSG00000183813/ENSG00000160791/ENSG00000112486/ENSG0000012635…	191
hsa04064	NF-kappa B signaling pathway	-0.05	0	-1.65	0.0987182	0.17024	-5.24	0.101552	0.171415	0.19	-0.34	8837/9020/695/330/23118/7185/5588/7132/1459/5743/4791/2920/7188/23085/1540/3383/29760/4616/29775/10454/4792/958/1457/331/959/10673/8717/7329/3551/5971/51588/23586/6387/4790/329/4055/7535/3554/1647/7128/8600/7706/5328/5335/3553/8740/7186/148022/3929/10912/60401/7187/6885/10913/7099/6366/8737/597/79092/8792/8915/142/472/114609/23643/257397/1896/115650/7412/2921/2919/6850/5579/3576/929/598/596/10892…	AC233755.1/TAB1/TNFSF13B/MALT1/GADD45G/EDAR/TIRAP/CHUK/TNFRSF13C/EDARADD/PARP1/CSNK2A1/CSNK2A2/CSNK2B/TICAM1/CYLD/GADD45A/EDA/ERC1/TAB2, AL031056.1/DDX58/LY96/TAB3/LAT/CSNK2A3/CXCL1/CXCL2/CXCL3/BLNK/CARD10/BIRC2/BIRC3/XIAP/ICAM1/TICAM2/IKBKB/IL1B/IL1R1/CXCL8/IRAK1/CCL4L2/LBP/LCK/LTA/LTB/LTBR/LYN/MYD88/GADD45B/ATM/NFKB1/NFKB2/NFKBIA/IRAK4/PIAS4/PLAU/PLCG1/PLCG2/PIDD1/PRKCB/PRKCQ/PTGS2/BCL2/BCL2A1/…	ENSG00000275063/ENSG00000100324/ENSG00000102524/ENSG00000172175/ENSG00000130222/ENSG00000135960/ENSG00000150455/ENSG00000213341/ENSG00000159958/ENSG00000186197/ENSG00000143799/ENSG00000101266/ENSG00000070770/ENSG00000204435, ENSG00000206406, ENSG00000224398, ENSG00000224774, ENSG00000228875, ENSG00000230700, ENSG00000232960/ENSG00000127666/ENSG00000083799/ENSG00000116717/ENSG00000158813/ENSG00000…	104
hsa04066	HIF-1 signaling pathway	-0.03	0.01	-1.66	0.0975744	0.168629	-5.23	0.0777296	0.138311	0.18	-0.22	1387/4843/3479/3459/5291/816/5214/815/7037/2023/1906/8569/7018/285/2872/5594/3162/9978/2033/3091/51378/5230/7076/2321/5595/6923/208/5296/5054/8453/6198/2027/230/4790/1027/4055/3458/2597/2026/3945/7422/10000/6513/8503/7010/5290/5335/1026/5582/5605/112399/2056/5160/7428/3939/54583/9470/3569/7099/229/6194/1950/3480/2064/5211/207/405/817/5295/1956/818/226/1977/5163/5213/284/5578/6921/80201/3098/3460/…	AKT3/CDKN1A/CDKN1B/EGLN2/EGLN3/CREBBP/CYBB/LDHAL6A/EDN1/EGF/EGFR/EIF4E/EIF4EBP1/ENO1/ENO2/ENO3/EP300/EPO/ERBB2/AKT1/AKT2/ALDOA/ALDOB/ALDOC/FLT1/MTOR/EIF4E1B/GAPDH/ANGPT1/ANGPT2/MKNK2/HIF1A/HK1/HK2/HK3/HMOX1/IFNG/IFNGR1/IFNGR2/IGF1/IGF1R/IL6/IL6R/INS/INSR/ENO4/LDHA/LDHB/LDHC/ARNT/LTBR/NFKB1/NOS2/NOS3/NPPA/SERPINE1/ANGPT4/PDHA1/PDHA2/PDHB/PDK1/PFKFB3/PFKL/PFKM/PFKP/PGK1/PGK2/PIK3CA/PIK3CB/PIK3CD/PI…	ENSG00000117020, ENSG00000275199/ENSG00000124762/ENSG00000111276/ENSG00000269858/ENSG00000129521/ENSG00000005339/ENSG00000165168/ENSG00000166800/ENSG00000078401/ENSG00000138798/ENSG00000146648/ENSG00000151247/ENSG00000187840/ENSG00000074800/ENSG00000111674/ENSG00000108515/ENSG00000100393/ENSG00000130427/ENSG00000141736/ENSG00000142208/ENSG00000105221/ENSG00000149925/ENSG00000136872/ENSG0000010910…	109
hsa04068	FoxO signaling pathway	-0.09	0.01	-4.72	3.19142e-06	3.14436e-05	4.09	7.05972e-06	6.57419e-05	0.48	-0.15	1387/3479/11345/5601/9454/5291/369/51701/7042/23411/4616/5594/2033/6655/5106/10110/6789/5595/5934/9455/100533105/3551/208/7040/5296/51422/7046/5599/5602/595/1027/5564/1432/6648/604/53632/6654/1647/10000/8503/356/6794/6446/2309/894/7043/847/8743/5290/1017/5105/1026/8698/3276/5605/10365/1032/10912/2538/5565/5894/5562/8471/3845/891/116986/4193/3569/3586/901/1950/23710/3480/5170/92579/4089/207/10733/…	AKT3/FOXO6/BCL2L11/SGK3/SGK2/CDK2/CDKN1A/CDKN1B/TPTEP2-CSNK1E/CDKN2B/CDKN2D/KLF2/PLK4/PLK2/GADD45G/GABARAP/GABARAPL2/CHUK/FBXO32/AGAP2/PLK3/CREBBP/MAPK14/CSNK1E/GADD45A/S1PR1/EGF/EGFR/EP300/AKT1/AKT2/FOXG1/FOXO1/FOXO3/SIRT1/GABARAPL1/G6PC/FBXO25/GRB2/GRM1/HRAS/PRMT1/IGF1/IGF1R/IKBKB/FASLG/IL6/IL7R/IL10/INS/INSR/IRS1/ARAF/KRAS/SMAD3/SMAD4/MDM2/FOXO4/GADD45B/ATM/NRAS/PCK1/PCK2/PRKAG2/PDPK1/NLK/PIK3…	ENSG00000117020, ENSG00000275199/ENSG00000204060, ENSG00000281518/ENSG00000153094/ENSG00000104205/ENSG00000101049/ENSG00000123374/ENSG00000124762/ENSG00000111276/ENSG00000283900/ENSG00000147883/ENSG00000129355/ENSG00000127528/ENSG00000142731/ENSG00000145632/ENSG00000130222/ENSG00000170296/ENSG00000034713/ENSG00000213341/ENSG00000156804/ENSG00000135439/ENSG00000173846/ENSG00000005339/ENSG000001120…	130
hsa04070	Phosphatidylinositol signaling system	0.01	0	0.54	0.592361	0.691919	-6.45	0.57259	0.670846	0.07	-0.3	9108/5286/55300/3631/5291/1608/8776/1606/3632/51447/8527/5289/8871/80271/8898/3710/8897/3705/8760/5332/55613/160851/10423/54928/5296/8395/9110/8821/200576/84812/8503/5290/4952/3709/5335/5582/64768/91860/5287/3612/1607/3706/5330/51196/5288/89869/9107/3613/5298/8394/3707/805/1609/5295/23262/56623/8525/5331/5305/3708/253430/3628/8526/5578/55529/55361/9162/8867/808/113026/117283/1040/64419/3636/90809…	CDS1/CDIPT/PLCD3/IP6K3/DGKK/DGKA/DGKB/DGKG/DGKH/DGKQ/CALML6/PIKFYVE/INPP5F/SACM1L/PLCB1/PPIP5K2/PIP5K1C/IPMK/IMPA1/IMPA2/INPP1/INPP4A/INPP5A/INPP5B/INPP5D/INPPL1/ITPK1/ITPKA/ITPKB/ITPR1/ITPR2/ITPR3/MTM1/OCRL/PLCE1/IP6K2/CALML5/PIK3C2A/PIK3C2B/PIK3C2G/PIK3C3/PIK3CA/PIK3CB/PIK3CD/PIK3R1/PIK3R2/PI4KA/PI4KB/PIP4K2A/PLCB2/PLCB3/PLCB4/PLCD1/PLCG1/PLCG2/BPNT2/PI4K2B/PI4K2A/PIP4P2/MTMR8/PRKCA/PRKCB/PRKCG…	ENSG00000163624/ENSG00000103502/ENSG00000161714/ENSG00000161896/ENSG00000274588/ENSG00000065357/ENSG00000136267/ENSG00000058866/ENSG00000102780/ENSG00000145214/ENSG00000169885/ENSG00000115020/ENSG00000198825/ENSG00000211456/ENSG00000182621/ENSG00000145725/ENSG00000186111/ENSG00000151151/ENSG00000133731/ENSG00000141401/ENSG00000151689/ENSG00000040933/ENSG00000068383/ENSG00000204084/ENSG00000168918…	97
hsa04071	Sphingolipid signaling pathway	-0.03	0.01	-1.13	0.258782	0.365892	-5.96	0.352328	0.460087	0.01	-0.28	2534/637/9846/8439/5601/5291/56848/2773/5525/7132/387/5590/6093/5526/5523/5522/5337/5527/581/10558/79603/55012/5594/9517/5332/8717/5595/4363/5516/427/208/5518/5296/5599/4790/5602/1432/5528/5515/3827/2771/4985/10000/8503/1509/10672/5290/8698/5582/81537/5605/7186/2770/5880/5338/5894/3845/9475/6610/5879/5519/5330/91012/5170/7157/207/29956/8560/5295/2768/2206/5331/5529/204219/5578/2776/5521/5603/2207…	AKT3/SPTLC1/GNA13/CERS1/DEGS2/ACER1/SGPP2/ADORA1/ADORA3/MAPK14/CTSD/SGMS2/S1PR1/CERS3/AKT1/AKT2/FCER1A/MS4A2/FCER1G/PLCB1/FYN/CERS6/SGMS1/GNA12/GNAI1/GNAI2/GNAI3/GNAQ/PPP2R3B/CERS2/HRAS/ACER2/KNG1/KRAS/RHOA/MAP3K5/ASAH1/ABCC1/NFKB1/NOS3/NRAS/OPRD1/PDPK1/PIK3CA/PIK3CB/PIK3CD/PIK3R1/PIK3R2/PLCB2/PLCB3/PLCB4/PLD1/PLD2/S1PR5/PPP2R3C/PPP2CA/PPP2CB/PPP2R1A/PPP2R1B/PPP2R2A/PPP2R2B/PPP2R2C/PPP2R3A/PPP2R5…	ENSG00000117020, ENSG00000275199/ENSG00000090054/ENSG00000120063/ENSG00000223802/ENSG00000168350/ENSG00000167769/ENSG00000163082/ENSG00000163485/ENSG00000282608/ENSG00000112062/ENSG00000117984/ENSG00000164023/ENSG00000170989/ENSG00000154227/ENSG00000142208/ENSG00000105221/ENSG00000179639/ENSG00000149534/ENSG00000158869/ENSG00000182621/ENSG00000010810/ENSG00000172292/ENSG00000198964/ENSG0000014653…	118
hsa04072	Phospholipase D signaling pathway	-0.09	0	-4.01	7.10406e-05	0.00041625	1.18	9.29058e-05	0.000549901	0.39	-0.19	5898/9265/2534/56895/9846/4254/5291/1608/56848/9170/1606/8611/387/5337/8527/108/10411/1785/2778/11069/5594/27128/5155/6655/551/5332/160851/5595/7249/208/9266/8605/5296/5294/6009/1759/8395/9267/2549/2916/5159/6654/5321/10000/8503/10672/2185/113/5290/5737/5335/2914/6237/554/5605/5338/196883/25759/5894/3845/22800/5156/183/1607/5330/109/1950/10161/23533/8612/207/8394/375/5899/185/1609/56034/5295/2768…	AKT3/PLA2G4B/LPAR6/AC233755.1/RAPGEF3/AGPAT1/AGPAT2/GNA13/ADCY1/ADCY2/ADCY3/RAPGEF4/ADCY5/ADCY6/ADCY7/ADCY8/ADCY9/PLA2G4E/DGKK/PIK3R6/DGKA/DGKB/DGKG/DGKH/DGKQ/DNM1/DNM2/AGT/AGTR1/LPAR1/EGF/EGFR/ADCY4/AKT1/AKT2/F2/F2R/PTK2B/FCER1A/MS4A2/FCER1G/RRAS2/MRAS/PLCB1/PIP5K1C/PIK3R5/LPAR3/MTOR/FYN/GAB1/PLA2G4F/SHC2/DNM3/CYTH4/GNA12/GNAS/PLA2G4D/LPAR4/GRB2/GRM1/GRM2/GRM3/GRM4/GRM5/GRM6/GRM7/GRM8/HRAS/CXCL8…	ENSG00000117020, ENSG00000275199/ENSG00000243708/ENSG00000139679/ENSG00000275063/ENSG00000079337/ENSG00000204310, ENSG00000206324, ENSG00000226467, ENSG00000227642, ENSG00000228892, ENSG00000235758, ENSG00000236873/ENSG00000169692/ENSG00000120063/ENSG00000164742/ENSG00000078295/ENSG00000138031/ENSG00000091428/ENSG00000173175/ENSG00000174233/ENSG00000121281/ENSG00000155897/ENSG00000162104/ENSG0000…	148
hsa04080	Neuroactive ligand-receptor interaction	-0.09	-0.04	-5.83	1.14313e-08	3.12346e-07	9.45	9.18545e-09	3.02222e-07	0.56	-0.09	799/6863/6915/2696/5646/2556/2554/153/10911/5733/10886/9170/10203/9340/51083/1815/6343/51052/6865/1906/117/27334/6344/1136/4986/5026/5027/2568/4295/9127/706/1511/623/11255/4923/551/1137/5173/5020/2742/9248/680/2564/3356/2862/3972/2906/2901/7434/1395/2692/727/6019/6013/5023/1145/5539/2557/2798/10874/2743/5024/887/796/2570/4988/2740/2690/2916/2566/5618/2908/3274/3827/7433/5443/2641/6869/84634/11644…	INSL5/NPY4R2/LPAR6/CALCRL/NMUR1/CYSLTR1/CGA/NMU/NPFFR2/GPR83/UTS2/HRH3/CHRM1/CHRM2/PTH2/CHRM3/CHRM4/CHRM5/CHRNA1/CHRNA2/CHRNA3/CHRNA4/CHRNA5/CHRNA7/CHRNB1/CHRNB2/UCN3/CHRNB3/CHRNB4/CHRND/CHRNE/CHRNG/ADCYAP1/GRIN3A/GRIN3B/ADCYAP1R1/RLN3/RXFP2/LTB4R/CNR1/CNR2/CORT/ADM/ADORA1/TAAR9/TAAR1/ADORA2A/ADORA2B/CRH/CRHR2/ADORA3/CSH1/CSH2/ADRA1D/ADRA1B/ADRA1A/ADRA2A/ADRA2B/CTSG/ADRA2C/ADRB1/ADRB2/ADRB3/GPR15…	ENSG00000172410/ENSG00000264717, ENSG00000288157/ENSG00000139679/ENSG00000064989/ENSG00000171596/ENSG00000173198/ENSG00000135346/ENSG00000109255/ENSG00000056291/ENSG00000123901/ENSG00000049247/ENSG00000101180/ENSG00000168539/ENSG00000181072/ENSG00000142538/ENSG00000133019/ENSG00000180720/ENSG00000184984/ENSG00000138435/ENSG00000120903/ENSG00000080644/ENSG00000101204/ENSG00000169684/ENSG0000017534…	338
hsa04110	Cell cycle	-0.16	0.01	-5.34	1.51757e-07	2.56328e-06	6.98	1.68534e-07	3.11977e-06	0.46	-0.26	8379/996/1387/10926/1870/29945/8454/8243/4171/4175/27127/8556/5933/8555/2932/4998/51433/23594/7042/8318/990/8697/25/8317/4616/4174/9978/2033/994/1869/10735/5934/4173/898/51343/7040/1021/9126/7531/595/1027/4172/1871/896/7272/6500/7029/4999/5000/3065/10459/1647/7709/991/10274/894/7043/1031/1017/1026/9088/7533/25847/1032/1028/8881/10912/5111/8900/1875/891/1022/10971/902/23595/1019/9700/4193/4609/592…	CDK2/CDK4/CDK6/CDK7/CDKN1A/CDKN1B/STAG1/CDKN1C/CDKN2A/CDKN2B/CDKN2C/CDKN2D/ANAPC10/MAD2L2/STAG2/PTTG2/GADD45G/DBF4/YWHAQ/CHEK1/CHEK2/CREBBP/GADD45A/E2F1/E2F2/E2F3/E2F4/E2F5/EP300/ORC6/ORC3/CDC26/ABL1/ANAPC13/SMC1B/SFN/GSK3B/ANAPC2/ANAPC4/HDAC1/HDAC2/MAD2L1/SMAD2/SMAD3/SMAD4/MCM2/MCM3/MCM4/MCM5/MCM6/MCM7/MDM2/MYC/GADD45B/ATM/WEE2/ORC1/ORC2/ORC4/ORC5/PCNA/FZR1/ANAPC5/ANAPC7/ANAPC11/PLK1/ATR/PRKDC/R…	ENSG00000123374/ENSG00000135446/ENSG00000105810/ENSG00000134058, ENSG00000277273/ENSG00000124762/ENSG00000111276/ENSG00000118007/ENSG00000129757, ENSG00000273707/ENSG00000147889/ENSG00000147883/ENSG00000123080/ENSG00000129355/ENSG00000164162/ENSG00000116670/ENSG00000101972/ENSG00000250254/ENSG00000130222/ENSG00000006634/ENSG00000134308/ENSG00000149554/ENSG00000183765/ENSG00000005339/ENSG000001167…	124
hsa04114	Oocyte meiosis	-0.06	-0.01	-3.32	0.000974638	0.00374465	-1.23	0.00143735	0.00536151	0.31	-0.2	8379/996/3479/29945/8454/816/9748/5525/10734/5526/815/6196/5566/27330/8243/23291/27127/108/5527/5241/6790/51433/8697/3710/5594/9978/9985/5595/5516/898/5518/5532/22849/9126/7531/26271/1432/5528/6500/5515/80315/10459/991/6195/5533/113/3709/1017/9088/7533/91860/25847/196883/151648/8881/891/10971/9700/285955/132864/5519/109/5530/89869/3480/51529/5567/805/817/818/3708/64682/5529/114/286151/5603/9133/9…	SPDYE2B/CDK2/SPDYE16/SPDYE17, SPDYE9, SPDYE8, SPDYE11/ANAPC10/MAD2L2/ADCY1/STAG3/PTTG2/ADCY2/ADCY3/YWHAQ/ADCY5/ADCY6/ADCY7/ADCY8/ADCY9/CPEB2/MAPK14/SGO1/CALML6/ADCY4/CPEB3/FBXW11/SPDYA/CDC26/ANAPC13/FBXO5/SMC1B/RPS6KA6/SPDYE1/FBXO43/ANAPC2/ANAPC4/IGF1/IGF1R/INS/AR/ITPR1/ITPR2/ITPR3/SPDYC/SPDYE4/MAD2L1/MOS/SPDYE3/SPDYE2/SPDYE5/ANAPC5/ANAPC7/ANAPC11/CALML5/PGR/PLK1/PPP1CA/PPP1CB/PPP1CC/PPP2CA/PPP2C…	ENSG00000173678/ENSG00000123374/ENSG00000185040, ENSG00000281950/ENSG00000186645, ENSG00000262461, ENSG00000273520, ENSG00000286228/ENSG00000164162/ENSG00000116670/ENSG00000164742/ENSG00000066923/ENSG00000250254/ENSG00000078295/ENSG00000138031/ENSG00000134308/ENSG00000173175/ENSG00000174233/ENSG00000121281/ENSG00000155897/ENSG00000162104/ENSG00000137449/ENSG00000112062/ENSG00000129810/ENSG0000016…	126
hsa04115	p53 signaling pathway	0	0.01	-0.21	0.830349	0.881532	-6.56	0.829546	0.879361	0.02	-0.22	637/3479/355/84883/50484/841/51512/7161/27244/3732/581/4616/7249/8797/898/27113/1021/5054/595/64065/896/900/55240/9540/1647/894/92344/63970/317/8795/1017/1026/10912/83667/842/891/1643/1019/4193/7057/901/7157/5366/64326/3486/1029/143686/472/9538/1111/9133/25898/51246/836/983/8493/598/596/6241/5728/54205/64393/545/9134/2810/56475/55367/575/11200/10572/6477/4194/5268	CDK2/CDK4/CDK6/CDKN1A/CDKN2A/SIVA1/GADD45G/CHEK1/CHEK2/SESN3/DDB2/GADD45A/RCHY1/BBC3/SESN1/SFN/APAF1/IGF1/IGFBP3/FAS/CD82/MDM2/MDM4/GADD45B/ATM/RRM2B/SERPINE1/SHISA5/GTSE1/SERPINB5/PMAIP1/CYCS/ATR/STEAP3/PIDD1/RPRM/PTEN/ADGRB1/BAX/CCND1/BCL2/BCL2L1/RRM2/BID/TP53AIP1/PERP/COP1/ZMAT3/SIAH1/THBS1/TP53/TP73/TSC2/CASP3/SESN2/CASP8/CASP9/AIFM2/PPM1D/TNFRSF10B/TNFRSF10A/CCNB1/CCND2/CCND3/CCNE1/CCNG1/CCN…	ENSG00000123374/ENSG00000135446/ENSG00000105810/ENSG00000124762/ENSG00000147889/ENSG00000184990/ENSG00000130222/ENSG00000149554/ENSG00000183765/ENSG00000149212/ENSG00000134574/ENSG00000116717/ENSG00000163743/ENSG00000105327/ENSG00000080546/ENSG00000175793/ENSG00000120868/ENSG00000017427/ENSG00000146674/ENSG00000026103/ENSG00000085117/ENSG00000135679/ENSG00000198625/ENSG00000099860/ENSG00000149311…	73
hsa04120	Ubiquitin mediated proteolysis	0.01	0.01	0.42	0.676614	0.763152	-6.5	0.769413	0.832387	0.11	-0.24	90293/996/23221/9690/672/330/55236/8554/8452/9820/1161/23327/29945/8454/4734/7321/9886/23291/7319/9063/3093/83737/51619/9817/10075/51433/8697/4214/997/23759/9978/79444/4281/331/23295/10273/7329/6923/8925/55284/51366/51588/51343/54926/8453/27338/4591/64750/7323/55294/27339/329/9354/867/6500/7337/9616/868/55120/57448/26232/991/7320/22954/11059/10054/8924/25847/8881/9040/10277/7317/7322/10401/7326/7…	UBA2/SAE1/HUWE1/STUB1/UBE4B/ANAPC10/PIAS3/UBE2E3/WWP1/WWP2/UBE2C/ERCC8/UBE2J2/UBE2QL1/UBE2F/UBE2U/DDB1/DDB2/UBOX5/TRIM32/RHOBTB2/FBXW11/MGRN1/NEDD4L/CBLC/PPIL2/CDC26/ANAPC13/RCHY1/HERC4/FBXO2/FBXW8/FBXO4/UBE2S/PRPF19/ANAPC2/ANAPC4/UBE2K/AIRE/BIRC2/BIRC3/XIAP/NHLRC1/UBE2NL/MDM2/MAP3K1/MID1/TRIM37/NEDD4/PRKN/FZR1/UBR5/ANAPC5/ANAPC7/UBE2J1/ANAPC11/PIAS4/UBE2D4/PML/UBE2R2/DET1, AC013489.1/FANCL/UBA6/…	ENSG00000126261/ENSG00000142230/ENSG00000086758/ENSG00000103266/ENSG00000130939/ENSG00000164162/ENSG00000131788/ENSG00000170035/ENSG00000123124/ENSG00000198373/ENSG00000175063/ENSG00000049167/ENSG00000160087/ENSG00000215218/ENSG00000184182/ENSG00000177414/ENSG00000167986/ENSG00000134574/ENSG00000185019/ENSG00000119401/ENSG00000008853/ENSG00000072803/ENSG00000102858/ENSG00000049759/ENSG00000142273…	140
hsa04122	Sulfur relay system	0.04	-0.03	0.75	0.451022	0.561454	-6.31	0.45837	0.564786	0.04	-0.71	27304/4357/7263/90353/4338/81605/348180/9054	MOCS3/CTU2/MOCS2/MPST/TST/URM1/CTU1/NFS1	ENSG00000124217/ENSG00000174177/ENSG00000164172/ENSG00000128309/ENSG00000128311/ENSG00000167118/ENSG00000142544/ENSG00000244005	8
hsa04130	SNARE interactions in vesicular transport	-0.01	-0.01	-0.3	0.766245	0.833987	-6.54	0.68289	0.764877	0.05	-0.3	9341/55850/8417/8773/112755/9342/10490/6810/10282/6804/10652/9570/9527/2054/662/8674/8673/8675/6845/8676/10228/55014/6843/143187/6811/6809/53407/10791/9482/51272/415117/6844/9554	STX6/BET1/VTI1B/YKT6/VAMP5/STX1B/VTI1A/STX2/STX19/BET1L/STX18/STX17/USE1/BNIP1/STX1A/STX3/STX4/STX5/VAMP1/VAMP2/VAMP7/STX7/VAMP8/VAMP4/STX16/STX11/SNAP23/VAMP3/SNAP29/STX8/GOSR1/SEC22B/GOSR2	ENSG00000135823/ENSG00000105829/ENSG00000100568/ENSG00000106636/ENSG00000168899/ENSG00000099365/ENSG00000151532/ENSG00000111450/ENSG00000178750/ENSG00000177951/ENSG00000168818/ENSG00000136874/ENSG00000053501/ENSG00000113734/ENSG00000106089/ENSG00000166900/ENSG00000103496/ENSG00000162236/ENSG00000139190/ENSG00000220205/ENSG00000124333/ENSG00000079950/ENSG00000118640/ENSG00000117533/ENSG00000124222…	33
hsa04136	Autophagy - other	0	-0.01	-0.11	0.913969	0.94146	-6.58	0.803319	0.858558	0.11	-0.38	11345/9474/55102/55062/5289/9706/55054/3476/115201/5516/23130/5515/60673/84938/8678/84971/23710/57521/64422/9140/83734/26100/64223/23192/11337/9776/285973/441925/30849/10533/2475/79065	ATG7/GABARAP/GABARAPL2/ATG4A/ATG2A/ATG4B/GABARAPL1/MTOR/WIPI2/ATG9B/PIK3R4/IGBP1/BECN2/PIK3C3/ATG16L1/WIPI1/ATG2B/PPP2CA/PPP2CB/RPTOR/ATG101/MLST8/ATG3/ATG9A/ATG10/ATG4C/ATG4D/BECN1/ATG12/ATG5/ULK2/ATG13	ENSG00000197548/ENSG00000170296/ENSG00000034713/ENSG00000101844/ENSG00000110046/ENSG00000168397/ENSG00000139112/ENSG00000198793/ENSG00000157954/ENSG00000181652/ENSG00000196455/ENSG00000089289/ENSG00000196289/ENSG00000078142/ENSG00000085978, ENSG00000281089/ENSG00000070540/ENSG00000066739/ENSG00000113575/ENSG00000104695/ENSG00000141564/ENSG00000123395/ENSG00000167965/ENSG00000144848/ENSG0000019892…	32
hsa04137	Mitophagy - animal	-0.04	0	-1.67	0.0955846	0.165754	-5.22	0.060447	0.113118	0.16	-0.25	11345/5601/9474/7030/139341/1459/7879/23786/3091/1457/1869/665/79735/8887/5599/5602/55626/7942/9927/2309/64786/10133/6237/8678/55288/468/3845/22800/84749/9958/10241/9101/23710/89941/7157/6233/7316/22808/65018/8878/10370/11337/7314/55669/598/9451/5970/3265/664/8408/3725/285973/29110/5071/6667/4286/4077/441925/54543/6714/79065/1460/4893/51024/7311/192111/283106/338382	OPTN/CALCOCO2/CITED2/GABARAP/GABARAPL2/FUNDC1/CSNK2A1/CSNK2A2/CSNK2B/E2F1/PGAM5/RRAS2/MRAS/FOXO3/GABARAPL1/BCL2L13/CSNK2A3/ATG9B/TBK1/HIF1A/HRAS/RAB7B/JUN/KRAS/NBR1/MITF/BECN2/ATF4/NRAS/PRKN/FIS1/TOMM7/RHOT1/AMBRA1/MFN1/MAPK8/MAPK9/MAPK10/RELA/BCL2L1/RPS27A/RRAS/TBC1D15/PINK1/BNIP3/BNIP3L/SP1/SRC/TFE3/TP53/UBA52/UBB/UBC/RAB7A/ATG9A/TFEB/TBC1D17/ULK1/USP30/BECN1/SQSTM1/TAX1BP1/RHOT2/USP8/EIF2AK3/A…	ENSG00000123240/ENSG00000136436/ENSG00000164442/ENSG00000170296/ENSG00000034713/ENSG00000069509/ENSG00000101266/ENSG00000070770/ENSG00000204435, ENSG00000206406, ENSG00000224398, ENSG00000224774, ENSG00000228875, ENSG00000230700, ENSG00000232960/ENSG00000101412/ENSG00000247077/ENSG00000133818/ENSG00000158186/ENSG00000118689/ENSG00000139112/ENSG00000099968/ENSG00000254598/ENSG00000181652/ENSG00000…	68
hsa04140	Autophagy - animal	0	0.01	-0.17	0.866451	0.907687	-6.57	0.773001	0.834335	0.11	-0.28	572/8837/3920/9821/58528/11345/23604/5601/5291/9474/81671/5588/55102/55062/5566/7879/5289/58476/9706/10325/55054/3476/51100/9342/5594/8897/3091/115201/55578/5595/7249/5516/208/5296/6009/5599/9110/6198/5602/23130/55626/10645/5515/64121/10000/8503/1509/6794/8673/5290/60673/84938/6237/8678/22863/5605/440275/84971/5894/5562/8471/3845/22800/1965/1514/6885/10010/55014/5861/23710/3480/5170/57521/207/556…	AKT3/TANK/RRAGB/ATG7/CAMKK2/RRAGA/GABARAP/GABARAPL2/ATG4A/RAB39B/PRAP1/SMCR8/CTSB/CTSD/CTSL/DAPK1/DAPK3/EIF2S1/C9orf72/AKT1/AKT2/ERN1/RRAS2/MRAS/ATG14/ATG2A/ATG4B/DAPK2/GABARAPL1/MTOR/WIPI2/ATG9B/TBK1/NRBF2/PIK3R4/HIF1A/HMGB1/HRAS/RAB7B/IGBP1/IGF1R/INS/IRS1/ITPR1/KRAS/LAMP1/LAMP2/RAB8A/EIF2AK4/BECN2/NRAS/SH3GLB1/PDPK1/PIK3C3/PIK3CA/PIK3CB/PIK3CD/PIK3R1/PIK3R2/ZFYVE1/DDIT4/STX17/ATG16L1/WIPI1/ATG2…	ENSG00000117020, ENSG00000275199/ENSG00000136560/ENSG00000083750/ENSG00000197548/ENSG00000110931/ENSG00000155876/ENSG00000170296/ENSG00000034713/ENSG00000101844/ENSG00000155961/ENSG00000165828/ENSG00000176994, ENSG00000283741/ENSG00000164733, ENSG00000285132/ENSG00000117984/ENSG00000135047/ENSG00000196730/ENSG00000167657/ENSG00000134001/ENSG00000147894/ENSG00000142208/ENSG00000105221/ENSG00000178…	137
hsa04141	Protein processing in endoplasmic reticulum	0	0.02	-0.01	0.989132	0.992719	-6.59	0.875886	0.91359	0.1	-0.34	7095/51360/823/11231/578/3309/5601/9709/8454/5610/29927/55176/4287/23471/27248/10294/7353/6400/7321/51009/3998/25956/5609/54431/51619/56681/3320/3301/27102/56605/23645/581/111089941/55968/10961/23193/51726/3326/91319/7494/9978/10484/80331/80343/10483/5611/55757/10273/7993/7991/10952/573/5599/7323/5602/7466/1410/3312/4121/9532/6500/10802/6747/7841/4780/80267/26232/26270/57134/22926/6185/5887/10808…	CASP12/PREB/PDIA6/BCAP31/CRYAA2/STUB1/UBE4B/DNAJA2/MARCHF6/SEC24B/SEC23B/SEC23A/HYOU1/SEC24A/HSPH1/MAN1A2/SEC61B/OS9/LMAN2/ERP29/CKAP4/EDEM2/SEC63/MAN1B1/UBE2J2/TRAM1L1/ATF6B/CRYAA/CRYAB/DAD1/DDIT3/DDOST/UBXN2A/EIF2S1/STT3B/ERN1/HSPA4L/SEC31A/ATF6/UBXN4/GANAB/TRAM1/SEC61G/HSPBP1/PPP1R15A/SVIP/SEC31B/FBXO2/FBXO6/AMFR/EIF2AK1/ERLEC1/DNAJC5G/PDIA3/SEC61A1/UBQLN2/UBQLN1/ERO1A/DNAJB2/DNAJA1/HSPA1A/HSP…	ENSG00000204403/ENSG00000138073/ENSG00000143870/ENSG00000185825/ENSG00000276076/ENSG00000103266/ENSG00000130939/ENSG00000069345/ENSG00000145495/ENSG00000138802/ENSG00000101310/ENSG00000100934/ENSG00000149428, ENSG00000280682/ENSG00000113615/ENSG00000120694/ENSG00000198162/ENSG00000106803/ENSG00000135506/ENSG00000169223/ENSG00000089248/ENSG00000136026/ENSG00000088298/ENSG00000025796/ENSG0000017723…	170
hsa04142	Lysosome	-0.07	0.01	-2.2	0.0286707	0.0625019	-4.23	0.0240398	0.053764	0.31	-0.38	2519/4074/3920/3423/6556/535/175/1497/51606/3074/2581/5476/8943/8692/9741/8218/10947/537/8907/27074/23431/84572/57192/26088/162/410/1511/11154/5641/1522/2717/54/1203/23659/51172/23062/8120/1512/55353/427/4125/1777/50617/23553/6677/1174/20/3988/4669/4126/1075/10312/4891/79158/411/3373/533/1509/10577/26503/1211/23163/3425/968/10053/5538/9476/8546/6272/10717/53/1514/967/8763/2799/1515/58511/950/2588…	AP1M2/AP3S2/TCIRG1/NPC2/AP4B1/CTSC/AP3M2/AP4S1/AP1S1/AP3S1/TPP1/CLN3, AC138894.1/CLN5/CLTA/CLTB/CLTC/AP1S3/HGSNAT/CTNS/CTSB/CTSD/CTSE/CTSG/CTSH/CTSK/CTSL/CTSV/CTSO/CTSS/CTSW/CTSZ/AP1B1/AP1G1/AGA/DNASE2/ABCA2/ARSG/GGA2/GGA3/AP4E1/ABCB9/ATP6V0A2/HYAL4/PLA2G15/ATP6V0D2/FUCA1/FUCA2/GAA/MFSD8/GALC/GALNS/GGA1/GBA/SLC17A5/AP3M1/LAMP3/GLA/GLB1/GM2A/GNS/GUSB/HEXA/HEXB/HYAL1/IDS/IDUA/IGF2R/LAMP1/LAMP2/LIPA…	ENSG00000129354/ENSG00000157823/ENSG00000110719/ENSG00000119655/ENSG00000134262/ENSG00000109861/ENSG00000070718/ENSG00000100478/ENSG00000106367/ENSG00000177879/ENSG00000166340/ENSG00000188603, ENSG00000261832/ENSG00000102805/ENSG00000122705/ENSG00000175416/ENSG00000141367/ENSG00000152056/ENSG00000165102/ENSG00000040531/ENSG00000164733, ENSG00000285132/ENSG00000117984/ENSG00000196188/ENSG000001004…	127
hsa04144	Endocytosis	-0.02	0.01	-1.17	0.243959	0.349125	-5.92	0.262498	0.366007	0.09	-0.24	381/163/9265/51534/30845/30846/6642/9135/9765/1175/116984/55040/23327/5662/29924/2263/10565/387/5590/2261/55737/4734/8218/998/22905/7037/9744/7251/5337/7879/832/273/83737/1785/25978/64744/10890/2060/51510/55616/27131/51324/9727/51100/387680/27128/157/3560/55738/128866/8411/50855/8766/30844/9266/858/857/8976/653857/7046/1759/8395/6456/22841/8729/28964/9267/5878/64750/3312/10938/2348/2352/867/10094…	PDCD6IP/WASHC1/RNF103-CHMP3/ARPC5/ARPC4/ARPC3/ARPC1B/ACTR3/ACTR2/ARPC2/RNF41/STAM2/ARPC1A/ARFGEF2/ARFGEF1/STAMBP/RAB10/EHD1/RAB35/RAB31/WWP1/SNF8/VPS26B/VPS45/ACAP3/ARAP2/ARAP1/AGAP2/AGAP1/AGAP3/AP2M1/AP2S1/ZFYVE27/AGAP4/CLTA/CLTB/CLTC/CCR5/CHMP4B/GRK7/VPS37A/PIP5KL1/WIPF2/VPS37D/GRK2/GRK3/AP2A1/AP2A2/AP2B1/DNM1/DNM2/EGFR/EPS15/FGFR3/FGFR2/FGFR4/RAB11FIP2/EPN2/IQSEC2/SPART/WASHC4/NEDD4L/PSD3/PIP5…	ENSG00000170248/ENSG00000181404/ENSG00000249884/ENSG00000162704/ENSG00000241553/ENSG00000111229/ENSG00000130429/ENSG00000115091/ENSG00000138071/ENSG00000163466/ENSG00000181852/ENSG00000115145/ENSG00000241685/ENSG00000124198/ENSG00000066777/ENSG00000124356/ENSG00000084733/ENSG00000110047/ENSG00000111737/ENSG00000168461/ENSG00000123124/ENSG00000159210/ENSG00000151502/ENSG00000136631/ENSG00000131584…	251
hsa04145	Phagosome	-0.08	0.01	-2.46	0.0141661	0.0350148	-3.62	0.00616913	0.0179217	0.36	-0.4	4074/4353/3920/9902/8685/535/4481/51606/9341/1535/29927/55176/537/7037/2213/949/60/7879/113457/1781/5289/8417/3693/4842/30835/4689/51382/81027/8411/11151/10382/10332/1311/50617/10952/5878/10312/5869/7060/8992/523/200576/525/4688/533/23673/78989/653509/10376/718/821/7277/9296/529/23480/6441/1514/948/1783/5879/7099/9550/7280/347733/3134/7097/7057/3685/9103/245973/5868/51143/526/245972/3688/2209/127…	AC233755.1/TCIRG1/CLEC4M/TLR6/TUBA1B/TUBB3/TUBB4A/TUBB4B/SEC61B/CORO1A/TUBA3E/TUBA3D/ATP6V1G3/COMP/CTSL/CTSS/CYBA/CYBB/ATP6V0E2/DYNC1H1/DYNC1I1/DYNC1I2/DYNC1LI2/PIKFYVE/TUBB/FCAR/FCGR1A/FCGR2B/FCGR3A/FCGR3B/PLA2R1/SEC61G/ATP6V0A2/STX12/ATP6V0D2/ATP6V1C2/SEC61A1/CD209/HLA-A/HLA-B/HLA-C/HLA-DMA/HLA-DMB/HLA-DOA/HLA-DOB/HLA-DPA1/HLA-DPB1/HLA-DQA1/HLA-DQA2/HLA-DQB1/HLA-DRA/HLA-DRB1/HLA-DRB3/HLA-DRB4/H…	ENSG00000275063/ENSG00000110719/ENSG00000104938/ENSG00000174130/ENSG00000123416/ENSG00000258947/ENSG00000104833/ENSG00000188229/ENSG00000106803/ENSG00000102879/ENSG00000152086/ENSG00000075886/ENSG00000151418, ENSG00000263014/ENSG00000105664/ENSG00000135047/ENSG00000163131/ENSG00000051523/ENSG00000165168/ENSG00000171130/ENSG00000197102/ENSG00000158560/ENSG00000077380/ENSG00000135720/ENSG0000011502…	151
hsa04146	Peroxisome	0.14	-0.02	5.31	1.77457e-07	2.94175e-06	6.83	5.72393e-07	8.3089e-06	0.45	-0.21	54677/4843/8540/8504/30/55711/2182/8310/1384/10478/54363/11264/10005/215/23417/1891/92960/5264/5193/1610/4598/6648/5191/83594/1962/51555/4358/55825/6342/51179/8443/3155/5052/5825/5826/2053/9409/847/2181/5190/25824/5189/26061/8799/3295/570/3417/5830/11001/283927/6647/5195/54511/196743/2180/255027/10901/5192/7498/51/5824/5194/10654/23305/5828/8800/8309/189/225/5827/51268/3418/51703/373156/84188/104…	ACOT8/ECI2/SLC25A17/PMVK/DHRS4/SLC27A2/PXMP4/CRAT/DAO/AGXT/ECH1/EHHADH/PAOX/EPHX2/ABCD1/ACSL1/ACSL3/ACSL4/ABCD2/ACSL6/MLYCD/AMACR/MPV17L, AC140504.1, AC243733.1/PRDX5/HACL1/DECR2/NUDT7/ACAA1/HMGCL/HSD17B4/IDH1/IDH2/GSTK1/NUDT19/MPV17/MVK/NOS2/PRDX1/ACOX1/HAO2/PIPOX/PEX5L/ACSL5/PEX1/PEX6/PEX7/PEX10/PEX12/PEX13/PEX14/PHYH/HAO1/HMGCLL1/CROT/PEX26/FAR2/PECR/BAAT/PEX19/ABCD3/ABCD4/PXMP2/PEX2/PEX5/SCP2…	ENSG00000101473/ENSG00000198721/ENSG00000100372/ENSG00000163344/ENSG00000157326, ENSG00000284807/ENSG00000140284/ENSG00000101417/ENSG00000095321/ENSG00000110887/ENSG00000172482/ENSG00000104823, ENSG00000282853/ENSG00000113790/ENSG00000148832/ENSG00000120915/ENSG00000101986/ENSG00000151726/ENSG00000123983/ENSG00000068366/ENSG00000173208/ENSG00000164398/ENSG00000103150/ENSG00000242110/ENSG000001569…	82
hsa04150	mTOR signaling pathway	-0.01	0.01	-0.81	0.419151	0.531817	-6.26	0.700184	0.779194	0.07	-0.18	51384/1856/3479/58528/51606/5291/57600/7478/1975/7132/387/4040/6196/27330/7479/55437/2932/9706/10325/81929/7481/5594/9681/6655/51382/9894/9675/9663/81617/5595/79726/8131/7249/8140/7976/3551/208/5296/7472/2887/6009/1855/6198/8649/81029/11211/7474/10641/523/7475/6654/525/28956/64121/10000/8503/6195/6794/6446/79109/5290/7471/5582/5605/84219/9296/83667/6249/529/5894/5562/64900/3845/7482/10542/23175/8…	AKT3/RRAGB/LAMTOR5/NPRL2/RRAGA/TBC1D7/FZD10/CHUK/ATP6V1G3/SLC38A9/DVL1/DVL2/DVL3/EIF4B/EIF4E/EIF4EBP1/FLCN/AKT1/AKT2/RNF152/LPIN1/ATP6V1C2/MTOR/RICTOR/EIF4E1B/FZD2/RPS6KA6/GRB2/GRB10/LAMTOR2/GSK3B/HRAS/IGF1/IGF1R/IKBKB/INS/INSR/IRS1/KRAS/RHOA/LAMTOR4/LRP6/LRP5/NRAS/ATP6V1D/WNT16/ATP6V1H/PDPK1/CAB39/ATP6V1A/ATP6V1B1/ATP6V1B2/ATP6V1C1/ATP6V1E1/PIK3CA/PIK3CB/PIK3CD/PIK3R1/PIK3R2/ATP6V1G2/WNT4/MIOS/D…	ENSG00000117020, ENSG00000275199/ENSG00000083750/ENSG00000134248/ENSG00000114388/ENSG00000155876/ENSG00000145979/ENSG00000111432/ENSG00000213341/ENSG00000151418, ENSG00000263014/ENSG00000177058/ENSG00000107404/ENSG00000004975/ENSG00000161202/ENSG00000063046/ENSG00000151247/ENSG00000187840/ENSG00000154803/ENSG00000142208/ENSG00000105221/ENSG00000176641/ENSG00000134324/ENSG00000143882/ENSG000001987…	154
hsa04151	PI3K-Akt signaling pathway	-0.1	0	-5.1	5.25194e-07	6.93982e-06	5.8	3.31792e-07	5.366e-06	0.47	-0.13	572/3675/3674/672/3479/3082/3381/2324/23035/3371/1298/4254/10319/5291/3909/3918/84699/1975/4804/9170/5586/2065/5525/2263/2261/5526/10681/2255/27006/5523/5522/2249/3566/2260/8516/5527/2782/26281/3320/1286/23239/2932/3693/2323/22798/3912/3655/285/55012/1299/3326/3717/1943/5008/5594/5155/3560/6655/8115/5106/10110/51378/284217/2254/2321/5595/7249/5934/100533105/3551/3574/5516/2997/898/208/11140/26291…	AKT3/BCL2L11/SGK3/SGK2/LPAR6/CDK2/CDK4/CDK6/CDKN1A/CDKN1B/AC233755.1/LAMC3/CREB3/GNB5/YWHAQ/CHAD/CDC37/CHRM1/CHRM2/CHUK/THEM4/PIK3AP1/COL1A1/COL1A2/COL2A1/COL4A1/COL4A2/COL4A3/COL4A4/COL4A5/COL4A6/COL6A1/COL6A2/COL6A3/COL9A1/COL9A2/COL9A3/COMP/COL6A6/CREB1/ATF2/ATF6B/CSF1/CSF1R/CSF3/CSF3R/CSH1/CSH2/PIK3R6/CREB3L4/LPAR1/EFNA1/EFNA2/EFNA3/EFNA4/EFNA5/EGF/EGFR/EPHA2/EIF4B/EIF4E/EIF4EBP1/CRTC2/EPO/EP…	ENSG00000117020, ENSG00000275199/ENSG00000153094/ENSG00000104205/ENSG00000101049/ENSG00000139679/ENSG00000123374/ENSG00000135446/ENSG00000105810/ENSG00000124762/ENSG00000111276/ENSG00000275063/ENSG00000050555/ENSG00000107175/ENSG00000069966/ENSG00000134308/ENSG00000136457/ENSG00000105401/ENSG00000168539/ENSG00000181072/ENSG00000213341/ENSG00000159445/ENSG00000155629/ENSG00000108821/ENSG0000016469…	353
hsa04152	AMPK signaling pathway	-0.01	0.02	-0.54	0.586477	0.686705	-6.44	0.653533	0.740963	0.02	-0.25	1080/79602/3479/5291/84699/23216/5525/1994/5214/5526/6720/5523/5522/32/5527/3991/55437/10890/55012/23411/6319/5106/3172/81617/23417/7249/29904/5862/5516/2997/208/5518/5296/6009/51422/10488/6198/10891/1374/595/10645/2998/5564/5528/3156/5515/5210/53632/3953/10000/8503/6794/1385/2309/51552/148/5290/5208/5105/8789/2538/5565/5468/5562/8900/8471/948/6885/51719/5519/3480/5170/92579/57521/5211/207/148327…	AKT3/CREB3/CAMKK2/CFTR/RAB10/PPARGC1A/CPT1C/CPT1A/CPT1B/CREB1/ADRA1A/CREB3L4/EEF2/EIF4EBP1/ELAVL1/CRTC2/AKT1/AKT2/FASN/FBP1/FOXO1/FOXO3/TBC1D1/SIRT1/MLYCD/MTOR/G6PC/PPP2R3B/EEF2K/GYS1/GYS2/ACACA/HMGCR/HNF4A/ACACB/IGF1/IGF1R/INS/INSR/IRS1/LEP/LEPR/LIPE/RAB8A/PCK1/PCK2/ADIPOR1/PRKAG2/RAB14/PDPK1/CAB39/PFKFB1/PFKFB2/PFKFB3/PFKFB4/PFKL/PFKM/PFKP/PIK3CA/PIK3CB/PIK3CD/PIK3R1/PIK3R2/PRKAG3/PPARG/PPP2R3C…	ENSG00000117020, ENSG00000275199/ENSG00000107175/ENSG00000110931/ENSG00000001626/ENSG00000084733/ENSG00000109819/ENSG00000169169/ENSG00000110090/ENSG00000205560/ENSG00000118260/ENSG00000120907/ENSG00000143578/ENSG00000167658/ENSG00000187840/ENSG00000066044/ENSG00000160741/ENSG00000142208/ENSG00000105221/ENSG00000169710/ENSG00000165140/ENSG00000150907/ENSG00000118689/ENSG00000065882/ENSG0000009671…	120
hsa04210	Apoptosis	0.01	0.01	0.53	0.599723	0.697998	-6.45	0.778031	0.838245	0.03	-0.33	572/843/8837/9020/823/637/330/355/578/10039/5601/5291/7185/841/7132/60/113457/581/332/3710/4616/5594/1439/3002/4792/1522/331/143/8717/5595/1512/3551/8797/208/27113/5296/835/5599/5414/4790/5602/1075/329/4001/27429/1647/10000/8503/356/1509/63970/317/8795/8743/5290/3709/10376/5605/7186/7277/468/10038/10912/5894/842/3845/1965/4803/1514/8739/153090/1515/8737/839/597/5170/7157/5366/207/4170/1513/142/52…	AKT3/BCL2L11/PARP2/PARP3/CASP12/TUBA1B/CTSC/GADD45G/TUBA3E/TUBA3D/CHUK/PARP1/PARP4/CSF2RB/CTSB/CTSD/CTSH/CTSK/CTSL/CTSV/CTSO/CTSS/CTSW/CTSZ/DAB2IP/GADD45A/DDIT3/DFFA/DFFB/EIF2S1/ENDOG/AKT1/AKT2/ERN1/FOS/BBC3/HTRA2/GZMB/APAF1/HRAS/BIRC2/BIRC3/XIAP/BIRC5/FAS/IKBKB/FASLG/IL3/IL3RA/ITPR1/ITPR2/ITPR3/JUN/KRAS/LMNA/LMNB1/MCL1/MAP3K5/GADD45B/ATF4/ATM/NFKB1/NFKBIA/NGF/NRAS/NTRK1/PDPK1/TUBA8/PIK3CA/PIK3CB…	ENSG00000117020, ENSG00000275199/ENSG00000153094/ENSG00000129484/ENSG00000041880/ENSG00000204403/ENSG00000123416/ENSG00000109861/ENSG00000130222/ENSG00000152086/ENSG00000075886/ENSG00000213341/ENSG00000143799/ENSG00000102699/ENSG00000100368/ENSG00000164733, ENSG00000285132/ENSG00000117984/ENSG00000103811/ENSG00000143387/ENSG00000135047/ENSG00000136943/ENSG00000256043, ENSG00000263238/ENSG00000163…	135
hsa04211	Longevity regulating pathway	-0.06	0.02	-3.22	0.00139815	0.0050207	-1.56	0.000683207	0.00289716	0.45	-0.18	79602/3479/9821/5291/9474/84699/5566/108/27244/581/23411/7249/208/5296/6009/51422/10488/6198/4790/10891/10645/5564/6648/53632/1386/10000/8503/6794/1385/2309/113/847/5290/60673/468/196883/83667/5565/5468/5562/9365/8471/3845/9470/109/3480/7157/57521/207/5567/148327/5295/9586/143686/2308/1977/814/114/26060/90993/51094/115/5563/107/5568/7248/1388/3667/3643/5293/5970/111/112/3265/9776/6199/253314/8408…	AKT3/CREB3/CAMKK2/ADCY1/ADCY2/PPARGC1A/ADCY3/EHMT2/ADCY5/ADCY6/ADCY7/ADCY8/ADCY9/CREB1/ATF2/ATF6B/SESN3/CREB3L4/ADCY4/EIF4E/EIF4EBP1/AKT1/AKT2/FOXO1/FOXO3/SIRT1/MTOR/EIF4E1B/APPL1/SESN1/HRAS/IGF1/IGF1R/INS/INSR/IRS1/KRAS/ATF4/NFKB1/NRAS/ADIPOR1/PRKAG2/PIK3CA/PIK3CB/PIK3CD/PIK3R1/PIK3R2/PRKAG3/PPARG/PRKAA1/PRKAA2/PRKAB1/PRKAB2/PRKACA/PRKACB/PRKACG/PRKAG1/RPTOR/BAX/RELA/RHEB/ATG101/RPS6KB1/RPS6KB2/…	ENSG00000117020, ENSG00000275199/ENSG00000107175/ENSG00000110931/ENSG00000164742/ENSG00000078295/ENSG00000109819/ENSG00000138031/ENSG00000204371, ENSG00000206376, ENSG00000224143, ENSG00000227333, ENSG00000232045, ENSG00000236759, ENSG00000238134/ENSG00000173175/ENSG00000174233/ENSG00000121281/ENSG00000155897/ENSG00000162104/ENSG00000118260/ENSG00000115966/ENSG00000168468, ENSG00000213676, ENSG00…	89
hsa04213	Longevity regulating pathway - multiple species	-0.03	0.01	-1.34	0.181536	0.277455	-5.71	0.160378	0.247903	0.21	-0.24	3479/5291/9474/5566/108/23411/208/5296/51422/6198/1410/3312/5564/6648/53632/3065/10000/8503/2309/113/847/5290/3170/3306/196883/5565/5562/8471/3845/109/3480/57521/6647/207/5567/5295/1979/2308/114/115/81570/5563/107/5568/3667/3643/5293/3310/111/112/3265/6199/5571/8660/3066/2475/3304/3303/3305/84335/4893/3630	AKT3/ADCY1/ADCY2/ADCY3/ADCY5/ADCY6/ADCY7/ADCY8/ADCY9/CRYAB/ADCY4/EIF4EBP2/AKT1/AKT2/FOXO1/FOXO3/SIRT1/MTOR/HDAC1/HDAC2/FOXA2/HRAS/HSPA1A/HSPA1B/HSPA1L/HSPA2/HSPA6/HSPA8/IGF1/IGF1R/INS/INSR/IRS1/KRAS/NRAS/PRKAG2/PIK3CA/PIK3CB/PIK3CD/PIK3R1/PIK3R2/PRKAG3/PRKAA1/PRKAA2/PRKAB1/PRKAB2/PRKACA/PRKACB/PRKACG/PRKAG1/RPTOR/RPS6KB1/RPS6KB2/SOD1/SOD2/CLPB/AKT1S1/CAT/IRS4/PIK3R3/IRS2/ATG5	ENSG00000117020, ENSG00000275199/ENSG00000164742/ENSG00000078295/ENSG00000138031/ENSG00000173175/ENSG00000174233/ENSG00000121281/ENSG00000155897/ENSG00000162104/ENSG00000109846/ENSG00000129467, ENSG00000284814/ENSG00000148730/ENSG00000142208/ENSG00000105221/ENSG00000150907/ENSG00000118689/ENSG00000096717/ENSG00000198793/ENSG00000116478/ENSG00000196591/ENSG00000125798/ENSG00000174775, ENSG00000276…	62
hsa04215	Apoptosis - multiple species	-0.03	0	-1.11	0.268535	0.3767	-5.98	0.26935	0.373358	0.1	-0.28	637/330/578/5601/841/4804/7132/581/332/79444/331/27113/5599/5414/5602/329/27429/57448/317/8678/842/5366/10018/836/840/8772/598/596/54205/666/56616/441925	BCL2L11/BBC3/HTRA2/APAF1/BIRC2/BIRC3/XIAP/BIRC5/BECN2/NGFR/PMAIP1/SEPTIN4/CYCS/MAPK8/MAPK9/MAPK10/DIABLO, AC048338.2/BIRC6/BAK1/BAX/BCL2/BCL2L1/BID/BOK/TNFRSF1A/BIRC7/CASP3/CASP7/CASP8/CASP9/BECN1/FADD	ENSG00000153094/ENSG00000105327/ENSG00000115317/ENSG00000120868/ENSG00000110330/ENSG00000023445/ENSG00000101966/ENSG00000089685/ENSG00000196289/ENSG00000064300/ENSG00000141682/ENSG00000108387/ENSG00000172115/ENSG00000107643/ENSG00000050748/ENSG00000109339/ENSG00000184047, ENSG00000284934/ENSG00000115760/ENSG00000030110/ENSG00000087088/ENSG00000171791/ENSG00000171552/ENSG00000015475/ENSG0000017672…	32
hsa04216	Ferroptosis	0.04	0.01	1.44	0.151507	0.240448	-5.57	0.127307	0.205971	0.28	-0.36	2729/2730/1356/9474/2182/7037/7419/2512/7018/3162/2937/84557/23516/4891/10162/55240/2181/6303/30061/64116/81631/112483/7157/23657/2180/246/23305/1536/7417/2879/2495/6520/5093/5621/94033/5094/51703/10533/440738/643246/8031	LPCAT3/ATG7/SAT2/CP/CYBB/ACSL1/ACSL3/ACSL4/ACSL6/SLC39A14/SLC7A11/ALOX15/FTH1/FTL/GCLC/GCLM/GPX4/GSS/SLC40A1/HMOX1/MAP1LC3C/SLC11A2/PCBP1/PCBP2/ACSL5/STEAP3/PRNP/SAT1/SLC39A8/MAP1LC3B2/SLC3A2/TF/TFRC/TP53/VDAC2/VDAC3/NCOA4/MAP1LC3B/MAP1LC3A/FTMT/ATG5	ENSG00000111684/ENSG00000197548/ENSG00000141504/ENSG00000047457/ENSG00000165168/ENSG00000151726/ENSG00000123983/ENSG00000068366/ENSG00000164398/ENSG00000104635/ENSG00000151012/ENSG00000161905/ENSG00000167996/ENSG00000087086/ENSG00000001084/ENSG00000023909/ENSG00000167468/ENSG00000100983/ENSG00000138449/ENSG00000100292/ENSG00000197769/ENSG00000110911/ENSG00000169564/ENSG00000197111/ENSG00000197142…	41
hsa04217	Necroptosis	0.04	0.01	2.09	0.0368112	0.0755435	-4.44	0.049769	0.0962248	0.21	-0.31	8837/292/823/637/330/355/3459/5601/5610/816/841/7132/5837/815/7419/3320/7188/1540/25978/51510/2512/581/10059/55072/54822/3326/3717/55506/5836/5834/128866/331/8717/29108/8797/7297/8605/3718/94239/5599/5602/329/3458/9555/3552/6772/51652/5321/356/7128/9525/3443/3445/8795/8743/81030/3553/10616/6776/7186/148022/11035/27243/5119/27183/2752/7099/90865/3452/8737/834/6775/3454/27005/142/817/91782/3442/344…	PLA2G4B/RNF103-CHMP3/DNM1L/IRF9/RBCK1/RIPK3/FAF1/NLRP3/PLA2G4E/SPATA2L/CHMP4B/PARP1/TICAM1/CYBB/CYLD/PGAM5/MLKL/H2AC1/ALOX15/FTH1/FTL/PLA2G4F/CHMP2B/USP21/VPS4A/CHMP2A/GLUD1/GLUD2/GLUL/PLA2G4D/CHMP4A/SLC25A4/PYCARD/SLC25A5/SLC25A6/H2AC8/H2AC7/H2AX/H2AZ1/HMGB1/H2AC21/BIRC2/BIRC3/XIAP/HSP90AA1/HSP90AB1/IFNA1/IFNA2/IFNA4/IFNA5/IFNA6/IFNA7/IFNA8/IFNA10/IFNA13/IFNA14/IFNA16/IFNA17/IFNA21/IFNAR1/IFNAR2…	ENSG00000243708/ENSG00000249884/ENSG00000087470/ENSG00000213928, ENSG00000285048/ENSG00000125826/ENSG00000129465, ENSG00000285379/ENSG00000185104/ENSG00000162711/ENSG00000188089/ENSG00000158792/ENSG00000101421/ENSG00000143799/ENSG00000127666/ENSG00000165168/ENSG00000083799/ENSG00000247077/ENSG00000168404/ENSG00000164508/ENSG00000161905/ENSG00000167996/ENSG00000087086/ENSG00000168907/ENSG000000839…	159
hsa04218	Cellular senescence	-0.05	0.01	-2.65	0.00845975	0.0227877	-3.17	0.00631139	0.0182742	0.22	-0.18	292/1870/823/4361/5606/5291/10758/28996/4775/23291/7419/5933/54822/7042/3710/23411/4616/5594/4776/4605/4773/1869/5595/7249/5934/4683/898/208/7040/5296/1021/5054/6009/7046/5532/5608/4790/595/10114/59341/2305/1432/1871/896/5810/10111/3552/1647/10000/8503/2309/894/7043/5533/5290/3709/1017/1026/6237/5605/91860/10912/4772/5894/8900/3845/1875/22800/891/2113/1019/4193/3569/3364/2626/4609/3134/5530/5925/…	AKT3/RAD50/HIPK3/CDK2/CDK4/CDK6/CDKN1A/CDKN2A/CDKN2B/TRAF3IP2/GADD45G/CHEK1/CHEK2/LIN54/MAPK14/RAD9B/HIPK4/CALML6/GADD45A/E2F1/E2F2/E2F3/E2F4/E2F5/EIF4EBP1/HIPK1/AKT1/AKT2/ETS1/RRAS2/MRAS/FOXM1/FOXO1/FOXO3/FBXW11/SIRT1/MTOR/GATA4/LIN9/HIPK2/SLC25A4/SLC25A5/SLC25A6/HLA-A/HLA-B/HLA-C/HLA-E/HLA-F/HLA-G/HRAS/HUS1/IGFBP3/IL1A/IL6/CXCL8/ITPR1/ITPR2/ITPR3/KU645196.1, KIR2DL4/KRAS/SMAD2/SMAD3/MDM2/MRE11/…	ENSG00000117020, ENSG00000275199/ENSG00000113522/ENSG00000110422/ENSG00000123374/ENSG00000135446/ENSG00000105810/ENSG00000124762/ENSG00000147889/ENSG00000147883/ENSG00000056972/ENSG00000130222/ENSG00000149554/ENSG00000183765/ENSG00000189308/ENSG00000112062/ENSG00000151164/ENSG00000160396/ENSG00000169885/ENSG00000116717/ENSG00000101412/ENSG00000007968, ENSG00000282899/ENSG00000112242/ENSG000002052…	156
hsa04260	Cardiac muscle contraction	0.06	0	2.41	0.0161988	0.0391307	-3.74	0.0155327	0.0382316	0.19	-0.31	10368/9254/7384/477/84679/782/483/489/27091/27092/779/6548/4625/6547/23439/778/478/59284/786/4633/1337/1347/7134/9167/6543/7139/845/1340/1350/10975/482/7137/59285/3270/84701/1327/1349/480/1329/486/7168/7385/59283/481/7170/93589/775/781/7381/1339/776/55799/70/125965/4634/1346/476/27089/1345/783/10369/7171/784/7386/170712/7388/488/1351/9377/1537/785/6546/29796/10345/341947/487/4624/4635/444/7169/62…	TRDN/CACNG3/CACNG2/SLC9A6/UQCR11/COX6B2/COX4I1/COX5B/COX6A1/COX6A2/COX6B1/COX6C/COX7A1/COX7A2/COX7B/COX7C/COX8A/CYC1/COX7B2/ATP1B4/UQCRQ/CACNG5/CACNG4/UQCR10/HRC/COX8C/UQCRHL/ASPH/MT-CO1/MT-CO2/MT-CO3/MT-CYB/MYH6/MYH7/MYL2/MYL3/MYL4/ATP1A1/ATP1A2/ATP1A3/ATP1A4/ATP1B1/ATP1B2/ATP1B3/FXYD2/ATP2A1/ATP2A2/ATP2A3/CACNA2D3/CACNG8/CACNG7/CACNG6/RYR2/SLC8A2/SLC8A1/SLC8A3/SLC9A1/ACTC1/TNNC1/TNNI3/TNNT2/TPM…	ENSG00000186439/ENSG00000006116/ENSG00000166862/ENSG00000198689/ENSG00000127540/ENSG00000160471/ENSG00000131143/ENSG00000135940/ENSG00000111775/ENSG00000156885/ENSG00000126267/ENSG00000164919/ENSG00000161281/ENSG00000112695/ENSG00000131174/ENSG00000127184/ENSG00000176340/ENSG00000179091/ENSG00000170516/ENSG00000101892/ENSG00000164405/ENSG00000075429/ENSG00000075461/ENSG00000184076/ENSG00000130528…	87
hsa04261	Adrenergic signaling in cardiomyocytes	-0.04	-0.01	-2.64	0.00858417	0.0230536	-3.19	0.0047149	0.0142858	0.27	-0.14	10368/9254/477/153/3784/816/493/84699/2773/5525/782/492/5526/483/815/490/5566/5523/5522/489/27091/27092/108/5527/10411/779/2778/6548/11069/55012/4625/1390/5594/6547/9252/5332/23439/778/5595/5516/208/478/5518/59284/6324/5294/10488/786/4633/1432/5528/5515/2771/7134/1386/10000/6543/7139/1385/148/113/2770/468/91860/482/196883/7137/59285/480/5502/183/6332/5519/486/5330/109/7168/23533/207/59283/5567/48…	AKT3/KCNE1B/CACNG3/CACNG2/RAPGEF3/CREB3/ADCY1/ADCY2/ADCY3/RAPGEF4/ADCY5/ADCY6/ADCY7/ADCY8/ADCY9/CREB1/ATF2/ATF6B/CREM/MAPK14/ADRA1D/PIK3R6/ADRA1B/ADRA1A/CREB3L4/ADRB1/ADRB2/CALML6/AGT/AGTR1/AGTR2/ADCY4/AKT1/AKT2/PLCB1/ATP1B4/PIK3R5/CACNG5/CACNG4/GNAI1/GNAI2/GNAI3/GNAQ/GNAS/PPP2R3B/KCNE1/KCNQ1/MYH6/MYH7/MYL2/MYL3/MYL4/ATF4/ATP1A1/ATP1A2/ATP1A3/ATP1A4/ATP1B1/ATP1B2/ATP1B3/FXYD2/ATP2A1/ATP2A2/ATP2A3…	ENSG00000117020, ENSG00000275199/ENSG00000276289/ENSG00000006116/ENSG00000166862/ENSG00000079337/ENSG00000107175/ENSG00000164742/ENSG00000078295/ENSG00000138031/ENSG00000091428/ENSG00000173175/ENSG00000174233/ENSG00000121281/ENSG00000155897/ENSG00000162104/ENSG00000118260/ENSG00000115966/ENSG00000168468, ENSG00000213676, ENSG00000228628, ENSG00000234539/ENSG00000095794/ENSG00000112062/ENSG0000017…	150
hsa04270	Vascular smooth muscle contraction	-0.07	-0.02	-3.32	0.000965883	0.00371587	-1.22	0.00154335	0.00569692	0.25	-0.18	5583/4659/2983/10203/4638/5588/387/6093/8399/5566/10335/4660/369/108/1906/779/2778/2767/4637/3710/5594/50487/4627/551/85366/5332/10398/778/5595/79784/8605/59/796/5321/26279/10672/148/4879/113/10268/800/3709/81579/1908/54776/5582/5605/1907/5322/135/91860/196883/10266/5894/10267/9826/4628/4629/9475/27345/183/5330/109/84647/91807/5567/805/185/3779/340156/2768/133/5331/3708/775/1909/2977/5578/114/277…	PLA2G4B/CALCRL/KCNMB2/RAMP2/RAMP1/RAMP3/IRAG1/MYL9/GNA13/ADCY1/ADCY2/ADCY3/ADCY5/ADCY6/ADCY7/ADCY8/ADCY9/PLA2G4E/ADM/ADORA2A/ADORA2B/MYL6B/ADRA1D/ADRA1B/ADRA1A/KCNU1/CALML6/AGT/AGTR1/EDN1/EDN2/EDN3/EDNRA/ADCY4/PLCB1/ARHGEF12/PLA2G4F/PLA2G2D/KCNMB3/KCNMB4/GNA11/GNA12/GNAQ/GNAS/PLA2G4D/GUCY1A2/GUCY1A1/GUCY1B1/PLA2G2E/MYLK4/ARAF/ITPR1/ITPR2/ITPR3/KCNMA1/KCNMB1/RHOA/PLA2G2C/MYH9/MYH10/MYH11/MYL6/MYLK…	ENSG00000243708/ENSG00000064989/ENSG00000197584/ENSG00000131477/ENSG00000132329/ENSG00000122679/ENSG00000072952/ENSG00000101335/ENSG00000120063/ENSG00000164742/ENSG00000078295/ENSG00000138031/ENSG00000173175/ENSG00000174233/ENSG00000121281/ENSG00000155897/ENSG00000162104/ENSG00000188089/ENSG00000148926/ENSG00000128271/ENSG00000170425/ENSG00000196465/ENSG00000171873/ENSG00000170214/ENSG00000120907…	132
hsa04310	Wnt signaling pathway	-0.11	0.01	-5.36	1.38744e-07	2.39365e-06	7.07	1.28685e-06	1.6337e-05	0.41	-0.17	51384/1856/1387/4007/5601/8454/816/7478/7089/387/4040/1459/815/5566/4775/23291/7479/2239/5663/6932/2932/7481/51701/90665/25805/25776/9978/2033/23002/57680/4776/4773/1457/343637/5332/6907/64840/8312/7976/6422/27121/8840/79816/7472/6424/7091/1855/5599/5532/22943/54894/5602/595/81029/11211/5467/896/6500/1452/7474/10297/7475/27101/894/27130/6425/5533/7471/5582/5880/4772/5176/59352/7482/9475/324/6885/…	FRAT1/TLE7/TPTEP2-CSNK1E/APC2/WIF1/FZD10/CSNK1A1L/CREBBP/PRICKLE1/CSNK1A1/CSNK1E/CSNK2A1/CSNK2A2/CSNK2B/NOTUM/CTBP1/CTBP2/CTNNB1/CTNND2/PRICKLE2/DVL1/DVL2/DVL3/EP300/GPC4/DKK1/DAAM1/PLCB1/FBXW11/FRAT2/DAAM2/FZD2/CBY1/BAMBI/CACYBP/DKK4/DKK2/INVS/CSNK2A3/RSPO1/GSK3B/PRICKLE4/APC/RSPO2/RSPO4/JUN/RHOA/PRICKLE3/LRP6/LRP5/SMAD3/SMAD4/MMP7/MYC/NFATC1/NFATC2/NFATC3/NFATC4/ROR1/ROR2/SOST/LEF1/WNT16/NLK/SE…	ENSG00000165879/ENSG00000260734/ENSG00000283900/ENSG00000115266/ENSG00000156076/ENSG00000111432/ENSG00000180138/ENSG00000005339/ENSG00000139174/ENSG00000113712/ENSG00000213923/ENSG00000101266/ENSG00000070770/ENSG00000204435, ENSG00000206406, ENSG00000224398, ENSG00000224774, ENSG00000228875, ENSG00000230700, ENSG00000232960/ENSG00000185269/ENSG00000159692/ENSG00000175029/ENSG00000168036/ENSG00000…	166
hsa04330	Notch signaling pathway	-0.08	0	-3.13	0.00187922	0.0064227	-1.83	0.00210871	0.00734885	0.28	-0.25	1856/1387/7089/4854/5663/10683/113878/4242/2033/22938/182/79816/9253/3955/7091/1855/2648/23220/8850/3280/3065/51107/11317/6310/54567/8650/4853/1840/23493/9541/83464/7090/5664/4851/6868/1487/9794/1857/23385/151636/26508/23462/3516/5986/171558/1488/196403/84441/3714/9612/3066/7088/55534/388585/28514/4855/55851/342371/102723796	TLE7/DLL3/RBPJL/DTX2/CREBBP/CTBP1/CTBP2/DTX3L/PTCRA/JAG1/DTX1/DVL1/DVL2/DVL3/DTX3/EP300/SNW1/DTX4/NCSTN/HEY1/HEY2/KAT2A/HEYL/DLL1/HDAC1/HDAC2/HES1/ATXN1L/RBPJ/JAG2/HES5/LFNG/MFNG/NOTCH1/NOTCH2/NOTCH3/NOTCH4/APH1A/DLL4/MAML3/PSENEN/PSEN1/PSEN2/RFNG/ATXN1/ADAM17/TLE1/TLE2/TLE3/TLE4/TLE6/APH1B/MAML2/NUMB/KAT2B/NUMBL/CIR1/NCOR2/MAML1	ENSG00000260734/ENSG00000090932/ENSG00000124232/ENSG00000091073, ENSG00000282379/ENSG00000005339/ENSG00000159692/ENSG00000175029/ENSG00000163840/ENSG00000171611/ENSG00000101384/ENSG00000135144/ENSG00000107404/ENSG00000004975/ENSG00000161202/ENSG00000178498/ENSG00000100393/ENSG00000100603/ENSG00000110042/ENSG00000162736/ENSG00000164683/ENSG00000135547/ENSG00000108773/ENSG00000163909/ENSG0000019871…	59
hsa04340	Hedgehog signaling pathway	-0.11	0.01	-3.59	0.000377209	0.00169972	-0.36	0.000614097	0.0026545	0.31	-0.34	57467/8452/55733/8454/50937/5566/23291/2121/2736/4036/2932/157/23295/1954/23288/2737/51684/64750/595/2735/1452/8643/894/8405/6608/11127/1455/408/50846/409/1453/5567/23432/339745/91653/1456/84976/3549/64399/6469/5568/8945/374654/53944/596/156/132884/57758/122011/2619/730094/5727/57154/84455/1454/102800317	TPTEP2-CSNK1E/KIF3A/CSNK1A1L/EVC2/CSNK1A1/CSNK1D/CSNK1E/CSNK1G2/CSNK1G3/GRK2/GRK3/MEGF8/EVC/IQCE/FBXW11/MGRN1/GPR161/GAS1/GLI1/GLI2/GLI3/GSK3B/SPOPL/IHH/KIF7/LRP2/ARRB1/ARRB2/DHH/CDON/SUFU/CSNK1G1/PRKACA/PRKACB/PRKACG/HHAT/SMURF1/PTCH1/HHATL/SCUBE2/CCND1/BCL2/HHIP/SHH/SMURF2/SMO/MOSMO/SPOP/EFCAB7/CUL3/CUL1/DISP1/PTCH2/CCND2/BTRC/BOC	ENSG00000283900/ENSG00000131437/ENSG00000180138/ENSG00000173040/ENSG00000113712/ENSG00000141551/ENSG00000213923/ENSG00000133275/ENSG00000151292/ENSG00000173020/ENSG00000100077/ENSG00000105429/ENSG00000072840/ENSG00000106012/ENSG00000072803/ENSG00000102858/ENSG00000143147/ENSG00000180447/ENSG00000111087/ENSG00000074047/ENSG00000106571/ENSG00000082701/ENSG00000144228/ENSG00000163501/ENSG00000166813…	56
hsa04350	TGF-beta signaling pathway	-0.13	0.01	-5.69	2.44167e-08	5.87434e-07	8.72	5.43367e-08	1.26657e-06	0.56	-0.15	1387/1634/9765/4052/8454/4756/387/6093/5933/8646/7042/25805/5594/9978/2033/655/4092/5595/5516/268/7040/5518/57817/7046/657/6198/64750/3458/653/6500/5515/4090/93/90/3398/656/3399/60436/7043/4093/92/2331/3624/130399/652/650/8200/3397/1875/10468/269/91/4609/5519/7057/4091/658/83729/4089/7044/151449/1030/654/392255/4838/9372/100532736/3625/7048/5308/2200/26585/4088/148738/4086/3400/285704/3626/4087/6…	NBL1/CDKN2B/FST/LEFTY1/ACVR1C/CREBBP/HJV/GDF7/DCN/E2F4/E2F5/EP300/FBN1/FMOD/BAMBI/GREM1/AMH/AMHR2/RGMB/ID1/ID2/ID3/ID4/IFNG/BMP8A/INHBA/INHBB/INHBC/RHOA/GDF6/LTBP1/SMAD1/SMAD2/SMAD3/SMAD4/SMAD5/SMAD6/SMAD7/SMAD9/MYC/NEO1/NODAL/PITX2/PPP2CA/PPP2CB/PPP2R1A/PPP2R1B/MAPK1/MAPK3/RGMA/SMURF1/HAMP/RBL1/TGIF2/ROCK1/RPS6KB1/RPS6KB2/GREM2/SMURF2/BMP2/SKP1/BMP4/BMP5/BMP6/BMP7/BMP8B/BMPR1A/BMPR1B/BMPR2/SP1/T…	ENSG00000158747/ENSG00000147883/ENSG00000134363/ENSG00000243709/ENSG00000123612/ENSG00000005339/ENSG00000168509/ENSG00000143869/ENSG00000011465/ENSG00000205250/ENSG00000133740/ENSG00000100393/ENSG00000166147/ENSG00000122176/ENSG00000095739/ENSG00000166923, ENSG00000276886, ENSG00000282046/ENSG00000104899/ENSG00000135409/ENSG00000174136/ENSG00000125968/ENSG00000115738/ENSG00000117318, ENSG00000283…	93
hsa04360	Axon guidance	-0.11	0.01	-5.04	7.07188e-07	8.87928e-06	5.52	3.02415e-06	3.29038e-05	0.43	-0.17	6405/56920/2534/7869/2042/5291/816/2773/9423/25791/4756/387/5590/6093/815/998/2046/8440/7224/4775/59277/10371/10512/5362/5063/285220/54437/2932/54434/1947/57556/1808/57715/25/3983/8829/1943/5594/4776/4773/655/10398/57144/10627/5595/50855/7976/5296/4233/2051/3984/6387/219699/5532/1949/81029/9037/90249/7474/2771/5361/2043/8503/103910/5533/5290/7852/84612/5335/1948/6237/2770/5880/64101/6608/10298/55…	PLXNC1/CDK5/PAK4/SEMA3A/MYL12B/MYL9/SEMA6C/SEMA6B/SEMA4F/SEMA4D/SEMA4B/SEMA3C/MYL12A/PAK6/CFL1/CFL2/UNC5D/GDF7/DCC/DPYSL2/EFNA1/EFNA2/EFNA3/EFNA4/EFNA5/EFNB1/EFNB2/EFNB3/EPHA2/EPHA1/EPHA3/EPHA4/EPHA5/EPHA7/EPHA8/EPHB1/EPHB2/EPHB3/EPHB4/EPHB6/UNC5B/SEMA3D/FES/NTNG1/ABLIM3/ARHGEF12/SRGAP2/PLXNB2/ABL1/FYN/NGEF/RND1/GNAI1/GNAI2/GNAI3/EPHA6/GSK3B/RHOD/HRAS/ILK/ITGB1/KRAS/RHOA/L1CAM/ABLIM1/LIMK1/LIMK2/…	ENSG00000136040/ENSG00000164885/ENSG00000130669/ENSG00000075213/ENSG00000118680/ENSG00000101335/ENSG00000143434/ENSG00000167680/ENSG00000135622/ENSG00000187764/ENSG00000185033/ENSG00000075223/ENSG00000101608/ENSG00000137843/ENSG00000172757/ENSG00000165410/ENSG00000156687/ENSG00000143869/ENSG00000187323/ENSG00000092964/ENSG00000169242/ENSG00000099617/ENSG00000143590/ENSG00000243364/ENSG00000184349…	181
hsa04370	VEGF signaling pathway	-0.1	0	-4.4	1.38951e-05	0.000107053	2.71	2.15701e-05	0.000165347	0.49	-0.22	572/9047/5291/56848/998/5743/5829/5594/4773/5595/208/8605/5296/3315/5532/1432/7422/7867/5321/10000/8503/5533/5290/5335/5582/5605/3791/5880/25759/5894/842/3845/5879/5530/207/5295/5578/5603/283748/9261/4846/5579/255189/8681/5604/5747/5881/5293/3265/8877/5600/123745/6300/5535/6714/5336/4893/5534/100137049	AKT3/PLA2G4B/PLA2G4E/MAPK14/AKT1/AKT2/PLA2G4F/SHC2/PLA2G4D/HRAS/HSPB1/KDR/KRAS/NFATC2/NOS3/NRAS/PIK3CA/PIK3CB/PIK3CD/PIK3R1/PIK3R2/PLA2G4A/PLCG1/PLCG2/PPP3CA/PPP3CB/PPP3CC/PPP3R1/PPP3R2/PRKCA/PRKCB/PRKCG/MAPK1/MAPK3/MAPK11/MAPK13/MAP2K1/MAP2K2/SPHK2/BAD/PTGS2/PTK2/PXN/RAC1/RAC2/RAC3/RAF1/MAPK12/SRC/VEGFA/MAPKAPK3/CASP9/PIK3R3/PLA2G4C/JMJD7-PLA2G4B/SPHK1/SH2D2A/MAPKAPK2/CDC42	ENSG00000117020, ENSG00000275199/ENSG00000243708/ENSG00000188089/ENSG00000112062/ENSG00000142208/ENSG00000105221/ENSG00000168907/ENSG00000129946/ENSG00000159337/ENSG00000174775, ENSG00000276536/ENSG00000106211/ENSG00000128052/ENSG00000133703/ENSG00000101096/ENSG00000164867/ENSG00000213281/ENSG00000121879/ENSG00000051382/ENSG00000171608/ENSG00000145675/ENSG00000105647/ENSG00000116711/ENSG000001241…	59
hsa04371	Apelin signaling pathway	-0.11	-0.01	-5.91	7.32726e-09	2.17097e-07	9.87	6.76262e-09	2.39784e-07	0.52	-0.12	4843/11345/999/56848/2773/4638/9759/4205/10681/5566/4854/5289/108/2782/3991/4208/4842/6548/3710/5594/6547/85366/5332/182/5595/5327/208/5294/5054/4899/51422/7046/59/7019/6198/10014/7350/10891/595/4633/2784/5564/2771/59345/53632/4209/10000/6543/1490/6696/10672/1958/113/3709/6237/8678/5605/10365/51764/2791/2792/2770/91860/196883/5565/5894/5562/3845/22800/187/6194/5330/109/23710/91807/23533/4089/207/…	AKT3/HDAC5/MEF2B/KLF2/GNA13/GNB5/ADCY1/ADCY2/PPARGC1A/ADCY3/ADCY5/ADCY6/ADCY7/GABARAP/GABARAPL2/ADCY8/ADCY9/PIK3R6/CCN2/CALML6/JAG1/AGTR1/APLNR/EGR1/ADCY4/AKT1/AKT2/RRAS2/MRAS/PLCB1/PIK3R5/GABARAPL1/MTOR/GNAI1/GNAI2/GNAI3/GNAQ/GNB1/GNB2/GNB3/GNG3/GNG4/GNG5/GNG7/GNG10/GNG11/GNGT1/GNGT2/PIK3R4/HRAS/MYLK4/ITPR1/ITPR2/ITPR3/KRAS/LIPE/SMAD2/SMAD3/SMAD4/MEF2A/MEF2C/MEF2D/BECN2/MYL2/MYL3/MYL4/MYLK/NOS1/…	ENSG00000117020, ENSG00000275199/ENSG00000108840/ENSG00000213999/ENSG00000127528/ENSG00000120063/ENSG00000069966/ENSG00000164742/ENSG00000078295/ENSG00000109819/ENSG00000138031/ENSG00000173175/ENSG00000174233/ENSG00000121281/ENSG00000170296/ENSG00000034713/ENSG00000155897/ENSG00000162104/ENSG00000276231/ENSG00000118523/ENSG00000169885/ENSG00000101384/ENSG00000144891/ENSG00000134817/ENSG0000012073…	136
hsa04380	Osteoclast differentiation	-0.12	0	-3.37	0.000831682	0.00328287	-1.09	0.00145139	0.00540753	0.51	-0.34	799/9020/27035/695/2534/7305/3459/9846/3937/5601/5291/1535/23118/6688/7132/2213/2355/5609/4791/1540/55423/7042/29760/54209/5594/10454/4689/4792/4773/10326/54/5595/3551/5971/10859/11024/208/7040/7297/10990/5296/7046/5599/5532/5608/4790/5602/3458/1432/3552/6772/3554/2274/4688/10000/8503/1385/8600/5533/5290/3553/2354/7186/3727/10288/4772/5468/6885/7006/5879/5530/8792/3454/207/9103/1513/5295/2209/814…	AKT3/LILRB2/SIRPB1/IRF9/TAB1/LILRB1/LILRB5/LILRB4/LILRA1/LILRA3/LILRA2/CHUK/OSCAR/CREB1/SIRPA/MAPK14/CSF1/CSF1R/CTSK/CYBA/CYLD/AKT1/AKT2/FCGR1A/FCGR2B/FCGR3A/FCGR3B/FHL2/TAB2, AL031056.1/FOS/FOSB/LILRA4/FOSL2/FYN/NOX1/GRB2/BLNK/IFNAR1/IFNAR2, AP000295.1/IFNB1/IFNG/IFNGR1/IFNGR2/LILRA5/IKBKB/IL1A/IL1B/IL1R1/ITGB3/JAK1/JUN/JUNB/JUND/LCK/LCP2/MITF/NCF2/NCF4/NFATC1/NFATC2/NFKB1/NFKB2/NFKBIA/TNFRSF11B…	ENSG00000117020, ENSG00000275199/ENSG00000131042, ENSG00000274513, ENSG00000275463, ENSG00000276146, ENSG00000277751/ENSG00000101307/ENSG00000213928, ENSG00000285048/ENSG00000100324/ENSG00000104972, ENSG00000274669, ENSG00000276452, ENSG00000277134, ENSG00000277807/ENSG00000105609, ENSG00000273991, ENSG00000274311, ENSG00000277414, ENSG00000278437/ENSG00000186818, ENSG00000275730, ENSG00000276042…	125
hsa04390	Hippo signaling pathway	-0.08	0.01	-3.49	0.000531907	0.00226844	-0.68	0.00128246	0.00487491	0.33	-0.24	51384/1856/7005/25937/6591/330/999/1495/7478/1496/5590/11186/64398/23291/3993/2736/5522/8463/7479/60/1739/7161/174/6932/1741/2932/7481/332/7042/655/4092/50855/8312/7976/6788/5516/268/27113/7040/5518/7472/5054/7046/1855/657/7531/374/595/329/81029/11211/653/896/5515/2246/23286/7474/55233/10297/7475/3398/656/1490/894/7043/84612/7471/652/650/8200/3397/154796/7533/84962/9113/3996/1742/10207/7482/10971…	PATJ/TPTEP2-CSNK1E/APC2/YAP1/YWHAQ/RASSF1/FZD10/FRMD6/WTIP/CSNK1D/CSNK1E/CCN2/CTNNA1/CTNNA2/CTNNB1/GDF7/AMOT/RASSF6/DLG1/AFP/DLG2/DLG3/DLG4/DVL1/DVL2/DVL3/FGF1/WWC1/FBXW11/CRB1/SCRIB/FZD2/WWTR1/LATS2/AMH/BBC3/GLI2/CRB2/CTNNA3/GSK3B/APC/BIRC2/BIRC3/BIRC5/ID1/ID2/BMP8A/ITGB2/AREG/GDF6/LLGL2/LLGL1/SMAD1/SMAD2/SMAD3/SMAD4/SMAD7/MYC/NF2/SERPINE1/PARD6A/LEF1/WNT16/WNT4/PPP1CA/PPP1CB/PPP1CC/PPP2CA/PPP2C…	ENSG00000132849/ENSG00000283900/ENSG00000115266/ENSG00000137693/ENSG00000134308/ENSG00000068028/ENSG00000111432/ENSG00000139926/ENSG00000142279/ENSG00000141551/ENSG00000213923/ENSG00000118523/ENSG00000044115/ENSG00000066032/ENSG00000168036/ENSG00000143869/ENSG00000126016/ENSG00000169435/ENSG00000075711/ENSG00000081051/ENSG00000150672/ENSG00000082458/ENSG00000132535/ENSG00000107404/ENSG00000004975…	157
hsa04392	Hippo signaling pathway - multiple species	-0.09	0	-3.17	0.00164946	0.00575764	-1.71	0.00485482	0.014659	0.26	-0.29	7005/25937/11186/8463/9770/6788/83937/23286/55233/84962/9113/10413/122786/126374/8994/5058/26524/60485/79981/8642/166824/92597/4771/7003/79633/54798/7004/1454/102800317	TPTEP2-CSNK1E/YAP1/RASSF1/FRMD6/WTIP/CSNK1E/RASSF6/WWC1/WWTR1/LATS2/NF2/PAK1/DCHS2/MOB1A/SAV1/STK3/TEAD1/TEAD4/TEAD3/FAT4/FRMD1/RASSF4/TEAD2/AJUBA/DCHS1/LIMD1/LATS1/MOB1B/RASSF2	ENSG00000283900/ENSG00000137693/ENSG00000068028/ENSG00000139926/ENSG00000142279/ENSG00000213923/ENSG00000169435/ENSG00000113645/ENSG00000018408/ENSG00000150457/ENSG00000186575/ENSG00000149269/ENSG00000197410, ENSG00000284227/ENSG00000114978/ENSG00000151748/ENSG00000104375/ENSG00000187079/ENSG00000197905/ENSG00000007866/ENSG00000196159/ENSG00000153303/ENSG00000107551/ENSG00000074219/ENSG0000012947…	29
hsa04510	Focal adhesion	-0.08	0.01	-2.94	0.00345601	0.010744	-2.38	0.00591016	0.0172891	0.22	-0.33	572/3675/3674/2534/3479/3082/330/3381/7414/2324/3371/1298/10319/5601/9564/5291/3909/3918/4659/5923/4638/387/6093/998/87/60/4660/5063/8516/1286/2932/3693/5829/22798/3912/3655/1299/1399/5594/5155/6655/394/85366/10398/57144/10627/284217/331/2321/5595/208/5296/1311/3696/858/857/4233/93408/58498/8395/2889/5599/1277/7448/5602/595/329/7450/4633/1297/896/7422/3910/7060/5159/3694/3676/2335/6654/7143/5906/…	AKT3/PAK4/LAMC3/MYL12B/MYL9/VAV3/MYL12A/PAK6/CHAD/COL1A1/COL1A2/COL2A1/COL4A1/COL4A2/COL4A3/COL4A4/COL4A5/COL4A6/COL6A1/COL6A2/COL6A3/COL9A1/COL9A2/COL9A3/COMP/COL6A6/CRK/CRKL/CTNNB1/DIAPH1/DOCK1/EGF/EGFR/ELK1/ERBB2/AKT1/AKT2/VEGFD/LAMB4/ITGA11/FLNA/FLNB/FLNC/FLT1/FLT4/FN1/PIP5K1C/FYN/COL6A5/SHC2/LAMA1/GRB2/RAPGEF1/ARHGAP35/GSK3B/PARVB/MYLPF/HGF/HRAS/BIRC2/BIRC3/XIAP/TNC/IBSP/MYLK4/IGF1/IGF1R/ILK…	ENSG00000117020, ENSG00000275199/ENSG00000130669/ENSG00000050555/ENSG00000118680/ENSG00000101335/ENSG00000134215/ENSG00000101608/ENSG00000137843/ENSG00000136457/ENSG00000108821/ENSG00000164692/ENSG00000139219/ENSG00000187498/ENSG00000134871/ENSG00000169031/ENSG00000081052/ENSG00000188153/ENSG00000197565/ENSG00000142156/ENSG00000142173/ENSG00000163359/ENSG00000112280/ENSG00000049089/ENSG0000009275…	200
hsa04512	ECM-receptor interaction	-0.17	-0.01	-5.14	4.15752e-07	5.77207e-06	6.02	6.24698e-07	8.93248e-06	0.46	-0.26	3675/3674/960/3381/3371/1298/10319/3909/3918/3161/8516/1286/3693/51206/22798/3912/3655/1299/284217/1311/3696/1277/7448/7450/1297/3910/7060/3694/3676/2335/6382/7143/6696/63923/22987/6385/3911/3691/1284/948/3679/3915/1101/7057/22801/3685/80144/1280/3695/1291/1292/3339/8515/3680/3688/341640/1834/1758/9900/3678/1293/3673/1278/158326/7148/255743/1285/7059/2815/3913/256076/1605/2814/2811/9899/7058/1282…	LAMC3/CHAD/COL1A1/COL1A2/COL2A1/COL4A1/COL4A2/COL4A3/COL4A4/COL4A5/COL4A6/COL6A1/COL6A2/COL6A3/COL9A1/COL9A2/COL9A3/COMP/COL6A6/FREM1/DAG1/DMP1/DSPP/LAMB4/ITGA11/SV2C/FN1/NPNT/COL6A5/GP1BA/GP1BB/GP5/GP9/LAMA1/HMMR/HSPG2/TNC/IBSP/FREM2/ITGA6/ITGA1/ITGA2/ITGA2B/ITGA3/ITGA4/ITGA5/ITGA7/ITGA9/ITGAV/ITGB1/ITGB3/ITGB4/ITGB5/ITGB6/ITGB7/ITGB8/AGRN/LAMA2/LAMA3/LAMA4/LAMA5/LAMB1/LAMB2/LAMB3/LAMC1/LAMC2/GP…	ENSG00000050555/ENSG00000136457/ENSG00000108821/ENSG00000164692/ENSG00000139219/ENSG00000187498/ENSG00000134871/ENSG00000169031/ENSG00000081052/ENSG00000188153/ENSG00000197565/ENSG00000142156/ENSG00000142173/ENSG00000163359/ENSG00000112280/ENSG00000049089/ENSG00000092758/ENSG00000105664/ENSG00000206384/ENSG00000164946/ENSG00000173402/ENSG00000152592/ENSG00000152591/ENSG00000091128/ENSG00000137809…	88
hsa04514	Cell adhesion molecules	-0.16	-0.01	-5.14	4.24369e-07	5.85657e-06	6	1.21014e-06	1.54973e-05	0.53	-0.24	4267/3683/6401/920/933/5010/923/1272/9369/1462/999/1001/51208/4756/5817/3385/8516/5788/6614/3383/2734/4897/3655/8174/958/83692/959/80381/4099/3696/24146/64115/3384/8506/9379/5818/6404/10686/942/3676/6382/965/914/29126/941/6385/64101/1013/5819/94030/79679/9071/3134/3685/3695/5792/3680/152404/57502/57689/4684/90952/3688/10666/925/4685/58494/26285/9073/50848/4359/23562/23308/3689/9672/22854/7412/578…	CDH2/CDH3/CLDN24/CDH4/CLDN34/CDH5/OCLN/CDH15/FP565260.3/CD226/CLDN16/CNTN1/CLDN4/CLDN3/CLDN7/CLDN23/VCAN/CTLA4/CLDN19/IGSF11/TIGIT/ALCAM/NLGN4Y/NTNG1/NLGN1/NFASC/ICOSLG/CLDN14/CADM1/CLDN15/NEGR1/NECTIN3/CNTNAP2/CLDN17/GLG1/CD274/ICOS/HLA-A/HLA-B/HLA-C/HLA-DMA/HLA-DMB/HLA-DOA/HLA-DOB/HLA-DPA1/HLA-DPB1/HLA-DQA1/HLA-DQA2/HLA-DQB1/HLA-DRA/HLA-DRB1/HLA-DRB3/HLA-DRB4/HLA-DRB5/HLA-E/HLA-F/HLA-G/ICAM1/IC…	ENSG00000170558/ENSG00000062038/ENSG00000185758/ENSG00000179242, ENSG00000280641/ENSG00000234469/ENSG00000179776/ENSG00000197822, ENSG00000273814/ENSG00000129910/ENSG00000277117/ENSG00000150637/ENSG00000113946/ENSG00000018236/ENSG00000189143/ENSG00000165215/ENSG00000181885, ENSG00000288292/ENSG00000253958, ENSG00000285098/ENSG00000038427/ENSG00000163599/ENSG00000164007/ENSG00000144847/ENSG0000018…	149
hsa04520	Adherens junction	-0.07	0.02	-2.5	0.0126969	0.0319308	-3.53	0.0289429	0.0622044	0.15	-0.29	1387/9855/2534/7454/6591/7414/999/1495/1496/387/1459/998/87/60/2260/6932/51701/10580/5594/2033/1457/5595/7082/4233/8976/7046/5818/5777/8936/117178/6615/5787/5880/5819/4301/81/10810/6885/4008/5879/51176/3480/8826/4089/2064/5792/81607/52/1956/56288/6934/5795/2241/83439/10163/7048/4088/1499/5881/3643/5797/10458/7525/25945/29119/71/5770/6714/1500/1460/283106	WASF2/BAIAP2/SORBS1/WASF3/SSX2IP/CREBBP/CSNK2A1/CSNK2A2/CSNK2B/CTNNA1/CTNNA2/CTNNB1/CTNND1/EGFR/EP300/ERBB2/FER/FGFR1/FYN/NECTIN3/CSNK2A3/CTNNA3/IGF1R/INSR/RHOA/LMO7/SMAD3/SMAD4/MET/AFDN/LEF1/NLK/ACP1/MAPK1/MAPK3/PARD3/PTPN1/PTPN6/PTPRB/PTPRF/PTPRJ/PTPRM/NECTIN1/NECTIN2/RAC1/RAC2/RAC3/ACTB/SNAI2/SNAI1/SRC/MAP3K7/TCF7/TCF7L2/TGFBR1/TGFBR2/TJP1/ACTG1/VCL/WAS/YES1/ACTN4/NECTIN4/TCF7L1/ACTN1/IQGAP1/W…	ENSG00000158195/ENSG00000175866/ENSG00000095637/ENSG00000132970/ENSG00000117155/ENSG00000005339/ENSG00000101266/ENSG00000070770/ENSG00000204435, ENSG00000206406, ENSG00000224398, ENSG00000224774, ENSG00000228875, ENSG00000230700, ENSG00000232960/ENSG00000044115/ENSG00000066032/ENSG00000168036/ENSG00000198561/ENSG00000146648/ENSG00000100393/ENSG00000141736/ENSG00000151422/ENSG00000077782/ENSG00000…	71
hsa04530	Tight junction	0	0.02	0.16	0.87264	0.911571	-6.57	0.614117	0.706923	0.11	-0.23	1080/5010/7454/23327/5601/8531/51208/387/5590/6093/4734/998/5566/87/64398/3993/5522/60/1739/113457/5609/58538/1741/2017/7430/4637/4214/54566/4627/10398/10627/50855/7082/5516/23370/27134/79784/5518/24146/653857/51422/8777/5599/9368/5602/9693/595/10094/4633/5564/11149/5515/10686/51421/10096/53632/5906/9181/6794/103910/9414/10376/57826/84612/7408/8189/154796/7277/84952/4301/81/10095/92359/5565/3996/…	CLDN24/CLDN34/OCLN/ARPC5/ARPC4/ARPC3/ARPC1B/ACTR3/ACTR2/ARPC2/CDK4/PATJ/TUBA1B/MYL12B/MYL9/ARPC1A/MYL12A/CLDN16/CFTR/BVES/TUBA3E/TUBA3D/SYNPO/WHAMM/CLDN4/CLDN3/CLDN7/CLDN23/MYL6B/CLDN19/IGSF5/MARVELD2/AMOT/AMOTL1/DLG1/DLG2/DLG3/CTTN/ERBB2/NEDD4L/ARHGEF18/SCRIB/CLDN14/CLDN15/GATA4/CLDN17/TJP3/HCLS1/HSPA4/ITGB1/JUN/RHOA/LLGL2/LLGL1/MAP3K1/MAP3K5/RAB8A/AFDN/MSN/MYH9/MYH10/MYH11/MYL2/MYL6/NEDD4/NF2/C…	ENSG00000185758/ENSG00000234469/ENSG00000197822, ENSG00000273814/ENSG00000162704/ENSG00000241553/ENSG00000111229/ENSG00000130429/ENSG00000115091/ENSG00000138071/ENSG00000163466/ENSG00000135446/ENSG00000132849/ENSG00000123416/ENSG00000118680/ENSG00000101335/ENSG00000241685/ENSG00000101608/ENSG00000113946/ENSG00000001626/ENSG00000112276/ENSG00000152086/ENSG00000075886/ENSG00000171992/ENSG0000015623…	168
hsa04540	Gap junction	-0.11	0.01	-4.92	1.27578e-06	1.46448e-05	4.96	3.26782e-06	3.50355e-05	0.43	-0.18	153/2983/2773/5566/113457/108/2778/2767/3710/5594/5155/6655/81027/5332/3356/5595/7082/10382/5159/2771/6654/113/3709/10376/5582/5605/7277/2770/196883/5894/3845/5156/3357/7280/347733/5607/5330/109/5593/1950/1453/5567/56034/1956/3358/1813/5331/3708/112714/2977/2697/2911/5578/114/2776/57369/115/2982/107/5568/5598/5579/7846/84790/2915/5604/10746/983/80310/111/112/3265/84617/2885/79861/23236/203068/518…	TUBA1B/TUBB3/TUBB4A/TUBB4B/ADCY1/MAP3K2/ADCY2/ADCY3/ADCY5/ADCY6/TUBA3E/ADCY7/TUBA3D/ADCY8/ADCY9/CSNK1D/ADRB1/DRD1/DRD2/LPAR1/EGF/EGFR/ADCY4/TUBB/PLCB1/GJA1/GNA11/GNAI1/GNAI2/GNAI3/GNAQ/GNAS/GRB2/GRM1/GRM5/GUCY1A2/GUCY1A1/GUCY1B1/HRAS/HTR2A/HTR2B/HTR2C/TUBB8/TUBB2B/ITPR1/ITPR2/ITPR3/KRAS/NRAS/PDGFA/PDGFB/PDGFRA/PDGFRB/TUBA8/PLCB2/PLCB3/PLCB4/PRKACA/PRKACB/PRKACG/PRKCA/PRKCB/PRKCG/PRKG1/PRKG2/MAPK1…	ENSG00000123416/ENSG00000258947/ENSG00000104833/ENSG00000188229/ENSG00000164742/ENSG00000169967/ENSG00000078295/ENSG00000138031/ENSG00000173175/ENSG00000174233/ENSG00000152086/ENSG00000121281/ENSG00000075886/ENSG00000155897/ENSG00000162104/ENSG00000141551/ENSG00000043591/ENSG00000184845/ENSG00000149295/ENSG00000198121/ENSG00000138798/ENSG00000146648/ENSG00000129467, ENSG00000284814/ENSG0000018331…	88
hsa04550	Signaling pathways regulating pluripotency of stem cells	-0.09	0.01	-4.81	2.1304e-06	2.2483e-05	4.48	1.00156e-05	8.74427e-05	0.41	-0.18	51384/1856/5080/3720/3670/3479/5291/7478/2263/2261/6929/7479/2260/55183/6932/2932/7994/5978/7481/64211/3717/5594/5595/8312/7976/208/3718/5296/1749/7472/3198/1855/657/4617/81029/11211/79923/1432/9421/3977/4090/7474/93/90/10297/84759/5013/7475/3398/10000/3399/8503/2103/3211/4093/5290/92/3624/80712/130399/7471/652/3397/5605/3976/3231/1852/5894/3845/7482/3572/324/6926/91/80326/6498/9314/4609/2247/658…	AKT3/COMMD3-BMI1/APC2/PCGF3/LEFTY1/FZD10/ACVR1C/MAPK14/CTNNB1/DLX5/DUSP9/DVL1/DVL2/DVL3/AKT1/AKT2/ESRRB/FGF2/FGFR1/FGFR3/FGFR2/FGFR4/FZD2/GRB2/GSK3B/ONECUT1/HOXA1/HOXB1/HOXD1/APC/HRAS/ID1/ID2/ID3/ID4/IGF1/IGF1R/IL6ST/INHBA/INHBB/INHBC/ISL1/JAK1/JAK2/JAK3/JARID2/KRAS/NANOGP8/LIF/LIFR/SMAD1/SMAD2/SMAD3/SMAD4/SMAD5/SMAD9/MEIS1/MYC/MYF5/ZFHX3/NEUROG1/NODAL/NRAS/OTX1/PAX6/WNT16/PIK3CA/PIK3CB/PIK3CD/PI…	ENSG00000117020, ENSG00000275199/ENSG00000269897/ENSG00000115266/ENSG00000185619/ENSG00000243709/ENSG00000111432/ENSG00000123612/ENSG00000112062/ENSG00000168036/ENSG00000105880/ENSG00000130829/ENSG00000107404/ENSG00000004975/ENSG00000161202/ENSG00000142208/ENSG00000105221/ENSG00000119715/ENSG00000138685/ENSG00000077782/ENSG00000068078/ENSG00000066468/ENSG00000160867/ENSG00000180340/ENSG0000017788…	143
hsa04610	Complement and coagulation cascades	-0.09	0	-2.71	0.00701548	0.0194627	-3.01	0.0153731	0.0379139	0.43	-0.29	3075/7035/10747/5329/732/729/2155/1361/3080/966/2160/3053/623/10544/2158/5327/5054/727/7448/7450/730/735/3827/5624/10878/1380/4179/2152/462/1191/5340/5328/722/725/2162/718/2159/5648/9002/2161/10877/81494/3687/2165/710/11326/731/714/715/3689/2151/3818/4153/717/5345/624/3684/2266/2243/2244/719/713/712/2/733/7056/2147/2149/716/5627/2157/5104/1604/5265/728/5055/1379/1675/2153/1378/629/3426/721/3078	PROCR/MASP2/CFHR4/CFHR3/VSIG4/CLU/CPB2/CR1/CR1L/CR2/CD55/CFD/A2M/F2/F2R/F2RL2/F3/F5/F7/F8/F9/F10/F11/F12/F13A1/F13B/FGA/FGB/FGG/SERPIND1/CFH/CFHR1/CFHR2/CFI/ITGAM/ITGAX/ITGB2/KLKB1/KNG1/MBL2/CD46/SERPINC1/SERPINE1/SERPINB2/SERPINA5/SERPINA1/PLAT/PLAU/PLAUR/PLG/SERPINF2/PROC/PROS1/MASP1/BDKRB1/BDKRB2/CFB/TFPI/THBD/SERPING1/C1QA/C1QB/C1QC/C1R/C1S/C2/C3/C3AR1/C4B/C4BPA/C4BPB/C5/C5AR1/C6/C7/C8A/C8B/C…	ENSG00000101000/ENSG00000009724/ENSG00000134365/ENSG00000116785/ENSG00000155659/ENSG00000120885/ENSG00000080618/ENSG00000203710/ENSG00000197721/ENSG00000117322/ENSG00000196352/ENSG00000197766, ENSG00000274619/ENSG00000175899/ENSG00000180210/ENSG00000181104/ENSG00000164220/ENSG00000117525/ENSG00000198734/ENSG00000057593/ENSG00000185010/ENSG00000101981/ENSG00000126218/ENSG00000088926/ENSG0000013118…	84
hsa04611	Platelet activation	-0.09	-0.01	-3.41	0.000722674	0.00291904	-0.96	0.00113184	0.00439506	0.36	-0.26	3674/6915/695/2534/3937/5291/4659/6916/2983/2773/4638/387/5590/6093/10235/5566/60/54518/108/2778/51206/8773/5742/3710/5594/85366/5332/10627/5595/208/8605/5296/5294/5023/1277/7450/1432/2771/5906/5321/10000/8503/8673/103910/10672/113/5290/3709/7408/5908/9002/2770/196883/9475/7094/5330/109/5593/91807/23533/207/5567/5295/340156/83706/5331/3688/3708/2977/114/2776/5603/2207/283748/2909/5739/115/5584/29…	AKT3/PLA2G4B/RASGRP1/RASGRP2/MYL12B/MYL12A/GNA13/ADCY1/ADCY2/ADCY3/ADCY5/ADCY6/ADCY7/ADCY8/ADCY9/PLA2G4E/COL1A1/COL1A2/COL3A1/MAPK14/PIK3R6/ADCY4/AKT1/AKT2/F2/F2R/FCER1G/FGA/FGB/FGG/PLCB1/ARHGEF12/PIK3R5/FYN/PLA2G4F/GNAI1/GNAI2/GNAI3/GNAQ/GNAS/GP1BA/GP1BB/GP5/GP9/PLA2G4D/ARHGAP35/GUCY1A2/GUCY1A1/GUCY1B1/MYLK4/ITGA2/ITGA2B/ITGB1/ITGB3/ITPR1/ITPR2/ITPR3/RHOA/LCP2/LYN/MYLK/PPP1R12A/NOS3/P2RX1/P2RY1/…	ENSG00000117020, ENSG00000275199/ENSG00000243708/ENSG00000172575/ENSG00000068831/ENSG00000118680/ENSG00000101608/ENSG00000120063/ENSG00000164742/ENSG00000078295/ENSG00000138031/ENSG00000173175/ENSG00000174233/ENSG00000121281/ENSG00000155897/ENSG00000162104/ENSG00000188089/ENSG00000108821/ENSG00000164692/ENSG00000168542/ENSG00000112062/ENSG00000276231/ENSG00000129467, ENSG00000284814/ENSG000001422…	122
hsa04612	Antigen processing and presentation	0	0.01	-0.02	0.98763	0.991781	-6.59	0.943538	0.962862	0.04	-0.65	4800/920/972/3309/8625/4802/3320/5720/3326/5641/5721/3312/3458/6892/1385/4801/3306/821/10197/5994/3824/3821/1514/3134/5993/925/1520/1508/567/2923/3811/3113/6890/3308/926/3310/811/3119/4261/8302/3125/3123/3117/3127/3111/3108/6891/3122/3304/3303/3305/7124/3107/3133/3135/3822/3823/3118/3106/3105/3115/10437/3809/3109/3126/3112/3812/115653/3804/927/57292/3803/3810/100132285/3806/3802/3808/3805	KIR2DS2, CU464060.1/PSME3/IFI30/KIR3DL3/CREB1/CTSB/CTSL/CTSS/PDIA3/HLA-A/HLA-B/HLA-C/HLA-DMA/HLA-DMB/HLA-DOA/HLA-DOB/HLA-DPA1/HLA-DPB1/HLA-DQA1/HLA-DQA2/HLA-DQB1/HLA-DRA/HLA-DRB1/HLA-DRB3/HLA-DRB4/HLA-DRB5/HLA-E/HLA-F/HLA-G/HSPA1A/HSPA1B/HSPA1L/HSPA2/HSPA4/HSPA5/HSPA6/HSPA8/HSP90AA1/HSP90AB1/IFNG/KIR2DS1/KIR2DL2, KP420440.1, KP420444.2/KIR2DL3/KU645196.1, KIR2DL4/CU633846.1, KIR2DS1/KIR2DS3/KIR2D…	ENSG00000275452, ENSG00000275583, ENSG00000277885, ENSG00000278300/ENSG00000131467/ENSG00000216490/ENSG00000242019, ENSG00000273502, ENSG00000274254, ENSG00000274394, ENSG00000274480, ENSG00000274511, ENSG00000274556, ENSG00000274639, ENSG00000274696, ENSG00000274724, ENSG00000274763, ENSG00000274786, ENSG00000275062, ENSG00000275172, ENSG00000275433, ENSG00000275513, ENSG00000276084, ENSG0000027…	78
hsa04613	Neutrophil extracellular trap formation	-0.05	-0.01	-2.26	0.0244741	0.0548736	-4.09	0.036661	0.0749656	0.26	-0.24	292/4353/3683/3674/9734/5291/1535/51564/9759/1183/60/7419/10013/55506/5594/4689/83933/1511/5332/286436/51311/5595/366/79792/208/5296/94239/727/10105/10014/4790/1182/7450/6404/1432/9555/3065/4688/10000/8503/5290/158983/5335/8970/718/5582/5605/5880/8520/27180/5894/3021/6885/5879/7099/7097/834/5330/207/5295/255626/55869/5331/2209/83447/291/5578/5603/3017/8365/653361/23569/3689/2215/3020/79885/3015/8…	AKT3/HDAC6/HDAC5/PPIF/AC233755.1/CU639417.1/ATG7/H2BE1/CLCN3/CLCN4/CLCN5/H4-16/H3C14/H2BU1/CR1/CR1L/MAPK14/CTSG/CYBA/CYBB/H2BW1/AGER/ELANE/AKT1/AKT2/FCGR1A/FCGR3A/FCGR3B/H2AC1/FGA/FGB/FGG/PLCB1/PADI4/FPR1/FPR2/FPR3/MTOR/H2BC1/SIGLEC9/GP1BA/H2BW2/SLC25A4/SLC25A5/SLC25A6/H2AC8/H2AC7/H2AX/H2AZ1/H2BC5/H2BC3/H3-3A/H3-3B/HDAC1/HDAC2/HMGB1/H2AC21/H3C15/AQP9/ITGA2B/ITGAL/ITGAM/ITGB2/ITGB3/MPO/H3-5/H2BC18…	ENSG00000117020, ENSG00000275199/ENSG00000094631/ENSG00000108840/ENSG00000108179/ENSG00000275063/ENSG00000274559/ENSG00000197548/ENSG00000285480/ENSG00000109572/ENSG00000073464/ENSG00000171365/ENSG00000197837/ENSG00000203811/ENSG00000196890, ENSG00000285449/ENSG00000203710/ENSG00000197721/ENSG00000112062/ENSG00000100448/ENSG00000051523/ENSG00000165168/ENSG00000123569/ENSG00000204305, ENSG00000206…	189
hsa04614	Renin-angiotensin system	-0.03	0.01	-1.09	0.277125	0.385893	-6	0.287227	0.392956	0.09	-0.35	5476/5550/1215/1511/4012/57486/59272/4142/183/5547/2028/5972/185/1636/1359/290/3816/3817/7064/116512/186/10159/4311	ATP6AP2/MRGPRD/CMA1/CPA3/CTSG/ACE/AGT/AGTR1/AGTR2/ENPEP/ANPEP/KLK1/KLK2/LNPEP/MAS1/MME/CTSA/PRCP/PREP/NLN/ACE2/REN/THOP1	ENSG00000182220/ENSG00000172938/ENSG00000092009/ENSG00000163751/ENSG00000100448/ENSG00000159640/ENSG00000135744/ENSG00000144891/ENSG00000180772/ENSG00000138792/ENSG00000166825/ENSG00000167748/ENSG00000167751/ENSG00000113441/ENSG00000130368/ENSG00000196549/ENSG00000064601/ENSG00000137509/ENSG00000085377/ENSG00000123213/ENSG00000130234/ENSG00000143839/ENSG00000172009	23
hsa04620	Toll-like receptor signaling pathway	-0.03	0.01	-0.94	0.34729	0.460106	-6.15	0.221068	0.319583	0.13	-0.44	5606/5601/5291/23118/841/6416/5609/54472/5594/10454/4792/958/51311/5595/3551/208/5296/5599/1326/5608/4790/5602/1432/3593/942/6772/10000/8503/6696/3443/3445/941/5290/3553/3661/5605/148022/3663/3929/7187/6885/5879/3569/7099/3452/8737/7097/4283/3454/207/1513/5295/3442/3449/114609/23643/5603/3455/7098/8772/3592/5604/3627/6373/3576/2353/929/5293/3456/4615/5970/7096/10333/7189/3725/29110/3654/5600/3665…	AKT3/TLR6/TAB1/TIRAP/CHUK/MAP3K8/MAPK14/TICAM1/CTSK/AKT1/AKT2/TAB2, AL031056.1/FOS/LY96/TBK1/IFNA1/IFNA2/IFNA4/IFNA5/IFNA6/IFNA7/IFNA8/IFNA10/IFNA13/IFNA14/IFNA16/IFNA17/IFNA21/IFNAR1/IFNAR2, AP000295.1/IFNB1/TICAM2/IKBKB/IL1B/IL6/CXCL8/IL12A/IL12B/CXCL10/IRAK1/IRF3/IRF5/IRF7/JUN/CCL4L2/LBP/CCL3L3, CCL3L1/CXCL9/MYD88/NFKB1/NFKBIA/IRAK4/TLR7/TLR8/PIK3CA/PIK3CB/PIK3CD/PIK3R1/PIK3R2/TLR9/TOLLIP/MAPK…	ENSG00000117020, ENSG00000275199/ENSG00000174130/ENSG00000100324/ENSG00000150455/ENSG00000213341/ENSG00000107968/ENSG00000112062/ENSG00000127666/ENSG00000143387/ENSG00000142208/ENSG00000105221/ENSG00000055208, ENSG00000228408/ENSG00000170345/ENSG00000154589/ENSG00000183735/ENSG00000197919/ENSG00000188379/ENSG00000236637/ENSG00000147873/ENSG00000120235/ENSG00000214042/ENSG00000120242/ENSG000001868…	103
hsa04621	NOD-like receptor signaling pathway	0.06	0.01	2.1	0.0362429	0.0746156	-4.43	0.0587963	0.110396	0.16	-0.4	56919/330/11345/846/5601/1535/23118/9474/841/5586/7158/387/7419/3320/2920/7188/55054/7205/10059/57506/5027/4938/58484/22861/55072/54822/3326/3710/5594/10454/25828/4792/5332/331/5595/4210/29108/8767/3551/79792/4793/7297/22900/10135/10392/5599/6347/7531/4790/5602/24145/329/4940/4939/1432/55914/6772/9927/2635/2633/7128/3443/3445/3709/5585/3553/10616/3661/7186/148022/11035/7187/84674/6885/6041/3569/1…	TANK/DEFB4A, DEFB4B/CASP12/DNM1L/NAMPT/IRF9/NOD1/TAB1/RBCK1/TXNIP/SUGT1/RIPK3/GABARAP/GABARAPL2/NLRP3/CHUK/CARD16/GBP4/GBP5/ANTXR2/NEK7/MAPK14/TICAM1/CTSB/PYDC2/CYBA/CYBB/DEFA1/DEFA3/DEFA4/DEFA5/DEFA6/NLRP6/NLRP7/GPRC6A/NLRP1/CARD8/TAB2, AL031056.1/PLCB1/GABARAPL1/PANX1/TAB3/TXN2/PYDC1/GBP1/GBP2/GBP3/PYCARD/TBK1/CXCL1/CXCL2/CXCL3/BIRC2/BIRC3/XIAP/HSP90AA1/HSP90AB1/STING1/IFI16/IFNA1/IFNA2/IFNA4/I…	ENSG00000136560/ENSG00000171711, ENSG00000177257, ENSG00000275444, ENSG00000285181, ENSG00000285433/ENSG00000204403/ENSG00000087470/ENSG00000105835/ENSG00000213928, ENSG00000285048/ENSG00000106100/ENSG00000100324/ENSG00000125826/ENSG00000265972/ENSG00000165416/ENSG00000129465, ENSG00000285379/ENSG00000170296/ENSG00000034713/ENSG00000162711/ENSG00000213341/ENSG00000204397/ENSG00000162654/ENSG00000…	178
hsa04622	RIG-I-like receptor signaling pathway	0.06	0.04	2.54	0.011382	0.0290813	-3.43	0.0198737	0.0467252	0.34	-0.34	843/5601/80143/9474/841/55593/1540/57506/4214/4792/54941/8717/3551/4793/23586/5599/79132/4790/5602/1432/3593/64135/3443/3445/7706/3661/7186/5300/7187/6885/10010/3452/8737/9140/3442/3449/56832/26007/5603/79671/64343/8772/3592/3627/3576/3456/5970/7189/3467/29110/340061/338376/5600/3665/3446/9636/6300/3440/3439/9755/7124/1147/3444/1654/3448/3447/3451/3441/9641/8517	TANK/CHUK/MAPK14/CYLD/DDX3X/DDX58/TKFC/TBK1/IFNE/STING1/IFNA1/IFNA2/IFNA4/IFNA5/IFNA6/IFNA7/IFNA8/IFNA10/IFNA13/IFNA14/IFNA16/IFNA17/IFNA21/IFNB1/IFNW1/IKBKB/CXCL8/IL12A/IL12B/CXCL10/IRF3/IRF7/MAP3K1/NFKB1/NFKBIA/NFKBIB/PIN1/RNF125/OTUD5/MAPK8/MAPK11/MAPK9/MAPK10/MAPK13/IFNK/MAVS/RELA/MAPK12/IFIH1/AZI2/MAP3K7/TNF/TRAF2/TRAF3/TRAF6/TRIM25/DHX58/NLRX1/SIKE1/CASP8/CASP10/IKBKG/TRADD/RIPK1/FADD/ATG12…	ENSG00000136560/ENSG00000213341/ENSG00000112062/ENSG00000083799/ENSG00000215301/ENSG00000107201/ENSG00000149476/ENSG00000183735/ENSG00000184995/ENSG00000184584, ENSG00000288243/ENSG00000197919/ENSG00000188379/ENSG00000236637/ENSG00000147873/ENSG00000120235/ENSG00000214042/ENSG00000120242/ENSG00000186803/ENSG00000233816/ENSG00000228083/ENSG00000147885/ENSG00000234829/ENSG00000137080/ENSG0000017185…	70
hsa04623	Cytosolic DNA-sensing pathway	0.03	0.04	0.94	0.345808	0.458434	-6.15	0.357206	0.4652	0.08	-0.4	55703/55718/57506/5434/5435/171568/4792/29108/3551/4793/23586/4790/10622/3443/3445/84265/81030/3553/3661/11035/10621/3569/90865/3452/8737/834/5440/3442/3449/11128/3606/103/51728/9447/5437/115004/661/3627/9533/3456/5970/5441/29110/340061/3665/10623/51082/3446/3440/3439/1147/11277/3444/3448/3447/3451/3441/9641/8517/6352/6351/388372/9560	ADAR/POLR3F/POLR3G/POLR3C/RIPK3/POLR3A/TREX1/CHUK/CGAS/POLR3H/DDX58/PYCARD/TBK1/STING1/IFNA1/IFNA2/IFNA4/IFNA5/IFNA6/IFNA7/IFNA8/IFNA10/IFNA13/IFNA14/IFNA16/IFNA17/IFNA21/IFNB1/IKBKB/IL1B/IL6/IL18/CXCL10/IRF3/IRF7/CCL4L2/NFKB1/NFKBIA/NFKBIB/POLR1D/POLR3K/POLR2E/POLR2F/POLR2H/POLR2K/POLR2L/POLR3B/POLR3E/MAVS/RELA/CCL4/CCL5/POLR3D/ZBP1/CASP1/POLR3GL/IKBKG/RIPK1/IL33/AIM2/POLR1C/CCL4L2/IKBKE	ENSG00000160710/ENSG00000132664/ENSG00000113356/ENSG00000186141/ENSG00000129465, ENSG00000285379/ENSG00000148606/ENSG00000213689/ENSG00000213341/ENSG00000164430/ENSG00000100413/ENSG00000107201/ENSG00000103490/ENSG00000183735/ENSG00000184584, ENSG00000288243/ENSG00000197919/ENSG00000188379/ENSG00000236637/ENSG00000147873/ENSG00000120235/ENSG00000214042/ENSG00000120242/ENSG00000186803/ENSG000002338…	63
hsa04625	C-type lectin receptor signaling pathway	-0.04	0	-1.5	0.134592	0.218196	-5.48	0.122012	0.198742	0.18	-0.31	9020/5601/5291/841/387/602/4775/5743/4791/1540/30835/3710/5594/4792/4776/4773/5595/6367/6361/29108/3551/5971/10332/208/5296/5599/5532/4790/5602/3558/51561/1432/3593/868/6772/10000/8503/5533/5290/1959/3709/3659/3553/6237/91860/4046/4772/5894/3845/22800/4193/3569/3586/834/5530/8844/207/8915/805/5295/5058/3708/5603/22808/2207/808/114548/9261/5580/6850/51266/26253/338339/3592/163688/6773/5293/10892/6…	AKT3/CLEC4M/IRF9/MALT1/NLRP3/CHUK/PLK3/MAPK14/CYLD/CALML6/EGR2/EGR3/AKT1/AKT2/FCER1G/RRAS2/MRAS/ARHGEF12/CLEC4E/PYCARD/CD209/HRAS/CLEC4D/IKBKB/IL1B/IL2/IL6/IL10/IL12A/IL12B/IRF1/ITPR1/ITPR2/ITPR3/JUN/KRAS/RHOA/LSP1/MDM2/NFATC1/NFATC2/NFATC3/NFATC4/NFKB1/NFKB2/NFKBIA/NRAS/PAK1/CLEC1B/IL23A/CALML5/PIK3CA/PIK3CB/PIK3CD/PIK3R1/PIK3R2/IL17D/PLCG2/PPP3CA/PPP3CB/PPP3CC/PPP3R1/PPP3R2/PRKCD/MAPK1/MAPK3/MA…	ENSG00000117020, ENSG00000275199/ENSG00000104938/ENSG00000213928, ENSG00000285048/ENSG00000172175/ENSG00000162711/ENSG00000213341/ENSG00000173846/ENSG00000112062/ENSG00000083799/ENSG00000169885/ENSG00000122877/ENSG00000179388/ENSG00000142208/ENSG00000105221/ENSG00000158869/ENSG00000133818/ENSG00000158186/ENSG00000196914/ENSG00000166523/ENSG00000103490/ENSG00000090659/ENSG00000174775, ENSG00000276…	104
hsa04630	JAK-STAT signaling pathway	-0.06	0	-2.59	0.00984044	0.0258233	-3.31	0.0181985	0.0435768	0.29	-0.23	1387/53832/2273/3459/8554/5291/3566/9063/3595/7066/3568/3589/3717/3594/5008/5155/1439/3560/2033/6655/50615/3574/9466/208/51588/7297/3718/5296/1440/3558/595/3587/51561/3458/5777/896/2690/3593/5618/3565/3567/3977/5159/1154/10254/6772/6654/3953/10000/4352/8503/894/1441/3443/3445/8835/5290/1271/3598/3581/1026/6776/50616/3976/2056/2670/3597/10401/5894/3572/3559/3601/5156/3569/2689/1442/3586/8027/4609/…	AKT3/STAM2/CDKN1A/IRF9/PIAS3/IL24/CISH/IL22RA2/SOCS4/CNTF/CNTFR/CREBBP/CSF2/CSF2RA/CSF2RB/CSF3/CSF3R/CSH1/CSH2/CTF1/IL23R/IFNLR1/EGF/EGFR/EP300/EPO/EPOR/AKT1/AKT2/FHL1/MTOR/GFAP/GH1/GH2/GHR/IFNL2/IFNL3/IFNL1/GRB2/IL19/SOCS7/AOX1/HRAS/IFNE/IFNA1/IFNA2/IFNA4/IFNA5/IFNA6/IFNA7/IFNA8/IFNA10/IFNA13/IFNA14/IFNA16/IFNA17/IFNA21/IFNAR1/IFNAR2, AP000295.1/IFNB1/IFNG/IFNGR1/IFNGR2/IFNW1/IL2/IL2RA/IL2RB/IL2…	ENSG00000117020, ENSG00000275199/ENSG00000115145/ENSG00000124762/ENSG00000213928, ENSG00000285048/ENSG00000131788/ENSG00000162892/ENSG00000114737/ENSG00000164485/ENSG00000180008/ENSG00000242689/ENSG00000122756/ENSG00000005339/ENSG00000164400/ENSG00000198223/ENSG00000100368/ENSG00000108342/ENSG00000119535/ENSG00000136488/ENSG00000213218/ENSG00000150281/ENSG00000162594/ENSG00000185436/ENSG000001387…	162
hsa04640	Hematopoietic cell lineage	-0.1	-0.01	-2.62	0.00916989	0.0243749	-3.24	0.0211513	0.048835	0.38	-0.54	952/3675/3674/928/920/933/960/4254/7037/3566/966/7066/2323/3568/3655/3589/3574/951/2208/945/1791/1440/921/3565/3567/3552/3676/7850/3554/914/1380/1441/2322/3581/3553/2056/3559/948/3569/3590/2209/925/931/3815/912/909/911/910/913/917/3570/3678/3673/3562/1437/290/915/3113/3575/2815/3684/2993/929/926/924/947/930/2814/3119/1436/1435/2811/3563/2057/3125/3123/1604/4311/3117/1379/1438/3127/916/2812/1378/3…	CD24/AC233755.1/CR1/CR1L/CR2/CSF1/CSF1R/CSF2/CSF2RA/CSF3/CSF3R/CD55/DNTT/EPO/EPOR/FCER2/FCGR1A/FLT3/FLT3LG/GP1BA/GP1BB/GP5/GP9/ANPEP/GYPA/HLA-DMA/HLA-DMB/HLA-DOA/HLA-DOB/HLA-DPA1/HLA-DPB1/HLA-DQA1/HLA-DQA2/HLA-DQB1/HLA-DRA/HLA-DRB1/HLA-DRB3/HLA-DRB4/HLA-DRB5/IL1A/IL1B/IL1R1/IL2RA/IL3/IL3RA/IL4/IL4R/IL5/IL5RA/IL6/IL6R/IL7/IL7R/IL9R/IL11/IL11RA/ITGA6/ITGA1/ITGA2/ITGA2B/ITGA3/ITGA4/ITGA5/ITGAM/ITGB3…	ENSG00000272398/ENSG00000275063/ENSG00000203710/ENSG00000197721/ENSG00000117322/ENSG00000184371/ENSG00000182578/ENSG00000164400/ENSG00000198223/ENSG00000108342/ENSG00000119535/ENSG00000196352/ENSG00000107447/ENSG00000130427/ENSG00000187266/ENSG00000104921/ENSG00000150337/ENSG00000122025/ENSG00000090554/ENSG00000185245/ENSG00000203618/ENSG00000178732/ENSG00000169704/ENSG00000166825/ENSG00000170180…	99
hsa04650	Natural killer cell mediated cytotoxicity	-0.09	0.01	-3.39	0.000764029	0.003062	-1.01	0.00158875	0.00583933	0.34	-0.26	3683/2534/7305/637/355/3459/3937/5291/369/6452/3383/9436/5594/3002/6655/4773/5595/8797/5296/5532/3384/3458/5777/80329/7535/6654/962/8503/356/3443/3445/8795/2185/5533/8743/5290/51744/5335/10870/5582/5605/5880/25759/80328/79465/4772/5894/3845/10451/3824/3821/5879/3452/5530/7409/3454/5295/3442/3449/53358/5058/5578/154064/673/2207/3455/3460/3689/7410/6464/2215/836/1437/135250/6850/5579/3811/5604/5881…	KIR2DS2, CU464060.1/MICA/KLRK1/AC233755.1/VAV3/HCST/KIR3DL3/SH2D1B/RAET1E, AL355312.5/CSF2/RAET1L/PTK2B/FCER1G/FCGR3A/FCGR3B/FYN/SHC2/NCR3/LAT/GRB2/GZMB/HLA-A/HLA-B/HLA-C/HLA-E/HLA-G/HRAS/ICAM1/ICAM2/IFNA1/IFNA2/IFNA4/IFNA5/IFNA6/IFNA7/IFNA8/IFNA10/IFNA13/IFNA14/IFNA16/IFNA17/IFNA21/IFNAR1/IFNAR2, AP000295.1/IFNB1/IFNG/IFNGR1/IFNGR2/RAET1G/FAS/FASLG/ITGAL/ITGB2/ARAF/KIR2DS1/KIR2DL2, KP420440.1, K…	ENSG00000275452, ENSG00000275583, ENSG00000277885, ENSG00000278300/ENSG00000183214, ENSG00000204520, ENSG00000231225, ENSG00000233051, ENSG00000235233/ENSG00000213809/ENSG00000275063/ENSG00000134215/ENSG00000126264/ENSG00000242019, ENSG00000273502, ENSG00000274254, ENSG00000274394, ENSG00000274480, ENSG00000274511, ENSG00000274556, ENSG00000274639, ENSG00000274696, ENSG00000274724, ENSG0000027476…	130
hsa04657	IL-17 signaling pathway	0.04	0.01	1.41	0.157946	0.248518	-5.6	0.195325	0.290062	0.05	-0.37	5601/23118/55540/10758/841/1994/5597/5743/9618/3320/2920/7188/2932/51433/3326/5594/4792/4318/8717/5595/6361/3551/5599/1440/6354/6347/4790/5602/3458/1432/3605/112744/3565/3567/6364/727897/7128/27189/6372/3553/2354/7186/27190/3727/7187/6885/3569/6426/4322/5596/6279/6278/3934/4314/29761/5603/257397/6280/132014/84818/2921/6374/2919/836/1437/64806/5598/7184/8772/3596/3627/3576/2353/100289462/6356/1051…	DEFB4A, DEFB4B/CEBPB/TRAF3IP2/IL17F/CHUK/IL17RE/MAPK14/CSF2/CSF3/ELAVL1/MAPK15/TAB2, AL031056.1/FOS/FOSB/IL17RA/TAB3/IL17C/IL17B/TBK1/CXCL1/CXCL2/CXCL3/GSK3B/USP25/HSP90AA1/HSP90AB1/S100A7A/IFNG/IKBKB/IL1B/IL4/IL5/IL6/CXCL8/IL13/IL17A/CXCL10/JUN/JUND/LCN2/MMP1/MMP3/MMP9/MMP13/MUC5AC/NFKB1/NFKBIA/ANAPC5/IL17D/IL17RB/MAPK1/MAPK3/MAPK4/MAPK6/MAPK7/MAPK8/MAPK11/MAPK9/MAPK10/MAPK13/PTGS2/RELA/S100A7/S…	ENSG00000171711, ENSG00000177257, ENSG00000275444, ENSG00000285181, ENSG00000285433/ENSG00000172216/ENSG00000056972/ENSG00000112116/ENSG00000213341/ENSG00000163701/ENSG00000112062/ENSG00000164400/ENSG00000108342/ENSG00000066044/ENSG00000181085, ENSG00000274205/ENSG00000055208, ENSG00000228408/ENSG00000170345/ENSG00000125740/ENSG00000177663/ENSG00000157625/ENSG00000124391/ENSG00000127743/ENSG00000…	93
hsa04658	Th1 and Th2 cell differentiation	-0.11	-0.01	-3	0.0028282	0.00906307	-2.2	0.00724898	0.0204768	0.4	-0.34	920/864/3459/5601/5588/4775/30009/4854/3566/3595/10683/3717/3594/5594/3560/4792/4773/182/5595/3551/4793/7297/3718/2625/5599/5532/4790/5602/3558/3458/1432/3593/3565/3567/7535/6772/5533/5335/11317/6776/54567/4772/4853/3559/6775/5530/4794/3561/4851/5603/3460/917/9794/3716/6778/915/3516/3113/3592/3596/2353/5970/6777/3725/4094/3119/3932/84441/3714/5600/6300/5535/3125/3123/3117/55534/3127/28514/919/916…	DLL3/RBPJL/CHUK/MAPK14/JAG1/FOS/GATA3/LAT/DLL1/TBX21/HLA-DMA/HLA-DMB/HLA-DOA/HLA-DOB/HLA-DPA1/HLA-DPB1/HLA-DQA1/HLA-DQA2/HLA-DQB1/HLA-DRA/HLA-DRB1/HLA-DRB3/HLA-DRB4/HLA-DRB5/IFNG/IFNGR1/IFNGR2/RBPJ/IKBKB/IL2/IL2RA/IL2RB/IL2RG/IL4/IL4R/IL5/IL12A/IL12B/IL12RB1/IL12RB2/IL13/JAG2/JAK1/JAK2/JAK3/JUN/LCK/MAF/NFATC1/NFATC2/NFATC3/NFKB1/NFKBIA/NFKBIB/NFKBIE/NOTCH1/NOTCH2/NOTCH3/PLCG1/DLL4/PPP3CA/PPP3CB/P…	ENSG00000090932/ENSG00000124232/ENSG00000213341/ENSG00000112062/ENSG00000101384/ENSG00000170345/ENSG00000107485/ENSG00000213658/ENSG00000198719, ENSG00000275555/ENSG00000073861/ENSG00000204257, ENSG00000239463, ENSG00000241394, ENSG00000242361, ENSG00000242685, ENSG00000243189, ENSG00000243215, ENSG00000243719/ENSG00000226264, ENSG00000234154, ENSG00000239329, ENSG00000241296, ENSG00000241674, EN…	92
hsa04659	Th17 cell differentiation	-0.09	0	-2.67	0.00799771	0.02172	-3.12	0.0114236	0.0296915	0.36	-0.36	920/3459/50943/5601/5588/6095/4775/30009/3566/3320/3326/3717/3594/5594/3560/3091/4792/4773/5595/50615/3551/4793/9466/7040/7297/3718/196/7046/2625/5599/5532/4790/5602/3558/51561/3458/1432/3605/112744/3565/7535/6772/3554/5533/5335/3553/6776/50616/4772/5914/3572/3559/3569/3662/59067/5530/4089/6258/6097/4794/3561/5603/3460/917/3570/3716/149233/7048/6778/4088/915/3113/6774/2353/53342/5970/6777/4087/37…	IL17F/CHUK/MAPK14/IL23R/AHR/FOS/MTOR/GATA3/LAT/TBX21/HIF1A/HLA-DMA/HLA-DMB/HLA-DOA/HLA-DOB/HLA-DPA1/HLA-DPB1/HLA-DQA1/HLA-DQA2/HLA-DQB1/HLA-DRA/HLA-DRB1/HLA-DRB3/HLA-DRB4/HLA-DRB5/HSP90AA1/HSP90AB1/IFNG/IFNGR1/IFNGR2/IKBKB/IL1B/IL1R1/IL1RAP/IL2/IL2RA/IL2RB/IL2RG/IL4/IL4R/IL6/IL6R/IL6ST/IL12RB1/IL17A/IRF4/JAK1/JAK2/JAK3/JUN/LCK/SMAD2/SMAD3/SMAD4/NFATC1/NFATC2/NFATC3/NFKB1/NFKBIA/NFKBIB/NFKBIE/IL21…	ENSG00000112116/ENSG00000213341/ENSG00000112062/ENSG00000162594/ENSG00000106546/ENSG00000170345/ENSG00000198793/ENSG00000107485/ENSG00000213658/ENSG00000073861/ENSG00000100644/ENSG00000204257, ENSG00000239463, ENSG00000241394, ENSG00000242361, ENSG00000242685, ENSG00000243189, ENSG00000243215, ENSG00000243719/ENSG00000226264, ENSG00000234154, ENSG00000239329, ENSG00000241296, ENSG00000241674, ENS…	106
hsa04660	T cell receptor signaling pathway	-0.14	-0.01	-4.92	1.25179e-06	1.43854e-05	4.98	3.81285e-06	3.98801e-05	0.51	-0.21	9020/920/2534/3937/5601/5291/5588/387/998/8440/4775/1739/5609/5063/5788/2932/5594/9402/6655/4792/4773/57144/959/5595/3551/4793/208/5296/5599/5532/1326/4790/5602/3558/3458/5777/1432/3702/3565/3567/868/7535/6654/10000/8503/5533/5290/5335/5605/10298/4772/5894/3845/10451/6885/1019/7006/3586/106821730/5530/5170/7409/207/8915/5295/4794/5058/925/5603/4690/7410/917/1493/29851/1437/915/5604/2353/5293/926/…	AKT3/RASGRP1/CDK4/PAK4/VAV3/PAK6/MALT1/CHUK/MAP3K8/MAPK14/CSF2/CTLA4/DLG1/AKT1/AKT2/FOS/FYN/LAT/GRB2/GSK3B/ICOS/HRAS/IFNG/IKBKB/IL2/IL4/IL5/IL10/ITK/JUN/KRAS/RHOA/LCK/LCP2/NCK1/NFATC1/NFATC2/NFATC3/NFKB1/NFKBIA/NFKBIB/NFKBIE/NRAS/PAK1/PAK2/PAK3/PDCD1/PDPK1/PIK3CA/PIK3CB/PIK3CD/PIK3R1/PIK3R2/PLCG1/PPP3CA/PPP3CB/PPP3CC/PPP3R1/PPP3R2/PRKCQ/MAPK1/MAPK3/MAPK8/MAPK11/MAPK9/MAPK10/MAPK13/MAP2K1/MAP2K2/M…	ENSG00000117020, ENSG00000275199/ENSG00000172575/ENSG00000135446/ENSG00000130669/ENSG00000134215/ENSG00000137843/ENSG00000172175/ENSG00000213341/ENSG00000107968/ENSG00000112062/ENSG00000164400/ENSG00000163599/ENSG00000075711/ENSG00000142208/ENSG00000105221/ENSG00000170345/ENSG00000010810/ENSG00000213658/ENSG00000177885/ENSG00000082701/ENSG00000163600/ENSG00000174775, ENSG00000276536/ENSG000001115…	103
hsa04662	B cell receptor signaling pathway	-0.12	-0.01	-3.47	0.000570758	0.00240198	-0.74	0.00205627	0.00719844	0.48	-0.3	974/695/933/5291/27071/2213/4775/2932/29760/5594/6655/4792/4773/5595/3551/4793/10859/11024/208/973/10990/5296/5532/4790/975/5777/6654/10000/1380/8503/5533/5290/5605/5880/10288/4772/5894/3845/10451/5879/971/5530/7409/207/8915/5295/4794/25780/118788/7410/6850/3636/5579/3635/5604/5881/2353/5293/10892/5970/3265/930/3725/2885/8519/11006/353514/5535/5336/84433/4893/1147/5534/23547/11027/79168/4067/8517…	AKT3/AC233755.1/LILRB2/VAV3/LILRB1/MALT1/LILRB5/LILRB4/LILRA1/LILRA3/LILRA2/CHUK/PIK3AP1/CR2/AKT1/AKT2/FCGR2B/FOS/LILRA4/RASGRP3/DAPP1/GRB2/GSK3B/BLNK/HRAS/LILRA5/IKBKB/INPP5D/INPPL1/JUN/KRAS/LYN/NFATC1/NFATC2/NFATC3/NFKB1/NFKBIA/NFKBIB/NFKBIE/NRAS/PIK3CA/PIK3CB/PIK3CD/PIK3R1/PIK3R2/PLCG2/PPP3CA/PPP3CB/PPP3CC/PPP3R1/PPP3R2/PRKCB/MAPK1/MAPK3/MAP2K1/MAP2K2/PTPN6/RAC1/RAC2/RAC3/RAF1/RELA/SOS1/SOS2/S…	ENSG00000117020, ENSG00000275199/ENSG00000275063/ENSG00000131042, ENSG00000274513, ENSG00000275463, ENSG00000276146, ENSG00000277751/ENSG00000134215/ENSG00000104972, ENSG00000274669, ENSG00000276452, ENSG00000277134, ENSG00000277807/ENSG00000172175/ENSG00000105609, ENSG00000273991, ENSG00000274311, ENSG00000277414, ENSG00000278437/ENSG00000186818, ENSG00000275730, ENSG00000276042, ENSG00000278279…	80
hsa04664	Fc epsilon RI signaling pathway	-0.08	0.01	-2.88	0.00418699	0.0125953	-2.55	0.00535907	0.0159196	0.34	-0.28	695/2534/240/9846/5606/3937/5601/5291/6416/5609/5594/6655/5595/208/8605/5296/5599/5608/5602/1432/3565/3567/6654/5321/10000/8503/5290/5335/5605/5880/5894/241/3845/10451/5879/5170/7409/207/5295/2206/5578/5603/2207/283748/7410/3562/1437/6850/255189/3635/8681/5604/3596/5881/5293/3265/2885/2205/5600/123745/6300/5336/7124/4893/27040/100137049/4067/102723407	AKT3/PLA2G4B/AC233755.1/VAV3/PLA2G4E/MAPK14/CSF2/AKT1/AKT2/FCER1A/MS4A2/FCER1G/ALOX5/ALOX5AP/FYN/PLA2G4F/LAT/PLA2G4D/GRB2/HRAS/IL3/IL4/IL5/IL13/INPP5D/KRAS/LCP2/LYN/NRAS/PDPK1/PIK3CA/PIK3CB/PIK3CD/PIK3R1/PIK3R2/PLA2G4A/PLCG1/PLCG2/PRKCA/MAPK1/MAPK3/MAPK8/MAPK11/MAPK9/MAPK10/MAPK13/MAP2K1/MAP2K2/MAP2K3/MAP2K6/MAP2K7/RAC1/RAC2/RAC3/RAF1/MAPK12/MAP2K4/SOS1/SOS2/SYK/BTK/TNF/VAV1/VAV2/PIK3R3/PLA2G4C/J…	ENSG00000117020, ENSG00000275199/ENSG00000243708/ENSG00000275063/ENSG00000134215/ENSG00000188089/ENSG00000112062/ENSG00000164400/ENSG00000142208/ENSG00000105221/ENSG00000179639/ENSG00000149534/ENSG00000158869/ENSG00000012779, ENSG00000275565/ENSG00000132965/ENSG00000010810/ENSG00000168907/ENSG00000213658/ENSG00000159337/ENSG00000177885/ENSG00000174775, ENSG00000276536/ENSG00000164399/ENSG00000113…	68
hsa04666	Fc gamma R-mediated phagocytosis	-0.07	0.01	-2.72	0.00676141	0.0188674	-2.97	0.00481245	0.014545	0.33	-0.27	85477/7454/9846/5291/56848/8611/998/2213/5337/273/1785/5788/55616/1399/5594/3055/5595/208/8605/5296/653857/3984/8395/6198/10094/8936/10096/5321/10000/8503/5290/5335/7408/5582/5880/5338/10095/5894/10810/57180/10451/5879/274/81873/10097/8612/7409/207/8394/4651/5295/2934/5058/2209/1793/8853/50807/5578/10163/653361/283748/7410/8613/10092/2215/10109/5580/6850/1073/3636/382/5579/1398/255189/3635/8681/5…	AKT3/PLA2G4B/ARPC5/ARPC4/ARPC3/ARPC1B/ACTR3/ACTR2/ARPC2/WASF2/AC233755.1/VAV3/ARPC1A/CFL1/CFL2/WASF3/PLA2G4E/CRK/CRKL/DNM2/DOCK1/AKT1/AKT2/FCGR1A/FCGR2B/FCGR3A/FCGR3B/PIP5K1C/PLA2G4F/LAT/AMPH/BIN1/PLA2G4D/GSN/HCK/INPP5D/INPPL1/ARF6/LIMK1/LIMK2/LYN/MARCKS/MYO10/PAK1/ASAP1/PIK3CA/PIK3CB/PIK3CD/PIK3R1/PIK3R2/PLA2G4A/PLCG1/PLCG2/PLD1/PLD2/ASAP3/PRKCA/PRKCB/PRKCD/PRKCE/PRKCG/MAPK1/MAPK3/MAP2K1/SPHK2/A…	ENSG00000117020, ENSG00000275199/ENSG00000243708/ENSG00000162704/ENSG00000241553/ENSG00000111229/ENSG00000130429/ENSG00000115091/ENSG00000138071/ENSG00000163466/ENSG00000158195/ENSG00000275063/ENSG00000134215/ENSG00000241685/ENSG00000172757/ENSG00000165410/ENSG00000132970/ENSG00000188089/ENSG00000167193/ENSG00000099942/ENSG00000079805/ENSG00000150760/ENSG00000142208/ENSG00000105221/ENSG0000015033…	96
hsa04668	TNF signaling pathway	0.01	0.01	0.26	0.796194	0.85696	-6.55	0.878105	0.915208	0	-0.42	843/8837/9020/6376/6401/330/355/7133/5606/5601/5291/23118/7185/84699/841/6416/7132/602/5743/5609/1906/83737/2920/7188/10059/3383/5594/10454/9252/4792/4318/182/8717/5595/3551/208/5296/10488/5599/1326/6347/5608/4790/5602/329/1432/6364/8809/1386/10000/8503/1385/7128/5290/6372/3659/3553/7186/468/3976/11035/7187/6885/3569/153090/8737/207/148327/5295/9586/4314/7424/5603/9530/4323/90993/257397/8986/7412…	AKT3/DNM1L/TAB1/CREB3/CEBPB/RIPK3/CHUK/MAP3K8/CREB1/ATF2/ATF6B/MAPK14/CSF1/CSF2/CREB3L4/DAB2IP/JAG1/EDN1/PGAM5/MLKL/AKT1/AKT2/VEGFD/TAB2, AL031056.1/FOS/TAB3/CXCL1/CXCL2/CXCL3/BIRC2/BIRC3/ICAM1/IFNB1/FAS/IKBKB/IL1B/IL6/IL15/CXCL10/IRF1/JUN/JUNB/LIF/LTA/MAP3K5/MMP3/MMP9/MMP14/ATF4/NFKB1/NFKBIA/PIK3CA/PIK3CB/PIK3CD/PIK3R1/PIK3R2/MAPK1/MAPK3/MAPK8/MAPK11/MAPK9/MAPK10/MAPK13/MAP2K1/MAP2K3/MAP2K6/MAP2…	ENSG00000117020, ENSG00000275199/ENSG00000087470/ENSG00000100324/ENSG00000107175/ENSG00000172216/ENSG00000129465, ENSG00000285379/ENSG00000213341/ENSG00000107968/ENSG00000118260/ENSG00000115966/ENSG00000168468, ENSG00000213676, ENSG00000228628, ENSG00000234539/ENSG00000112062/ENSG00000184371/ENSG00000164400/ENSG00000143578/ENSG00000136848/ENSG00000101384/ENSG00000078401/ENSG00000247077/ENSG000001…	112
hsa04670	Leukocyte transendothelial migration	-0.09	0.02	-3.2	0.00149434	0.00530585	-1.62	0.00228774	0.00785354	0.27	-0.29	4267/3683/5010/7414/1495/9564/5291/1535/2773/1496/51208/387/6093/998/87/7294/60/10411/4313/5829/3383/11069/7430/4689/394/4318/10398/10627/83692/5296/24146/93408/58498/6387/4633/1432/3702/10686/2771/3676/5906/4688/8503/103910/2185/5290/7852/5335/7408/5582/5908/2770/5880/4301/81/10451/9475/9071/5879/7409/5295/4478/90952/3688/7070/5578/58494/26285/9073/5603/653361/50848/23562/2909/3689/7410/7412/907…	CLDN24/CLDN34/CDH5/OCLN/MYL12B/MYL9/RAPGEF3/VAV3/MYL12A/CLDN16/RAPGEF4/CLDN4/CLDN3/CLDN7/CLDN23/MAPK14/CLDN19/CTNNA1/CTNNA2/CTNNB1/CTNND1/CYBA/CYBB/PTK2B/CLDN14/CLDN15/CLDN17/GNAI1/GNAI2/GNAI3/ARHGAP35/CTNNA3/MYLPF/ICAM1/ITGA4/ITGAL/ITGAM/ITGB1/ITGB2/ITK/RHOA/ARHGAP5/RHOH/CD99/AFDN/MMP2/MMP9/MSN/MYL2/MYL5/NCF2/NCF4/CLDN20/CLDN11/F11R/CLDN18/PECAM1/PIK3CA/PIK3CB/PIK3CD/PIK3R1/PIK3R2/PLCG1/PLCG2/CL…	ENSG00000185758/ENSG00000234469/ENSG00000179776/ENSG00000197822, ENSG00000273814/ENSG00000118680/ENSG00000101335/ENSG00000079337/ENSG00000134215/ENSG00000101608/ENSG00000113946/ENSG00000091428/ENSG00000189143/ENSG00000165215/ENSG00000181885, ENSG00000288292/ENSG00000253958, ENSG00000285098/ENSG00000112062/ENSG00000164007/ENSG00000044115/ENSG00000066032/ENSG00000168036/ENSG00000198561/ENSG00000051…	114
hsa04672	Intestinal immune network for IgA production	-0.08	-0.02	-1.84	0.0658871	0.122523	-4.92	0.103129	0.173578	0.22	-0.65	9020/608/8174/958/959/10673/7040/6387/3558/4055/57379/3565/3567/942/3676/941/7852/6370/3601/3569/3586/3695/56477/115650/23308/8741/5284/29851/3600/3113/10803/940/3119/2826/3125/3123/3117/3127/3111/3108/3122/3118/3115/3109/3126/3112/23495/102723407/102723996	AC233755.1/FP565260.3/TNFSF13B/CCR9/TNFRSF13C/ICOSLG/TNFRSF13B/CCR10/ICOS/HLA-DMA/HLA-DMB/HLA-DOA/HLA-DOB/HLA-DPA1/HLA-DPB1/HLA-DQA1/HLA-DQA2/HLA-DQB1/HLA-DRA/HLA-DRB1/HLA-DRB3/HLA-DRB4/HLA-DRB5/IL2/IL4/IL5/IL6/IL10/IL15/IL15RA/ITGA4/ITGB7/LTBR/PIGR/CCL28/AICDA/TNFRSF17/CCL25/CXCL12/TGFB1/CXCR4/MADCAM1/TNFSF13/MAP3K14/CD28/CD80/CD86/CD40/CD40LG	ENSG00000275063/ENSG00000277117/ENSG00000102524/ENSG00000173585/ENSG00000159958/ENSG00000160223/ENSG00000240505/ENSG00000184451/ENSG00000163600/ENSG00000204257, ENSG00000239463, ENSG00000241394, ENSG00000242361, ENSG00000242685, ENSG00000243189, ENSG00000243215, ENSG00000243719/ENSG00000226264, ENSG00000234154, ENSG00000239329, ENSG00000241296, ENSG00000241674, ENSG00000242092, ENSG00000242386, E…	49
hsa04710	Circadian rhythm	0.06	0.01	2.43	0.0154516	0.0376376	-3.7	0.0139281	0.0349841	0.36	-0.26	26224/1407/8863/8454/6095/23291/9978/51422/5564/6500/53632/1385/1408/79365/9572/5565/8864/5562/406/8553/9575/1453/6097/5563/8945/4862/5187/5571/6096/1454/102800317	TPTEP2-CSNK1E/CREB1/CRY1/CRY2/CSNK1D/CSNK1E/FBXW11/FBXL3/ARNTL/NPAS2/PRKAG2/PER1/PRKAG3/PRKAA1/PRKAA2/PRKAB1/PRKAB2/PRKAG1/RORA/RORB/RORC/SKP1/BHLHE41/CUL1/BHLHE40/PER3/PER2/BTRC/NR1D1/CLOCK/RBX1	ENSG00000283900/ENSG00000118260/ENSG00000008405/ENSG00000121671/ENSG00000141551/ENSG00000213923/ENSG00000072803/ENSG00000005812/ENSG00000133794/ENSG00000170485/ENSG00000106617/ENSG00000179094/ENSG00000115592/ENSG00000132356/ENSG00000162409/ENSG00000111725/ENSG00000131791/ENSG00000181929/ENSG00000069667/ENSG00000198963/ENSG00000143365/ENSG00000113558/ENSG00000123095/ENSG00000055130/ENSG00000134107…	31
hsa04713	Circadian entrainment	-0.06	-0.02	-3.06	0.00234752	0.00771647	-2.03	0.00208234	0.00727854	0.33	-0.16	8913/8863/816/2983/2773/10681/815/5566/108/2782/117/2775/2778/4842/3710/5594/8911/9252/5332/5595/2906/51655/2784/2771/59345/1385/2891/3762/113/2892/5582/51764/2791/2792/2770/91860/196883/8864/4544/5330/109/5593/116/5567/55811/805/817/818/5331/3708/775/2977/2893/5578/2890/114/2776/776/3763/808/2905/115/2785/3765/3760/2982/107/5568/5579/2793/94235/2786/4543/163688/2353/2783/55970/111/2787/112/2788/…	GNB5/ADCY1/ADCY2/ADCY3/ADCY5/ADCY6/ADCY7/ADCY8/ADCY9/ADCYAP1/ADCYAP1R1/CREB1/CALML6/ADCY4/PLCB1/FOS/GNAI1/GNAI2/GNAI3/GNAO1/GNAQ/GNAS/GNB1/GNB2/GNB3/GNG3/GNG4/GNG5/GNG7/GNG10/GNG11/GNGT1/GNGT2/GRIA1/GRIA2/GRIA3/GRIA4/GRIN1/GRIN2A/GRIN2B/GRIN2C/GRIN2D/GUCY1A2/GUCY1A1/GUCY1B1/ITPR1/ITPR3/KCNJ3/KCNJ5/KCNJ6/KCNJ9/MTNR1A/MTNR1B/NOS1/RASD1/GNG13/CALML5/PER1/PLCB2/PLCB3/PLCB4/GNG2/PRKACA/PRKACB/PRKACG/P…	ENSG00000069966/ENSG00000164742/ENSG00000078295/ENSG00000138031/ENSG00000173175/ENSG00000174233/ENSG00000121281/ENSG00000155897/ENSG00000162104/ENSG00000141433/ENSG00000078549/ENSG00000118260/ENSG00000169885/ENSG00000129467, ENSG00000284814/ENSG00000182621/ENSG00000170345/ENSG00000127955/ENSG00000114353/ENSG00000065135/ENSG00000087258/ENSG00000156052/ENSG00000087460/ENSG00000078369/ENSG0000017235…	97
hsa04714	Thermogenesis	0.13	0	4.37	1.60336e-05	0.000120479	2.57	1.74781e-05	0.000138713	0.43	-0.31	55471/23028/4706/1352/7384/8193/1355/4719/5606/57492/84699/4710/6602/2182/6196/5566/27330/6389/6605/11343/60/51412/51548/2260/108/3991/6595/6604/2778/4708/513/4713/6598/6655/79133/9658/7249/26291/55744/6009/51422/10488/6198/6603/4717/7350/10891/1374/4728/506/5564/1337/1432/1347/2641/374291/55818/53632/6654/9167/1386/515/656/6390/6195/8289/1385/1268/4709/4702/51780/4879/113/29078/2181/514/4694/134…	NDUFC2-KCTD14/COX17/ATP5PD/CREB3/ATP5MG/ADCY1/ADCY2/FRS2/PPARGC1A/ADCY3/UQCR11/ADCY5/ADCY6/ADCY7/MGLL/ADCY8/ADCY9/COX20/SLC25A29/COX6B2/CPT1C/NDUFA11/CNR1/COX4I1/COX5B/COX6A1/COX6A2/COX6B1/COX6C/COX7A1/COX7A2/COX7B/COX7C/COX8A/COX10/COX11/COX15/CPT1A/CPT1B/CPT2/NDUFAF6/CREB1/ATF2/MAPK14/CREB3L4/KLB/CYC1/ADRB3/COX7B2/ADCY4/ACSL1/ACSL3/ACSL4/FGFR1/KDM1A/ACSL6/MTOR/NDUFAF3/FGF21/GCG/UQCRQ/RPS6KA6/GN…	ENSG00000259112/ENSG00000138495/ENSG00000167863/ENSG00000107175/ENSG00000167283/ENSG00000164742/ENSG00000078295/ENSG00000166225/ENSG00000109819/ENSG00000138031/ENSG00000127540/ENSG00000173175/ENSG00000174233/ENSG00000121281/ENSG00000074416/ENSG00000155897/ENSG00000162104/ENSG00000203667/ENSG00000197119/ENSG00000160471/ENSG00000169169/ENSG00000174886/ENSG00000118432/ENSG00000131143/ENSG00000135940…	232
hsa04720	Long-term potentiation	-0.07	0	-3.62	0.000335616	0.00155002	-0.25	0.000202315	0.00105282	0.31	-0.17	1387/816/815/6196/5566/27330/369/10411/3710/5594/2033/5332/5595/2906/5532/5906/6195/2891/5533/3709/5582/5605/5908/468/91860/5894/3845/5502/5330/5530/5567/805/817/818/5331/3708/775/814/2911/5578/2890/114/2776/673/808/2905/107/5568/5579/2915/5604/163688/5499/3265/2902/6197/810/51806/23236/2903/5501/5535/801/4893/5500/5534/2904	RAPGEF3/ADCY1/ADCY8/CREBBP/CALML6/EP300/PLCB1/RPS6KA6/GNAQ/GRIA1/GRIA2/GRIN1/GRIN2A/GRIN2B/GRIN2C/GRIN2D/GRM1/GRM5/HRAS/ARAF/ITPR1/ITPR2/ITPR3/KRAS/ATF4/NRAS/CALML5/PLCB2/PLCB3/PLCB4/PPP1CA/PPP1CB/PPP1CC/PPP1R1A/PPP3CA/PPP3CB/PPP3CC/PPP3R1/PPP3R2/PRKACA/PRKACB/PRKACG/PRKCA/PRKCB/PRKCG/MAPK1/MAPK3/MAP2K1/MAP2K2/RAF1/RAP1A/RAP1B/RPS6KA1/RPS6KA2/RPS6KA3/BRAF/CACNA1C/CALM1/CALM2/CALM3/CALML3/CAMK4/CA…	ENSG00000079337/ENSG00000164742/ENSG00000155897/ENSG00000005339/ENSG00000169885/ENSG00000100393/ENSG00000182621/ENSG00000072133/ENSG00000156052/ENSG00000155511/ENSG00000120251/ENSG00000176884/ENSG00000183454/ENSG00000273079/ENSG00000161509/ENSG00000105464/ENSG00000152822/ENSG00000168959/ENSG00000174775, ENSG00000276536/ENSG00000078061/ENSG00000150995/ENSG00000123104/ENSG00000096433/ENSG0000013370…	67
hsa04721	Synaptic vesicle cycle	0	-0.01	0.15	0.882675	0.919155	-6.58	0.961469	0.974103	0.02	-0.26	163/6540/6534/535/6570/1175/51606/6857/8218/4905/6507/1785/22999/57084/112755/51382/140679/6530/57030/6511/8775/5864/50617/6804/6505/1759/6532/6506/10312/6539/2054/8992/523/525/533/1211/9296/23025/529/6538/6616/6812/9550/440279/1213/773/6531/245973/10814/526/245972/774/127124/528/6529/9114/1173/6512/6571/9152/339302/6809/10815/155066/1212/246213/161/23545/527/6572/6536/160/26052/10497/534/594855/…	TCIRG1/UNC13B/CPLX2/CPLX1/STX1B/AP2M1/AP2S1/CLTA/CLTB/CLTC/ATP6V1G3/SLC32A1/ATP6V0E2/AP2A1/AP2A2/AP2B1/DNM1/DNM2/STX2/RIMS1/UNC13A/ATP6V0A2/ATP6V0D2/ATP6V1C2/SLC17A8/DNM3/CPLX4/UNC13C/NSF/ATP6V0A4/ATP6V1D/ATP6V1H/ATP6V1A/ATP6V1B1/ATP6V1B2/ATP6V0C/ATP6V1C1/ATP6V1E1/ATP6V0B/ATP6V1G2/ATP6V0A1/SLC17A7/SLC17A6/RAB3A/CPLX3/SLC1A1/SLC1A2/SLC1A3/SLC1A6/SLC1A7/SLC6A1/SLC6A2/SLC6A3/SLC6A4/SLC6A7/SLC6A9/SLC…	ENSG00000110719/ENSG00000198722/ENSG00000145920/ENSG00000168993/ENSG00000099365/ENSG00000161203/ENSG00000042753/ENSG00000122705/ENSG00000175416/ENSG00000141367/ENSG00000151418, ENSG00000263014/ENSG00000101438/ENSG00000171130/ENSG00000196961/ENSG00000183020, ENSG00000280759, ENSG00000281385/ENSG00000006125/ENSG00000106976/ENSG00000079805/ENSG00000111450/ENSG00000079841/ENSG00000130477/ENSG00000185…	78
hsa04722	Neurotrophin signaling pathway	-0.06	0	-2.83	0.0048591	0.0142683	-2.68	0.00504232	0.0151185	0.27	-0.2	572/4145/5601/5291/816/4804/387/815/998/6196/27330/5609/7161/5663/2932/581/11213/4214/25/1399/5594/6655/9252/4792/5595/8767/3551/4793/208/5296/2889/5599/7531/4790/5602/2549/11108/10019/397/1432/6654/5906/10000/8503/356/6195/2309/5290/5335/5605/5908/468/91860/25759/5894/3845/3656/6272/4803/57498/5879/5607/4916/5170/7157/396/207/5664/805/817/5295/4794/4915/53358/818/814/5603/673/808/6464/10603/9261…	AKT3/SH2B3/SH2B2/ZNF274/FRS2/PRDM4/IRAK3/CRK/CRKL/MAPK14/CALML6/AKT1/AKT2/FOXO3/ABL1/GAB1/SHC2/SH2B1/BEX3/RPS6KA6/GRB2/RAPGEF1/GSK3B/HRAS/IKBKB/FASLG/IRAK1/IRAK2/IRS1/JUN/KRAS/RHOA/ARHGDIA/ARHGDIB/ARHGDIG/SHC4/MATK/MAP3K1/MAP3K3/MAP3K5/ATF4/NFKB1/NFKBIA/NFKBIB/NFKBIE/NGF/NGFR/NRAS/NTF3/NTF4/NTRK1/NTRK2/NTRK3/IRAK4/PDPK1/CALML5/PIK3CA/PIK3CB/PIK3CD/PIK3R1/PIK3R2/PLCG1/SHC3/PLCG2/PRKCD/MAPK1/MAPK3/…	ENSG00000117020, ENSG00000275199/ENSG00000111252/ENSG00000160999/ENSG00000171606/ENSG00000166225/ENSG00000110851/ENSG00000090376/ENSG00000167193/ENSG00000099942/ENSG00000112062/ENSG00000169885/ENSG00000142208/ENSG00000105221/ENSG00000118689/ENSG00000097007/ENSG00000109458/ENSG00000129946/ENSG00000178188/ENSG00000166681/ENSG00000072133/ENSG00000177885/ENSG00000107263/ENSG00000082701/ENSG0000017477…	119
hsa04723	Retrograde endocannabinoid signaling	0.08	0	3.4	0.000732684	0.00295432	-0.97	0.000409127	0.0019015	0.33	-0.22	4706/2556/2554/4719/5601/2773/4710/10681/5566/5743/11343/108/2782/22999/779/2775/4708/57084/2568/3710/4713/5594/5332/140679/778/2564/5595/57030/5599/2557/5602/4717/4728/2784/2570/1432/2566/2771/59345/374291/2166/1268/4709/4702/2891/3762/113/3709/4694/2892/5582/51764/2791/2792/2770/4698/196883/4705/4695/747/4711/5330/109/4704/4716/773/5567/4726/2559/2561/2569/54539/4715/774/5331/3708/775/4718/2555…	NDUFC2-KCTD14/GNB5/ADCY1/ADCY2/ADCY3/ADCY5/ADCY6/ADCY7/MGLL/ADCY8/ADCY9/NDUFA11/CNR1/SLC32A1/MAPK14/ADCY4/GABRR3/FAAH/DAGLB/NAPEPLD/RIMS1/PLCB1/SLC17A8/GABRA1/GABRA2/GABRA3/GABRA4/GABRA5/GABRA6/GABRB1/GABRB2/GABRB3/GABRD/GABRE/GABRG1/GABRG2/GABRG3/GABRP/GABRR1/GABRR2/GNAI1/GNAI2/GNAI3/GNAO1/GNAQ/GNB1/GNB2/GNB3/GNG3/GNG4/GNG5/GNG7/GNG10/GNG11/GNGT1/GNGT2/GRIA1/GRIA2/GRIA3/GRIA4/GRM1/GRM5/ITPR1/ITP…	ENSG00000259112/ENSG00000069966/ENSG00000164742/ENSG00000078295/ENSG00000138031/ENSG00000173175/ENSG00000174233/ENSG00000121281/ENSG00000074416/ENSG00000155897/ENSG00000162104/ENSG00000174886/ENSG00000118432/ENSG00000101438/ENSG00000112062/ENSG00000129467, ENSG00000284814/ENSG00000183185/ENSG00000117480/ENSG00000164535/ENSG00000161048, ENSG00000275723/ENSG00000079841/ENSG00000182621/ENSG000001795…	148
hsa04724	Glutamatergic synapse	-0.08	-0.03	-4.26	2.52188e-05	0.000175388	2.15	5.03906e-05	0.000332659	0.43	-0.11	9454/2773/10681/5566/5337/108/2782/6507/2775/2778/57084/3710/5594/157/5332/5595/9455/57030/6511/2906/8605/2901/6505/5532/6506/81539/2784/2916/2771/59345/2744/116444/5321/2891/5533/113/3709/2914/2892/5582/51764/2791/2792/2770/5338/196883/1742/54407/27165/2752/5330/109/5530/773/5567/7220/2900/5331/3708/775/9456/2893/2911/5578/2890/114/2776/776/283748/2905/50944/115/22941/2785/6512/3760/2899/2912/28…	PLA2G4B/GNB5/ADCY1/ADCY2/ADCY3/SLC38A3/ADCY5/ADCY6/ADCY7/ADCY8/ADCY9/GRIN3A/GRIN3B/PLA2G4E/GRK2/GRK3/DLG4/ADCY4/SHANK2/PLCB1/SLC17A8/PLA2G4F/GLS2/GLS/GLUL/GNAI1/GNAI2/GNAI3/GNAO1/GNAQ/GNAS/GNB1/GNB2/GNB3/GNG3/GNG4/GNG5/GNG7/GNG10/GNG11/GNGT1/GNGT2/PLA2G4D/GRIA1/GRIA2/GRIA3/GRIA4/GRIK1/GRIK2/GRIK3/GRIK4/GRIK5/GRIN1/GRIN2A/GRIN2B/GRIN2C/GRIN2D/GRM1/GRM2/GRM3/GRM4/GRM5/GRM6/GRM7/GRM8/ITPR1/ITPR2/ITP…	ENSG00000243708/ENSG00000069966/ENSG00000164742/ENSG00000078295/ENSG00000138031/ENSG00000188338/ENSG00000173175/ENSG00000174233/ENSG00000121281/ENSG00000155897/ENSG00000162104/ENSG00000198785/ENSG00000116032/ENSG00000188089/ENSG00000173020/ENSG00000100077/ENSG00000132535/ENSG00000129467, ENSG00000284814/ENSG00000162105/ENSG00000182621/ENSG00000179520/ENSG00000168907/ENSG00000135423/ENSG0000011541…	114
hsa04725	Cholinergic synapse	-0.07	0	-3.56	0.000407948	0.0018173	-0.43	0.000521624	0.00232093	0.3	-0.17	2534/5291/3784/816/84699/2773/10681/1103/815/5566/3785/108/2782/1136/779/43/2775/2767/3710/3717/5594/1137/5332/778/5595/208/5296/5294/10488/2784/2771/59345/60482/9132/10000/8503/1143/1385/113/5290/3709/3759/5582/51764/2791/2792/2770/468/196883/1131/3845/5330/109/23533/773/207/5567/148327/817/5295/9586/8973/774/818/5331/3708/775/814/5578/114/2776/776/3763/90993/1141/115/2785/3760/107/5568/5579/279…	AKT3/KCNJ18/CREB3/GNB5/ADCY1/ADCY2/ADCY3/CHAT/ADCY5/ADCY6/CHRM1/CHRM2/ADCY7/CHRM3/CHRM4/CHRM5/CHRNA3/CHRNA4/CHRNA7/ADCY8/CHRNB2/CHRNB4/ADCY9/CREB1/PIK3R6/CREB3L4/ADCY4/AKT1/AKT2/PLCB1/FOS/PIK3R5/FYN/GNA11/GNAI1/GNAI2/GNAI3/GNAO1/GNAQ/GNB1/GNB2/GNB3/GNG3/GNG4/GNG5/GNG7/GNG10/GNG11/GNGT1/GNGT2/HRAS/ITPR1/ITPR2/ITPR3/JAK2/KCNJ2/KCNJ3/KCNJ4/KCNJ6/KCNJ12/KCNJ14/KCNQ1/KCNQ2/KCNQ3/KRAS/ACHE/ATF4/NRAS/GN…	ENSG00000117020, ENSG00000275199/ENSG00000260458/ENSG00000107175/ENSG00000069966/ENSG00000164742/ENSG00000078295/ENSG00000138031/ENSG00000070748/ENSG00000173175/ENSG00000174233/ENSG00000168539/ENSG00000181072/ENSG00000121281/ENSG00000133019/ENSG00000180720/ENSG00000184984/ENSG00000080644/ENSG00000101204/ENSG00000175344, ENSG00000274542, ENSG00000282088/ENSG00000155897/ENSG00000160716/ENSG00000117…	113
hsa04726	Serotonergic synapse	-0.04	0	-2.2	0.0285888	0.0623399	-4.23	0.0315163	0.0665311	0.16	-0.15	240/6570/2773/4129/10681/5566/5743/369/2782/10411/3781/779/2775/2778/5742/3710/5594/107987479/5332/778/3356/5595/8605/1562/6532/239/2784/2771/59345/5321/1843/3762/3709/5582/51764/2791/2792/2770/7166/5894/1644/3845/1573/3351/3357/5330/1559/1558/121278/773/351/5567/7220/2561/3358/774/3363/9177/5331/3708/775/5578/2776/3361/776/3763/673/3362/283748/246/2785/3765/3760/2560/3360/836/5568/6571/1557/2562…	PLA2G4B/RAPGEF3/GNB5/CYP2D6/ADCY5/TPH2/PLA2G4E/CYP2C19/CYP2C8/CYP2C9/CYP2C18/CYP2D7/CYP2J2/DDC/HTR3C/DUSP1/HTR3D/PLCB1/ALOX12/ALOX5/ALOX12B/ALOX15/ALOX15B/PLA2G4F/GABRB1/GABRB2/GABRB3/CYP4X1/GNAI1/GNAI2/GNAI3/GNAO1/GNAQ/GNAS/GNB1/GNB2/GNB3/GNG3/GNG4/GNG5/GNG7/GNG10/GNG11/GNGT1/GNGT2/PLA2G4D/HTR3E/HRAS/HTR1A/HTR1B/HTR1D/HTR1E/HTR1F/HTR2A/HTR2B/HTR2C/HTR3A/HTR4/HTR5A/HTR6/HTR7/APP/ARAF/ITPR1/ITPR2/…	ENSG00000243708/ENSG00000079337/ENSG00000069966/ENSG00000100197, ENSG00000272532, ENSG00000275211, ENSG00000280905, ENSG00000282966, ENSG00000283284/ENSG00000173175/ENSG00000139287/ENSG00000188089/ENSG00000165841/ENSG00000138115/ENSG00000138109/ENSG00000108242/ENSG00000205702, ENSG00000263181, ENSG00000278088, ENSG00000283008, ENSG00000283373/ENSG00000134716/ENSG00000132437/ENSG00000178084/ENSG00…	113
hsa04727	GABAergic synapse	-0.08	-0.04	-4.5	9.03565e-06	7.49466e-05	3.11	2.19342e-05	0.000167825	0.45	-0.13	6540/2556/92745/2554/11345/2773/10681/5566/4905/108/2782/779/2775/2568/140679/778/2564/2557/6539/81539/2784/2570/2566/2771/59345/2744/5334/66008/113/57468/5582/51764/2791/2792/2770/2571/196883/6538/54407/27165/2752/2572/9568/109/23710/773/5567/2559/2561/2569/774/775/2555/5578/114/6529/776/3763/115/2785/2565/2560/107/5568/2562/5579/2793/94235/2786/11337/10243/2783/55970/111/9001/2787/112/2788/2567…	GPHN/GNB5/ADCY1/ADCY2/ADCY3/SLC38A3/ADCY5/ADCY6/ADCY7/GABARAP/GABARAPL2/ADCY8/ADCY9/SLC32A1/ABAT/ADCY4/GABRR3/GABARAPL1/GABBR1/GABRA1/GABRA2/GABRA3/GABRA4/GABRA5/GABRA6/GABRB1/GABRB2/GABRB3/GABRD/GABRE/GABRG1/GABRG2/GABRG3/GABRP/GABRR1/GABRR2/GAD1/GAD2/GLS2/GLS/GLUL/GNAI1/GNAI2/GNAI3/GNAO1/GNB1/GNB2/GNB3/GNG3/GNG4/GNG5/GNG7/GNG10/GNG11/GNGT1/GNGT2/KCNJ6/NSF/GNG13/PLCL1/GNG2/SLC38A2/PRKACA/PRKACB/…	ENSG00000171723/ENSG00000069966/ENSG00000164742/ENSG00000078295/ENSG00000138031/ENSG00000188338/ENSG00000173175/ENSG00000174233/ENSG00000121281/ENSG00000170296/ENSG00000034713/ENSG00000155897/ENSG00000162104/ENSG00000101438/ENSG00000183044/ENSG00000129467, ENSG00000284814/ENSG00000183185/ENSG00000139112/ENSG00000204681, ENSG00000206466, ENSG00000206511, ENSG00000232569, ENSG00000232632, ENSG00000…	89
hsa04728	Dopaminergic synapse	-0.05	0	-3.44	0.000649703	0.00267156	-0.86	0.000262745	0.00131054	0.36	-0.11	6570/5601/816/84699/2773/5525/5526/4129/1815/10681/815/5566/5523/5522/5527/2782/2932/2775/2778/55012/1312/3710/5332/5516/208/5518/2931/10488/5599/5532/5602/2784/1432/5528/5515/2771/59345/1386/10000/1385/2891/3762/5533/3709/2892/5582/51764/2791/2792/2770/468/91860/50632/84152/1644/406/9575/408/5519/5330/5530/2774/409/773/207/6531/5567/148327/805/6323/817/9586/774/818/1813/5331/3708/775/1814/2893/5…	AKT3/CREB3/GNB5/ADCY5/COMT/CREB1/ATF2/ATF6B/MAPK14/CREB3L4/CALML6/DDC/DRD1/DRD2/DRD3/DRD4/DRD5/AKT1/AKT2/LRTOMT/PLCB1/FOS/GNAI1/GNAI2/GNAI3/GNAL/GNAO1/GNAQ/GNAS/GNB1/GNB2/GNB3/GNG3/GNG4/GNG5/GNG7/GNG10/GNG11/GNGT1/GNGT2/PPP2R3B/GRIA1/GRIA2/GRIA3/GRIA4/GRIN2A/GRIN2B/GSK3A/GSK3B/ITPR1/ITPR2/ITPR3/KCNJ3/KCNJ5/KCNJ6/KCNJ9/KIF5A/KIF5B/KIF5C/ARNTL/ARRB1/ARRB2/MAOA/MAOB/ATF4/CALY/GNG13/CALML5/PLCB2/PLCB…	ENSG00000117020, ENSG00000275199/ENSG00000107175/ENSG00000069966/ENSG00000173175/ENSG00000093010/ENSG00000118260/ENSG00000115966/ENSG00000168468, ENSG00000213676, ENSG00000228628, ENSG00000234539/ENSG00000112062/ENSG00000143578/ENSG00000169885/ENSG00000132437/ENSG00000184845/ENSG00000149295/ENSG00000151577/ENSG00000069696, ENSG00000276825/ENSG00000169676/ENSG00000142208/ENSG00000105221/ENSG000001…	132
hsa04730	Long-term depression	-0.07	0	-3.7	0.000246844	0.00119342	0.03	0.00136897	0.00515181	0.1	-0.16	3479/2983/2773/369/2775/2778/2767/4842/3710/5594/5332/5595/5516/8605/5518/10842/5515/2771/5321/10672/2891/3709/2892/5582/5605/2770/2781/5894/3845/5519/5330/5593/3480/773/2768/1392/5331/3708/2895/2977/2911/5578/2890/2776/673/283748/2982/5579/255189/8681/5604/3265/23236/5592/123745/6261/4893/100137049/4067	PLA2G4B/GNA13/PPP1R17/PLA2G4E/CRH/PLCB1/PLA2G4F/GNA11/GNA12/GNAI1/GNAI2/GNAI3/GNAO1/GNAQ/GNAS/GNAZ/PLA2G4D/GRIA1/GRIA2/GRIA3/GRID2/GRM1/GUCY1A2/GUCY1A1/GUCY1B1/HRAS/IGF1/IGF1R/ARAF/ITPR1/ITPR2/ITPR3/KRAS/LYN/NOS1/NRAS/PLA2G4A/PLCB2/PLCB3/PLCB4/PPP2CA/PPP2CB/PPP2R1A/PPP2R1B/PRKCA/PRKCB/PRKCG/PRKG1/PRKG2/MAPK1/MAPK3/MAP2K1/MAP2K2/RAF1/RYR1/BRAF/CACNA1A/PLA2G4C/JMJD7-PLA2G4B	ENSG00000243708/ENSG00000120063/ENSG00000106341/ENSG00000188089/ENSG00000147571/ENSG00000182621/ENSG00000168907/ENSG00000088256/ENSG00000146535/ENSG00000127955/ENSG00000114353/ENSG00000065135/ENSG00000087258/ENSG00000156052/ENSG00000087460/ENSG00000128266/ENSG00000159337/ENSG00000155511/ENSG00000120251/ENSG00000125675/ENSG00000152208/ENSG00000152822/ENSG00000152402/ENSG00000164116/ENSG00000061918…	59
hsa04740	Olfactory transduction	-0.01	0.31	-0.9	0.370809	0.483992	-6.19	0.430442	0.538249	0	-0.08	57101/816/1258/815/5566/2782/126370/157/6547/83988/442191/81696/81797/5136/5997/6543/5153/26212/390892/26658/26664/51764/8388/91860/81061/1262/3000/347168/286362/254973/408/109/5593/123041/26689/2774/409/5567/805/1261/817/138804/392391/818/338674/390157/390162/343170/5137/79544/8392/808/125962/127059/5568/158131/392392/390431/144124/120776/219983/81285/282763/390063/390061/81168/10798/4992/81697/…	AC171558.1/OR5I1/AC243837.1/ADCY3/AC243837.4/OR52E2/OR52J3/OR51L1/OR51A7/OR51S1/OR51F2/OR52R1/OR4C46/OR4X2/OR4B1/OR52M1/OR52K2/OR5P2/OR5P3/OR8I2/OR2D3/OR2D2/OR52W1/OR56A4/OR56A1/OR2AP1/OR10P1/OR10AD1/OR10A7/OR4K14/OR4L1/OR11H6/SLC24A4/OR4D2/CNGB1/OR7D4/OR7G1/OR1M1/CNGA2/CNGA3/CNGA4/OR1I1/OR10H4/OR2M5/OR2M3/OR2T12/OR14C36/OR2T34/OR2T10/OR2T4/OR2T11/OR10J5/OR2AJ1/OR2B11/OR10T2/OR6P1/OR10X1/OR10Z1/O…	ENSG00000274792/ENSG00000167825/ENSG00000284827/ENSG00000138031/ENSG00000285154/ENSG00000176787/ENSG00000205495/ENSG00000176798/ENSG00000176895/ENSG00000176922/ENSG00000176925/ENSG00000279270/ENSG00000185926/ENSG00000172208/ENSG00000175619/ENSG00000197790/ENSG00000181963/ENSG00000183303, ENSG00000276025, ENSG00000280931/ENSG00000182334, ENSG00000278253, ENSG00000280808/ENSG00000172154/ENSG0000017…	439
hsa04742	Taste transduction	0	0	-0.26	0.798206	0.858628	-6.55	0.793178	0.85075	0.06	-0.2	2556/2554/954/29850/5566/3710/5332/9033/40/2557/5024/6337/2784/5136/50836/50839/50837/50835/5153/2914/50831/50832/54429/51764/50833/196883/1131/3351/6326/9568/5330/10021/773/5567/2559/9177/5331/775/2555/2911/6328/5137/114/8645/5568/3359/6340/6338/3354/6335/50834/5028/83756/80835/112/170572/3350/80834/3355/3352/23236/338398/255022/285242/200909/353164/2558/5030/22953/2550/259294/259296/50838/34656…	HCN4/ADCY6/CHRM3/ADCY8/HTR3C/ADCY4/HTR3D/P2RX2/PLCB1/GABBR1/CALHM1/GABRA1/GABRA2/GABRA3/GABRA4/GABRA5/GABRA6/TAS2R39/TAS2R40/TAS2R41/TAS2R31/TAS2R43, TAS2R45/TAS2R46/TAS2R30/TAS2R19/TAS2R20/TAS2R50/GNB3/HTR3E/GRM1/GRM4/TRPM5/HTR1A/HTR1B/HTR1D/HTR1E/HTR1F/HTR3A/TAS2R60/PKD1L3/GNAT3/TAS2R42/ITPR3/ASIC2/P2RX3/P2RY1/P2RY4/TAS2R3/TAS2R4/TAS2R16/TAS2R1/TAS2R9/TAS2R8/TAS2R7/TAS2R13/TAS2R10/PDE1A/PDE1C/P…	ENSG00000138622/ENSG00000174233/ENSG00000133019/ENSG00000155897/ENSG00000178084/ENSG00000129467, ENSG00000284814/ENSG00000186090/ENSG00000187848/ENSG00000182621/ENSG00000204681, ENSG00000206466, ENSG00000206511, ENSG00000232569, ENSG00000232632, ENSG00000237051, ENSG00000237112/ENSG00000185933/ENSG00000022355/ENSG00000151834/ENSG00000011677/ENSG00000109158/ENSG00000186297/ENSG00000145863/ENSG0000…	84
hsa04744	Phototransduction	-0.02	-0.06	-0.76	0.447744	0.55835	-6.3	0.410426	0.518888	0.1	-0.28	2978/1258/9187/2782/2986/8787/5957/2979/131890/2779/2792/91860/6295/3000/5145/5158/2780/9626/805/808/6010/163688/810/51806/5148/6011/1259/801	CNGB1/CNGA1/GRK7/CALML6/GNAT1/GNAT2/GNB1/GNGT1/GUCA1A, GUCA1ANB/GUCA1B/GUCY2F/GUCY2D/PDE6A/PDE6G/PDE6B/CALML5/RCVRN/RHO/GRK1/SAG/CALM1/CALM2/CALM3/CALML3/RGS9/CALML4/SLC24A1/GUCA1C	ENSG00000070729/ENSG00000198515/ENSG00000114124/ENSG00000169885/ENSG00000114349/ENSG00000134183/ENSG00000078369/ENSG00000127928/ENSG00000048545, ENSG00000287363/ENSG00000112599/ENSG00000101890/ENSG00000132518/ENSG00000132915/ENSG00000185527/ENSG00000133256/ENSG00000178372/ENSG00000109047/ENSG00000163914/ENSG00000185974, ENSG00000281988, ENSG00000288263/ENSG00000130561, ENSG00000281857/ENSG0000019…	28
hsa04750	Inflammatory mediator regulation of TRP channels	-0.05	-0.01	-2.65	0.00842774	0.0227196	-3.17	0.00945548	0.0254802	0.17	-0.2	3479/5583/5606/5601/5291/816/5588/815/5566/55515/108/2778/3710/623/5332/3356/8989/8605/5296/5599/40/239/5608/5602/41/59341/1432/3827/3554/5321/8503/113/5290/3709/5335/5732/3553/5582/91860/196883/4803/1573/3357/5330/109/5567/805/79054/817/5295/3358/818/5331/3708/5578/114/2776/5603/283748/808/115/5580/2150/107/5568/5579/162514/624/255189/8681/163688/5581/5734/5293/5499/111/112/5029/810/51806/23236/…	PLA2G4B/ADCY1/ADCY2/ADCY3/ADCY5/ADCY6/ADCY7/ADCY8/ADCY9/PLA2G4E/MAPK14/CYP2J2/TRPV3/CALML6/ADCY4/F2RL1/PLCB1/ALOX12/PLA2G4F/GNAQ/GNAS/PLA2G4D/HRH1/HTR2A/HTR2B/HTR2C/IGF1/IL1B/IL1R1/IL1RAP/ITPR1/ITPR2/ITPR3/KNG1/ASIC2/ASIC1/NGF/NTRK1/P2RY2/TRPV2/ASIC5/CALML5/PIK3CA/PIK3CB/PIK3CD/PIK3R1/PIK3R2/PLA2G4A/PLCB2/PLCB3/PLCB4/PLCG1/PLCG2/PPP1CA/PPP1CB/PPP1CC/ASIC4/PRKACA/PRKACB/PRKACG/PRKCA/PRKCB/PRKCD/PR…	ENSG00000243708/ENSG00000164742/ENSG00000078295/ENSG00000138031/ENSG00000173175/ENSG00000174233/ENSG00000121281/ENSG00000155897/ENSG00000162104/ENSG00000188089/ENSG00000112062/ENSG00000134716/ENSG00000167723/ENSG00000169885/ENSG00000129467, ENSG00000284814/ENSG00000164251/ENSG00000182621/ENSG00000108839/ENSG00000168907/ENSG00000156052/ENSG00000087460/ENSG00000159337/ENSG00000196639/ENSG0000010246…	98
hsa04810	Regulation of actin cytoskeleton	-0.08	0.02	-3.61	0.000338487	0.00155838	-0.26	0.000706999	0.00298052	0.24	-0.2	3683/3675/3674/85477/3645/7414/9564/5291/26999/4659/10787/9170/4638/2263/387/6093/2261/5217/2255/27006/998/87/2249/60/4660/5063/2260/8516/369/26281/3693/3682/54434/5829/6548/3655/7430/1399/5594/5155/4627/6655/623/85366/10398/57144/10627/2245/8874/2254/5595/79784/26291/5296/3696/8976/93408/653857/58498/3984/8395/6387/2253/28964/5216/10094/2251/4633/8936/2246/5159/3827/200576/10096/3694/3676/10297/…	ARPC5/ARPC4/ARPC3/ARPC1B/ACTR3/ACTR2/ARPC2/ABI2/WASF2/APC2/PAK4/MYL12B/MYL9/VAV3/BAIAP2/ARPC1A/MYL12A/GNA13/PAK6/CFL1/CFL2/NCKAP1/IQGAP2/CHRM1/CHRM2/CHRM3/CHRM4/CHRM5/IQGAP3/CRK/CRKL/DIAPH1/DIAPH2/DOCK1/LPAR1/EGF/EGFR/PIKFYVE/F2/F2R/SPATA13, AL359736.1/FGD1/FGF1/FGF2/FGF3/FGF4/FGF5/FGF6/FGF7/FGF8/FGF9/FGF10/FGFR1/FGFR3/FGFR2/FGFR4/RRAS2/ITGA11/MRAS/CYFIP1/FN1/ARHGEF12/PIP5K1C/FGF20/FGF21/CYFIP2/F…	ENSG00000162704/ENSG00000241553/ENSG00000111229/ENSG00000130429/ENSG00000115091/ENSG00000138071/ENSG00000163466/ENSG00000138443/ENSG00000158195/ENSG00000115266/ENSG00000130669/ENSG00000118680/ENSG00000101335/ENSG00000134215/ENSG00000175866/ENSG00000241685/ENSG00000101608/ENSG00000120063/ENSG00000137843/ENSG00000172757/ENSG00000165410/ENSG00000061676/ENSG00000145703/ENSG00000168539/ENSG00000181072…	216
hsa04910	Insulin signaling pathway	-0.01	0.01	-0.69	0.49334	0.601489	-6.36	0.468668	0.574374	0.13	-0.22	572/5577/5256/89801/5601/5291/5255/5590/3632/5837/5566/6720/32/369/8569/3991/2932/10580/2872/1399/5594/6655/5836/5106/5834/5595/5257/7249/3551/2997/208/5296/6009/51422/2645/2889/5599/6198/5573/5602/10891/867/2998/5564/5576/868/53632/6654/10000/8503/23433/5507/8835/5290/5105/9322/2002/5605/91860/25759/8789/2538/5565/5894/5562/2319/5509/8471/3845/9470/6194/10211/5170/92579/57521/207/5567/5792/5313/…	AKT3/FLOT1/SORBS1/SH2B2/PPARGC1A/SOCS4/CRK/CRKL/CALML6/EIF4E/EIF4EBP1/ELK1/AKT1/AKT2/FASN/FBP1/FOXO1/FLOT2/EXOC7/RHOQ/MTOR/EIF4E1B/G6PC/SHC2/GCK/MKNK2/GRB2/RAPGEF1/GSK3B/GYS1/GYS2/HK1/HK2/ACACA/HK3/ACACB/HRAS/IKBKB/INS/INPP5A/INPPL1/INSR/IRS1/ARAF/KRAS/LIPE/SHC4/NRAS/PCK1/PCK2/PDE3B/PRKAG2/PDPK1/CALML5/PHKA1/PHKA2/PHKB/PHKG1/PHKG2/PIK3CA/PIK3CB/PIK3CD/PIK3R1/PIK3R2/PKLR/SHC3/PRKAG3/PPP1CA/PPP1CB/…	ENSG00000117020, ENSG00000275199/ENSG00000137312, ENSG00000206379, ENSG00000206480, ENSG00000223654, ENSG00000224740, ENSG00000230143, ENSG00000232280, ENSG00000236271/ENSG00000095637/ENSG00000160999/ENSG00000109819/ENSG00000180008/ENSG00000167193/ENSG00000099942/ENSG00000169885/ENSG00000151247/ENSG00000187840/ENSG00000126767/ENSG00000142208/ENSG00000105221/ENSG00000169710/ENSG00000165140/ENSG000…	137
hsa04911	Insulin secretion	-0.02	-0.01	-1.23	0.221084	0.323868	-5.85	0.196948	0.291976	0.09	-0.19	6833/477/816/84699/483/815/5566/108/117/3781/779/2778/2767/11069/3710/5332/23439/778/3783/478/3780/5864/6804/2645/10488/2740/2641/1386/6513/1385/113/2864/5582/468/482/196883/54795/6616/480/1131/27345/486/5330/109/3651/116/5567/481/148327/3782/817/3779/9586/139760/818/5331/775/5578/114/2776/3778/776/90993/2695/115/886/476/6514/107/5568/5579/1388/27094/111/112/9699/64764/23236/27445/885/3767/10242/…	KCNMB2/CREB3/ADCY1/ADCY2/ADCY3/RAPGEF4/ADCY5/ADCY6/ADCY7/CHRM3/ADCY8/ADCY9/ADCYAP1/ADCYAP1R1/CREB1/ATF2/ATF6B/GPR119/CREB3L4/KCNU1/ADCY4/PLCB1/ATP1B4/GCG/GCK/GIP/KCNMB3/KCNMB4/GLP1R/PCLO/GNA11/GNAQ/GNAS/FFAR1/INS/PDX1/ITPR3/KCNJ11/KCNMA1/KCNMB1/KCNN1/KCNN2/KCNN3/KCNN4/ATF4/ATP1A1/ATP1A2/ATP1A3/ATP1A4/ATP1B1/ATP1B2/ATP1B3/FXYD2/PLCB2/PLCB3/PLCB4/TRPM4/PRKACA/PRKACB/PRKACG/PRKCA/PRKCB/PRKCG/RAB3A/R…	ENSG00000197584/ENSG00000107175/ENSG00000164742/ENSG00000078295/ENSG00000138031/ENSG00000091428/ENSG00000173175/ENSG00000174233/ENSG00000121281/ENSG00000133019/ENSG00000155897/ENSG00000162104/ENSG00000141433/ENSG00000078549/ENSG00000118260/ENSG00000115966/ENSG00000168468, ENSG00000213676, ENSG00000228628, ENSG00000234539/ENSG00000147262/ENSG00000143578/ENSG00000215262/ENSG00000129467, ENSG0000028…	86
hsa04912	GnRH signaling pathway	-0.06	0	-2.59	0.00980856	0.0257577	-3.3	0.0137112	0.0345788	0.19	-0.23	5606/5601/816/6416/815/998/5566/5337/5609/108/779/4216/4313/2778/2767/4214/3710/5594/6655/5332/778/5595/3972/8605/5599/5608/2798/5602/1432/1839/6654/5321/1958/2185/113/3709/2797/2002/5605/468/91860/5338/196883/2488/5894/3845/1081/5330/109/5567/805/817/1956/2796/818/5331/3708/775/5578/114/2776/5603/4323/776/283748/808/115/5580/107/5568/5598/5579/255189/8681/5604/163688/10746/111/112/3265/3725/2885…	PLA2G4B/ADCY1/MAP3K2/ADCY2/CGA/ADCY3/ADCY5/ADCY6/ADCY7/ADCY8/ADCY9/PLA2G4E/MAPK14/CALML6/HBEGF/EGFR/EGR1/ADCY4/ELK1/PTK2B/PLCB1/FSHB/PLA2G4F/GNA11/GNAQ/GNAS/GNRH1/GNRH2/GNRHR/PLA2G4D/GRB2/HRAS/ITPR1/ITPR2/ITPR3/JUN/KRAS/LHB/MAP3K1/MAP3K3/MAP3K4/MMP2/MMP14/ATF4/NRAS/CALML5/PLA2G4A/PLCB2/PLCB3/PLCB4/PLD1/PLD2/PRKACA/PRKACB/PRKACG/PRKCA/PRKCB/PRKCD/MAPK1/MAPK3/MAPK7/MAPK8/MAPK11/MAPK9/MAPK10/MAPK13/…	ENSG00000243708/ENSG00000164742/ENSG00000169967/ENSG00000078295/ENSG00000135346/ENSG00000138031/ENSG00000173175/ENSG00000174233/ENSG00000121281/ENSG00000155897/ENSG00000162104/ENSG00000188089/ENSG00000112062/ENSG00000169885/ENSG00000113070/ENSG00000146648/ENSG00000120738/ENSG00000129467, ENSG00000284814/ENSG00000126767/ENSG00000120899/ENSG00000182621/ENSG00000131808/ENSG00000168907/ENSG0000008825…	93
hsa04913	Ovarian steroidogenesis	0	-0.02	0.24	0.813998	0.870265	-6.56	0.956237	0.970214	0.04	-0.26	240/3479/5566/949/5743/108/3294/2778/3972/8605/3292/5321/10965/113/196883/3949/9210/2488/51478/1573/1081/1588/109/3973/1545/3480/1583/1543/5567/6770/1586/654/114/283748/115/107/5568/255189/8681/2492/3643/111/112/122970/641371/123745/8644/3283/3284/100137049/3630	PLA2G4B/ADCY1/ADCY2/CGA/ADCY3/ACOT2/ADCY5/ADCY6/ADCY7/ADCY8/ADCY9/ACOT4/PLA2G4E/CYP1A1/CYP1B1/CYP2J2/CYP11A1/CYP17A1/CYP19A1/ADCY4/ALOX5/FSHB/FSHR/PLA2G4F/GNAS/PLA2G4D/HSD3B1/HSD3B2/HSD17B1/HSD17B2/IGF1/IGF1R/INS/INSR/LDLR/LHB/LHCGR/HSD17B7/PLA2G4A/PRKACA/PRKACB/PRKACG/PTGS2/ACOT1/BMP6/STAR/PLA2G4C/AKR1C3/JMJD7-PLA2G4B/BMP15/SCARB1	ENSG00000243708/ENSG00000164742/ENSG00000078295/ENSG00000135346/ENSG00000138031/ENSG00000119673/ENSG00000173175/ENSG00000174233/ENSG00000121281/ENSG00000155897/ENSG00000162104/ENSG00000177465/ENSG00000188089/ENSG00000140465/ENSG00000138061/ENSG00000134716/ENSG00000140459, ENSG00000288362/ENSG00000148795/ENSG00000137869/ENSG00000129467, ENSG00000284814/ENSG00000012779, ENSG00000275565/ENSG00000131…	51
hsa04914	Progesterone-mediated oocyte maturation	-0.08	-0.02	-4.01	7.29342e-05	0.000425985	1.16	6.42624e-05	0.000407792	0.43	-0.18	8379/996/3479/5601/5291/29945/2773/6196/5566/27330/6793/369/108/3835/3320/5241/6790/51433/8697/3326/5594/994/5595/208/51343/5296/5599/22849/5602/1432/80315/2771/10459/10000/8503/6195/113/5290/1017/9088/2770/25847/196883/8881/5894/8900/3845/891/285955/132864/109/3480/51529/207/5567/890/5295/85417/5140/64682/114/5603/9133/673/995/115/245711/993/4085/10393/107/5568/5347/5604/699/442590/983/5293/4342…	AKT3/SPDYE2B/CDK2/SPDYE16/SPDYE17, SPDYE9, SPDYE8, SPDYE11/ANAPC10/MAD2L2/ADCY1/ADCY2/ADCY3/ADCY5/ADCY6/ADCY7/ADCY8/ADCY9/CPEB2/MAPK14/ADCY4/AKT1/AKT2/CPEB3/SPDYA/CDC26/ANAPC13/RPS6KA6/GNAI1/GNAI2/GNAI3/SPDYE1/ANAPC2/ANAPC4/HSP90AA1/HSP90AB1/IGF1/IGF1R/INS/ARAF/KIF22/KRAS/SPDYC/SPDYE4/MAD2L1/MOS/SPDYE3/SPDYE2/SPDYE5/FZR1/PDE3B/ANAPC5/ANAPC7/ANAPC11/PGR/PIK3CA/PIK3CB/PIK3CD/PIK3R1/PIK3R2/PLK1/PRKA…	ENSG00000117020, ENSG00000275199/ENSG00000173678/ENSG00000123374/ENSG00000185040, ENSG00000281950/ENSG00000186645, ENSG00000262461, ENSG00000273520, ENSG00000286228/ENSG00000164162/ENSG00000116670/ENSG00000164742/ENSG00000078295/ENSG00000138031/ENSG00000173175/ENSG00000174233/ENSG00000121281/ENSG00000155897/ENSG00000162104/ENSG00000137449/ENSG00000112062/ENSG00000129467, ENSG00000284814/ENSG00000…	97
hsa04915	Estrogen signaling pathway	0.03	0.02	1.28	0.202724	0.302789	-5.79	0.279232	0.383973	0	-0.21	2288/3883/5291/84699/2773/5566/108/3320/5241/8648/4313/2775/2778/2099/3881/2289/3326/3710/5594/6655/4318/5332/5595/208/5296/10488/25984/8688/3882/3312/3875/4988/1839/2771/5443/6654/1386/10000/8503/1509/1385/3762/113/5290/3709/8202/8689/3306/5605/2770/468/3872/91860/196883/25759/100653049/3884/5914/5894/3845/9568/5330/109/2100/10499/207/5567/148327/805/5295/9586/1956/9166/53358/5331/3708/2911/114/…	AKT3/KRT34/CREB3/NCOA2/ADCY1/ADCY2/ADCY3/ADCY5/ADCY6/ADCY7/ADCY8/ADCY9/KRT40/CREB1/ATF2/ATF6B/KRT25/CREB3L4/CTSD/KRT28/CALML6/HBEGF/KRT24/EGFR/ADCY4/AKT1/AKT2/ESR1/ESR2/FKBP4/FKBP5/PLCB1/FOS/GABBR1/SHC2/KRT23/GNAI1/GNAI2/GNAI3/GNAO1/GNAQ/GNAS/GPER1/GRB2/GRM1/HRAS/HSPA1A/HSPA1B/HSPA1L/HSPA2/HSPA6/HSPA8/HSP90AA1/HSP90AB1/KRT27/KRT26/ITPR1/ITPR2/ITPR3/JUN/KCNJ3/KCNJ5/KCNJ6/KCNJ9/KRAS/KRT9/KRT10/KRT1…	ENSG00000117020, ENSG00000275199/ENSG00000131737, ENSG00000262045/ENSG00000107175/ENSG00000140396/ENSG00000164742/ENSG00000078295/ENSG00000138031/ENSG00000173175/ENSG00000174233/ENSG00000121281/ENSG00000155897/ENSG00000162104/ENSG00000204889, ENSG00000262845/ENSG00000118260/ENSG00000115966/ENSG00000168468, ENSG00000213676, ENSG00000228628, ENSG00000234539/ENSG00000204897/ENSG00000143578/ENSG00000…	137
hsa04916	Melanogenesis	-0.07	0	-3.59	0.000369575	0.0016721	-0.34	0.000409127	0.0019015	0.28	-0.18	51384/1856/1387/4254/816/84699/7478/2773/815/5566/7479/7299/108/1906/1638/6932/2932/7481/2775/2778/5594/2033/5332/434/5595/7976/7472/7306/10488/1855/81029/11211/7474/2771/5443/7475/1385/113/7471/5582/5605/2770/91860/196883/5894/3845/7482/80326/1910/5330/109/51176/5567/148327/7483/805/817/818/6934/5331/83439/5578/89780/7476/8324/114/2776/8321/3815/90993/7484/808/1857/115/54361/7855/107/8323/5568/5…	CREB3/ADCY1/ADCY2/ADCY3/ADCY5/ADCY6/FZD10/ADCY7/ADCY8/ADCY9/CREB1/CREBBP/CREB3L4/CTNNB1/CALML6/DCT/DVL1/DVL2/DVL3/EDN1/EDNRB/ADCY4/EP300/PLCB1/FZD2/GNAI1/GNAI2/GNAI3/GNAO1/GNAQ/GNAS/GSK3B/HRAS/KIT/KRAS/MC1R/KITLG/MITF/ASIP/NRAS/LEF1/WNT16/CALML5/PLCB2/PLCB3/PLCB4/WNT4/POMC/PRKACA/PRKACB/PRKACG/PRKCA/PRKCB/PRKCG/MAPK1/MAPK3/MAP2K1/MAP2K2/RAF1/CREB3L2/TCF7/TCF7L2/TYR/TYRP1/WNT1/WNT2/WNT3/WNT5A/WNT6…	ENSG00000107175/ENSG00000164742/ENSG00000078295/ENSG00000138031/ENSG00000173175/ENSG00000174233/ENSG00000111432/ENSG00000121281/ENSG00000155897/ENSG00000162104/ENSG00000118260/ENSG00000005339/ENSG00000143578/ENSG00000168036/ENSG00000169885/ENSG00000080166/ENSG00000107404/ENSG00000004975/ENSG00000161202/ENSG00000078401/ENSG00000136160/ENSG00000129467, ENSG00000284814/ENSG00000100393/ENSG0000018262…	101
hsa04917	Prolactin signaling pathway	-0.08	0	-3.24	0.00130248	0.00473636	-1.5	0.00116212	0.00449058	0.29	-0.23	5601/5291/2932/2099/3717/5594/6655/5595/3972/208/5296/2645/5599/4790/5602/595/1432/5618/1154/6772/6654/10000/8503/2309/894/8600/8835/5290/3659/6776/5605/25759/5894/3845/1447/1081/2001/3973/2100/8792/207/5295/53358/1586/5603/6464/6514/6774/5604/2353/9306/9655/5293/5617/5970/6777/3265/2885/122809/7054/9021/8651/5600/399694/6300/6714/4893/2592/3630/30837	AKT3/CGA/CISH/SOCS4/MAPK14/CSN2/CYP17A1/ELF5/AKT1/AKT2/ESR1/ESR2/FOXO3/FOS/SHC2/GALT/GCK/GRB2/GSK3B/SOCS7/HRAS/INS/IRF1/JAK2/KRAS/LHB/LHCGR/SHC4/NFKB1/NRAS/PIK3CA/PIK3CB/PIK3CD/PIK3R1/PIK3R2/SHC3/MAPK1/MAPK3/MAPK8/MAPK11/MAPK9/MAPK10/MAPK13/MAP2K1/MAP2K2/PRL/PRLR/RAF1/CCND1/RELA/MAPK12/SHC1/SLC2A2/SOS1/SOS2/SRC/STAT1/STAT3/STAT5A/STAT5B/TH/PIK3R3/TNFSF11/SOCS1/TNFRSF11A/SOCS2/CCND2/SOCS3/SOCS6/SO…	ENSG00000117020, ENSG00000275199/ENSG00000135346/ENSG00000114737/ENSG00000180008/ENSG00000112062/ENSG00000135222, ENSG00000283030/ENSG00000148795/ENSG00000135374/ENSG00000142208/ENSG00000105221/ENSG00000091831/ENSG00000140009/ENSG00000118689/ENSG00000170345/ENSG00000129946/ENSG00000213930/ENSG00000106633/ENSG00000177885/ENSG00000082701/ENSG00000274211, ENSG00000274229/ENSG00000174775, ENSG0000027…	70
hsa04918	Thyroid hormone synthesis	-0.03	-0.01	-1.98	0.0479311	0.0944126	-4.66	0.0486868	0.0945908	0.13	-0.17	389434/477/7038/3309/84699/483/5566/108/4036/2778/5172/3710/5332/23439/2936/478/6528/10488/7173/1386/2882/8458/1385/7276/113/3709/6906/7270/7849/5582/821/468/482/196883/480/7252/1081/486/5330/53905/109/405753/50506/432/5567/481/148327/9586/5331/3708/5578/9601/114/2776/90993/433/115/476/213/493869/107/5568/7253/5579/7184/1388/111/112/2877/64764/23236/257202/2878/2880/2876	CREB3/ADCY1/ADCY2/CGA/ADCY3/ADCY5/ADCY6/ADCY7/ADCY8/ADCY9/CREB1/ATF2/ATF6B/CREB3L4/ADCY4/ALB/PLCB1/ATP1B4/GPX6/GNAQ/GNAS/GPX1/GPX2/GPX3/GPX5/GPX7/GSR/HSPA5/ITPR1/ITPR2/ITPR3/IYD/LRP2/DUOXA2/ASGR1/ASGR2/ATF4/ATP1A1/ATP1A2/ATP1A3/ATP1A4/ATP1B1/ATP1B2/ATP1B3/FXYD2/GPX8/DUOX2/SLC26A4/PLCB2/PLCB3/PLCB4/DUOX1/PRKACA/PRKACB/PRKACG/PRKCA/PRKCB/PRKCG/CREB3L2/SLC5A5/SERPINA7/TG/TPO/HSP90B1/TSHB/TSHR/TTF1/T…	ENSG00000107175/ENSG00000164742/ENSG00000078295/ENSG00000135346/ENSG00000138031/ENSG00000173175/ENSG00000174233/ENSG00000121281/ENSG00000155897/ENSG00000162104/ENSG00000118260/ENSG00000115966/ENSG00000168468, ENSG00000213676, ENSG00000228628, ENSG00000234539/ENSG00000143578/ENSG00000129467, ENSG00000284814/ENSG00000163631/ENSG00000182621/ENSG00000101892/ENSG00000198704, ENSG00000281185/ENSG000001…	75
hsa04919	Thyroid hormone signaling pathway	-0.07	0.02	-3.11	0.00202467	0.00683576	-1.9	0.00208891	0.00729838	0.22	-0.23	572/1387/9862/477/9440/5291/5214/483/5566/4854/489/60/2932/8648/6548/2099/4625/5594/2033/3091/5332/23439/5595/7249/208/478/5296/6009/9969/2648/595/117247/8850/6772/84812/3065/10000/6513/8503/5290/23389/5208/8202/5335/652/5469/7067/5582/5605/482/5894/480/842/3845/4853/4193/9882/29079/2626/4609/486/5330/51196/3685/89869/53919/10499/5170/9611/7157/5211/207/5567/481/6258/116931/5295/6567/4851/5331/23…	AKT3/MED16/RCAN2/NCOA2/PLCD3/MED12L/SLC16A10/CREBBP/CTNNB1/DIO1/DIO2/DIO3/RCAN1/EP300/AKT1/AKT2/ESR1/FOXO1/PLCB1/MED13L/ATP1B4/MTOR/SIN3A/GATA4/KAT2A/MED4/GSK3B/HDAC1/HDAC2/HIF1A/HRAS/ITGAV/ITGB3/KRAS/MDM2/MYC/MYH6/MYH7/ATP1A1/ATP1A2/ATP1A3/ATP1A4/ATP1B1/ATP1B2/ATP1B3/NOTCH1/NOTCH2/NOTCH3/NOTCH4/FXYD2/ATP2A1/ATP2A2/ATP2A3/NRAS/PLCE1/PDPK1/PFKFB2/PFKL/PFKM/PFKP/PIK3CA/PIK3CB/PIK3CD/PIK3R1/PIK3R2/P…	ENSG00000117020, ENSG00000275199/ENSG00000175221, ENSG00000282092/ENSG00000172348/ENSG00000140396/ENSG00000161714/ENSG00000144893/ENSG00000112394/ENSG00000005339/ENSG00000168036/ENSG00000211452/ENSG00000211448/ENSG00000197406/ENSG00000159200/ENSG00000100393/ENSG00000142208/ENSG00000105221/ENSG00000091831/ENSG00000150907/ENSG00000182621/ENSG00000123066/ENSG00000101892/ENSG00000198793/ENSG000001693…	121
hsa04920	Adipocytokine signaling pathway	-0.04	0.01	-1.87	0.0616237	0.116055	-4.87	0.0653567	0.120295	0.13	-0.26	79602/7133/5601/5588/7132/2182/32/3717/5106/4792/8717/23205/3551/4793/208/51422/5599/4790/5602/10891/1374/10645/5564/5443/53632/3953/10000/6513/6794/4852/2181/5105/7186/81616/2538/5565/5562/8471/948/92579/207/6258/4794/2180/57818/51094/181/5563/23305/6774/3667/126129/5970/3952/5781/9370/6517/5571/9021/8660/6256/5465/51703/2475/6257/7124/1375/1147/8517	AKT3/CAMKK2/PPARGC1A/CHUK/CPT1C/CPT1A/CPT1B/AGRP/AKT1/AKT2/ACSL1/ACSL3/ACSL4/ACSBG1/ACSL6/MTOR/G6PC/ACACB/IKBKB/IRS1/JAK2/LEP/LEPR/NFKB1/NFKBIA/NFKBIB/NFKBIE/NPY/PCK1/PCK2/ADIPOR1/PRKAG2/ACSL5/PRKAG3/POMC/PPARA/PRKAA1/PRKAA2/PRKAB1/PRKAB2/PRKAG1/PRKCQ/MAPK8/MAPK9/MAPK10/PTPN11/G6PC2/RELA/RXRA/RXRB/RXRG/SLC2A1/SLC2A4/STAT3/STK11/TNF/TNFRSF1A/TNFRSF1B/TRAF2/ADIPOR2/ACSBG2/IRS4/IKBKG/IRS2/TRADD/SOCS…	ENSG00000117020, ENSG00000275199/ENSG00000110931/ENSG00000109819/ENSG00000213341/ENSG00000169169/ENSG00000110090/ENSG00000205560/ENSG00000159723/ENSG00000142208/ENSG00000105221/ENSG00000151726/ENSG00000123983/ENSG00000068366/ENSG00000103740/ENSG00000164398/ENSG00000198793/ENSG00000131482/ENSG00000076555/ENSG00000104365/ENSG00000169047/ENSG00000096968/ENSG00000174697/ENSG00000116678/ENSG0000010932…	69
hsa04921	Oxytocin signaling pathway	-0.07	-0.01	-3.62	0.000337016	0.0015551	-0.26	0.00103839	0.00408822	0.29	-0.15	952/10368/9254/57172/4659/816/2983/2773/4638/782/387/6093/815/5566/4775/5743/27091/27092/60/4660/108/4208/779/2775/2778/4637/3710/5594/4776/4773/85366/5332/10398/5020/778/5595/29904/8605/59284/5294/51422/5532/786/595/10645/5564/2771/53632/5321/5997/3762/5533/113/3709/3759/1026/54776/5582/2002/5605/2770/91860/196883/59285/4772/5565/5894/5562/3845/8536/9475/5607/5330/109/5530/91807/23533/7226/59283…	KCNJ18/PLA2G4B/CDKN1A/CACNG3/CACNG2/MYL9/CAMKK2/ADCY1/ADCY2/ADCY3/ADCY5/ADCY6/ADCY7/ADCY8/ADCY9/PLA2G4E/MYL6B/PIK3R6/CALML6/RCAN1/EEF2/EGFR/ADCY4/ELK1/PLCB1/FOS/PIK3R5/PLA2G4F/CACNG5/CACNG4/GNAI1/GNAI2/GNAI3/GNAO1/GNAQ/GNAS/PLA2G4D/GUCY1A2/GUCY1A1/GUCY1B1/EEF2K/HRAS/MYLK4/ITPR1/ITPR2/ITPR3/JUN/KCNJ2/KCNJ3/KCNJ4/KCNJ5/KCNJ6/KCNJ9/KCNJ12/KCNJ14/KRAS/RHOA/MEF2C/MYL6/MYLK/PPP1R12A/PPP1R12B/NFATC1/NFA…	ENSG00000260458/ENSG00000243708/ENSG00000124762/ENSG00000006116/ENSG00000166862/ENSG00000101335/ENSG00000110931/ENSG00000164742/ENSG00000078295/ENSG00000138031/ENSG00000173175/ENSG00000174233/ENSG00000121281/ENSG00000155897/ENSG00000162104/ENSG00000188089/ENSG00000196465/ENSG00000276231/ENSG00000169885/ENSG00000159200/ENSG00000167658/ENSG00000146648/ENSG00000129467, ENSG00000284814/ENSG0000012676…	154
hsa04922	Glucagon signaling pathway	-0.02	0	-1.11	0.266502	0.374367	-5.98	0.195649	0.290396	0.1	-0.17	1387/5256/816/84699/5214/5255/5315/5837/815/5566/32/108/2778/3710/23411/2033/5836/55671/5106/5834/5332/5257/2997/208/51422/2645/10488/5532/10891/1374/2998/3945/5564/2641/53632/1386/10000/6513/1385/5533/3709/5105/3276/468/91860/8789/2538/5565/5160/5562/3939/5330/5530/92579/5211/150094/207/5567/148327/805/817/9586/818/5331/5531/2308/3708/57818/5140/5213/2776/5261/90993/5207/808/200186/5563/5161/651…	AKT3/SIK1B/CREB3/ADCY2/PPARGC1A/CPT1C/CPT1A/CPT1B/CREB1/ATF2/CREBBP/PPP4R3C/CREB3L4/SIK1/LDHAL6A/CALML6/CRTC2/EP300/AKT1/AKT2/FBP1/FOXO1/SIK2/PLCB1/SIRT1/G6PC/GCG/GCGR/GCK/GNAQ/GNAS/GYS1/GYS2/ACACA/ACACB/PRMT1/ITPR1/ITPR2/ITPR3/LDHA/LDHB/LDHC/PGAM4/ATF4/PCK1/PCK2/PDE3B/PRKAG2/PDHA1/PDHA2/PDHB/CALML5/PFKFB1/PFKL/PFKM/PFKP/PGAM1/PGAM2/PHKA1/PHKA2/PHKB/PHKG1/PHKG2/PKM/PLCB2/PLCB3/PLCB4/PRKAG3/PPARA/…	ENSG00000117020, ENSG00000275199/ENSG00000275993/ENSG00000107175/ENSG00000078295/ENSG00000109819/ENSG00000169169/ENSG00000110090/ENSG00000205560/ENSG00000118260/ENSG00000115966/ENSG00000005339/ENSG00000224960/ENSG00000143578/ENSG00000142178/ENSG00000166800/ENSG00000169885/ENSG00000160741/ENSG00000100393/ENSG00000142208/ENSG00000105221/ENSG00000165140/ENSG00000150907/ENSG00000170145/ENSG0000018262…	107
hsa04923	Regulation of lipolysis in adipocytes	-0.02	-0.02	-0.73	0.46632	0.576587	-6.32	0.75084	0.81826	0.1	-0.3	51099/153/5733/5291/2773/5566/5743/11343/108/3991/2778/5742/208/5296/2771/10000/8503/113/5290/4852/2770/196883/8471/7252/1081/109/5593/207/5567/5295/5140/114/115/134/4886/107/5568/112267859/7253/5346/3667/154/4881/2167/3643/5293/111/112/4878/11145/57104/5592/8660/155/3630/100509620	AKT3/AL845331.1/ADCY1/ADCY2/CGA/ADCY3/ADCY5/PLAAT3/ADCY6/AQP7, AQP7P3/ADCY7/MGLL/ADCY8/ADCY9/ADORA1/ADRB1/ADRB2/ADRB3/ADCY4/AKT1/AKT2/FABP4/GNAI1/GNAI2/GNAI3/GNAS/INS/INSR/IRS1/LIPE/NPY/NPPA/NPR1/NPY1R/ABHD5/PDE3B/PIK3CA/PIK3CB/PIK3CD/PIK3R1/PIK3R2/PLIN1/PRKACA/PRKACB/PRKACG/PRKG1/PRKG2/PNPLA2/PTGER3/PTGS1/PTGS2/TSHB/TSHR/IRS4/PIK3R3/IRS2	ENSG00000117020, ENSG00000275199/ENSG00000259916/ENSG00000164742/ENSG00000078295/ENSG00000135346/ENSG00000138031/ENSG00000173175/ENSG00000176485/ENSG00000174233/ENSG00000165269, ENSG00000279688/ENSG00000121281/ENSG00000074416/ENSG00000155897/ENSG00000162104/ENSG00000163485/ENSG00000043591/ENSG00000169252/ENSG00000188778/ENSG00000129467, ENSG00000284814/ENSG00000142208/ENSG00000105221/ENSG00000170…	56
hsa04924	Renin secretion	-0.05	-0.01	-2.65	0.00827331	0.022359	-3.15	0.019824	0.0466485	0.21	-0.21	1179/22802/153/2983/2773/5566/1906/117/779/2778/3710/5332/778/5532/2771/5136/1385/5533/3709/5153/3759/1908/5732/1907/2770/91860/183/5330/9635/5593/5530/116/5567/5972/805/185/5331/3708/775/1909/5140/2977/5137/2776/3778/776/1636/808/134/2982/1508/5568/154/4881/163688/5734/5139/111/112/4878/810/51806/23236/5535/155/801/5534/358/84876	ADCY5/ADCY6/ADCYAP1/ADCYAP1R1/CLCA1/ADORA1/CREB1/CTSB/ADRB1/ADRB2/ADRB3/ACE/CALML6/AGT/AGTR1/EDN1/EDN2/EDN3/EDNRA/CLCA4/PLCB1/GNAI1/GNAI2/GNAI3/GNAQ/GNAS/GUCY1A2/GUCY1A1/GUCY1B1/AQP1/ITPR1/ITPR2/ITPR3/KCNJ2/KCNMA1/NPPA/NPR1/PDE1A/PDE1C/PDE3A/PDE3B/PDE1B/CALML5/PLCB2/PLCB3/PLCB4/PPP3CA/PPP3CB/PPP3CC/PPP3R1/PPP3R2/PRKACA/PRKACB/PRKACG/PRKG2/PTGER2/PTGER4/REN/CACNA1C/CACNA1D/CACNA1F/CACNA1S/CALM1/CA…	ENSG00000173175/ENSG00000174233/ENSG00000141433/ENSG00000078549/ENSG00000016490/ENSG00000163485/ENSG00000118260/ENSG00000164733, ENSG00000285132/ENSG00000043591/ENSG00000169252/ENSG00000188778/ENSG00000159640/ENSG00000169885/ENSG00000135744/ENSG00000144891/ENSG00000078401/ENSG00000127129/ENSG00000124205/ENSG00000151617/ENSG00000016602/ENSG00000182621/ENSG00000127955/ENSG00000114353/ENSG0000006513…	69
hsa04925	Aldosterone synthesis and secretion	-0.04	-0.02	-1.76	0.0784303	0.141196	-5.06	0.0516551	0.0992504	0.25	-0.2	8913/57172/477/816/493/84699/492/483/815/490/5566/949/108/3991/779/2778/2767/3710/8911/5332/23439/778/25865/478/10488/5443/23683/1386/1385/3762/113/3709/466/3164/5582/468/91860/482/196883/3949/480/8536/747/183/5330/109/1583/5567/481/148327/805/185/817/9586/6770/818/5331/3708/775/814/4929/5578/114/2776/491/776/90993/808/115/476/221955/107/5568/5579/1388/4881/51305/163688/5581/3777/111/112/4878/810…	CREB3/ADCY1/ADCY2/ADCY3/ADCY5/ADCY6/ADCY7/ADCY8/ADCY9/CREB1/ATF2/ATF6B/CREB3L4/CYP11A1/CYP11B2/CYP21A2/CALML6/AGT/AGTR1/ADCY4/DAGLB/PLCB1/ATP1B4/PRKD3/PRKD2/GNA11/GNAQ/GNAS/NR4A1/HSD3B1/HSD3B2/ITPR1/ITPR2/ITPR3/KCNJ5/KCNK3/LDLR/LIPE/MC2R/ATF1/ATF4/ATP1A1/ATP1A2/ATP1A3/ATP1A4/ATP1B1/ATP1B2/ATP1B3/NPPA/NPR1/ATP2B1/ATP2B2/ATP2B3/NR4A2/ATP2B4/KCNK9/PDE2A/CALML5/PLCB2/PLCB3/PLCB4/POMC/PRKACA/PRKACB/PR…	ENSG00000107175/ENSG00000164742/ENSG00000078295/ENSG00000138031/ENSG00000173175/ENSG00000174233/ENSG00000121281/ENSG00000155897/ENSG00000162104/ENSG00000118260/ENSG00000115966/ENSG00000168468, ENSG00000213676, ENSG00000228628, ENSG00000234539/ENSG00000143578/ENSG00000140459, ENSG00000288362/ENSG00000179142/ENSG00000198457, ENSG00000206338, ENSG00000231852, ENSG00000232414, ENSG00000233151, ENSG00…	98
hsa04926	Relaxin signaling pathway	-0.11	0	-4.89	1.41735e-06	1.60369e-05	4.86	1.93436e-06	2.2823e-05	0.44	-0.17	4843/5601/5291/2769/84699/2773/6416/5590/10681/5566/5609/108/2782/1906/1286/4313/2775/2778/4842/5594/6655/4792/4318/5332/5595/208/7040/5296/7046/6019/6013/10488/5599/59/1277/4790/5602/2784/1432/7422/2771/59345/6654/1386/10000/8503/1385/113/5290/5605/51764/2791/2792/2770/468/196883/25759/5894/122042/3845/1284/1910/408/4322/5330/109/409/207/5567/148327/5295/9586/1956/53358/5331/7424/5578/114/5603/9…	AKT3/INSL5/CREB3/GNB5/ADCY1/ADCY2/ADCY3/ADCY5/ADCY6/ADCY7/ADCY8/ADCY9/RLN3/RXFP2/COL1A1/COL1A2/COL3A1/COL4A1/COL4A2/COL4A3/COL4A4/COL4A5/COL4A6/CREB1/ATF2/ATF6B/MAPK14/CREB3L4/EDN1/EDNRB/EGFR/ADCY4/AKT1/AKT2/VEGFD/PLCB1/FOS/SHC2/GNA15/GNAI1/GNAI2/GNAI3/GNAO1/GNAS/GNB1/GNB2/GNB3/GNG3/GNG4/GNG5/GNG7/GNG10/GNG11/GNGT1/GNGT2/GRB2/HRAS/RXFP4/INSL3/JUN/KRAS/SHC4/ARRB1/SMAD2/ARRB2/MMP1/MMP2/MMP9/MMP13/A…	ENSG00000117020, ENSG00000275199/ENSG00000172410/ENSG00000107175/ENSG00000069966/ENSG00000164742/ENSG00000078295/ENSG00000138031/ENSG00000173175/ENSG00000174233/ENSG00000121281/ENSG00000155897/ENSG00000162104/ENSG00000171136, ENSG00000288474/ENSG00000133105/ENSG00000108821/ENSG00000164692/ENSG00000168542/ENSG00000187498/ENSG00000134871/ENSG00000169031/ENSG00000081052/ENSG00000188153/ENSG000001975…	129
hsa04927	Cortisol synthesis and secretion	0	-0.01	-0.16	0.871063	0.910454	-6.57	0.663716	0.749345	0.02	-0.28	8913/84699/5566/949/5151/108/779/3776/2778/2767/3710/8911/5332/778/10488/8622/5443/1386/1385/113/3709/3164/468/196883/3949/183/2516/5330/109/1583/5567/148327/185/57552/9586/6770/1586/5331/3708/775/114/2776/776/90993/1584/115/107/5568/1388/190/56246/3777/111/112/64764/3739/23236/4158/6667/5087/8912/1589/3283/3284/84876	CREB3/ADCY1/ADCY2/ADCY3/ADCY5/ADCY6/ADCY7/ADCY8/ADCY9/CREB1/ATF2/ATF6B/CREB3L4/CYP11A1/CYP11B1/CYP17A1/CYP21A2/AGT/AGTR1/NR0B1/ADCY4/PLCB1/NR5A1/GNA11/GNAQ/GNAS/NR4A1/HSD3B1/HSD3B2/ITPR1/ITPR2/ITPR3/KCNA4/KCNK2/KCNK3/LDLR/MC2R/ATF4/PBX1/PDE8A/PLCB2/PLCB3/PLCB4/POMC/PRKACA/PRKACB/PRKACG/MRAP/NCEH1/CREB3L2/SP1/STAR/CACNA1C/CACNA1D/CACNA1F/CACNA1S/CREB3L3/ORAI1/PDE8B, AC022414.1/CACNA1I/CACNA1H/CACN…	ENSG00000107175/ENSG00000164742/ENSG00000078295/ENSG00000138031/ENSG00000173175/ENSG00000174233/ENSG00000121281/ENSG00000155897/ENSG00000162104/ENSG00000118260/ENSG00000115966/ENSG00000168468, ENSG00000213676, ENSG00000228628, ENSG00000234539/ENSG00000143578/ENSG00000140459, ENSG00000288362/ENSG00000160882/ENSG00000148795/ENSG00000198457, ENSG00000206338, ENSG00000231852, ENSG00000232414, ENSG000…	65
hsa04928	Parathyroid hormone synthesis, secretion and action	-0.05	0	-1.91	0.0566043	0.108349	-4.8	0.055727	0.105457	0.23	-0.28	64386/1591/846/84699/2773/5141/387/4205/4040/5566/5337/2260/369/108/4208/2778/5744/2767/3710/5594/5332/5595/4324/5143/10488/2625/9368/1594/7421/1839/5144/2771/1386/4209/1385/8074/10672/8600/1958/113/3709/1026/860/9247/10893/5582/56302/2770/468/5338/196883/3727/6569/5894/9826/9365/8521/408/4322/5330/109/409/5567/6258/148327/2768/9586/1956/5331/3708/5741/4929/5578/114/2776/4325/4323/90993/673/10568…	CDKN1A/CREB3/SLC34A2/GNA13/ADCY1/ADCY2/MMP24/ADCY3/ADCY5/ADCY6/AKAP13/ADCY7/ADCY8/ADCY9/CREB1/ATF2/ATF6B/SLC34A3/CREB3L4/CYP24A1/CYP27B1/HBEGF/EGFR/EGR1/ADCY4/FGFR1/PLCB1/FOS/GATA3/GNA11/GNA12/GNAI1/GNAI2/GNAI3/GNAQ/GNAS/ARAF/ITPR1/ITPR2/ITPR3/JUND/RHOA/LRP6/LRP5/ARRB1/ARRB2/MEF2A/MEF2C/MEF2D/MMP13/MMP14/MMP15/MMP16/MMP17/NACA/ATF4/NR4A2/SOST/PDE4A/PDE4B/PDE4C/PDE4D/PLCB2/PLCB3/PLCB4/PLD1/PLD2/PR…	ENSG00000124762/ENSG00000107175/ENSG00000157765/ENSG00000120063/ENSG00000164742/ENSG00000078295/ENSG00000125966/ENSG00000138031/ENSG00000173175/ENSG00000174233/ENSG00000170776/ENSG00000121281/ENSG00000155897/ENSG00000162104/ENSG00000118260/ENSG00000115966/ENSG00000168468, ENSG00000213676, ENSG00000228628, ENSG00000234539/ENSG00000198569/ENSG00000143578/ENSG00000019186/ENSG00000111012/ENSG00000113…	105
hsa04929	GnRH secretion	-0.03	-0.02	-1.4	0.163268	0.255444	-5.63	0.167191	0.25636	0.23	-0.27	8913/5291/7224/3781/779/2767/3710/610/5594/8911/5332/778/5595/3783/3972/208/3780/5296/84634/10000/8503/6696/3762/5290/3709/2797/5582/5605/5894/7223/3845/1081/9568/408/5330/2100/409/207/3782/57657/7220/5295/2796/5331/3708/775/5578/2776/776/3763/3765/3760/348980/2852/5579/5604/3814/5293/3265/23236/3767/8912/2550/4893	AKT3/CGA/AKT1/AKT2/ESR2/PLCB1/GABBR1/GNA11/GNAQ/GNRH1/GNRH2/GPER1/HRAS/HCN1/ITPR1/ITPR2/ITPR3/KCNJ3/KCNJ5/KCNJ6/KCNJ9/KCNJ11/KCNN1/KCNN2/KCNN3/KCNN4/KISS1/KRAS/LHB/ARRB1/ARRB2/NRAS/PIK3CA/PIK3CB/PIK3CD/PIK3R1/PIK3R2/PLCB2/PLCB3/PLCB4/PRKCA/PRKCB/PRKCG/MAPK1/MAPK3/MAP2K1/MAP2K2/HCN3/RAF1/HCN2/SPP1/TRPC1/TRPC4/TRPC5/CACNA1C/CACNA1D/CACNA1F/CACNA1S/KISS1R/PIK3R3/CACNA1I/CACNA1H/CACNA1G/GABBR2	ENSG00000117020, ENSG00000275199/ENSG00000135346/ENSG00000142208/ENSG00000105221/ENSG00000140009/ENSG00000182621/ENSG00000204681, ENSG00000206466, ENSG00000206511, ENSG00000232569, ENSG00000232632, ENSG00000237051, ENSG00000237112/ENSG00000088256/ENSG00000156052/ENSG00000147437/ENSG00000125787/ENSG00000164850/ENSG00000174775, ENSG00000276536/ENSG00000164588/ENSG00000150995/ENSG00000123104/ENSG000…	64
hsa04930	Type II diabetes mellitus	-0.02	0	-0.84	0.402439	0.515868	-6.24	0.378154	0.486529	0.08	-0.24	6833/8913/5601/5291/5315/5590/5594/5595/3551/5296/2645/5599/5602/8503/8835/5290/8471/3651/773/5313/5295/774/775/80201/3098/776/3099/3101/6514/5580/3667/3643/5581/5293/122809/9370/6517/389692/9021/8651/8660/3767/777/2475/7124/3630	SOCS4/MTOR/GCK/HK1/HK2/HK3/IKBKB/INS/INSR/PDX1/IRS1/KCNJ11/MAFA/PIK3CA/PIK3CB/PIK3CD/PIK3R1/PIK3R2/PKLR/PKM/PRKCD/PRKCE/PRKCZ/MAPK1/MAPK3/MAPK8/MAPK9/MAPK10/SLC2A2/SLC2A4/ABCC8/TNF/CACNA1A/CACNA1B/CACNA1C/CACNA1D/CACNA1E/HKDC1/IRS4/PIK3R3/SOCS1/IRS2/SOCS2/CACNA1G/SOCS3/ADIPOQ	ENSG00000180008/ENSG00000198793/ENSG00000106633/ENSG00000156515/ENSG00000159399/ENSG00000160883/ENSG00000104365/ENSG00000254647/ENSG00000171105/ENSG00000139515/ENSG00000169047/ENSG00000187486/ENSG00000182759/ENSG00000121879/ENSG00000051382/ENSG00000171608/ENSG00000145675/ENSG00000105647/ENSG00000143627, ENSG00000262785/ENSG00000067225/ENSG00000163932/ENSG00000171132/ENSG00000067606/ENSG0000010003…	46
hsa04931	Insulin resistance	0.03	0.01	1.3	0.19528	0.293838	-5.76	0.153778	0.239711	0.16	-0.24	51085/10062/5601/5291/84699/5588/7132/5590/5837/6196/27330/6720/32/2932/10998/5836/5106/4792/5834/57761/3551/2997/208/5296/51422/10488/5599/6198/6945/4790/5602/10891/1374/2998/5564/28965/53632/10000/6513/8503/6195/1385/5524/5507/5290/5105/376497/7376/9945/2538/5565/5562/5509/948/183/9882/3569/11001/5170/92579/207/5792/11000/148327/5295/9586/8473/2308/57818/5506/133522/90993/200186/5563/6514/5580/…	AKT3/NR1H3/CREB3/OGA/PPARGC1A/SLC27A5/SLC27A4/SLC27A3/SLC27A2/PPARGC1B/CPT1A/CPT1B/CREB1/CREB3L4/AGT/CRTC2/AKT1/AKT2/MLXIP/FOXO1/MTOR/G6PC/GFPT1/RPS6KA6/SLC27A6/GSK3B/GYS1/GYS2/ACACB/IKBKB/IL6/INS/INSR/IRS1/SLC27A1/NFKB1/NFKBIA/NOS3/PCK1/PCK2/MLXIPL/PRKAG2/PDPK1/PIK3CA/PIK3CB/PIK3CD/PIK3R1/PIK3R2/PRKAG3/PPARA/PPP1CA/PPP1CB/PPP1CC/PPP1R3A/PPP1R3C/PPP1R3D/PTPA/PRKAA1/PRKAA2/PRKAB1/PRKAB2/PRKAG1/PRK…	ENSG00000117020, ENSG00000275199/ENSG00000025434/ENSG00000107175/ENSG00000198408/ENSG00000109819/ENSG00000083807/ENSG00000167114/ENSG00000143554, ENSG00000263163/ENSG00000140284/ENSG00000155846/ENSG00000110090/ENSG00000205560/ENSG00000118260/ENSG00000143578/ENSG00000135744/ENSG00000160741/ENSG00000142208/ENSG00000105221/ENSG00000175727, ENSG00000281178/ENSG00000150907/ENSG00000198793/ENSG00000131…	108
hsa04932	Non-alcoholic fatty liver disease	0.12	0.01	3.61	0.000349388	0.00160068	-0.29	0.000378321	0.00177681	0.28	-0.37	4706/79602/51085/7384/637/4719/10062/355/5601/5291/841/4710/7132/998/6720/6389/83737/2932/581/4708/4713/7494/3551/208/7040/5296/2931/51422/5599/6945/4790/5602/4717/4728/5564/1337/1347/3552/374291/53632/9167/3953/10000/6390/8503/356/4709/4702/5290/4694/3553/1340/1350/7186/10975/468/4698/4705/1571/84701/1327/1349/4695/5565/5562/1965/1329/5879/3569/4711/4704/7385/4716/207/6391/5313/4726/5295/54539/4…	AKT3/BCL2L11/NDUFC2-KCTD14/NR1H3/CEBPA/UQCR11/COX6B2/NDUFA11/COX4I1/COX5B/COX6A1/COX6A2/COX6B1/COX6C/COX7A1/COX7A2/COX7B/COX7C/COX8A/CYC1/CYP2E1/DDIT3/COX7B2/EIF2S1/AKT1/AKT2/ERN1/MLXIP/FOS/UQCRQ/GSK3A/GSK3B/UQCR10/COX8C/FAS/IKBKB/IL1A/IL1B/FASLG/IL6/IL6R/CXCL8/INS/INSR/IRS1/JUN/NDUFS7/LEP/LEPR/MAP3K5/MAP3K11/UQCRHL/MT-CO1/MT-CO2/MT-CO3/MT-CYB/ATF4/NDUFA1/NDUFA2/NDUFA3/NDUFA4/NDUFA5/NDUFA6/NDUFA7…	ENSG00000117020, ENSG00000275199/ENSG00000153094/ENSG00000259112/ENSG00000025434/ENSG00000245848/ENSG00000127540/ENSG00000160471/ENSG00000174886/ENSG00000131143/ENSG00000135940/ENSG00000111775/ENSG00000156885/ENSG00000126267/ENSG00000164919/ENSG00000161281/ENSG00000112695/ENSG00000131174/ENSG00000127184/ENSG00000176340/ENSG00000179091/ENSG00000130649/ENSG00000175197/ENSG00000170516/ENSG0000013400…	150
hsa04933	AGE-RAGE signaling pathway in diabetic complications	-0.14	0.01	-4.79	2.29416e-06	2.38801e-05	4.41	2.47174e-06	2.78062e-05	0.46	-0.22	6401/27035/5601/5291/5590/998/1906/1286/50507/581/4313/3383/7042/3717/5594/5332/5595/208/7040/5296/5054/7046/5599/6347/1277/4790/5602/595/1027/1432/7422/3552/2335/6772/84812/10000/8503/2152/7043/1958/5290/5335/3553/6776/4772/1729/3845/1284/1019/183/5879/3569/5292/5330/51196/4089/207/185/5295/5331/7424/2308/5578/5603/113026/7412/7048/5580/836/1278/4846/1536/2277/5579/4088/1281/6774/1285/3576/5581/…	AKT3/CDK4/CDKN1B/PLCD3/COL1A1/COL1A2/COL3A1/COL4A1/COL4A2/COL4A3/COL4A4/COL4A5/COL4A6/MAPK14/CYBB/DIAPH1/AGER/AGT/AGTR1/EDN1/EGR1/AKT1/AKT2/F3/VEGFD/FOXO1/PLCB1/FN1/NOX1/HRAS/ICAM1/IL1A/IL1B/IL6/CXCL8/JAK2/JUN/KRAS/SMAD2/SMAD3/SMAD4/MMP2/NFATC1/NFKB1/NOS3/NRAS/NOX4/SERPINE1/PLCE1/PIK3CA/PIK3CB/PIM1/PIK3CD/PIK3R1/PIK3R2/PLCB2/PLCB3/PLCB4/PLCD1/PLCG1/PLCG2/PRKCA/PRKCB/PRKCD/PRKCE/PRKCZ/MAPK1/MAPK3/…	ENSG00000117020, ENSG00000275199/ENSG00000135446/ENSG00000111276/ENSG00000161714/ENSG00000108821/ENSG00000164692/ENSG00000168542/ENSG00000187498/ENSG00000134871/ENSG00000169031/ENSG00000081052/ENSG00000188153/ENSG00000197565/ENSG00000112062/ENSG00000165168/ENSG00000131504/ENSG00000204305, ENSG00000206320, ENSG00000229058, ENSG00000230514, ENSG00000231268, ENSG00000234729, ENSG00000237405/ENSG0000…	100
hsa04934	Cushing syndrome	-0.04	0	-2.45	0.0145465	0.0357742	-3.65	0.0169486	0.0410528	0.28	-0.21	51384/1856/8913/1870/816/84699/7478/2773/815/5566/949/5151/7479/108/6932/779/3776/2932/7481/2778/2767/2271/3710/5594/8911/5332/1869/778/5595/8312/7976/898/1021/7472/1395/196/10488/1855/51655/595/9049/81029/1027/11211/1871/8622/7474/2771/5443/10297/7475/1386/5906/5929/4297/1385/113/1031/3709/3164/1017/1026/7471/5605/5908/2770/468/50940/23746/196883/9070/3949/4221/7482/324/1019/183/80326/2516/5330/…	CDK2/CDK4/CDK6/CDKN1A/CDKN1B/CDKN2A/APC2/CDKN2B/CDKN2C/CREB3/ADCY1/ADCY2/ADCY3/WDR5/ADCY5/ADCY6/FZD10/ADCY7/ADCY8/ADCY9/CREB1/ATF2/ATF6B/CRH/CRHR2/CREB3L4/CTNNB1/CYP11A1/CYP11B1/CYP17A1/CYP21A2/AGT/AGTR1/DVL1/DVL2/DVL3/E2F1/E2F2/E2F3/EGFR/AHR/ADCY4/FH/PLCB1/AIPL1/NR5A1/FZD2/GNA11/GNAI1/GNAI2/GNAI3/GNAQ/GNAS/GSK3B/NR4A1/APC/HSD3B1/HSD3B2/ITPR1/ITPR2/ITPR3/KCNA4/KCNK2/KCNK3/LDLR/ARNT/MC2R/MEN1/KMT2…	ENSG00000123374/ENSG00000135446/ENSG00000105810/ENSG00000124762/ENSG00000111276/ENSG00000147889/ENSG00000115266/ENSG00000147883/ENSG00000123080/ENSG00000107175/ENSG00000164742/ENSG00000078295/ENSG00000138031/ENSG00000196363/ENSG00000173175/ENSG00000174233/ENSG00000111432/ENSG00000121281/ENSG00000155897/ENSG00000162104/ENSG00000118260/ENSG00000115966/ENSG00000168468, ENSG00000213676, ENSG000002286…	154
hsa04935	Growth hormone synthesis, secretion and action	-0.08	0	-3.47	0.000565363	0.00238269	-0.73	0.00102467	0.00404503	0.26	-0.2	1387/3479/5606/5601/9564/5291/84699/5449/2773/6416/5566/108/779/2932/2778/2767/4214/3710/3717/3483/1399/5594/2033/6655/5332/778/5595/208/5296/2692/10488/5599/5608/5602/1432/2690/2771/6772/6654/1386/10000/8503/1385/2691/8835/113/2693/5290/3709/5335/6776/5582/5605/2770/468/196883/25759/5894/8471/3845/2689/1442/5330/109/6751/207/5567/55811/148327/5295/9586/3486/53358/5331/3708/775/5578/114/2776/5603…	AKT3/CREB3/ADCY1/ADCY2/ADCY3/ADCY5/ADCY6/ADCY7/ADCY8/ADCY9/CREB1/ATF2/CREBBP/ATF6B/CRK/CRKL/MAPK14/CSH1/CSH2/CREB3L4/ADCY4/EP300/AKT1/AKT2/PLCB1/FOS/MTOR/SHC2/GH1/GH2/GHR/GHRH/GHRHR/GHSR/GNA11/GNAI1/GNAI2/GNAI3/GNAQ/GNAS/GRB2/GSK3B/HRAS/IGF1/IGFALS/IGFBP3/IRS1/ITPR1/ITPR2/ITPR3/JAK2/JUNB/KRAS/SHC4/MAP3K1/ATF4/NRAS/GHRL/PIK3CA/PIK3CB/PIK3CD/PIK3R1/PIK3R2/PLCB2/PLCB3/PLCB4/PLCG1/SHC3/PLCG2/POU1F1/P…	ENSG00000117020, ENSG00000275199/ENSG00000107175/ENSG00000164742/ENSG00000078295/ENSG00000138031/ENSG00000173175/ENSG00000174233/ENSG00000121281/ENSG00000155897/ENSG00000162104/ENSG00000118260/ENSG00000115966/ENSG00000005339/ENSG00000168468, ENSG00000213676, ENSG00000228628, ENSG00000234539/ENSG00000167193/ENSG00000099942/ENSG00000112062/ENSG00000136488/ENSG00000213218/ENSG00000143578/ENSG0000012…	119
hsa04940	Type I diabetes mellitus	-0.03	-0.02	-0.63	0.528929	0.634078	-6.39	0.604266	0.698813	0.07	-0.74	3382/355/5798/3002/3558/1363/3458/3593/942/3552/356/941/3553/2571/2572/3134/3329/5799/3113/3592/4049/940/3119/5551/3125/3123/3117/3127/3111/3108/3122/7124/3107/3133/3135/3118/3106/3105/3115/3109/3126/3112/3630	CPE/GAD1/GAD2/GZMB/HLA-A/HLA-B/HLA-C/HLA-DMA/HLA-DMB/HLA-DOA/HLA-DOB/HLA-DPA1/HLA-DPB1/HLA-DQA1/HLA-DQA2/HLA-DQB1/HLA-DRA/HLA-DRB1/HLA-DRB3/HLA-DRB4/HLA-DRB5/HLA-E/HLA-F/HLA-G/HSPD1/ICA1/IFNG/FAS/IL1A/IL1B/IL2/FASLG/IL12A/IL12B/INS/LTA/PRF1/PTPRN/PTPRN2/TNF/CD28/CD80/CD86	ENSG00000109472/ENSG00000128683/ENSG00000136750/ENSG00000100453/ENSG00000206503, ENSG00000206505, ENSG00000223980, ENSG00000224320, ENSG00000227715, ENSG00000229215, ENSG00000231834, ENSG00000235657/ENSG00000206450, ENSG00000223532, ENSG00000224608, ENSG00000228964, ENSG00000232126, ENSG00000234745/ENSG00000204525, ENSG00000206435, ENSG00000206452, ENSG00000225691, ENSG00000228299, ENSG0000023384…	43
hsa04950	Maturity onset diabetes of the young	-0.04	0.03	-1.84	0.0665108	0.123476	-4.93	0.0710296	0.128509	0.18	-0.28	5080/3172/5078/2645/3280/2494/3375/50674/3170/4821/3110/6927/3651/5313/3087/4760/6514/4825/3174/3175/3171/168620/389692/222546/3630/6928	BHLHA15/RFX6/NR5A2/GCK/HHEX/MNX1/FOXA2/FOXA3/HNF4A/HNF4G/ONECUT1/HES1/IAPP/INS/PDX1/MAFA/NEUROD1/NKX2-2/NKX6-1/NEUROG3/PAX4/PAX6/PKLR/SLC2A2/HNF1A/HNF1B	ENSG00000180535/ENSG00000185002/ENSG00000116833/ENSG00000106633/ENSG00000152804/ENSG00000130675/ENSG00000125798/ENSG00000170608/ENSG00000101076/ENSG00000164749/ENSG00000169856/ENSG00000114315/ENSG00000121351/ENSG00000254647/ENSG00000139515/ENSG00000182759/ENSG00000162992/ENSG00000125820/ENSG00000163623/ENSG00000122859/ENSG00000106331/ENSG00000007372/ENSG00000143627, ENSG00000262785/ENSG0000016358…	26
hsa04960	Aldosterone-regulated sodium reabsorption	0.03	0	1.09	0.274662	0.383125	-6	0.248002	0.349724	0.12	-0.25	3479/477/23327/5291/9351/483/5594/23439/5595/478/5296/6337/8503/6446/5290/5582/482/480/3845/486/5170/481/5295/53828/4306/3758/5578/476/5579/6340/6338/3667/3643/5293/2810/3291/3630	NEDD4L/ATP1B4/SFN/HSD11B2/IGF1/INS/INSR/IRS1/KCNJ1/KRAS/NR3C2/ATP1A1/ATP1A2/ATP1A3/ATP1A4/ATP1B1/ATP1B2/ATP1B3/FXYD2/PDPK1/PIK3CA/PIK3CB/PIK3CD/PIK3R1/PIK3R2/FXYD4/PRKCA/PRKCB/PRKCG/MAPK1/MAPK3/SCNN1A/SCNN1B/SCNN1G/SGK1/PIK3R3/SLC9A3R2	ENSG00000049759/ENSG00000101892/ENSG00000175793/ENSG00000176387/ENSG00000017427/ENSG00000254647/ENSG00000171105/ENSG00000169047/ENSG00000151704/ENSG00000133703/ENSG00000151623/ENSG00000163399/ENSG00000018625/ENSG00000105409/ENSG00000132681/ENSG00000143153/ENSG00000129244/ENSG00000069849/ENSG00000137731/ENSG00000140992/ENSG00000121879/ENSG00000051382/ENSG00000171608/ENSG00000145675/ENSG00000105647…	37
hsa04961	Endocrine and other factor-regulated calcium reabsorption	-0.03	-0.01	-1.23	0.219715	0.322674	-5.84	0.1976	0.292626	0.13	-0.23	163/477/1175/493/492/483/8218/490/5566/1785/2778/2099/6547/5332/23439/8766/793/478/1759/7421/6543/1211/5582/56302/482/480/9365/486/5330/1213/5567/481/5331/5741/5578/2776/491/5745/1173/115/476/5568/5579/3816/3817/624/112/1212/23236/161/6546/160/26052	ADCY6/ADCY9/AP2M1/AP2S1/CLTA/CLTB/CLTC/AP2A1/AP2A2/AP2B1/DNM1/DNM2/ESR1/PLCB1/ATP1B4/DNM3/GNAQ/GNAS/KLK1/KLK2/ATP1A1/ATP1A2/ATP1A3/ATP1A4/ATP1B1/ATP1B2/ATP1B3/FXYD2/ATP2B1/ATP2B2/ATP2B3/ATP2B4/PLCB2/PLCB3/PLCB4/PRKACA/PRKACB/PRKACG/PRKCA/PRKCB/PRKCG/TRPV5/PTH/PTH1R/BDKRB2/SLC8A2/SLC8A1/SLC8A3/VDR/CALB1/CLTCL1/RAB11A/KL	ENSG00000174233/ENSG00000162104/ENSG00000161203/ENSG00000042753/ENSG00000122705/ENSG00000175416/ENSG00000141367/ENSG00000196961/ENSG00000183020, ENSG00000280759, ENSG00000281385/ENSG00000006125/ENSG00000106976/ENSG00000079805/ENSG00000091831/ENSG00000182621/ENSG00000101892/ENSG00000197959/ENSG00000156052/ENSG00000087460/ENSG00000167748/ENSG00000167751/ENSG00000163399/ENSG00000018625/ENSG000001054…	53
hsa04962	Vasopressin-regulated water reabsorption	0.02	0.01	0.95	0.344251	0.456664	-6.15	0.32626	0.433273	0.14	-0.26	84699/5566/4905/1781/2778/8655/551/6810/8766/10671/10488/5878/397/5869/1385/554/51164/1783/109/51626/396/5567/148327/5868/51143/9586/90993/1780/115/5568/360/84516/359/361/112/10540/64764/9230/79659/1778/1639/6844/398/140735	CREB3/DCTN2/DCTN6/ADCY3/ADCY6/ADCY9/CREB1/DYNLL2/CREB3L4/DCTN1/DYNC1H1/DYNC1I1/DYNC1I2/DYNC1LI2/GNAS/AQP2/AQP3/AQP4/ARHGDIA/ARHGDIB/ARHGDIG/NSF/DYNC1LI1/DCTN4/DYNC2LI1/AVP/AVPR2/PRKACA/PRKACB/PRKACG/RAB5A/RAB5B/RAB5C/CREB3L2/STX4/VAMP2/DYNC2H1/DCTN5/CREB3L3/DYNLL1/RAB11A/CREB3L1/RAB11B/CREB5	ENSG00000107175/ENSG00000175203/ENSG00000104671/ENSG00000138031/ENSG00000174233/ENSG00000162104/ENSG00000118260/ENSG00000264364/ENSG00000143578/ENSG00000204843/ENSG00000197102/ENSG00000158560/ENSG00000077380/ENSG00000135720/ENSG00000087460/ENSG00000167580/ENSG00000165272/ENSG00000171885/ENSG00000141522/ENSG00000111348/ENSG00000242173/ENSG00000073969, ENSG00000276262, ENSG00000278174/ENSG000001446…	44
hsa04964	Proximal tubule bicarbonate reclamation	0.04	-0.05	1.52	0.130143	0.212561	-5.46	0.165182	0.253895	0.1	-0.26	4190/477/6550/483/8671/5106/23439/760/478/2744/5105/482/480/27165/486/481/2746/476/762/2747/1468/10991/358	SLC38A3/SLC25A10/ATP1B4/GLS2/GLS/GLUD1/GLUD2/AQP1/MDH1/ATP1A1/ATP1A2/ATP1A3/ATP1A4/ATP1B1/ATP1B2/ATP1B3/FXYD2/PCK1/PCK2/SLC9A3/CA2/CA4/SLC4A4	ENSG00000188338/ENSG00000183048/ENSG00000101892/ENSG00000135423/ENSG00000115419/ENSG00000148672/ENSG00000182890, ENSG00000288118/ENSG00000240583/ENSG00000014641/ENSG00000163399/ENSG00000018625/ENSG00000105409/ENSG00000132681/ENSG00000143153/ENSG00000129244/ENSG00000069849/ENSG00000137731/ENSG00000124253/ENSG00000100889, ENSG00000285241/ENSG00000066230, ENSG00000281861/ENSG00000104267/ENSG00000167…	23
hsa04966	Collecting duct acid secretion	0.04	-0.01	1.46	0.144495	0.231151	-5.54	0.141453	0.224458	0.11	-0.35	6521/535/51382/760/495/50617/10312/10723/8992/523/525/9296/529/9550/245973/526/245972/127124/528/9114/155066/1188/23545/527/496/534/90423	TCIRG1/SLC12A7/CLCNKB/ATP6V1G3/ATP6V0E2/ATP6V0A2/ATP6V0D2/ATP6V1C2/ATP4A/ATP4B/ATP6V0A4/ATP6V1D/ATP6V1A/ATP6V1B1/ATP6V1B2/ATP6V0C/ATP6V1C1/ATP6V1E1/ATP6V1G2/ATP6V0A1/SLC4A1/CA2/ATP6V0E1/ATP6V1E2/ATP6V0D1/ATP6V1F/ATP6V1G1	ENSG00000110719/ENSG00000113504, ENSG00000276482/ENSG00000184908/ENSG00000151418, ENSG00000263014/ENSG00000171130/ENSG00000185344/ENSG00000147614/ENSG00000143882/ENSG00000105675/ENSG00000186009, ENSG00000288359/ENSG00000105929/ENSG00000100554/ENSG00000114573/ENSG00000116039/ENSG00000147416/ENSG00000185883/ENSG00000155097/ENSG00000131100/ENSG00000206445, ENSG00000213760, ENSG00000226850, ENSG00000…	27
hsa04970	Salivary secretion	0	-0.01	0.2	0.838622	0.887997	-6.57	0.892919	0.925858	0.03	-0.26	952/477/54831/153/493/2983/6558/492/483/490/5566/108/2778/4842/6548/4069/3710/5332/1471/1472/23439/3783/478/683/727897/84569/148/113/653247/3709/6779/3346/5582/91860/482/196883/480/1131/5555/486/5330/109/5593/5567/481/805/5331/3708/2977/5578/114/2776/3778/491/808/362/115/476/820/2982/107/6522/5568/55503/5579/4025/154/163688/147/1473/1470/1469/4589/146/111/112/277/810/51806/23236/5592/278/1755/155…	ADCY1/ADCY2/ADCY3/ADCY5/ADCY6/ADCY7/CHRM3/ADCY8/ADCY9/ADRA1D/CST1/ADRA1B/CST2/CST3/CST4/CST5/ADRA1A/ADRB1/ADRB2/ADRB3/CALML6/DMBT1/ADCY4/PLCB1/ATP1B4/AMY1A/AMY1B/GNAQ/GNAS/AMY1C/AMY2A/AMY2B/GUCY1A2/GUCY1A1/GUCY1B1/HTN1/HTN3/AQP5/ITPR1/ITPR2/ITPR3/KCNMA1/KCNN4/LPO/LYZ/MUC7/ATP1A1/ATP1A2/ATP1A3/ATP1A4/ATP1B1/ATP1B2/ATP1B3/NOS1/FXYD2/ATP2B1/ATP2B2/ATP2B3/ATP2B4/CALML5/PLCB2/PLCB3/PLCB4/BEST2/PRB1/TR…	ENSG00000164742/ENSG00000078295/ENSG00000138031/ENSG00000173175/ENSG00000174233/ENSG00000121281/ENSG00000133019/ENSG00000155897/ENSG00000162104/ENSG00000171873/ENSG00000170373/ENSG00000170214/ENSG00000170369/ENSG00000101439/ENSG00000101441/ENSG00000170367/ENSG00000120907/ENSG00000043591/ENSG00000169252/ENSG00000188778/ENSG00000169885/ENSG00000187908/ENSG00000129467, ENSG00000284814/ENSG0000018262…	93
hsa04971	Gastric acid secretion	-0.09	-0.03	-4.66	4.28245e-06	4.007e-05	3.82	5.26875e-06	5.18113e-05	0.43	-0.15	1080/477/3784/816/2773/4638/483/815/5566/60/108/3776/2778/6548/7430/3710/54207/85366/5332/23439/760/478/495/887/3274/2771/113/3709/3759/5582/2770/91860/482/196883/480/1131/5330/109/91807/5567/481/805/817/340156/115111/818/5331/3708/3758/3773/5578/114/2776/6750/3772/9992/808/115/476/107/6522/5568/5579/163688/111/112/3766/810/51806/389015/6752/23236/71/2520/496/801	ADCY1/ADCY2/CFTR/ADCY3/ADCY5/ADCY6/ADCY7/CHRM3/ADCY8/ADCY9/SLC26A7/CALML6/ADCY4/PLCB1/ATP1B4/GAST/GNAI1/GNAI2/GNAI3/GNAQ/GNAS/HRH2/MYLK4/ITPR1/ITPR2/ITPR3/KCNJ1/KCNJ2/KCNJ10/KCNJ15/KCNJ16/KCNK2/KCNQ1/SLC9A4/MYLK/ATP1A1/ATP1A2/ATP1A3/ATP1A4/ATP1B1/ATP1B2/ATP1B3/ATP4A/ATP4B/CALML5/PLCB2/PLCB3/PLCB4/KCNK10/PRKACA/PRKACB/PRKACG/PRKCA/PRKCB/PRKCG/ACTB/SLC4A2/SLC9A1/SST/SSTR2/ACTG1/EZR/CA2/CALM1/CALM2/…	ENSG00000164742/ENSG00000078295/ENSG00000001626/ENSG00000138031/ENSG00000173175/ENSG00000174233/ENSG00000121281/ENSG00000133019/ENSG00000155897/ENSG00000162104/ENSG00000147606/ENSG00000169885/ENSG00000129467, ENSG00000284814/ENSG00000182621/ENSG00000101892/ENSG00000184502/ENSG00000127955/ENSG00000114353/ENSG00000065135/ENSG00000156052/ENSG00000087460/ENSG00000113749/ENSG00000145949/ENSG0000015099…	76
hsa04972	Pancreatic secretion	-0.02	0.01	-0.93	0.35181	0.464518	-6.16	0.290211	0.396181	0.16	-0.19	1080/952/5646/1179/22802/477/5874/3784/493/6558/387/492/8399/483/6343/490/489/108/6344/8671/1361/2778/6548/1811/1357/3710/50487/5332/23439/8766/760/478/9545/683/5906/26279/113/3709/81579/5582/5908/5322/482/196883/480/1131/5879/486/5330/9635/109/84647/1506/63036/10136/481/7220/5331/3708/1360/5578/114/2776/3778/491/1358/64600/115/219931/886/476/1359/107/6522/5579/4218/1504/440387/1056/5319/111/112/…	CELA3A/CEL/ADCY1/ADCY2/CFTR/ADCY3/ADCY5/ADCY6/ADCY7/CHRM3/ADCY8/ADCY9/CLCA1/CPA1/CPA2/CPA3/CPB1/CPB2/CTRB1/CTRL/SLC26A3/ADCY4/TPCN2, AP003071.5/CLCA4/PLCB1/CELA3B/ATP1B4/PLA2G2D/AMY1A/AMY1B/GNAQ/GNAS/AMY1C/AMY2A/AMY2B/PLA2G2E/ITPR1/ITPR2/ITPR3/KCNMA1/KCNQ1/RHOA/PLA2G2C/RAB8A/CTRB2/ATP1A1/ATP1A2/ATP1A3/ATP1A4/ATP1B1/ATP1B2/ATP1B3/FXYD2/ATP2A1/ATP2A2/ATP2A3/ATP2B1/ATP2B2/ATP2B3/ATP2B4/PLA2G3/CELA2B…	ENSG00000142789/ENSG00000170835/ENSG00000164742/ENSG00000078295/ENSG00000001626/ENSG00000138031/ENSG00000173175/ENSG00000174233/ENSG00000121281/ENSG00000133019/ENSG00000155897/ENSG00000162104/ENSG00000016490/ENSG00000091704/ENSG00000158516/ENSG00000163751/ENSG00000153002/ENSG00000080618/ENSG00000168925, ENSG00000285346/ENSG00000141086/ENSG00000091138/ENSG00000129467, ENSG00000284814/ENSG000001623…	102
hsa04973	Carbohydrate digestion and absorption	0.01	0.01	0.52	0.604558	0.701877	-6.45	0.620724	0.712174	0.03	-0.28	477/5291/483/6476/6523/5332/23439/208/478/5296/3938/10000/8503/5290/482/2538/480/2542/486/5330/92579/207/6518/481/5295/5331/57818/80201/3098/776/3099/3101/476/6514/5579/83756/5293/277/80834/23236/278/346562/276/280/279/8972/93432	AKT3/AKT1/AKT2/PLCB1/ATP1B4/G6PC/SLC37A4/AMY1A/AMY1B/AMY1C/AMY2A/AMY2B/HK1/HK2/HK3/GNAT3/LCT/ATP1A1/ATP1A2/ATP1A3/ATP1A4/ATP1B1/ATP1B2/ATP1B3/FXYD2/PIK3CA/PIK3CB/PIK3CD/PIK3R1/PIK3R2/PLCB2/PLCB3/PLCB4/PRKCB/G6PC2/SI/SLC2A2/SLC2A5/SLC5A1/CACNA1D/HKDC1/TAS1R2/TAS1R3/PIK3R3/MGAM/G6PC3/MGAM2	ENSG00000117020, ENSG00000275199/ENSG00000142208/ENSG00000105221/ENSG00000182621/ENSG00000101892/ENSG00000131482/ENSG00000137700, ENSG00000281500/ENSG00000237763/ENSG00000174876/ENSG00000187733/ENSG00000243480/ENSG00000240038/ENSG00000156515/ENSG00000159399/ENSG00000160883/ENSG00000214415/ENSG00000115850/ENSG00000163399/ENSG00000018625/ENSG00000105409/ENSG00000132681/ENSG00000143153/ENSG000001292…	47
hsa04974	Protein digestion and absorption	-0.2	0	-7.08	6.21964e-12	7.04122e-10	16.66	3.34218e-11	3.38293e-09	0.61	-0.14	5646/477/11136/1298/2006/91522/3784/1301/1308/6550/483/50509/1361/1286/1310/1307/6564/1357/23428/1299/6547/57642/23439/3783/6510/478/6505/1277/1303/1297/117247/4224/1294/3769/6543/7512/1300/206358/81578/482/59272/1289/480/54407/1284/5547/486/6519/1280/1506/4225/1291/1292/63036/10136/481/1295/1360/9056/1358/136227/1293/476/1359/8645/1278/6520/1281/1504/440387/1285/169044/255631/1296/256076/340024/…	KCNE3/CELA3A/SLC7A9/SLC16A10/SLC36A4/COL1A1/COL1A2/COL2A1/COL3A1/COL4A1/COL4A2/COL4A3/COL4A4/COL4A5/COL4A6/COL5A1/COL5A2/COL6A1/COL6A2/COL6A3/COL7A1/COL8A1/COL8A2/COL9A1/COL9A2/COL9A3/COL10A1/COL11A1/COL11A2/COL12A1/COL13A1/COL15A1/COL16A1/COL17A1/COL19A1/COL6A6/CPA1/CPA2/CPA3/CPB1/CPB2/COL26A1/CTRB1/CTRL/SLC36A2/COL22A1/DPP4/ELN/SLC36A1/SLC7A8/CELA3B/ATP1B4/COL24A1/COL6A5/SLC36A3/SLC6A19/COL28A1…	ENSG00000175538/ENSG00000142789/ENSG00000021488/ENSG00000112394/ENSG00000180773/ENSG00000108821/ENSG00000164692/ENSG00000139219/ENSG00000168542/ENSG00000187498/ENSG00000134871/ENSG00000169031/ENSG00000081052/ENSG00000188153/ENSG00000197565/ENSG00000130635/ENSG00000204262/ENSG00000142156/ENSG00000142173/ENSG00000163359/ENSG00000114270/ENSG00000144810/ENSG00000171812/ENSG00000112280/ENSG00000049089…	103
hsa04975	Fat digestion and absorption	-0.01	-0.01	-0.34	0.730886	0.807066	-6.53	0.917443	0.943998	0.02	-0.25	29881/84649/8611/8399/949/38/338/50487/346606/337/26279/335/39/81579/2806/5322/376497/948/1208/64240/84647/4547/8612/64241/2169/64600/8613/2168/19/80168/10999/10555/1056/5319/5406/8513/8694/5407/391013/5320/30814/10554/5408	AGPAT1/AGPAT2/CEL/SLC27A4/CLPS/ABCA1/FABP1/FABP2/PLA2G2D/GOT2/NPC1L1/PLA2G2E/APOA1/APOA4/APOB/MOGAT3/SLC27A1/ACAT1/ACAT2/PLA2G2C/MTTP/PLA2G3/PLA2G1B/PLA2G2A/PLA2G5/PNLIP/PNLIPRP1/PNLIPRP2/ABCG5/ABCG8/PLA2G2F/MOGAT2/PLA2G12A/PLA2G10/PLA2G12B/DGAT2/LIPF/PLPP1/PLPP2/PLPP3/DGAT1/CD36/SCARB1	ENSG00000204310, ENSG00000206324, ENSG00000226467, ENSG00000227642, ENSG00000228892, ENSG00000235758, ENSG00000236873/ENSG00000169692/ENSG00000170835/ENSG00000167114/ENSG00000137392/ENSG00000165029/ENSG00000163586/ENSG00000145384/ENSG00000117215/ENSG00000125166/ENSG00000015520/ENSG00000188784/ENSG00000118137/ENSG00000110244/ENSG00000084674/ENSG00000106384/ENSG00000130304/ENSG00000075239/ENSG00000…	43
hsa04976	Bile secretion	0.03	0	1.95	0.0512638	0.0998194	-4.72	0.0448528	0.0884338	0.16	-0.15	1080/5244/9971/477/1244/6550/483/6343/5566/949/8647/108/6344/8671/3781/10998/6579/5243/2778/6548/6523/6554/23439/343/366/760/6822/478/8714/7365/28234/3156/6513/9429/113/6555/10257/482/196883/3949/8431/480/10599/79799/54490/570/10864/486/109/64240/5567/481/2052/64241/57552/9376/114/7363/1576/115/476/200931/107/6522/5568/54578/1581/7364/361/111/10941/112/6580/123264/6256/57835/7366/7367/338821/1072…	ABCC4/SLCO1B1/ADCY1/UGT2B11/ADCY2/CFTR/SLC22A7/ADCY3/UGT2A1/SLC27A5/ADCY5/ADCY6/ADCY7/ADCY8/ADCY9/SLC51B/ABCC2/CYP3A4/CYP7A1/ADCY4/SLC51A/EPHX1/ATP1B4/GNAS/SLCO1B3/HMGCR/SLCO1B7/AQP8/AQP1/AQP4/AQP9/KCNN2/LDLR/ATP1A1/ATP1A2/ATP1A3/ATP1A4/ATP1B1/ATP1B2/ATP1B3/FXYD2/ABCB1/ABCB4/UGT2B28/UGT1A10/UGT1A8/UGT1A7/UGT1A6/UGT1A5/UGT1A9/UGT1A4/UGT1A1/UGT1A3/PRKACA/PRKACB/PRKACG/BAAT/UGT2A2/NCEH1/SLC4A5/RXRA/…	ENSG00000125257/ENSG00000134538/ENSG00000164742/ENSG00000213759/ENSG00000078295/ENSG00000001626/ENSG00000137204/ENSG00000138031/ENSG00000173610/ENSG00000083807/ENSG00000173175/ENSG00000174233/ENSG00000121281/ENSG00000155897/ENSG00000162104/ENSG00000186198/ENSG00000023839/ENSG00000160868/ENSG00000167910/ENSG00000129467, ENSG00000284814/ENSG00000163959/ENSG00000143819/ENSG00000101892/ENSG0000008746…	90
hsa04977	Vitamin digestion and absorption	0.05	-0.03	2.06	0.0398408	0.0807526	-4.51	0.0318139	0.0670527	0.19	-0.23	949/113235/338/2346/113278/4363/8029/337/5948/10560/335/9227/25974/2694/80704/8884/158835/151056/55788/686/9963/6573/5406/6948	SLC19A2/SLC46A1/SLC52A3/PLB1/AWAT2/FOLH1/MMACHC/CBLIF/APOA1/APOA4/APOB/ABCC1/PNLIP/LMBRD1/RBP2/SLC19A1/BTD/TCN2/CUBN/SLC19A3/SLC5A6/LRAT/SCARB1/SLC23A1	ENSG00000117479/ENSG00000076351/ENSG00000101276/ENSG00000163803/ENSG00000147160/ENSG00000086205/ENSG00000132763/ENSG00000134812/ENSG00000118137/ENSG00000110244/ENSG00000084674/ENSG00000103222, ENSG00000278183/ENSG00000175535/ENSG00000168216/ENSG00000114113/ENSG00000173638/ENSG00000169814/ENSG00000185339/ENSG00000107611/ENSG00000135917/ENSG00000138074/ENSG00000121207/ENSG00000073060/ENSG00000170482	24
hsa04978	Mineral absorption	0.04	0	1.64	0.102535	0.17562	-5.27	0.122692	0.199685	0.09	-0.31	477/493/6550/492/483/490/79901/113235/2512/9843/1811/7018/54822/6523/3162/6547/23439/3163/478/4891/7421/1181/6543/140803/540/4495/4502/482/6569/480/1317/486/30061/481/55630/491/261729/10568/476/26872/55503/538/2495/4490/4493/795/7779/340024/115019/475/6546/4501/4494/142680/4496/4489/4499/65010/645745	SLC34A2/SLC46A1/SLC26A9/CLCN2/SLC31A1/TRPM6/SLC34A3/SLC26A3/ATP1B4/FTH1/FTL/STEAP2/STEAP1/SLC40A1/HMOX1/HMOX2/SLC6A19/MT1A/MT1B/MT1E/MT1F/MT1G/MT1H/MT1M/MT1X/MT2A/ATOX1/ATP1A1/ATP1A2/ATP1A3/ATP1A4/ATP1B1/ATP1B2/ATP1B3/FXYD2/SLC11A2/ATP2B1/ATP2B2/ATP2B3/ATP2B4/ATP7A/ATP7B/TRPM7/TRPV6/SLC39A4/MT1HL1/SLC26A6/SLC5A1/SLC8A2/SLC8A1/SLC8A3/SLC9A3/SLC34A1/TF/VDR/SLC30A1/S100G/CYBRD1/HEPH	ENSG00000157765/ENSG00000076351/ENSG00000174502/ENSG00000114859/ENSG00000136868/ENSG00000119121/ENSG00000198569/ENSG00000091138/ENSG00000101892/ENSG00000167996/ENSG00000087086/ENSG00000157214/ENSG00000164647/ENSG00000138449/ENSG00000100292/ENSG00000103415, ENSG00000277424/ENSG00000174358/ENSG00000205362/ENSG00000169688/ENSG00000169715/ENSG00000198417/ENSG00000125144/ENSG00000205358/ENSG0000020536…	59
hsa04979	Cholesterol metabolism	-0.06	-0.01	-2.97	0.00319836	0.0100679	-2.31	0.00201137	0.00707076	0.28	-0.2	29116/114879/6646/949/8647/7419/4036/338/1071/350/706/5360/9218/9388/3988/337/345/335/10577/4035/9217/3949/55908/348/341/10948/27329/6272/948/1593/64240/4864/64241/57552/6770/26119/336/4043/19/7417/3990/51129/8435/1581/255738/4023/4018/3931/7416/344	NPC2/CETP/STARD3/OSBPL5/CYP7A1/CYP27A1/ABCA1/PCSK9/LDLRAP1/ANGPTL3/MYLIP/APOA1/APOA2/APOA4/APOB/APOC1/APOC2/APOC3/APOE/APOH/LCAT/LDLR/LIPA/LIPC/LPA/LPL/LRP1/LRP2/LRPAP1/NPC1/ANGPTL4/PLTP/ANGPTL8/NCEH1/SORT1/ABCG5/ABCG8/SOAT1/STAR/TSPO/VDAC1/VDAC2/VDAC3/SOAT2/ABCB11/VAPB/VAPA/LIPG/CD36/SCARB1	ENSG00000119655/ENSG00000087237/ENSG00000131748/ENSG00000021762/ENSG00000167910/ENSG00000135929/ENSG00000165029/ENSG00000169174/ENSG00000157978/ENSG00000132855/ENSG00000007944/ENSG00000118137/ENSG00000158874/ENSG00000110244/ENSG00000084674/ENSG00000130208/ENSG00000234906/ENSG00000110245/ENSG00000130203/ENSG00000091583/ENSG00000213398/ENSG00000130164/ENSG00000107798/ENSG00000166035/ENSG00000198670…	50
hsa05010	Alzheimer disease	0.05	0.01	2.45	0.0146273	0.0359406	-3.65	0.0170353	0.0412191	0.27	-0.25	572/51384/4706/1856/292/4843/27035/5689/7384/5704/823/637/4719/9821/355/5685/5601/5291/5610/7478/841/4710/55102/7132/4040/55062/1459/3028/6389/5743/489/7479/113457/5609/369/5289/7419/5663/779/2932/9706/7481/50507/5705/4842/4708/3710/5714/513/4713/5594/7494/5706/5684/5700/5693/5687/81027/5688/1457/5332/778/5595/5713/8312/7976/3551/27121/10382/147700/208/2906/5296/7472/5683/1855/5599/5532/22943/101…	AKT3/FRAT1/CASP12/NDUFC2-KCTD14/PPIF/ADAM10/CDK5/PSMD14/TPTEP2-CSNK1E/APC2/RTN3/TUBA1B/TUBB3/TUBB4A/TUBB4B/ATP5PD/GPR83/UQCR11/ADRM1/FZD10/TUBA3E/CHRM1/CHRM3/CHRM5/TUBA3D/CHRNA7/CHUK/CSNK1A1L/COX6B2/NDUFA11/COX4I1/COX5B/COX6A1/COX6A2/COX6B1/COX6C/COX7A1/COX7A2/COX7B/COX7C/COX8A/PSMA8/CSF1/CSNK1A1/CSNK1E/CSNK2A1/CSNK2A2/CSNK2B/KLC3/CTNNB1/CYBB/CYC1/CALML6/DDIT3/COX7B2/AGER/DVL1/DVL2/DVL3/EIF2S1/TU…	ENSG00000117020, ENSG00000275199/ENSG00000165879/ENSG00000204403/ENSG00000259112/ENSG00000108179/ENSG00000137845/ENSG00000164885/ENSG00000115233/ENSG00000283900/ENSG00000115266/ENSG00000133318/ENSG00000123416/ENSG00000258947/ENSG00000104833/ENSG00000188229/ENSG00000167863/ENSG00000123901/ENSG00000127540/ENSG00000130706/ENSG00000111432/ENSG00000152086/ENSG00000168539/ENSG00000133019/ENSG0000018498…	369
hsa05012	Parkinson disease	0.09	0.01	2.58	0.0102547	0.0266837	-3.34	0.0103982	0.0275437	0.17	-0.44	4706/292/5689/7384/5704/4719/6570/5685/3309/5601/816/9627/2773/4710/4129/815/5566/6389/113457/7419/581/5705/2778/4708/3710/5714/513/4713/7494/25828/5706/5684/5700/5693/5687/81027/5688/5713/10382/147700/5683/5599/10105/5709/5717/5602/4717/4728/5715/506/1337/1347/2771/10213/374291/27429/9167/4780/11315/515/9927/6390/22926/4709/4702/1843/317/3709/10376/514/5335/4694/5690/3831/1340/10131/1350/10975/7…	NDUFC2-KCTD14/PPIF/TRAP1/PSMD14/TUBA1B/TUBB3/TUBB4A/TUBB4B/ATP5PD/UQCR11/ADRM1/ADCY5/TUBA3E/PARK7/TUBA3D/UBE2J2/LRRK2/COX6B2/NDUFA11/COX4I1/COX5B/COX6A1/COX6A2/COX6B1/COX6C/COX7A1/COX7A2/COX7B/ADORA2A/COX7C/COX8A/PSMA8/KLC3/CYC1/CALML6/DDIT3/COX7B2/DRD1/DRD2/DUSP1/EIF2S1/TUBB/ERN1/ATF6/TXN2/UQCRQ/HTRA2/GNAI1/GNAI2/GNAI3/GNAL/GNAS/GPR37/SLC25A4/SLC25A5/SLC25A6/UQCR10/APAF1/HSPA5/COX8C/TUBB8/TUBB2B…	ENSG00000259112/ENSG00000108179/ENSG00000126602/ENSG00000115233/ENSG00000123416/ENSG00000258947/ENSG00000104833/ENSG00000188229/ENSG00000167863/ENSG00000127540/ENSG00000130706/ENSG00000173175/ENSG00000152086/ENSG00000116288/ENSG00000075886/ENSG00000160087/ENSG00000188906/ENSG00000160471/ENSG00000174886/ENSG00000131143/ENSG00000135940/ENSG00000111775/ENSG00000156885/ENSG00000126267/ENSG00000164919…	248
hsa05014	Amyotrophic lateral sclerosis	0.06	0	2.38	0.0176828	0.0419559	-3.82	0.0235743	0.0529333	0.15	-0.31	572/57679/4706/4843/1770/5689/7384/5704/637/9782/4719/9821/7133/23279/5606/11345/1767/5685/3309/7175/55706/4710/55102/7132/55746/5217/55062/6389/79023/60/113457/5289/9706/25978/81929/581/5705/4842/2521/4708/10762/10013/23511/3710/5714/513/4713/7494/10126/4744/5706/5684/5700/5693/5687/8480/81027/5688/55916/9688/5713/80208/10671/4741/10382/147700/2906/8701/5683/23064/5532/5709/5216/4927/5717/5608/4…	TANK/POM121C/HDAC6/CASP12/NDUFC2-KCTD14/ACTR1B/ACTR1A/DNAL4/OPTN/ALYREF/PSMD14/SIGMAR1/TUBA1B/TUBB3/TUBB4A/TUBB4B/TOMM40/ATP5PD/NXF1/DCTN2/DCTN6/NRG3/NUP50/UQCR11/ADRM1/DCTN3/TUBA3E/ATXN2L/GABARAP/GABARAPL2/TUBA3D/RAB39B/COX6B2/NDUFA11/DNAH14/NUP35/COX4I1/COX5B/COX6A1/COX6A2/COX6B1/COX6C/COX7A1/COX7A2/COX7B/COX7C/COX8A/SMCR8/MAPK14/PSMA8/HNRNPA1L2/NRG4/DNAH2/KLC3/CYC1/DCTN1/DDIT3/COX7B2/DNAH5/DNA…	ENSG00000136560/ENSG00000272391/ENSG00000094631/ENSG00000204403/ENSG00000259112/ENSG00000115073/ENSG00000138107/ENSG00000100246/ENSG00000123240/ENSG00000183684/ENSG00000115233/ENSG00000147955/ENSG00000123416/ENSG00000258947/ENSG00000104833/ENSG00000188229/ENSG00000130204/ENSG00000167863/ENSG00000162231/ENSG00000175203/ENSG00000104671/ENSG00000185737/ENSG00000093000/ENSG00000127540/ENSG00000130706…	363
hsa05016	Huntington disease	0.08	0	2.78	0.00565688	0.0162158	-2.82	0.00587638	0.0172112	0.19	-0.33	4706/292/5439/1387/163/1770/5689/7384/5704/4719/9821/9519/1767/5685/1175/5431/5601/84699/841/4710/55102/8218/55062/6389/113457/5609/5289/7419/6507/9706/5978/581/5705/23186/4708/5714/513/4713/5434/5435/10126/2033/5706/5684/5700/5693/5687/81027/5688/5332/5432/5713/10671/10382/147700/5438/27113/8701/6804/4899/5683/10488/5599/7019/10105/5709/5717/5602/4717/7350/10891/23130/6506/55626/4728/5715/506/13…	NDUFC2-KCTD14/PPIF/ACTR1B/ACTR1A/DNAL4/PSMD14/TUBA1B/TUBB3/TUBB4A/TUBB4B/ATP5PD/CREB3/DCTN2/DCTN6/PPARGC1A/UQCR11/ADRM1/DCTN3/TUBA3E/TUBA3D/AP2M1/AP2S1/CLTA/CLTB/CLTC/COX6B2/NDUFA11/DNAH14/COX4I1/COX5B/COX6A1/COX6A2/COX6B1/COX6C/COX7A1/COX7A2/COX7B/COX7C/COX8A/CREB1/CREBBP/PSMA8/DNAH2/KLC3/CREB3L4/CYC1/AP2A1/AP2A2/AP2B1/DCTN1/COX7B2/DLG4/DNAH5/DNAH6/DNAH8/DNAH9/DNAH10/DNAH12/TUBB/EP300/ERN1/ATG14…	ENSG00000259112/ENSG00000108179/ENSG00000115073/ENSG00000138107/ENSG00000100246/ENSG00000115233/ENSG00000123416/ENSG00000258947/ENSG00000104833/ENSG00000188229/ENSG00000167863/ENSG00000107175/ENSG00000175203/ENSG00000104671/ENSG00000109819/ENSG00000127540/ENSG00000130706/ENSG00000137100/ENSG00000152086/ENSG00000075886/ENSG00000161203/ENSG00000042753/ENSG00000122705/ENSG00000175416/ENSG00000141367…	306
hsa05017	Spinocerebellar ataxia	-0.02	0.01	-1.17	0.242277	0.347214	-5.91	0.140946	0.223834	0.19	-0.19	4800/292/5689/5704/9821/9519/5685/5601/5291/23369/4287/55102/6095/55062/489/5289/7419/23152/9706/5705/3710/5714/7494/5706/5684/5700/5693/5687/5688/5173/5332/10528/2259/5713/6511/208/2906/5296/5683/5599/56652/10105/5709/5717/5602/23130/55626/5715/6908/10213/116444/10000/8503/2891/5290/3709/60673/92552/11317/6310/2892/5690/8678/5582/22863/7186/7979/5682/4654/25814/11047/3748/9698/5695/5330/2959/722…	AKT3/PPIF/PSMD14/KAT5/NOP56/AFG3L2/ADRM1/ATXN2L/RBPJL/OMA1/GRIN3A/GRIN3B/PSMA8/BEAN1/DAB1/AKT1/AKT2/ERN1/FGF14/ATG14/ATG2A/CIC/PLCB1/PUM2/MTOR/ATXN10/WIPI2/GNAQ/GRIA1/GRIA2/GRIA3/GRIN1/GRIN2A/GRIN2B/GRIN2C/GRIN2D/SLC25A4/GRM1/SLC25A5/SLC25A6/GTF2B/NRBF2/PIK3R4/ATXN1L/RBPJ/ITPR1/ITPR2/ITPR3/KCNC3/KCND3/TBPL2/MAP3K5/ATXN3/BECN2/MYOD1/NFYA/ATP2A1/ATP2A2/ATP2A3/OPA1/PDYN/PIK3C3/PIK3CA/PIK3CB/PIK3CD/P…	ENSG00000117020, ENSG00000275199/ENSG00000108179/ENSG00000115233/ENSG00000172977/ENSG00000101361/ENSG00000141385/ENSG00000130706/ENSG00000168488/ENSG00000124232/ENSG00000162600/ENSG00000198785/ENSG00000116032/ENSG00000154611/ENSG00000166546/ENSG00000173406/ENSG00000142208/ENSG00000105221/ENSG00000178607/ENSG00000102466/ENSG00000126775/ENSG00000110046/ENSG00000079432/ENSG00000182621/ENSG0000005591…	142
hsa05020	Prion disease	0.07	0	2.13	0.0337444	0.0707008	-4.37	0.0315904	0.0666637	0.21	-0.38	572/4706/292/5689/7384/2534/5704/732/4719/729/5685/3309/5601/5291/1535/84699/4710/1459/5566/6389/113457/7419/779/2932/581/5705/4708/3710/5714/513/4713/5594/4689/5706/5684/5700/5693/5687/81027/5688/1457/778/5595/5713/10382/147700/2906/5296/858/857/5683/727/10488/5599/5532/10105/5709/5717/5602/4717/3312/4728/5715/506/1337/1432/1347/730/735/3552/10213/374291/9167/1386/116444/515/4688/6390/8503/1385/…	CASP12/NDUFC2-KCTD14/PPIF/PSMD14/TUBA1B/TUBB3/TUBB4A/TUBB4B/ATP5PD/CREB3/STIP1/UQCR11/ADRM1/TUBA3E/TUBA3D/GRIN3A/GRIN3B/COX6B2/NDUFA11/COX4I1/COX5B/COX6A1/COX6A2/COX6B1/COX6C/COX7A1/COX7A2/COX7B/COX7C/COX8A/CREB1/ATF2/ATF6B/MAPK14/PSMA8/CSNK2A1/CSNK2A2/CSNK2B/KLC3/CREB3L4/CYBA/CYBB/CYC1/DDIT3/COX7B2/EGR1/EIF2S1/TUBB/FYN/UQCRQ/CSNK2A3/GRIN1/GRIN2A/GRIN2B/GRIN2C/GRIN2D/SLC25A4/SLC25A5/SLC25A6/GSK3B…	ENSG00000204403/ENSG00000259112/ENSG00000108179/ENSG00000115233/ENSG00000123416/ENSG00000258947/ENSG00000104833/ENSG00000188229/ENSG00000167863/ENSG00000107175/ENSG00000168439/ENSG00000127540/ENSG00000130706/ENSG00000152086/ENSG00000075886/ENSG00000198785/ENSG00000116032/ENSG00000160471/ENSG00000174886/ENSG00000131143/ENSG00000135940/ENSG00000111775/ENSG00000156885/ENSG00000126267/ENSG00000164919…	273
hsa05022	Pathways of neurodegeneration - multiple diseases	0.04	0	2.33	0.0204247	0.047375	-3.94	0.0203765	0.0477025	0.31	-0.19	572/51384/57679/4706/1856/292/4843/1770/27035/5689/7384/5704/823/637/4719/9821/355/7133/578/5606/11345/1767/5685/3309/5601/816/7478/841/9627/4710/4287/55102/7132/4040/55062/1459/815/3028/6389/5743/489/7479/113457/5609/369/5289/7419/5663/779/2932/9706/25978/7481/50507/581/5705/4842/2521/4708/3710/5714/513/4713/5594/7494/10126/4744/5706/5684/5700/5693/5687/81027/5688/1457/5173/5332/778/5595/5713/83…	TANK/FRAT1/CASP12/NDUFC2-KCTD14/PPIF/ACTR1B/ACTR1A/DNAL4/TRAP1/OPTN/CDK5/PSMD14/SIGMAR1/TPTEP2-CSNK1E/APC2/TUBA1B/TUBB3/TUBB4A/TUBB4B/TOMM40/ATP5PD/DCTN2/DCTN6/UQCR11/ADRM1/FZD10/DCTN3/TUBA3E/ATXN2L/CHRM1/CHRM3/PARK7/CHRM5/GABARAP/GABARAPL2/TUBA3D/CHRNA7/RAB39B/UBE2J2/LRRK2/CSNK1A1L/COX6B2/NDUFA11/DNAH14/COX4I1/COX5B/COX6A1/COX6A2/COX6B1/COX6C/COX7A1/COX7A2/COX7B/COX7C/COX8A/SMCR8/MAPK14/PSMA8/CS…	ENSG00000136560/ENSG00000165879/ENSG00000204403/ENSG00000259112/ENSG00000108179/ENSG00000115073/ENSG00000138107/ENSG00000100246/ENSG00000126602/ENSG00000123240/ENSG00000164885/ENSG00000115233/ENSG00000147955/ENSG00000283900/ENSG00000115266/ENSG00000123416/ENSG00000258947/ENSG00000104833/ENSG00000188229/ENSG00000130204/ENSG00000167863/ENSG00000175203/ENSG00000104671/ENSG00000127540/ENSG00000130706…	474
hsa05030	Cocaine addiction	-0.02	-0.03	-1.12	0.26385	0.371562	-5.97	0.245324	0.346363	0.1	-0.19	6570/84699/2773/4129/5566/2778/5173/2906/10488/8787/4790/2771/1386/116444/1385/2891/2354/2770/468/84152/1644/1742/6531/5567/148327/9586/1813/90993/26086/2905/2912/1020/5568/6571/1388/5970/111/627/8851/2902/3725/7054/64764/2903/1812/4128/116443/2913/2904	CDK5/CREB3/ADCY5/GRIN3A/GRIN3B/CREB1/ATF2/ATF6B/CREB3L4/DDC/DLG4/DRD1/DRD2/FOSB/GPSM1/GNAI1/GNAI2/GNAI3/GNAS/GRIA2/GRIN1/GRIN2A/GRIN2B/GRIN2C/GRIN2D/GRM2/GRM3/JUN/MAOA/MAOB/ATF4/NFKB1/PDYN/PRKACA/PRKACB/PRKACG/RELA/BDNF/CREB3L2/SLC6A3/SLC18A1/SLC18A2/TH/PPP1R1B/CREB3L3/RGS9/CDK5R1/CREB3L1/CREB5	ENSG00000164885/ENSG00000107175/ENSG00000173175/ENSG00000198785/ENSG00000116032/ENSG00000118260/ENSG00000115966/ENSG00000168468, ENSG00000213676, ENSG00000228628, ENSG00000234539/ENSG00000143578/ENSG00000132437/ENSG00000132535/ENSG00000184845/ENSG00000149295/ENSG00000125740/ENSG00000160360/ENSG00000127955/ENSG00000114353/ENSG00000065135/ENSG00000087460/ENSG00000120251/ENSG00000176884/ENSG00000183…	49
hsa05031	Amphetamine addiction	-0.07	-0.01	-3.8	0.000165298	0.000849754	0.4	0.000111399	0.000641616	0.49	-0.12	6570/816/84699/4129/815/5566/2778/23411/5173/2906/6804/10488/5532/1386/116444/3065/1385/2891/5533/2892/2354/5582/468/91860/84152/1644/5530/6531/5567/148327/805/817/9586/818/775/814/2893/5578/2890/776/90993/808/2905/5568/6571/5579/1388/163688/2353/5499/111/2902/3725/810/51806/7054/64764/2903/1812/5501/5535/4128/3066/23237/801/116443/5500/5534/2904	CREB3/ADCY5/GRIN3A/GRIN3B/CREB1/ATF2/ATF6B/CREB3L4/CALML6/DDC/DRD1/ARC/SIRT1/FOS/FOSB/GNAS/GRIA1/GRIA2/GRIA3/GRIA4/GRIN1/GRIN2A/GRIN2B/GRIN2C/GRIN2D/HDAC1/HDAC2/JUN/MAOA/MAOB/ATF4/PDYN/CALML5/PPP1CA/PPP1CB/PPP1CC/PPP3CA/PPP3CB/PPP3CC/PPP3R1/PPP3R2/PRKACA/PRKACB/PRKACG/PRKCA/PRKCB/PRKCG/CREB3L2/SLC6A3/SLC18A1/SLC18A2/STX1A/TH/CACNA1C/CACNA1D/CALM1/CALM2/CALM3/CALML3/CAMK4/CAMK2A/CAMK2B/CAMK2D/CAMK…	ENSG00000107175/ENSG00000173175/ENSG00000198785/ENSG00000116032/ENSG00000118260/ENSG00000115966/ENSG00000168468, ENSG00000213676, ENSG00000228628, ENSG00000234539/ENSG00000143578/ENSG00000169885/ENSG00000132437/ENSG00000184845/ENSG00000198576/ENSG00000096717/ENSG00000170345/ENSG00000125740/ENSG00000087460/ENSG00000155511/ENSG00000120251/ENSG00000125675/ENSG00000152578/ENSG00000176884/ENSG00000183…	69
hsa05032	Morphine addiction	-0.11	-0.03	-5.24	2.51442e-07	3.86136e-06	6.5	3.06445e-07	5.03533e-06	0.49	-0.12	2556/2554/2773/5141/10681/5566/5151/108/2782/2775/2778/2568/157/140679/2564/5143/2557/2784/2570/4988/8622/2566/5144/2771/59345/5136/3762/113/5153/2868/5582/51764/2791/2792/2770/50940/196883/9568/408/109/409/773/5567/2559/2561/2569/774/2555/5140/5578/5137/114/3763/115/2785/3765/3760/2565/2560/134/107/5568/2562/5579/2793/94235/2786/27115/2783/55970/5139/156/111/2787/112/2788/2567/200959/5142/1812/2…	GNB5/ADCY1/ADCY2/ADCY3/ADCY5/ADCY6/ADCY7/ADCY8/ADCY9/ADORA1/SLC32A1/GRK2/GRK3/DRD1/ADCY4/GABRR3/GABBR1/GABRA1/GABRA2/GABRA3/GABRA4/GABRA5/GABRA6/GABRB1/GABRB2/GABRB3/GABRD/GABRE/GABRG1/GABRG2/GABRG3/GABRP/GABRR1/GABRR2/PDE7B/GNAI1/GNAI2/GNAI3/GNAO1/GNAS/GNB1/GNB2/GNB3/GNG3/GNG4/GNG5/GNG7/GNG10/GNG11/GNGT1/GNGT2/GRK4/GRK5/GRK6/KCNJ3/KCNJ5/KCNJ6/KCNJ9/ARRB1/ARRB2/OPRM1/PDE11A/PDE1A/PDE1C/PDE2A/PDE3…	ENSG00000069966/ENSG00000164742/ENSG00000078295/ENSG00000138031/ENSG00000173175/ENSG00000174233/ENSG00000121281/ENSG00000155897/ENSG00000162104/ENSG00000163485/ENSG00000101438/ENSG00000173020/ENSG00000100077/ENSG00000184845/ENSG00000129467, ENSG00000284814/ENSG00000183185/ENSG00000204681, ENSG00000206466, ENSG00000206511, ENSG00000232569, ENSG00000232632, ENSG00000237051, ENSG00000237112/ENSG0000…	90
hsa05033	Nicotine addiction	-0.03	-0.03	-1.39	0.164043	0.256413	-5.63	0.168057	0.257333	0.18	-0.22	2556/2554/57084/2568/1137/140679/2564/57030/2906/2557/2570/2566/116444/2891/2892/773/2559/2561/2569/8973/774/2555/2893/2890/1141/2905/2565/2560/2562/1139/2902/246213/2567/200959/2903/2558/2563/116443/55879/2904	CHRNA4/CHRNA7/CHRNB2/GRIN3A/GRIN3B/SLC32A1/GABRR3/SLC17A8/GABRA1/GABRA2/GABRA3/GABRA4/GABRA5/GABRA6/GABRB1/GABRB2/GABRB3/GABRD/GABRE/GABRG1/GABRG2/GABRG3/GABRP/GABRR1/GABRR2/GRIA1/GRIA2/GRIA3/GRIA4/GRIN1/GRIN2A/GRIN2B/GRIN2C/GRIN2D/GABRQ/SLC17A7/SLC17A6/CACNA1A/CACNA1B/CHRNA6	ENSG00000101204/ENSG00000175344, ENSG00000274542, ENSG00000282088/ENSG00000160716/ENSG00000198785/ENSG00000116032/ENSG00000101438/ENSG00000183185/ENSG00000179520/ENSG00000022355/ENSG00000151834/ENSG00000011677/ENSG00000109158/ENSG00000186297/ENSG00000145863/ENSG00000163288/ENSG00000145864/ENSG00000166206/ENSG00000187730/ENSG00000102287/ENSG00000163285/ENSG00000113327/ENSG00000182256/ENSG000000947…	40
hsa05034	Alcoholism	-0.05	-0.02	-2.29	0.022682	0.0516608	-4.03	0.0335728	0.0697757	0.12	-0.22	84254/6570/9734/84699/51564/2773/9759/4129/10681/5566/369/2782/2775/2778/10013/55506/5594/83933/6655/5173/286436/5595/2906/94239/10488/10014/10645/2784/2030/9555/2771/59345/6654/1386/116444/3065/1385/4852/158983/8970/2354/51764/2791/2792/2770/135/468/8520/91860/25759/84152/5894/1644/3021/3845/6531/5567/148327/805/255626/9586/55869/1392/4915/53358/1813/814/90993/673/3017/8365/808/6464/2905/2785/30…	HDAC6/HDAC5/CU639417.1/CREB3/CAMKK2/GNB5/ADCY5/H2BE1/GRIN3A/GRIN3B/H4-16/H3C14/H2BU1/ADORA2A/ADORA2B/CREB1/ATF2/ATF6B/CRH/CREB3L4/H2BW1/CALML6/DDC/DRD1/DRD2/SLC29A1/H2AC1/FOSB/H2BC1/SHC2/GNAI1/GNAI2/GNAI3/GNAO1/GNAS/GNB1/GNB2/GNB3/GNG3/GNG4/GNG5/GNG7/GNG10/GNG11/GNGT1/GNGT2/H2BW2/GRB2/GRIN1/GRIN2A/GRIN2B/GRIN2C/GRIN2D/H2AC8/H2AC7/H2AX/H2AZ1/H2BC5/H2BC3/H3-3A/H3-3B/HDAC1/HDAC2/SLC29A2/H2AC21/HRAS/…	ENSG00000094631/ENSG00000108840/ENSG00000274559/ENSG00000107175/ENSG00000110931/ENSG00000069966/ENSG00000173175/ENSG00000285480/ENSG00000198785/ENSG00000116032/ENSG00000197837/ENSG00000203811/ENSG00000196890, ENSG00000285449/ENSG00000128271/ENSG00000170425/ENSG00000118260/ENSG00000115966/ENSG00000168468, ENSG00000213676, ENSG00000228628, ENSG00000234539/ENSG00000147571/ENSG00000143578/ENSG0000012…	187
hsa05100	Bacterial invasion of epithelial cells	-0.08	0.01	-3.08	0.00222067	0.00736287	-1.98	0.00415393	0.0128534	0.19	-0.24	7414/999/1495/9564/5291/63916/1496/387/8218/998/79658/60/1785/2017/5829/1399/55964/79767/5296/858/857/4233/8976/653857/1759/2549/867/10094/8936/26084/10096/2335/10459/8503/5290/1211/23157/25759/10095/57180/5879/81873/10097/55752/124404/1213/5295/53358/3688/1793/9844/10163/6464/3678/10092/10109/23176/3611/1398/1499/4735/5747/5293/1212/391/1731/3059/859/29119/71/10801/399694/6714/26052/23607/10093/…	ARPC5/ARPC4/ARPC3/ARPC1B/ACTR3/ACTR2/ARPC2/WASF2/MAD2L2/ARPC1A/SEPTIN9/CLTA/CLTB/CLTC/SEPTIN12/CRK/CRKL/CTNNA1/CTNNA2/CTNNB1/SEPTIN1/DNM1/DNM2/DOCK1/CTTN/SEPTIN6/SEPTIN8/FN1/CD2AP/GAB1/SHC2/DNM3/ARHGEF26/CTNNA3/HCLS1/ILK/ITGA5/ITGB1/RHOA/RHOG/SHC4/MET/SEPTIN2/PIK3CA/PIK3CB/PIK3CD/PIK3R1/PIK3R2/SHC3/SEPTIN11/SEPTIN3/ACTR3B/PTK2/PXN/RAC1/ACTB/ELMO2/SHC1/ACTR3C/SRC/ACTG1/VCL/ARHGAP10/ELMO3/ARPC5L/CL…	ENSG00000162704/ENSG00000241553/ENSG00000111229/ENSG00000130429/ENSG00000115091/ENSG00000138071/ENSG00000163466/ENSG00000158195/ENSG00000116670/ENSG00000241685/ENSG00000184640, ENSG00000282302/ENSG00000122705/ENSG00000175416/ENSG00000141367/ENSG00000140623/ENSG00000167193/ENSG00000099942/ENSG00000044115/ENSG00000066032/ENSG00000168036/ENSG00000180096/ENSG00000106976/ENSG00000079805/ENSG0000015076…	77
hsa05110	Vibrio cholerae infection	0.02	0	0.86	0.391751	0.50587	-6.23	0.438161	0.545709	0.13	-0.36	1080/535/51606/3784/29927/6558/55176/537/5566/60/2778/11015/51382/7082/10945/50617/10952/10312/8992/523/525/533/9414/5335/9296/529/23480/11014/9550/109/5567/375/245973/526/245972/127124/5578/528/9601/9114/115/5568/155066/71/23545/527/30001/5336/534/90423	TCIRG1/CFTR/ADCY3/KDELR1/SEC61B/KDELR2/KDELR3/ADCY9/ATP6V1G3/ATP6V0E2/SEC61G/ATP6V0A2/ATP6V0D2/ATP6V1C2/GNAS/SEC61A1/ERO1A/ARF1/KCNQ1/ATP6V0A4/ATP6V1D/ATP6V1H/ATP6V1A/ATP6V1B1/ATP6V1B2/ATP6V0C/ATP6V1C1/ATP6V1E1/ATP6V0B/PLCG1/PLCG2/ATP6V1G2/ATP6V0A1/ATP6AP1/SEC61A2/PRKACA/PRKACB/PRKACG/PRKCA/ACTB/SLC12A2/TJP1/ACTG1/ATP6V0E1/ATP6V1E2/ATP6V0D1/ATP6V1F/TJP2/ATP6V1G1/PDIA4	ENSG00000110719/ENSG00000001626/ENSG00000138031/ENSG00000105438/ENSG00000106803/ENSG00000136240/ENSG00000100196/ENSG00000162104/ENSG00000151418, ENSG00000263014/ENSG00000171130/ENSG00000132432/ENSG00000185344/ENSG00000147614/ENSG00000143882/ENSG00000087460/ENSG00000058262/ENSG00000197930/ENSG00000143761/ENSG00000053918, ENSG00000282076/ENSG00000105929/ENSG00000100554/ENSG00000047249/ENSG000001145…	50
hsa05120	Epithelial cell signaling in Helicobacter pylori infection	-0.02	0	-0.82	0.410522	0.523471	-6.25	0.442607	0.550079	0.07	-0.34	9020/535/51606/5601/6416/998/537/2920/51382/4792/1445/7082/3551/50617/4233/10392/5803/5599/28964/4790/5602/10312/1432/1839/8992/523/525/533/5335/9296/529/5879/9550/102/245973/1956/526/245972/5058/127124/6868/58494/528/5603/50848/9114/3577/2921/2919/836/83700/3576/155066/5970/3725/5781/3579/150084/23545/5600/527/6300/6714/5336/534/1147/90423/4067/8517/6352	ADAM10/TCIRG1/NOD1/CHUK/ATP6V1G3/MAPK14/CSK/IGSF5/ATP6V0E2/HBEGF/EGFR/ATP6V0A2/ATP6V0D2/ATP6V1C2/GIT1/CXCL1/CXCL2/CXCL3/IKBKB/CXCL8/CXCR1/CXCR2/JUN/LYN/MET/NFKB1/NFKBIA/PAK1/ATP6V0A4/F11R/ATP6V1D/ATP6V1H/ATP6V1A/ATP6V1B1/ATP6V1B2/ATP6V0C/ATP6V1C1/ATP6V1E1/ATP6V0B/PLCG1/PLCG2/ATP6V1G2/ATP6V0A1/ATP6AP1/MAPK8/MAPK11/MAPK9/MAPK10/MAPK13/PTPN11/PTPRZ1/JAM2/RAC1/RELA/MAPK12/CCL5/MAP2K4/SRC/ADAM17/TJP1/…	ENSG00000137845/ENSG00000110719/ENSG00000106100/ENSG00000213341/ENSG00000151418, ENSG00000263014/ENSG00000112062/ENSG00000103653/ENSG00000183067/ENSG00000171130/ENSG00000113070/ENSG00000146648/ENSG00000185344/ENSG00000147614/ENSG00000143882/ENSG00000108262/ENSG00000163739/ENSG00000081041/ENSG00000163734/ENSG00000104365/ENSG00000169429/ENSG00000163464/ENSG00000180871/ENSG00000177606/ENSG0000025408…	70
hsa05130	Pathogenic Escherichia coli infection	-0.03	0.02	-1.15	0.249514	0.355416	-5.93	0.238905	0.339751	0.01	-0.29	55971/9265/2534/5010/355/578/10061/5601/26999/23118/10787/841/9170/51208/7132/387/6093/998/8440/60/113457/5063/2017/581/7430/25/5594/27128/10454/4627/4792/81027/8717/5595/29108/7082/3551/8797/4793/10382/79784/9266/8976/24146/653857/5599/9267/9368/4790/5602/10094/2597/5777/1432/8936/10802/10686/4691/10096/3554/7456/9181/356/10672/8795/8743/644150/3071/10376/3553/7186/7277/4430/55930/10095/9826/842…	ABI1/CLDN24/CLDN34/OCLN/ABCF2/ARPC5/ARPC4/ARPC3/ARPC1B/ACTR3/ACTR2/ARPC2/WASF2/AC233755.1/TUBA1B/TUBB3/TUBB4A/TUBB4B/SEC24B/TAB1/BAIAP2/ARPC1A/GNA13/CLDN16/NCKAP1/SEC24A/WASF3/TMED10/TUBA3E/TUBA3D/NLRP3/TIRAP/CHUK/CLDN4/CLDN3/CLDN7/CLDN23/MAPK14/WIPF2/NLRP4/CLDN19/LPAR1/CTTN/TUBB/F2/F2R/TAB2, AL031056.1/CYFIP1/ARHGEF12/FOS/CLDN14/CLDN15/ABL1/FYN/TAB3/GAPDH/CLDN17/CYFIP2/CYTH4/GNA12/MYO1H/LPAR4/PY…	ENSG00000136754/ENSG00000185758/ENSG00000234469/ENSG00000197822, ENSG00000273814/ENSG00000033050/ENSG00000162704/ENSG00000241553/ENSG00000111229/ENSG00000130429/ENSG00000115091/ENSG00000138071/ENSG00000163466/ENSG00000158195/ENSG00000275063/ENSG00000123416/ENSG00000258947/ENSG00000104833/ENSG00000188229/ENSG00000138802/ENSG00000100324/ENSG00000175866/ENSG00000241685/ENSG00000120063/ENSG0000011394…	195
hsa05131	Shigellosis	0	0.01	-0.18	0.856302	0.901491	-6.57	0.771565	0.833311	0.01	-0.23	9265/823/58528/960/11345/7414/5601/9564/5291/8454/23118/9474/63916/5588/7132/387/6093/5217/55062/998/87/7321/23291/60/5289/51619/7188/2932/10325/2017/55054/581/5829/58484/55072/3710/1399/5594/27128/55964/10454/9978/9252/4792/5332/10398/10627/8717/5595/29108/8767/3551/4793/208/9266/5296/2931/10392/8976/93408/653857/58498/5599/6198/5216/9267/4790/7323/5602/10094/4633/1432/8936/6500/10096/84812/3554…	AKT3/FOXO6/ARPC5/ARPC4/ARPC3/ARPC1B/ACTR3/ACTR2/ARPC2/WASF2/CALCOCO2/U2AF1L5/TNIP1/RRAGB/MYL12B/NOD1/MYL9/TAB1/ARPC1A/RBCK1/MYL12A/RRAGA/SEPTIN9/MALT1/GLMN/PLCD3/CBX3/GABARAP/GABARAPL2/NLRP3/CHUK/CGAS/SEPTIN12/H3C14/CRK/CRKL/MAPK14/CSF2/DIAPH1/DOCK1/EGFR/U2AF1L4/CTTN/AKT1/AKT2/ATG14/FNBP1/FOXO1/FOXO3/TAB2, AL031056.1/SEPTIN6/SEPTIN8/PLCB1/FBXW11/GABARAPL1/MTOR/TAB3/TECPR1/WIPI2/CYTH4/PYCARD/TBK1/…	ENSG00000117020, ENSG00000275199/ENSG00000204060, ENSG00000281518/ENSG00000162704/ENSG00000241553/ENSG00000111229/ENSG00000130429/ENSG00000115091/ENSG00000138071/ENSG00000163466/ENSG00000158195/ENSG00000136436/ENSG00000275895/ENSG00000145901/ENSG00000083750/ENSG00000118680/ENSG00000106100/ENSG00000101335/ENSG00000100324/ENSG00000241685/ENSG00000125826/ENSG00000101608/ENSG00000155876/ENSG000001846…	246
hsa05132	Salmonella infection	-0.01	0.01	-0.23	0.817533	0.872229	-6.56	0.73241	0.804189	0.02	-0.26	4074/5898/27072/9265/5286/330/578/5606/5601/5291/26999/23118/10787/63916/841/6416/7132/387/5217/10640/998/60/7879/113457/5609/5063/1781/5289/1785/3320/6932/5788/581/8655/58484/3326/5594/27128/10454/25828/4792/81027/10398/10627/3839/8717/5595/29108/57617/8767/3551/79792/10671/8797/10382/147700/8677/208/9266/5294/10392/8976/93408/653857/58498/5599/5216/9267/5878/5608/4790/5602/329/10094/4633/5869/2…	AKT3/ABI1/ARPC5/ARPC4/ARPC3/ARPC1B/ACTR3/ACTR2/ARPC2/ACTR1B/ACTR1A/TLR6/TUBA1B/TUBB3/TUBB4A/TUBB4B/MYL12B/NOD1/MYL9/TAB1/DCTN2/ARPC1A/MYL12A/EXOC5/DCTN6/NCKAP1/WASF3/RIPK3/SNX18/DCTN3/TUBA3E/AHNAK2/TUBA3D/NLRP3/TIRAP/CHUK/ARL8A/DYNLL2/MAPK14/CSE1L/KLC3/CTNNB1/DCTN1/DYNC1H1/DYNC1I1/DYNC1I2/DYNC1LI2/DNM2/MLKL/TUBB/AKT1/AKT2/TAB2, AL031056.1/FLNA/FLNB/FLNC/CYFIP1/PLEKHM2/EXOC7/VPS39/FOS/LY96/SNX33/T…	ENSG00000117020, ENSG00000275199/ENSG00000136754/ENSG00000162704/ENSG00000241553/ENSG00000111229/ENSG00000130429/ENSG00000115091/ENSG00000138071/ENSG00000163466/ENSG00000115073/ENSG00000138107/ENSG00000174130/ENSG00000123416/ENSG00000258947/ENSG00000104833/ENSG00000188229/ENSG00000118680/ENSG00000106100/ENSG00000101335/ENSG00000100324/ENSG00000175203/ENSG00000241685/ENSG00000101608/ENSG0000007036…	249
hsa05133	Pertussis	-0.06	0	-1.54	0.12358	0.203613	-5.42	0.0887362	0.153425	0.25	-0.47	4843/5601/2773/387/5594/5595/29108/10392/727/5599/4790/5602/51561/1432/3593/2771/3552/653509/722/725/6372/3659/3553/718/3661/148022/2770/91860/3569/3586/7099/834/3394/805/710/3688/114609/23643/5603/714/715/808/3689/3678/114548/6374/836/1073/840/717/3592/3576/163688/3684/2353/929/1072/4615/5970/713/712/7189/3725/810/51806/716/3654/729238/5600/6300/51135/801/7124/721/353376	NOD1/CFL1/CFL2/NLRP3/TIRAP/MAPK14/TICAM1/CALML6/FOS/LY96/GNAI1/GNAI2/GNAI3/PYCARD/IRF8/TICAM2/IL1A/IL1B/IL6/CXCL8/IL10/IL12A/IL12B/IRAK1/IRF1/IRF3/ITGA5/ITGAM/ITGB1/ITGB2/JUN/RHOA/MYD88/NFKB1/NOS2/IRAK4/IL23A/CALML5/MAPK1/MAPK3/MAPK8/MAPK11/MAPK9/MAPK10/MAPK13/RELA/MAPK12/CXCL6/CXCL5/SFTPA1/TLR4/SERPING1/C1QA/TNF/C1QB/C1QC/C1R/C1S/C2/C3/TRAF6/C4B/C4BPA/C4BPB/C5/SFTPA2/CALM1/CALM2/CALM3/CALML3/CAS…	ENSG00000106100/ENSG00000172757/ENSG00000165410/ENSG00000162711/ENSG00000150455/ENSG00000112062/ENSG00000127666/ENSG00000169885/ENSG00000170345/ENSG00000154589/ENSG00000127955/ENSG00000114353/ENSG00000065135/ENSG00000103490/ENSG00000140968/ENSG00000243414/ENSG00000115008/ENSG00000125538/ENSG00000136244/ENSG00000169429/ENSG00000136634/ENSG00000168811/ENSG00000113302/ENSG00000184216/ENSG00000125347…	75
hsa05134	Legionellosis	0.04	-0.01	1.24	0.215253	0.317307	-5.83	0.305003	0.411602	0.08	-0.48	1195/841/4791/56681/2920/58484/23786/4792/1917/29108/4790/3312/10767/57396/3593/317/3553/718/3306/842/3569/7099/7097/834/5861/375/3329/3606/51128/1915/3689/2921/2919/836/7415/840/3592/3576/3684/929/54205/4615/5970/3310/81876/664/3297/7100/1379/1378/3304/3303/3305/7124/4671/1937/9554	HBS1L/CLK1/CR1/CR1L/EEF1A1/EEF1A2/EEF1G/BCL2L13/PYCARD/CXCL1/CXCL2/CXCL3/APAF1/HSF1/HSPA1A/HSPA1B/HSPA1L/HSPA2/HSPA6/HSPA8/HSPD1/IL1B/IL6/CXCL8/IL12A/IL12B/IL18/ITGAM/ITGB2/ARF1/MYD88/NAIP/NFKB1/NFKB2/NFKBIA/SAR1B/CYCS/SAR1A/CLK4/NLRC4/RAB1A/RELA/BNIP3/TLR2/TLR4/TLR5/TNF/C3/VCP/RAB1B/CASP1/CASP3/CASP7/CASP8/CASP9/CD14/SEC22B	ENSG00000112339/ENSG00000013441/ENSG00000203710/ENSG00000197721/ENSG00000156508/ENSG00000101210/ENSG00000254772/ENSG00000099968/ENSG00000103490/ENSG00000163739/ENSG00000081041/ENSG00000163734/ENSG00000120868/ENSG00000185122, ENSG00000284774/ENSG00000204389, ENSG00000215328, ENSG00000234475, ENSG00000235941, ENSG00000237724/ENSG00000204388, ENSG00000212866, ENSG00000224501, ENSG00000231555, ENSG00…	57
hsa05135	Yersinia infection	-0.07	0.01	-2.19	0.0288288	0.0627765	-4.23	0.0235166	0.0528154	0.25	-0.33	8935/920/7454/5606/3937/5601/9564/5291/23118/63916/5586/6416/387/6093/998/6196/27330/4775/60/5609/2533/2932/5829/58484/1399/5594/10454/4792/4773/8874/5595/4210/29108/3551/208/5296/8976/653857/3984/8395/5599/6347/5608/4790/5602/3558/10094/1432/7535/10096/3676/2335/7456/10000/8503/6195/2185/5290/644150/5585/5335/3553/3661/5605/7186/148022/5880/10095/4772/57180/10451/9475/6885/5879/3569/3586/7099/81…	AKT3/ARPC5/ARPC4/ARPC3/ARPC1B/ACTR3/ACTR2/ARPC2/WASF2/AC233755.1/VAV3/TAB1/BAIAP2/ARPC1A/NLRP3/CHUK/CRK/CRKL/MAPK14/WIPF2/TICAM1/DOCK1/AKT1/AKT2/PTK2B/TAB2, AL031056.1/FN1/ARHGEF12/PIP5K1C/FOS/FYB1/LAT/RPS6KA6/GNAQ/PYCARD/TBK1/GSK3B/IFNB1/IKBKB/IL1B/IL2/IL6/CXCL8/IL10/IL18/IRAK1/IRF3/ITGA4/ITGA5/ITGB1/JUN/ARF6/RHOA/RHOG/LCK/LCP2/LIMK1/MEFV/MYD88/NFATC1/NFATC2/NFATC3/NFKB1/NFKBIA/IRAK4/PIK3CA/PIK3…	ENSG00000117020, ENSG00000275199/ENSG00000162704/ENSG00000241553/ENSG00000111229/ENSG00000130429/ENSG00000115091/ENSG00000138071/ENSG00000163466/ENSG00000158195/ENSG00000275063/ENSG00000134215/ENSG00000100324/ENSG00000175866/ENSG00000241685/ENSG00000162711/ENSG00000213341/ENSG00000167193/ENSG00000099942/ENSG00000112062/ENSG00000171475/ENSG00000127666/ENSG00000150760/ENSG00000142208/ENSG0000010522…	135
hsa05140	Leishmaniasis	-0.1	0.01	-2.26	0.0244884	0.054887	-4.09	0.0328749	0.0687109	0.32	-0.54	4843/3459/1535/23118/5743/7042/3717/5594/10454/4689/4792/1917/5595/4793/7040/4790/3458/5777/1432/3593/3565/3552/3676/6772/4688/7043/3553/718/2002/6885/3586/7099/7097/9103/3688/2209/1915/5603/653361/3460/3689/3716/2215/1536/5579/3113/3592/3684/2353/4615/5970/7189/65108/3725/3119/3654/5600/6300/3125/3123/3117/1379/51135/3127/1378/2214/3111/3108/3122/7124/3118/3115/3109/3126/3112/102723407	AC233755.1/TAB1/CR1/CR1L/MAPK14/CYBA/CYBB/EEF1A1/EEF1A2/ELK1/FCGR1A/FCGR3A/FCGR3B/TAB2, AL031056.1/FOS/HLA-DMA/HLA-DMB/HLA-DOA/HLA-DOB/HLA-DPA1/HLA-DPB1/HLA-DQA1/HLA-DQA2/HLA-DQB1/HLA-DRA/HLA-DRB1/HLA-DRB3/HLA-DRB4/HLA-DRB5/IFNG/IFNGR1/IFNGR2/IL1A/IL1B/IL4/IL10/IL12A/IL12B/IRAK1/ITGA4/ITGAM/ITGB1/ITGB2/JAK1/JAK2/JUN/MYD88/NCF2/NCF4/NFKB1/NFKBIA/NFKBIB/NOS2/IRAK4/PRKCB/MAPK1/MAPK3/MAPK11/MAPK13/PT…	ENSG00000275063/ENSG00000100324/ENSG00000203710/ENSG00000197721/ENSG00000112062/ENSG00000051523/ENSG00000165168/ENSG00000156508/ENSG00000101210/ENSG00000126767/ENSG00000150337/ENSG00000203747/ENSG00000162747/ENSG00000055208, ENSG00000228408/ENSG00000170345/ENSG00000204257, ENSG00000239463, ENSG00000241394, ENSG00000242361, ENSG00000242685, ENSG00000243189, ENSG00000243215, ENSG00000243719/ENSG000…	76
hsa05142	Chagas disease	-0.05	-0.01	-1.51	0.130805	0.213404	-5.46	0.111517	0.184559	0.28	-0.37	8837/4843/355/3459/5601/5291/2769/841/2773/6416/7132/5522/2775/2778/2767/7042/5594/4792/5332/5595/3551/5516/208/7040/5518/5296/5054/7046/5599/6347/4790/5602/3558/3458/1432/3593/5515/3827/2771/10000/8503/356/7043/5290/3553/718/148022/2770/3569/3586/7099/7097/5519/5330/2774/207/5295/5331/9630/2776/5521/5603/3460/714/1636/917/7048/107/915/8772/624/3592/3576/2353/5293/3456/4615/5970/713/712/10333/718…	AKT3/TLR6/ADCY1/CHUK/MAPK14/TICAM1/ACE/AKT1/AKT2/PLCB1/FOS/GNA11/GNA15/GNAI1/GNAI2/GNAI3/GNAL/GNAO1/GNAQ/GNAS/IFNB1/IFNG/IFNGR1/IFNGR2/FAS/IKBKB/IL1B/IL2/FASLG/IL6/CXCL8/IL10/IL12A/IL12B/IRAK1/JUN/KNG1/SMAD2/CCL3L3, CCL3L1/MYD88/NFKB1/NFKBIA/NOS2/SERPINE1/IRAK4/PIK3CA/PIK3CB/PIK3CD/PIK3R1/PIK3R2/PLCB2/PLCB3/PLCB4/TLR9/PPP2CA/PPP2CB/PPP2R1A/PPP2R1B/PPP2R2A/PPP2R2B/PPP2R2C/PPP2R2D/MAPK1/MAPK3/MAPK8…	ENSG00000117020, ENSG00000275199/ENSG00000174130/ENSG00000164742/ENSG00000213341/ENSG00000112062/ENSG00000127666/ENSG00000159640/ENSG00000142208/ENSG00000105221/ENSG00000182621/ENSG00000170345/ENSG00000088256/ENSG00000060558/ENSG00000127955/ENSG00000114353/ENSG00000065135/ENSG00000141404/ENSG00000087258/ENSG00000156052/ENSG00000087460/ENSG00000171855/ENSG00000111537/ENSG00000027697/ENSG0000015912…	101
hsa05143	African trypanosomiasis	-0.03	-0.01	-0.9	0.370598	0.483791	-6.19	0.39253	0.501119	0.09	-0.44	6401/355/3383/8542/5332/3458/3910/3593/3827/356/335/3553/5582/3620/3569/3586/5330/5331/3606/5578/2776/7412/2150/5579/3592/7064/4615/4878/23236/3040/169355/7124/3039/54106/3043/3250/102723407	AC233755.1/IDO2/F2RL1/PLCB1/GNAQ/HBA1/HBA2/HBB/HPR/APOA1/ICAM1/IFNG/FAS/IL1B/FASLG/IL6/IL10/IL12A/IL12B/IL18/IDO1/KNG1/LAMA4/MYD88/NPPA/PLCB2/PLCB3/PLCB4/TLR9/PRKCA/PRKCB/PRKCG/SELE/THOP1/TNF/VCAM1/APOL1	ENSG00000275063/ENSG00000188676/ENSG00000164251/ENSG00000182621/ENSG00000156052/ENSG00000206172/ENSG00000188536/ENSG00000244734/ENSG00000261701/ENSG00000118137/ENSG00000090339/ENSG00000111537/ENSG00000026103/ENSG00000125538/ENSG00000117560/ENSG00000136244/ENSG00000136634/ENSG00000168811/ENSG00000113302/ENSG00000150782/ENSG00000131203/ENSG00000113889/ENSG00000112769/ENSG00000172936/ENSG00000175206…	37
hsa05144	Malaria	-0.18	-0.02	-4.67	4.08891e-06	3.85487e-05	3.86	2.21184e-05	0.000168857	0.54	-0.34	3683/6401/3082/3383/7042/958/959/7040/1311/4233/1440/6347/975/3458/3820/7060/6382/7043/4035/3553/948/3569/3586/2995/7099/7097/7057/3606/3689/7412/3592/7059/3576/6383/2993/4615/6403/7058/3040/1379/1378/7124/3039/2532/100528032/54106/3043/2994/5175	KLRK1/COMP/CR1/CR1L/CSF3/ACKR1/GYPA/GYPB/GYPC/HBA1/HBA2/HBB/HGF/ICAM1/IFNG/IL1B/IL6/CXCL8/IL10/IL12A/IL18/ITGAL/ITGB2/KLRB1/LRP1/MET/MYD88/PECAM1/TLR9/CCL2/SDC1/SDC2/SELE/SELP/TGFB1/TGFB2/TGFB3/THBS1/THBS2/THBS3/THBS4/TLR2/TLR4/TNF/VCAM1/CD36/CD40/CD40LG/CD81	ENSG00000213809/ENSG00000105664/ENSG00000203710/ENSG00000197721/ENSG00000108342/ENSG00000213088/ENSG00000170180/ENSG00000250361/ENSG00000136732/ENSG00000206172/ENSG00000188536/ENSG00000244734/ENSG00000019991/ENSG00000090339/ENSG00000111537/ENSG00000125538/ENSG00000136244/ENSG00000169429/ENSG00000136634/ENSG00000168811/ENSG00000150782/ENSG00000005844/ENSG00000160255/ENSG00000111796/ENSG00000123384…	49
hsa05145	Toxoplasmosis	-0.05	0.01	-1.58	0.114288	0.191372	-5.36	0.116672	0.191655	0.3	-0.37	572/4843/240/330/3459/5606/10319/5601/3909/23118/3918/841/2773/7132/2775/22798/3912/3655/7042/3717/5594/10454/4792/958/79444/284217/331/959/5595/3551/4793/208/7040/7297/5294/5599/10105/5608/4790/5602/3312/3587/329/3458/1432/3910/3593/2771/6772/10000/7043/3306/2770/3949/3911/842/6885/3915/3586/7099/7097/5170/23533/207/3688/23643/5603/3460/1234/3716/836/3113/6774/3592/598/596/3913/54205/4615/5970/3…	AKT3/PPIF/LAMC3/TAB1/CHUK/CCR5/MAPK14/PIK3R6/AKT1/AKT2/LAMB4/TAB2, AL031056.1/PIK3R5/LY96/ALOX5/GNAI1/GNAI2/GNAI3/GNAO1/LAMA1/HLA-DMA/HLA-DMB/HLA-DOA/HLA-DOB/HLA-DPA1/HLA-DPB1/HLA-DQA1/HLA-DQA2/HLA-DQB1/HLA-DRA/HLA-DRB1/HLA-DRB3/HLA-DRB4/HLA-DRB5/BIRC2/BIRC3/HSPA1A/HSPA1B/HSPA1L/HSPA2/XIAP/HSPA6/HSPA8/IRGM/IFNG/IFNGR1/IFNGR2/IKBKB/IL10/IL10RA/IL10RB/IL12A/IL12B/IRAK1/ITGA6/ITGB1/JAK1/JAK2/LAMA2/L…	ENSG00000117020, ENSG00000275199/ENSG00000108179/ENSG00000050555/ENSG00000100324/ENSG00000213341/ENSG00000160791/ENSG00000112062/ENSG00000276231/ENSG00000142208/ENSG00000105221/ENSG00000091128/ENSG00000055208, ENSG00000228408/ENSG00000141506/ENSG00000154589/ENSG00000012779, ENSG00000275565/ENSG00000127955/ENSG00000114353/ENSG00000065135/ENSG00000087258/ENSG00000101680/ENSG00000204257, ENSG0000023…	112
hsa05146	Amoebiasis	-0.1	-0.01	-3.61	0.000346908	0.00159109	-0.29	0.000245097	0.00123541	0.4	-0.22	4843/732/7414/10319/5291/3909/6317/3918/2769/5566/87/7879/2920/1286/384/2778/2767/22798/3912/7042/1511/5332/284217/7040/5296/3315/5878/1277/4790/3458/5869/3910/3593/735/2335/7850/3554/5052/8503/383/7043/5290/5269/3553/5582/81/3911/1284/3915/3569/3586/7099/7097/5330/2774/5567/5868/5295/5331/5578/9630/2776/731/912/909/911/910/913/3689/2921/2919/836/1437/1278/107/5568/5579/1281/3592/1285/5747/3576/3…	AC233755.1/LAMC3/ADCY1/COL1A1/COL1A2/COL3A1/COL4A1/COL4A2/COL4A3/COL4A4/COL4A5/COL4A6/CSF2/CTSG/LAMB4/PLCB1/FN1/GNA11/GNA15/GNAL/GNAQ/GNAS/LAMA1/CXCL1/CXCL2/CXCL3/HSPB1/RAB7B/IFNG/IL1B/IL1R1/IL6/CXCL8/IL10/IL12A/IL12B/ITGAM/ITGB2/ARG1/ARG2/LAMA2/LAMA3/LAMA4/LAMA5/LAMB1/LAMB2/LAMB3/LAMC1/LAMC2/MUC2/NFKB1/NOS2/PRDX1/SERPINB6/SERPINB9/SERPINB10/SERPINB13/PIK3CA/PIK3CB/PIK3CD/PIK3R1/PIK3R2/PLCB2/PLCB…	ENSG00000275063/ENSG00000050555/ENSG00000164742/ENSG00000108821/ENSG00000164692/ENSG00000168542/ENSG00000187498/ENSG00000134871/ENSG00000169031/ENSG00000081052/ENSG00000188153/ENSG00000197565/ENSG00000164400/ENSG00000100448/ENSG00000091128/ENSG00000182621/ENSG00000115414/ENSG00000088256/ENSG00000060558/ENSG00000141404/ENSG00000156052/ENSG00000087460/ENSG00000101680/ENSG00000163739/ENSG00000081041…	102
hsa05150	Staphylococcus aureus infection	-0.05	0.02	-1.19	0.236596	0.341154	-5.9	0.1487	0.233533	0.23	-0.51	3075/3683/3883/10747/2213/3383/3881/727/25984/8688/3882/6404/3875/5340/718/8689/5648/3872/100653049/3884/1828/3586/9103/2209/714/715/3689/2215/820/1670/1669/1671/1672/4153/717/192666/3113/5724/3684/2358/2357/3880/3866/8687/3860/3857/54474/342574/2266/100289462/719/713/712/162605/6403/414325/3119/716/353288/3858/2204/3868/3861/3859/2359/3125/3123/3117/390792/3886/728/1675/3127/2214/3111/3108/3122/…	DEFB4A, DEFB4B/KRT34/AC233755.1/MASP2/KRT40/KRT25/KRT28/DEFA1/DEFA3/DEFA4/DEFA5/DEFA6/DEFB1/CFD/DSG1/KRT24/FCAR/FCGR1A/FCGR2B/FCGR3A/FCGR3B/FGG/FPR1/FPR2/FPR3/KRT23/CFH/HLA-DMA/HLA-DMB/HLA-DOA/HLA-DOB/HLA-DPA1/HLA-DPB1/HLA-DQA1/HLA-DQA2/HLA-DQB1/HLA-DRA/HLA-DRB1/HLA-DRB3/HLA-DRB4/HLA-DRB5/ICAM1/KRT27/CFI/KRT26/IL10/ITGAL/ITGAM/ITGB2/KRT9/KRT10/KRT12/KRT13/KRT14/KRT15/KRT16/KRT17/KRT18/KRT19/KRT31…	ENSG00000171711, ENSG00000177257, ENSG00000275444, ENSG00000285181, ENSG00000285433/ENSG00000131737, ENSG00000262045/ENSG00000275063/ENSG00000009724/ENSG00000204889, ENSG00000262845/ENSG00000204897/ENSG00000173908/ENSG00000206047, ENSG00000284983/ENSG00000239839, ENSG00000284835/ENSG00000164821, ENSG00000285318/ENSG00000164816, ENSG00000285251/ENSG00000164822, ENSG00000285136/ENSG00000164825, ENS…	91
hsa05152	Tuberculosis	-0.05	0.01	-1.66	0.0982996	0.169672	-5.24	0.0491173	0.0951752	0.26	-0.37	4800/572/843/1387/3920/4843/9902/637/972/3459/535/51606/5601/816/56848/841/8625/4802/7132/387/815/537/2213/7879/5289/581/30835/7042/3717/5594/2033/8411/8717/11151/5595/8767/10332/208/7040/50617/5599/5532/5878/4790/5602/3587/10312/51561/1594/7421/3458/5869/1432/3313/3593/3552/6772/10000/533/1509/1385/7043/3443/3445/4801/317/5533/3553/718/91860/3929/4046/5894/842/5994/3656/3569/3586/7099/3452/7097/…	AKT3/AC233755.1/TCIRG1/CLEC4M/TLR6/CEBPB/CEBPG/MALT1/CORO1A/TIRAP/PLK3/CR1/CR1L/CREB1/CREBBP/MAPK14/CTSD/CTSS/CYP27B1/CALML6/EP300/AKT1/AKT2/FCER1G/FCGR1A/FCGR2B/FCGR3A/FCGR3B/PLA2R1/ARHGEF12/ATP6V0A2/ATP6V0D2/CLEC4E/CD209/HLA-DMA/HLA-DMB/HLA-DOA/HLA-DOB/HLA-DPA1/HLA-DPB1/HLA-DQA1/HLA-DQA2/HLA-DQB1/HLA-DRA/HLA-DRB1/HLA-DRB3/HLA-DRB4/HLA-DRB5/APAF1/HSPA9/HSPD1/IFNA1/IFNA2/IFNA4/IFNA5/IFNA6/IFNA7/I…	ENSG00000117020, ENSG00000275199/ENSG00000275063/ENSG00000110719/ENSG00000104938/ENSG00000174130/ENSG00000172216/ENSG00000153879/ENSG00000172175/ENSG00000102879/ENSG00000150455/ENSG00000173846/ENSG00000203710/ENSG00000197721/ENSG00000118260/ENSG00000005339/ENSG00000112062/ENSG00000117984/ENSG00000163131/ENSG00000111012/ENSG00000169885/ENSG00000100393/ENSG00000142208/ENSG00000105221/ENSG0000015886…	179
hsa05160	Hepatitis C	0.02	0.02	0.74	0.458649	0.568898	-6.32	0.582203	0.679397	0.12	-0.29	572/8837/1870/5010/637/10062/355/578/8554/5291/5610/841/51208/7132/949/5522/369/2932/27102/581/57506/4938/5594/6655/4792/1869/8717/5595/3551/3646/5516/208/7297/5518/5296/1021/24146/23586/7531/4790/595/975/4940/4939/3458/1871/5515/10686/6772/6654/10000/8503/356/3443/3445/317/5290/1017/1026/3661/5605/7186/148022/7533/440275/3949/7187/10197/5894/842/3845/1965/10971/91543/9071/1019/6041/4609/3452/873…	AKT3/CLDN24/CLDN34/OCLN/NR1H3/CDK2/CDK4/PSME3/CDK6/CDKN1A/IRF9/CLDN16/YWHAQ/CHUK/CLDN4/CLDN3/CLDN7/CLDN23/TICAM1/CLDN19/CTNNB1/E2F1/E2F2/E2F3/EGF/EGFR/EIF2S1/AKT1/AKT2/CLDN14/DDX58/CLDN15/CLDN17/EIF2AK1/GRB2/TBK1/GSK3B/APAF1/HRAS/IFIT1/IFNA1/IFNA2/IFNA4/IFNA5/IFNA6/IFNA7/IFNA8/IFNA10/IFNA13/IFNA14/IFNA16/IFNA17/IFNA21/IFNAR1/IFNAR2, AP000295.1/IFNB1/IFNG/FAS/IKBKB/FASLG/CXCL10/EIF3E/IRF3/IRF7/ARA…	ENSG00000117020, ENSG00000275199/ENSG00000185758/ENSG00000234469/ENSG00000197822, ENSG00000273814/ENSG00000025434/ENSG00000123374/ENSG00000135446/ENSG00000131467/ENSG00000105810/ENSG00000124762/ENSG00000213928, ENSG00000285048/ENSG00000113946/ENSG00000134308/ENSG00000213341/ENSG00000189143/ENSG00000165215/ENSG00000181885, ENSG00000288292/ENSG00000253958, ENSG00000285098/ENSG00000127666/ENSG000001…	157
hsa05161	Hepatitis B	-0.05	0.02	-2.33	0.0205444	0.0475995	-3.94	0.015897	0.0389998	0.28	-0.25	572/843/1387/1870/637/355/5606/5601/5291/23118/84699/841/6416/537/4775/5609/369/7419/581/57506/332/7042/4214/3717/5594/10454/2033/6655/6554/4792/4776/4318/4773/1869/5595/3551/898/208/7040/7297/3718/5296/7046/10488/23586/5599/5608/4790/5602/1432/1871/64135/6772/6654/1386/10000/8503/356/1385/7043/3443/3445/317/2185/5290/1959/1017/1026/3661/6776/5582/2002/5605/148022/468/4772/7187/5894/5111/842/8900…	AKT3/CASP12/CDK2/CDKN1A/TAB1/CREB3/YWHAQ/TIRAP/CHUK/CREB1/ATF2/CREBBP/ATF6B/MAPK14/TICAM1/CREB3L4/DDB1/DDB2/DDX3X/E2F1/E2F2/E2F3/EGR2/EGR3/ELK1/EP300/AKT1/AKT2/PTK2B/TAB2, AL031056.1/FOS/DDX58/GRB2/TBK1/APAF1/HRAS/BIRC5/HSPG2/IFNA1/IFNA2/IFNA4/IFNA5/IFNA6/IFNA7/IFNA8/IFNA10/IFNA13/IFNA14/IFNA16/IFNA17/IFNA21/IFNAR1/IFNB1/TICAM2/FAS/IKBKB/FASLG/IL6/CXCL8/IRAK1/IRF3/IRF7/ARAF/JAK1/JAK2/JAK3/JUN/KRA…	ENSG00000117020, ENSG00000275199/ENSG00000204403/ENSG00000123374/ENSG00000124762/ENSG00000100324/ENSG00000107175/ENSG00000134308/ENSG00000150455/ENSG00000213341/ENSG00000118260/ENSG00000115966/ENSG00000005339/ENSG00000168468, ENSG00000213676, ENSG00000228628, ENSG00000234539/ENSG00000112062/ENSG00000127666/ENSG00000143578/ENSG00000167986/ENSG00000134574/ENSG00000215301/ENSG00000101412/ENSG0000000…	162
hsa05162	Measles	-0.03	0	-1.45	0.148678	0.236681	-5.56	0.171264	0.261279	0.13	-0.25	572/637/355/578/5601/5291/23118/5610/841/1459/2213/7161/2932/27102/581/57506/4938/30835/3560/4792/1457/8717/3551/4793/10332/898/208/27113/7297/3718/5296/1021/23586/5599/4790/5602/3558/3312/595/1027/4940/4939/896/3593/868/3552/64135/6772/10000/6504/4179/8503/356/7128/894/3443/3445/317/5290/1017/51209/9367/3553/3661/6776/3306/440275/7187/842/1965/3559/6885/1019/3569/7099/3452/7097/7157/3454/207/529…	AKT3/CDK2/CDK4/CDK6/CDKN1B/ADAR/CLEC4M/IRF9/RACK1/CHUK/CSNK2A1/CSNK2A2/CSNK2B/EIF2S1/AKT1/AKT2/FCGR2B/TAB2, AL031056.1/FOS/DDX58/RCHY1/EIF2AK1/BBC3/CSNK2A3/TBK1/GSK3B/CD209/APAF1/HSPA1A/HSPA1B/HSPA1L/HSPA2/HSPA6/HSPA8/IFNA1/IFNA2/IFNA4/IFNA5/IFNA6/IFNA7/IFNA8/IFNA10/IFNA13/IFNA14/IFNA16/IFNA17/IFNA21/IFNAR1/IFNAR2, AP000295.1/IFNB1/FAS/IKBKB/IL1A/IL1B/IL2/IL2RA/FASLG/IL2RB/IL2RG/IL6/IL12A/IL12B/I…	ENSG00000117020, ENSG00000275199/ENSG00000123374/ENSG00000135446/ENSG00000105810/ENSG00000111276/ENSG00000160710/ENSG00000104938/ENSG00000213928, ENSG00000285048/ENSG00000204628/ENSG00000213341/ENSG00000101266/ENSG00000070770/ENSG00000204435, ENSG00000206406, ENSG00000224398, ENSG00000224774, ENSG00000228875, ENSG00000230700, ENSG00000232960/ENSG00000134001/ENSG00000142208/ENSG00000105221/ENSG000…	139
hsa05163	Human cytomegalovirus infection	-0.05	0.01	-2.07	0.0387888	0.079061	-4.48	0.0299213	0.063863	0.23	-0.23	6376/1870/637/355/578/5733/9564/5291/84699/841/2773/7132/387/6093/10681/5566/4775/5743/108/2782/7188/2932/581/2775/2778/2767/5829/3710/1399/5594/6655/4792/4776/4773/5332/1869/8717/5595/7249/3551/208/5296/1021/6009/10488/6387/5532/6198/6347/5608/4790/595/3587/2784/1432/1871/6892/7422/2771/59345/3554/6654/1386/10000/8503/356/1385/10672/3443/3445/2185/5533/113/5290/7852/3709/1026/5732/3553/3661/5582…	AKT3/CDK4/CDK6/CDKN1A/CDKN2A/CREB3/GNA13/GNB5/ADCY1/ADCY2/ADCY3/ADCY5/ADCY6/AKAP13/ADCY7/ADCY8/CHUK/ADCY9/CGAS/CCR1/CCR3/CCR5/CREB1/ATF2/ATF6B/CRK/CRKL/MAPK14/CREB3L4/CTNNB1/CALML6/E2F1/E2F2/E2F3/EGFR/ADCY4/EIF4EBP1/ELK1/AKT1/AKT2/PTK2B/PLCB1/ARHGEF12/MTOR/GNA11/GNA12/GNAI1/GNAI2/GNAI3/GNAO1/GNAQ/GNAS/GNB1/GNB2/GNB3/GNG3/GNG4/GNG5/GNG7/GNG10/GNG11/GNGT1/GNGT2/GRB2/TBK1/PDIA3/GSK3B/HLA-A/HLA-B/HLA…	ENSG00000117020, ENSG00000275199/ENSG00000135446/ENSG00000105810/ENSG00000124762/ENSG00000147889/ENSG00000107175/ENSG00000120063/ENSG00000069966/ENSG00000164742/ENSG00000078295/ENSG00000138031/ENSG00000173175/ENSG00000174233/ENSG00000170776/ENSG00000121281/ENSG00000155897/ENSG00000213341/ENSG00000162104/ENSG00000164430/ENSG00000163823/ENSG00000183625/ENSG00000160791/ENSG00000118260/ENSG0000011596…	223
hsa05164	Influenza A	0.03	0.02	0.94	0.346778	0.459534	-6.15	0.512922	0.614911	0.05	-0.38	292/1387/5646/637/23633/355/3459/578/5291/5610/841/7132/60/7514/581/57506/4938/3383/23430/3717/5594/2033/8106/4792/8480/55916/5611/8717/5595/29108/8766/3551/8797/4793/208/11100/7297/5296/1021/23586/6347/4790/4928/4940/4939/3458/896/3593/3836/3552/64135/6772/10000/8503/356/3443/3445/317/8795/7706/8743/5290/5340/3553/3661/5605/55998/148022/7187/3337/5894/29107/842/1965/91543/1019/6041/3569/10241/70…	AKT3/BCL2L2-PABPN1/CDK4/CDK6/CALCOCO2/ADAR/IRF9/NXF1/CPSF4/HNRNPUL1/NLRP3/CHUK/CREBBP/TICAM1/EIF2S1/EP300/AKT1/AKT2/FDPS/TPSD1/DDX58/KPNA6/SLC25A4/NXT1/PYCARD/TBK1/SLC25A5/SLC25A6/HLA-DMA/HLA-DMB/HLA-DOA/HLA-DOB/HLA-DPA1/HLA-DPB1/HLA-DQA1/HLA-DQA2/HLA-DQB1/HLA-DRA/HLA-DRB1/HLA-DRB3/HLA-DRB4/HLA-DRB5/APAF1/DNAJB1/ICAM1/IFNA1/IFNA2/IFNA4/IFNA5/IFNA6/IFNA7/IFNA8/IFNA10/IFNA13/IFNA14/IFNA16/IFNA17/IF…	ENSG00000117020, ENSG00000275199/ENSG00000258643/ENSG00000135446/ENSG00000105810/ENSG00000136436/ENSG00000160710/ENSG00000213928, ENSG00000285048/ENSG00000162231/ENSG00000160917/ENSG00000105323/ENSG00000162711/ENSG00000213341/ENSG00000005339/ENSG00000127666/ENSG00000134001/ENSG00000100393/ENSG00000142208/ENSG00000105221/ENSG00000160752/ENSG00000095917/ENSG00000107201/ENSG00000025800/ENSG000001517…	172
hsa05165	Human papillomavirus infection	-0.06	0.02	-3.21	0.0014296	0.00511388	-1.58	0.00177725	0.00638985	0.22	-0.18	572/51384/1856/1387/3675/3674/355/9519/3381/578/535/27175/3371/51606/1298/10319/5291/3909/5610/3918/84699/7478/841/5525/7132/5315/5590/5526/54626/998/537/5566/64398/3993/5523/5743/4854/5522/7479/1739/8516/5527/5663/5933/1286/6932/1741/2932/3693/7481/4799/581/2778/5829/22798/3912/3655/55012/1299/5594/4242/2033/6655/51382/5700/182/1869/284217/8717/5595/50855/8312/7249/5934/7976/3551/5516/898/208/72…	AKT3/BCAP31/CDK2/CDK4/PATJ/CDK6/CDKN1A/CDKN1B/APC2/TCIRG1/LAMC3/IRF9/TADA3/CREB3/CHAD/CHD4/FZD10/RBPJL/CHUK/CSNK1A1L/ATP6V1G3/COL1A1/COL1A2/COL2A1/COL4A1/COL4A2/COL4A3/COL4A4/COL4A5/COL4A6/COL6A1/COL6A2/COL6A3/COL9A1/COL9A2/COL9A3/COMP/COL6A6/CREB1/CREBBP/CSNK1A1/TICAM1/CREB3L4/CTNNB1/ATP6V0E2/DLG1/DLG2/DLG3/JAG1/DVL1/DVL2/DVL3/E2F1/EGF/EGFR/EIF4EBP1/EP300/AKT1/AKT2/LAMB4/ITGA11/FOXO1/FN1/UBR4/HE…	ENSG00000117020, ENSG00000275199/ENSG00000185825/ENSG00000123374/ENSG00000135446/ENSG00000132849/ENSG00000105810/ENSG00000124762/ENSG00000111276/ENSG00000115266/ENSG00000110719/ENSG00000050555/ENSG00000213928, ENSG00000285048/ENSG00000171148/ENSG00000107175/ENSG00000136457/ENSG00000111642/ENSG00000111432/ENSG00000124232/ENSG00000213341/ENSG00000180138/ENSG00000151418, ENSG00000263014/ENSG00000108…	331
hsa05166	Human T-cell leukemia virus 1 infection	-0.07	0.01	-3.11	0.00199799	0.00676227	-1.88	0.00103151	0.00406423	0.39	-0.22	8379/996/292/1387/3683/9020/1870/920/9519/8498/5601/5291/29945/84699/6416/6688/7132/5423/6929/5566/4775/1739/4791/108/7419/7514/581/51433/3383/7042/8697/4214/8829/5902/5594/706/3560/2033/4792/4776/958/4773/1869/331/5595/55697/3551/5971/898/208/7040/3718/5296/23373/7046/10488/5599/5532/2648/4790/5602/3558/595/4055/1871/896/6908/6722/8850/7850/3554/1386/10000/6513/991/8503/1385/894/7043/4488/1958/4…	AKT3/CDK2/CDK4/CDKN1A/CDKN2A/CDKN2B/CDKN2C/ANAPC10/CREB3/KAT5/ADCY1/PTTG2/ADCY2/ADCY3/ADCY5/CHEK1/ADCY6/CHEK2/ADCY7/ADCY8/CHUK/ADCY9/TNFRSF13C/CREB1/ATF2/CREBBP/ATF6B/CSF2/CREB3L4/DLG1/E2F1/E2F2/E2F3/EGR1/EGR2/ADCY4/CRTC2/ELK1/ELK4/EP300/AKT1/AKT2/ETS1/ETS2/FDPS/CRTC1/FOS/CDC26/KAT2A/GPS2/SLC25A4/SLC25A5/SLC25A6/ANAPC2/ANAPC4/HLA-A/HLA-B/HLA-C/HLA-DMA/HLA-DMB/HLA-DOA/HLA-DOB/HLA-DPA1/HLA-DPB1/HLA…	ENSG00000117020, ENSG00000275199/ENSG00000123374/ENSG00000135446/ENSG00000124762/ENSG00000147889/ENSG00000147883/ENSG00000123080/ENSG00000164162/ENSG00000107175/ENSG00000172977/ENSG00000164742/ENSG00000250254/ENSG00000078295/ENSG00000138031/ENSG00000173175/ENSG00000149554/ENSG00000174233/ENSG00000183765/ENSG00000121281/ENSG00000155897/ENSG00000213341/ENSG00000162104/ENSG00000159958/ENSG0000011826…	219
hsa05167	Kaposi sarcoma-associated herpesvirus infection	-0.06	0.01	-2.7	0.00729792	0.0201258	-3.04	0.00546858	0.0162062	0.24	-0.2	1387/1870/637/355/3459/578/11345/5601/5291/5610/841/6416/7132/10681/4775/5743/5609/5289/2782/2920/6932/2932/581/3383/285/3710/3717/5594/5155/2033/3091/4792/4776/4773/3055/1869/8717/5595/3551/208/7297/5296/1021/5294/5599/5532/5608/4790/5602/595/9976/2784/1432/1871/7422/942/59345/6772/10000/8503/1385/3443/3445/5533/5290/3709/57580/5335/1026/718/3661/8678/22863/5605/7186/51764/148022/2791/2792/7538/…	AKT3/MICA/CDK4/CDK6/CDKN1A/IRF9/GNB5/GABARAP/GABARAPL2/CHUK/CCR1/CCR3/CCR4/CCR5/CCR8/CD200R1/CREB1/CREBBP/MAPK14/CSF2/PIK3R6/TICAM1/CTNNB1/CALML6/RCAN1/E2F1/E2F2/E2F3/EP300/AKT1/AKT2/FGF2/ATG14/FOS/PIK3R5/GABARAPL1/MTOR/GNB1/GNB2/GNB3/GNG3/GNG4/GNG5/GNG7/GNG10/GNG11/GNGT1/GNGT2/ANGPT2/TBK1/CXCL1/CXCL2/CXCL3/GSK3B/HCK/HIF1A/HLA-A/HLA-B/HLA-C/HLA-E/HLA-F/HLA-G/HRAS/ICAM1/IFNA1/IFNA2/IFNA4/IFNA5/IFN…	ENSG00000117020, ENSG00000275199/ENSG00000183214, ENSG00000204520, ENSG00000231225, ENSG00000233051, ENSG00000235233/ENSG00000135446/ENSG00000105810/ENSG00000124762/ENSG00000213928, ENSG00000285048/ENSG00000069966/ENSG00000170296/ENSG00000034713/ENSG00000213341/ENSG00000163823/ENSG00000183625/ENSG00000183813/ENSG00000160791/ENSG00000179934/ENSG00000163606/ENSG00000118260/ENSG00000005339/ENSG00000…	193
hsa05168	Herpes simplex virus 1 infection	0.03	-0.02	1.1	0.270961	0.379405	-5.99	0.349906	0.457621	0.07	-0.33	572/7748/7752/637/147948/972/330/355/3459/5452/578/5291/23118/5610/7771/841/6672/7132/8891/7587/22869/440515/7188/25799/79891/55659/29992/27102/581/79175/57506/4938/55900/10795/6732/7738/3717/10454/6430/4792/8717/7249/3551/79744/208/7297/7728/5296/7561/7639/6009/727/23586/6347/4790/329/5818/4940/4939/1967/3458/29915/8683/6428/6892/3593/8890/64135/6772/6432/6429/127396/10000/8503/356/80264/8892/34…	AKT3/ZNF730/ZNF737/ZNF316/ZNF705E/ZNF717/ZNF729/ZNF605/ZNF783/ZNF559-ZNF177/ZNF891/ZNF256/ALYREF/ZNF443/ZNF267/IRF9/TAB1/NXF1/ZNF211/ZNF234/ZNF273/ZNF460/ZNF268/SRSF8/ZNF257/ZIM3/CHUK/CGAS/ZNF554/ZNF689/ZNF354B/ZNF641/ZNF816/ZNF543/ZNF813/ZNF441/ZNF440/ZNF573/ZNF57/ZNF792/ZNF684/ZNF786/ZFP92/ZFP28/ZFP90/ZNF597/ZNF785/ZNF688/ZNF480/ZNF534/ZNF578/ZNF418/ZNF417/ZNF548/ZNF560/ZNF563/ZNF420/ZNF565/ZNF…	ENSG00000117020, ENSG00000275199/ENSG00000183850/ENSG00000237440/ENSG00000205903/ENSG00000214534/ENSG00000227124/ENSG00000196350, ENSG00000279552/ENSG00000196458/ENSG00000204946/ENSG00000270011/ENSG00000214029/ENSG00000152454/ENSG00000183684/ENSG00000180855/ENSG00000185947/ENSG00000213928, ENSG00000285048/ENSG00000100324/ENSG00000162231/ENSG00000121417/ENSG00000263002/ENSG00000198039/ENSG00000197…	492
hsa05169	Epstein-Barr virus infection	-0.05	0.01	-1.86	0.0642806	0.119931	-4.9	0.0477298	0.093079	0.15	-0.26	3683/9020/1870/695/5704/637/864/7431/355/960/578/5606/5601/5291/23118/5610/841/6416/4734/5609/4791/7188/581/5705/57506/4938/3383/29760/5714/4616/10454/5706/22938/5700/4792/958/1869/8717/5713/3551/4793/5971/2208/898/208/7297/3718/5296/1021/23586/5599/5709/5717/5608/4790/5602/595/1027/4940/4939/1432/1871/6892/896/3280/10213/6772/3065/1647/965/10000/1380/8503/7128/894/3443/3445/317/5290/51426/1017/1…	AKT3/BCL2L11/CDK2/CDK4/CDK6/PSMD14/CDKN1A/CDKN1B/AC233755.1/IRF9/TAB1/GADD45G/ADRM1/RBPJL/CHUK/CR2/MAPK14/DDB2/GADD45A/E2F1/E2F2/E2F3/AKT1/AKT2/FCER2/SNW1/TAB2, AL031056.1/DDX58/SIN3A/TBK1/PDIA3/BLNK/HDAC1/HDAC2/HLA-A/HLA-B/HLA-C/HLA-DMA/HLA-DMB/HLA-DOA/HLA-DOB/HLA-DPA1/HLA-DPB1/HLA-DQA1/HLA-DQA2/HLA-DQB1/HLA-DRA/HLA-DRB1/HLA-DRB3/HLA-DRB4/HLA-DRB5/HLA-E/HLA-F/HLA-G/APAF1/HES1/ICAM1/IFNA1/IFNA2/I…	ENSG00000117020, ENSG00000275199/ENSG00000153094/ENSG00000123374/ENSG00000135446/ENSG00000105810/ENSG00000115233/ENSG00000124762/ENSG00000111276/ENSG00000275063/ENSG00000213928, ENSG00000285048/ENSG00000100324/ENSG00000130222/ENSG00000130706/ENSG00000124232/ENSG00000213341/ENSG00000117322/ENSG00000112062/ENSG00000134574/ENSG00000116717/ENSG00000101412/ENSG00000007968, ENSG00000282899/ENSG00000112…	202
hsa05170	Human immunodeficiency virus 1 infection	-0.04	0.01	-1.76	0.0792071	0.142302	-5.07	0.050428	0.0972838	0.17	-0.21	572/920/637/355/7133/578/5606/5601/5291/8454/23118/841/2773/7132/10681/4775/23291/8907/5609/5063/2782/7188/581/2775/2767/5829/3710/1399/5594/162/164668/10454/9978/4792/4776/4773/25939/57144/8717/5595/6923/3551/208/5296/1174/3984/5599/5532/6198/5608/4790/5602/2784/1432/6892/6500/9616/2771/59345/10000/8503/356/3443/3445/2185/5533/5290/7852/3709/5335/3661/5582/5605/7186/51764/2791/2792/2770/5880/100…	AKT3/AP1M2/APOBEC3A/PAK4/TAB1/GNB5/PAK6/CFL1/CFL2/CHEK1/CHUK/CGAS/AP1S1/CCR5/AP1S3/CRK/CRKL/APOBEC3D/MAPK14/AP1B1/CALML6/AP1G1/DDB1/APOBEC3H/APOBEC3F/AKT1/AKT2/PTK2B/TAB2, AL031056.1/FBXW11/FOS/MTOR/SAMHD1/APOBEC3C/GNA11/GNAI1/GNAI2/GNAI3/GNAO1/GNAQ/GNB1/GNB2/GNB3/GNG3/GNG4/GNG5/GNG7/GNG10/GNG11/GNGT1/GNGT2/TBK1/PDIA3/HLA-A/HLA-B/HLA-C/HLA-E/HLA-F/HLA-G/HRAS/STING1/IFNA1/IFNA2/IFNA4/IFNA5/IFNA6/I…	ENSG00000117020, ENSG00000275199/ENSG00000129354/ENSG00000128383, ENSG00000262156/ENSG00000130669/ENSG00000100324/ENSG00000069966/ENSG00000137843/ENSG00000172757/ENSG00000165410/ENSG00000149554/ENSG00000213341/ENSG00000164430/ENSG00000106367/ENSG00000160791/ENSG00000152056/ENSG00000167193/ENSG00000099942/ENSG00000243811/ENSG00000112062/ENSG00000100280/ENSG00000169885/ENSG00000166747/ENSG000001679…	210
hsa05171	Coronavirus disease - COVID-19	0.11	0.02	3.36	0.000838169	0.00330467	-1.09	0.000780422	0.00322748	0.31	-0.39	6224/10747/732/51121/729/5601/5291/23118/5610/6141/7132/6160/6193/57506/6128/4938/6175/6222/8829/5594/6122/4792/51311/5595/3551/4793/6217/6223/7297/6142/5296/727/23586/5599/6158/6143/1440/6347/4790/5602/3558/6164/6207/7450/4940/4939/1432/6206/730/1839/3593/735/6152/64135/6209/6772/6146/8503/6230/3443/3445/5290/6144/6125/5335/2162/6204/3553/9349/718/3661/5582/5648/6192/59272/25873/4142/7187/6155/3…	RPL17-C18orf32/RPL36A-HNRNPH2/RPS10-NUDT3/AC233755.1/ADAR/IRF9/MASP2/RPL35/NLRP3/CHUK/CGAS/RPS4Y2/RPL10L/MAPK14/CSF2/CSF3/CYBB/ACE/CFD/HBEGF/AGTR1/EGFR/RPL22L1/F2/F13A1/F13B/FAU/FGA/FGB/FGG/TAB2, AL031056.1/RPL13A/FOS/DDX58/RPL36/TBK1/STING1/IFNA1/IFNA2/IFNA4/IFNA5/IFNA6/IFNA7/IFNA8/IFNA10/IFNA13/IFNA14/IFNA16/IFNA17/IFNA21/IFNAR1/IFNAR2, AP000295.1/IFNB1/IKBKB/IL1B/IL2/IL6/IL6R/IL6ST/CXCL8/IL12A…	ENSG00000215472/ENSG00000257529/ENSG00000270800/ENSG00000275063/ENSG00000160710/ENSG00000213928, ENSG00000285048/ENSG00000009724/ENSG00000136942/ENSG00000162711/ENSG00000213341/ENSG00000164430/ENSG00000280969/ENSG00000165496/ENSG00000112062/ENSG00000164400/ENSG00000108342/ENSG00000165168/ENSG00000159640/ENSG00000197766, ENSG00000274619/ENSG00000113070/ENSG00000144891/ENSG00000146648/ENSG000001635…	230
hsa05202	Transcriptional misregulation in cancer	-0.08	0.02	-4.53	7.836e-06	6.66433e-05	3.25	1.2918e-05	0.000107811	0.46	-0.18	51384/3207/4353/2115/8842/8938/5081/51513/3479/330/578/2530/7185/5218/4804/6688/7030/6929/3205/862/4208/905/581/2521/1053/4616/3560/3002/51804/4318/958/2321/2138/5327/84444/4066/4233/3195/1655/4790/7468/51274/7704/329/1027/604/942/7850/3398/3065/1647/7709/4297/894/8013/51426/2322/5328/1031/466/1026/860/7849/2892/4149/6756/6495/64919/904/10912/4298/5914/5468/8864/3021/8900/4221/4613/1643/4005/4193…	COMMD3-BMI1/CDK9/CDKN1A/CDKN1B/AC233755.1/CDKN2C/CEBPA/CEBPB/CEBPE/GADD45G/H3C14/CSF1R/CSF2/DDB2/GADD45A/DDIT3/DDX5/DEFA1/DEFA3/DEFA4/DEFA5/DEFA6/PTCRA/DUSP6/ELANE/ELK4/ERG/ETV1/ETV4/ETV5/ETV6/EWSR1/EYA1/FCGR1A/JMJD1C/FOXO1/FLI1/FLT1/FLT3/FUS/FUT8/SIN3A/NUPR1/GRIA3/TLX3/GZMB/H3-3A/H3-3B/HDAC1/HDAC2/HHEX/TLX1/HOXA9/HOXA10/HOXA11/HPGD/BIRC2/BIRC3/H3C15/ID2/IGF1/IGF1R/IGFBP3/IL2RB/IL3/IL6/CXCL8/ITGA…	ENSG00000269897/ENSG00000136807/ENSG00000124762/ENSG00000111276/ENSG00000275063/ENSG00000123080/ENSG00000245848/ENSG00000172216/ENSG00000092067/ENSG00000130222/ENSG00000203811/ENSG00000182578/ENSG00000164400/ENSG00000134574/ENSG00000116717/ENSG00000175197/ENSG00000108654/ENSG00000206047, ENSG00000284983/ENSG00000239839, ENSG00000284835/ENSG00000164821, ENSG00000285318/ENSG00000164816, ENSG0000028…	191
hsa05203	Viral carcinogenesis	-0.03	0.01	-1.7	0.0903554	0.158445	-5.17	0.0986473	0.167165	0.13	-0.19	572/8379/1387/85477/9519/578/9734/5291/5610/7185/84699/51564/841/6672/5315/387/9759/5423/998/5566/87/1739/4791/7419/5933/7188/581/5829/10013/5902/5594/2033/83933/22938/5700/4792/286436/8717/5595/55697/9093/5934/898/3718/5296/3249/1021/10488/2648/10014/7531/4790/595/2965/1027/4055/2967/1108/896/6908/6722/7337/8850/1386/3065/991/8503/1385/894/5290/1959/1017/158983/11317/8970/1026/718/3661/6776/7186…	HDAC6/HDAC5/CDK2/CDK4/CDK6/CDKN1A/CDKN1B/CU639417.1/CDKN2A/CDKN2B/IRF9/CREB3/YWHAQ/GTF2A1L/CHD4/CHEK1/RBPJL/H2BE1/H4-16/CCR3/CCR4/CCR5/CCR8/H2BU1/CREB1/ATF2/CREBBP/ATF6B/CREB3L4/H2BW1/DDB1/DDX3X/DLG1/EGR2/EGR3/EP300/SNW1/UBR4/SCRIB/ATP6V0D2/H2BC1/KAT2A/SND1/H2BW2/GRB2/MRPS18B/GSN/GTF2A1/GTF2A2/GTF2B/GTF2E1/GTF2E2/GTF2H1/GTF2H3/GTF2H4/H2BC5/H2BC3/HDAC1/HDAC2/HLA-A/HLA-B/HLA-C/HLA-E/HLA-F/HLA-G/HNR…	ENSG00000094631/ENSG00000108840/ENSG00000123374/ENSG00000135446/ENSG00000105810/ENSG00000124762/ENSG00000111276/ENSG00000274559/ENSG00000147889/ENSG00000147883/ENSG00000213928, ENSG00000285048/ENSG00000107175/ENSG00000134308/ENSG00000242441/ENSG00000111642/ENSG00000149554/ENSG00000124232/ENSG00000285480/ENSG00000197837/ENSG00000183625/ENSG00000183813/ENSG00000160791/ENSG00000179934/ENSG0000019689…	203
hsa05204	Chemical carcinogenesis	0.09	0.02	4.85	1.75282e-06	1.91269e-05	4.66	6.90584e-06	6.44989e-05	0.36	-0.18	221/4257/64816/119391/5743/2950/4258/2953/6822/1577/1562/218/7365/3290/1571/222/653689/2944/2949/2947/79799/54490/56267/1545/1559/1558/1543/1544/4259/405/2052/9446/1646/10/7363/873/1576/1551/27306/1557/54578/374875/2948/2941/883/7364/9/130/10941/2940/1139/221357/124/131/6817/125/7366/6799/373156/1553/7367/128/1549/127/2946/445329/10720/54579/54600/54658/54576/54575/54659/2938/2939/54577/54657/126…	NAT2/CYP3A7-CYP3A51P/UGT2B11/UGT2A1/CHRNA7/GSTO2/ADH1A/ADH1B/ADH1C/ADH4/ADH5/ADH6/ADH7/CYP1A1/CYP1A2/CYP1B1/CYP2A6/CYP2A7/CYP3A7/CYP2A13/CYP2C19/CYP2C8/CYP2C9/CYP2C18/CYP2E1/CYP3A4/CYP3A5/AKR1C2/EPHX1/ALDH3A1/ALDH3B1/GSTA5/ALDH3B2/HPGDS/GSTA1/GSTA2/GSTA3/GSTA4/GSTM1/GSTM2/GSTM3/GSTM4/GSTM5/GSTP1/GSTT1/GSTT2/HSD11B1/GSTK1/HSD11B1L/ARNT/MGST1/MGST2/MGST3/SULT1A4/UGT2B28/UGT1A10/UGT1A8/UGT1A7/UGT1A6…	ENSG00000156006/ENSG00000282301/ENSG00000213759/ENSG00000173610/ENSG00000175344, ENSG00000274542, ENSG00000282088/ENSG00000065621/ENSG00000187758/ENSG00000196616/ENSG00000248144/ENSG00000198099/ENSG00000197894/ENSG00000172955/ENSG00000196344/ENSG00000140465/ENSG00000140505/ENSG00000138061/ENSG00000255974/ENSG00000198077/ENSG00000160870/ENSG00000197838/ENSG00000165841/ENSG00000138115/ENSG000001381…	83
hsa05205	Proteoglycans in cancer	-0.09	0.02	-3.76	0.000190905	0.00095814	0.27	0.000420899	0.00194631	0.28	-0.23	51384/5329/1634/3479/3082/355/960/286/5291/4659/816/7478/1975/2817/2065/387/6093/815/998/5566/7479/60/4660/2260/369/3693/2017/7481/4313/5829/6548/7023/2099/7430/7042/3710/5594/7078/6655/3091/4318/5595/7976/208/7040/5296/858/857/4233/7472/6198/1655/1277/7448/2549/595/867/81029/11211/5777/79923/1432/7422/1839/3593/29102/7474/2335/7475/6382/6654/10000/8503/356/5290/7291/5328/3709/6385/5335/1026/7471…	AKT3/CDKN1A/VAV3/FRS2/HPSE/FZD10/TWIST2/COL1A1/COL1A2/MAPK14/CTNNB1/CTSL/DCN/DDX5/HBEGF/EGFR/EIF4B/ELK1/CTTN/ERBB2/ERBB3/ERBB4/AKT1/AKT2/ESR1/FGF2/FGFR1/RRAS2/MRAS/FLNA/FLNB/FLNC/FN1/ARHGEF12/MTOR/FZD2/GAB1/GPC3/PDCD4/GPC1/ANK1/ANK2/ANK3/GRB2/DROSHA/HCLS1/HGF/HIF1A/HOXD10/HRAS/HSPB2/HSPG2/IGF1/IGF1R/IGF2/IHH/FAS/FASLG/IL12B/ITGA2/ITGA5/ITGAV/ITGB1/ARAF/ITGB3/ITGB5/ITPR1/ITPR2/ITPR3/KDR/KRAS/RHOA/…	ENSG00000117020, ENSG00000275199/ENSG00000124762/ENSG00000134215/ENSG00000166225/ENSG00000173083/ENSG00000111432/ENSG00000233608, ENSG00000288335/ENSG00000108821/ENSG00000164692/ENSG00000112062/ENSG00000168036/ENSG00000135047/ENSG00000011465/ENSG00000108654/ENSG00000113070/ENSG00000146648/ENSG00000063046/ENSG00000126767/ENSG00000085733, ENSG00000288401/ENSG00000141736/ENSG00000065361/ENSG00000178…	204
hsa05206	MicroRNAs in cancer	-0.11	0.09	-6.77	4.56443e-11	3.67283e-09	14.74	2.19049e-10	1.59607e-08	0.46	-0.08	1387/1870/672/1591/7431/960/578/3371/5291/2065/387/6093/9759/11186/2261/8626/5743/4854/6624/5243/1789/7430/7042/23411/25/1943/1399/5594/7078/3162/5155/2033/6655/23405/9252/4318/994/1869/5595/4363/7329/90427/7976/3551/898/5296/1021/4233/2146/10014/4790/595/1027/1871/7422/900/5159/27086/10297/2744/6654/7143/3065/8503/3925/894/1788/63923/5290/8434/5328/5335/1026/6659/5582/5605/3236/599/10298/1786/58…	HDAC5/BCL2L11/MIR103B1/MIR103B2/MIR23C/COMMD3-BMI1/MIR203B/CDK6/SPRY2/CDKN1A/CDKN1B/CDKN2A/APC2/PAK4/IGF2BP1/RASSF1/CDCA5/TRIM71/CREBBP/CRK/CRKL/CYP1B1/CYP24A1/DNMT1/DNMT3A/DNMT3B/E2F1/E2F2/E2F3/EFNA1/EFNA2/EFNA3/EFNA4/EFNA5/EGFR/EP300/ERBB2/ERBB3/EZH2/FGFR3/DICER1/SIRT1/ZFPM2/MTOR/ABL1/FOXP1/GLS2/PDCD4/GLS/GRB2/HDAC1/HDAC2/HMOX1/HNRNPK/HOXD10/APC/HRAS/TNC/IKBKB/IRS1/ITGA5/ITGB3/KRAS/RHOA/STMN1/S…	ENSG00000108840/ENSG00000153094/ENSG00000283612/ENSG00000283320/ENSG00000264566/ENSG00000269897/ENSG00000283165/ENSG00000105810/ENSG00000136158/ENSG00000124762/ENSG00000111276/ENSG00000147889/ENSG00000115266/ENSG00000130669/ENSG00000159217/ENSG00000068028/ENSG00000146670/ENSG00000206557/ENSG00000005339/ENSG00000167193/ENSG00000099942/ENSG00000138061/ENSG00000019186/ENSG00000130816/ENSG00000119772…	310
hsa05210	Colorectal cancer	-0.05	0.02	-2.47	0.0138024	0.0342517	-3.6	0.0161026	0.0393984	0.2	-0.23	572/5898/578/5601/5291/387/4292/369/6932/2932/581/332/7042/4436/4616/5594/6655/5595/8312/208/27113/7040/5296/7046/5599/6198/374/5602/595/4437/10297/6654/2956/1647/10000/8503/7043/5290/51426/1026/2069/5605/5880/10912/5894/842/3845/1643/324/5879/4609/51176/1950/7157/4089/5366/207/5899/5295/1956/6934/83439/10018/26060/673/5900/7039/7048/836/4088/1499/8313/5604/5881/2353/5293/596/54205/3265/4087/6199…	AKT3/BCL2L11/CDKN1A/APC2/GADD45G/CTNNB1/DCC/DDB2/GADD45A/EGF/EGFR/EREG/AKT1/AKT2/FOS/MTOR/APPL1/BBC3/GRB2/GSK3B/MSH6/APC/HRAS/BIRC5/ARAF/JUN/AREG/KRAS/RHOA/SMAD2/SMAD3/SMAD4/MLH1/MSH2/MSH3/MYC/GADD45B/NRAS/LEF1/POLK/PIK3CA/PIK3CB/PIK3CD/PIK3R1/PIK3R2/PMAIP1/CYCS/MAPK1/MAPK3/MAPK8/MAPK9/MAPK10/MAP2K1/MAP2K2/BAD/BAK1/BAX/RAC1/RAC2/RAC3/RAF1/RALA/RALB/RALGDS/CCND1/BCL2/RPS6KB1/RPS6KB2/SOS1/SOS2/BRAF…	ENSG00000117020, ENSG00000275199/ENSG00000153094/ENSG00000124762/ENSG00000115266/ENSG00000130222/ENSG00000168036/ENSG00000187323/ENSG00000134574/ENSG00000116717/ENSG00000138798/ENSG00000146648/ENSG00000124882/ENSG00000142208/ENSG00000105221/ENSG00000170345/ENSG00000198793/ENSG00000157500/ENSG00000105327/ENSG00000177885/ENSG00000082701/ENSG00000116062/ENSG00000134982/ENSG00000174775, ENSG000002765…	86
hsa05211	Renal cell carcinoma	-0.09	0.02	-3.41	0.00070419	0.00285504	-0.94	0.0014467	0.00539297	0.23	-0.2	572/1387/3082/5291/7030/998/5063/369/2271/7042/1399/5594/5155/9978/2033/6655/3091/57144/5595/6923/208/7040/5296/4233/2889/8453/2549/7422/6654/2034/5906/10000/6513/8503/7043/5290/1026/5605/5908/112399/10298/5894/3845/7428/2113/54583/5879/106821730/207/5546/405/5295/5058/6921/201163/673/7039/1398/5604/5293/9915/3265/3725/2885/5781/5062/4893/112398	AKT3/CDKN1A/PAK4/PAK6/EGLN2/EGLN3/CREBBP/CRK/CRKL/FLCN/EP300/EPAS1/AKT1/AKT2/ETS1/FH/GAB1/GRB2/RAPGEF1/HGF/HIF1A/HRAS/ARAF/JUN/KRAS/ARNT/MET/NRAS/PAK1/PAK2/PAK3/PDGFB/PIK3CA/PIK3CB/PIK3CD/PIK3R1/PIK3R2/EGLN1/PRCC/MAPK1/MAPK3/MAP2K1/MAP2K2/PAK5/BAD/PTPN11/RAC1/RAF1/RAP1A/RAP1B/SLC2A1/SOS1/SOS2/BRAF/ELOC/ELOB/TFE3/TGFA/TGFB1/TGFB2/TGFB3/VEGFA/VHL/CUL2/PIK3R3/ARNT2/RBX1/CDC42	ENSG00000117020, ENSG00000275199/ENSG00000124762/ENSG00000130669/ENSG00000137843/ENSG00000269858/ENSG00000129521/ENSG00000005339/ENSG00000167193/ENSG00000099942/ENSG00000154803/ENSG00000100393/ENSG00000116016/ENSG00000142208/ENSG00000105221/ENSG00000134954/ENSG00000091483/ENSG00000109458/ENSG00000177885/ENSG00000107263/ENSG00000019991/ENSG00000100644/ENSG00000174775, ENSG00000276536/ENSG000000780…	68
hsa05212	Pancreatic cancer	-0.06	0.02	-2.62	0.00922145	0.0244866	-3.25	0.0086135	0.0235965	0.19	-0.25	572/5898/1870/10928/578/5601/5888/5291/998/5337/369/581/7042/4616/5594/1869/5595/3551/208/7040/5296/1021/7046/5599/6198/4790/5602/595/1871/7422/6772/1647/10000/8503/7043/5290/51426/1026/5880/5338/9459/10912/5894/842/3845/1643/1019/5879/1950/675/5925/7157/4089/2064/207/5899/5295/1956/1029/673/5900/3716/7039/7048/4088/6774/5604/5881/598/5293/5970/4087/6199/2475/1147/8517	AKT3/CDK4/CDK6/CDKN1A/CDKN2A/GADD45G/RALBP1/CHUK/DDB2/GADD45A/E2F1/E2F2/E2F3/EGF/EGFR/ERBB2/AKT1/AKT2/MTOR/IKBKB/ARAF/JAK1/KRAS/SMAD2/SMAD3/SMAD4/GADD45B/NFKB1/POLK/PIK3CA/PIK3CB/PIK3CD/PIK3R1/PIK3R2/PLD1/PLD2/MAPK1/MAPK3/MAPK8/MAPK9/MAPK10/MAP2K1/BAD/BAK1/BAX/RAC1/RAC2/RAC3/RAD51/RAF1/RALA/RALB/RALGDS/RB1/CCND1/RELA/BCL2L1/RPS6KB1/RPS6KB2/BRAF/BRCA2/STAT1/STAT3/TGFA/TGFB1/TGFB2/TGFB3/TGFBR1/TGFB…	ENSG00000117020, ENSG00000275199/ENSG00000135446/ENSG00000105810/ENSG00000124762/ENSG00000147889/ENSG00000130222/ENSG00000017797/ENSG00000213341/ENSG00000134574/ENSG00000116717/ENSG00000101412/ENSG00000007968, ENSG00000282899/ENSG00000112242/ENSG00000138798/ENSG00000146648/ENSG00000141736/ENSG00000142208/ENSG00000105221/ENSG00000198793/ENSG00000104365/ENSG00000078061/ENSG00000162434/ENSG000001337…	76
hsa05213	Endometrial cancer	0	0.02	0.12	0.904013	0.93437	-6.58	0.727474	0.800395	0.06	-0.29	572/578/999/1495/5291/1496/4292/369/6932/2932/581/4616/5594/6655/5595/8312/208/5296/595/10297/6654/1647/10000/8503/2309/5290/51426/1026/2002/5605/10912/5894/842/3845/1643/324/4609/51176/1950/5170/7157/2064/207/5295/1956/6934/83439/673/3611/1499/8313/5604/5293/5728/3265/2885/29119/4893	AKT3/CDKN1A/APC2/GADD45G/CTNNA1/CTNNA2/CTNNB1/DDB2/GADD45A/EGF/EGFR/ELK1/ERBB2/AKT1/AKT2/FOXO3/GRB2/CTNNA3/GSK3B/APC/HRAS/ILK/ARAF/KRAS/MLH1/MYC/GADD45B/NRAS/LEF1/POLK/PDPK1/PIK3CA/PIK3CB/PIK3CD/PIK3R1/PIK3R2/MAPK1/MAPK3/MAP2K1/MAP2K2/BAD/PTEN/BAK1/BAX/RAF1/CCND1/SOS1/SOS2/BRAF/TCF7/TCF7L2/TP53/AXIN1/AXIN2/TCF7L1/CASP9/PIK3R3/CDH1	ENSG00000117020, ENSG00000275199/ENSG00000124762/ENSG00000115266/ENSG00000130222/ENSG00000044115/ENSG00000066032/ENSG00000168036/ENSG00000134574/ENSG00000116717/ENSG00000138798/ENSG00000146648/ENSG00000126767/ENSG00000141736/ENSG00000142208/ENSG00000105221/ENSG00000118689/ENSG00000177885/ENSG00000183230/ENSG00000082701/ENSG00000134982/ENSG00000174775, ENSG00000276536/ENSG00000166333/ENSG000000780…	58
hsa05214	Glioma	-0.08	0	-4.02	6.80401e-05	0.000402434	1.22	0.000260833	0.00130321	0.27	-0.16	1870/57172/3479/578/5291/816/815/369/581/4616/5594/5155/6655/1869/5595/208/5296/1021/595/1871/5159/6654/1647/10000/8503/5290/51426/5335/1026/5582/5605/91860/25759/10912/5894/3845/8536/1643/5156/1019/4193/1950/5925/3480/7157/207/805/817/5295/1956/1029/53358/818/814/5578/673/808/6464/7039/5579/5604/163688/5293/5728/3265/2885/810/51806/57118/399694/5154/5336/801/2475/4893	AKT3/CDK4/CDK6/CDKN1A/CDKN2A/GADD45G/CALML6/DDB2/GADD45A/E2F1/E2F2/E2F3/EGF/EGFR/AKT1/AKT2/MTOR/SHC2/GRB2/HRAS/IGF1/IGF1R/ARAF/KRAS/SHC4/MDM2/GADD45B/NRAS/POLK/PDGFA/PDGFB/PDGFRA/PDGFRB/CALML5/PIK3CA/PIK3CB/PIK3CD/PIK3R1/PIK3R2/PLCG1/SHC3/PLCG2/PRKCA/PRKCB/PRKCG/MAPK1/MAPK3/MAP2K1/MAP2K2/CAMK1D/CAMK1G/PTEN/BAK1/BAX/RAF1/RB1/CCND1/SHC1/SOS1/SOS2/BRAF/TGFA/TP53/CALM1/CALM2/CALM3/CALML3/CAMK4/CAMK2A…	ENSG00000117020, ENSG00000275199/ENSG00000135446/ENSG00000105810/ENSG00000124762/ENSG00000147889/ENSG00000130222/ENSG00000169885/ENSG00000134574/ENSG00000116717/ENSG00000101412/ENSG00000007968, ENSG00000282899/ENSG00000112242/ENSG00000138798/ENSG00000146648/ENSG00000142208/ENSG00000105221/ENSG00000198793/ENSG00000129946/ENSG00000177885/ENSG00000174775, ENSG00000276536/ENSG00000017427/ENSG00000140…	75
hsa05215	Prostate cancer	-0.07	0.02	-3.29	0.00107764	0.00405471	-1.32	0.00174354	0.00628736	0.29	-0.21	572/1387/1870/3479/3645/5291/84699/2263/2260/369/3320/6932/2932/2950/3326/5594/5155/2033/6655/4792/4318/1869/5595/3551/5327/898/208/5296/10488/4790/595/1027/1871/5159/7850/6654/10000/8503/1385/5290/5328/1017/1026/5605/468/5894/842/3845/5156/4193/51176/1950/5925/3480/5170/7157/2064/207/354/148327/56034/5295/9586/1956/6935/6934/4314/2308/83439/2078/90993/673/7039/6692/7184/4824/1499/5604/367/80310/…	AKT3/CDK2/CDKN1A/CDKN1B/CREB3/CHUK/CREB1/CREBBP/CREB3L4/CTNNB1/E2F1/E2F2/E2F3/EGF/EGFR/EP300/ERBB2/AKT1/ERG/AKT2/ETV5/FGFR1/FGFR2/FOXO1/MTOR/GRB2/GSK3B/GSTP1/HRAS/HSP90AA1/HSP90AB1/IGF1/IGF1R/KLK3/IKBKB/INS/INSRR/AR/ARAF/KRAS/MDM2/MMP3/MMP9/ATF4/NFKB1/NFKBIA/NKX3-1/NRAS/LEF1/PDGFA/PDGFB/PDGFRA/PDGFRB/PDPK1/PIK3CA/PIK3CB/PIK3CD/PIK3R1/PIK3R2/PLAT/PLAU/MAPK1/MAPK3/PDGFC/MAP2K1/MAP2K2/BAD/PTEN/RAF1/…	ENSG00000117020, ENSG00000275199/ENSG00000123374/ENSG00000124762/ENSG00000111276/ENSG00000107175/ENSG00000213341/ENSG00000118260/ENSG00000005339/ENSG00000143578/ENSG00000168036/ENSG00000101412/ENSG00000007968, ENSG00000282899/ENSG00000112242/ENSG00000138798/ENSG00000146648/ENSG00000100393/ENSG00000141736/ENSG00000142208/ENSG00000157554/ENSG00000105221/ENSG00000244405/ENSG00000077782/ENSG000000664…	97
hsa05216	Thyroid cancer	-0.01	0.01	-0.36	0.715932	0.79461	-6.52	0.914466	0.941712	0	-0.25	578/999/7175/6932/581/4616/5594/5595/8030/595/10342/1647/51426/1026/7849/5605/10912/5468/3845/1643/4609/51176/7157/6258/7170/6934/83439/673/5979/1499/5604/3265/6256/4914/6257/4893/8031	CDKN1A/TFG/GADD45G/CTNNB1/DDB2/GADD45A/HRAS/KRAS/MYC/GADD45B/NRAS/NTRK1/LEF1/POLK/PPARG/MAPK1/MAPK3/MAP2K1/MAP2K2/BAK1/BAX/CCND1/RET/RXRA/RXRB/RXRG/BRAF/TCF7/TCF7L2/TP53/TPM3/TPR/PAX8/CCDC6/NCOA4/TCF7L1/CDH1	ENSG00000124762/ENSG00000114354/ENSG00000130222/ENSG00000168036/ENSG00000134574/ENSG00000116717/ENSG00000174775, ENSG00000276536/ENSG00000133703/ENSG00000136997/ENSG00000099860/ENSG00000213281/ENSG00000198400/ENSG00000138795/ENSG00000122008/ENSG00000132170/ENSG00000100030/ENSG00000102882/ENSG00000169032/ENSG00000126934/ENSG00000030110/ENSG00000087088/ENSG00000110092/ENSG00000165731/ENSG0000018635…	37
hsa05217	Basal cell carcinoma	-0.09	0	-3.32	0.000976443	0.00375053	-1.23	0.00148948	0.00552637	0.2	-0.28	51384/1856/578/7478/2736/7479/6932/2932/7481/581/4616/8312/7976/7472/2737/1855/51684/2735/81029/11211/7474/10297/7475/1647/8643/51426/1026/7471/652/650/6608/10912/7482/1643/324/80326/51176/7157/7483/6934/83439/89780/7476/8324/8321/7484/1857/54361/7855/64399/6469/8323/374654/1499/8313/7480/8322/8325/2535/5727/7477/8326/7473	CDKN1A/APC2/GADD45G/FZD10/CTNNB1/DDB2/GADD45A/DVL1/DVL2/DVL3/FZD2/GLI1/GLI2/GLI3/GSK3B/APC/KIF7/GADD45B/LEF1/WNT16/POLK/SUFU/WNT4/PTCH1/BAK1/BAX/HHIP/SHH/BMP2/BMP4/SMO/TCF7/TCF7L2/TP53/WNT1/WNT2/WNT3/WNT5A/WNT6/WNT7A/WNT7B/WNT8A/WNT8B/WNT10B/WNT11/WNT2B/WNT9A/WNT9B/FZD5/FZD3/WNT10A/WNT5B/AXIN1/AXIN2/FZD1/FZD4/FZD6/FZD7/FZD8/FZD9/TCF7L1/PTCH2/WNT3A	ENSG00000124762/ENSG00000115266/ENSG00000130222/ENSG00000111432/ENSG00000168036/ENSG00000134574/ENSG00000116717/ENSG00000107404/ENSG00000004975/ENSG00000161202/ENSG00000180340/ENSG00000111087/ENSG00000074047/ENSG00000106571/ENSG00000082701/ENSG00000134982/ENSG00000166813/ENSG00000099860/ENSG00000138795/ENSG00000002745/ENSG00000122008/ENSG00000107882/ENSG00000162552/ENSG00000185920/ENSG00000030110…	63
hsa05218	Melanoma	-0.12	0.02	-5.48	7.5933e-08	1.47053e-06	7.64	5.39897e-07	7.92113e-06	0.46	-0.14	572/1870/3479/3082/578/999/5291/2255/27006/2249/2260/369/26281/581/4616/5594/5155/1869/2254/5595/208/26291/5296/1021/4233/2253/595/2251/1871/2246/5159/1647/10000/8503/8074/5290/51426/1026/5605/10912/5894/3845/1643/5156/1019/4193/2250/2247/1950/5925/2252/3480/7157/207/56034/5295/1956/1029/8817/673/8822/9965/5604/80310/5293/5728/3265/2248/4286/8823/5154/4893	AKT3/CDK4/CDK6/CDKN1A/CDKN2A/GADD45G/DDB2/GADD45A/E2F1/E2F2/E2F3/EGF/EGFR/AKT1/AKT2/FGF1/FGF2/FGF3/FGF4/FGF5/FGF6/FGF7/FGF8/FGF9/FGF10/FGFR1/FGF20/FGF21/FGF22/HGF/HRAS/IGF1/IGF1R/ARAF/KRAS/MDM2/MET/MITF/GADD45B/NRAS/POLK/PDGFA/PDGFB/PDGFRA/PDGFRB/PIK3CA/PIK3CB/PIK3CD/PIK3R1/PIK3R2/MAPK1/MAPK3/PDGFC/MAP2K1/MAP2K2/BAD/PTEN/BAK1/BAX/RAF1/RB1/CCND1/BRAF/TP53/PDGFD/FGF23/PIK3R3/FGF18/FGF17/FGF16/FGF19…	ENSG00000117020, ENSG00000275199/ENSG00000135446/ENSG00000105810/ENSG00000124762/ENSG00000147889/ENSG00000130222/ENSG00000134574/ENSG00000116717/ENSG00000101412/ENSG00000007968, ENSG00000282899/ENSG00000112242/ENSG00000138798/ENSG00000146648/ENSG00000142208/ENSG00000105221/ENSG00000113578/ENSG00000138685/ENSG00000186895/ENSG00000075388/ENSG00000138675/ENSG00000111241/ENSG00000140285/ENSG000001078…	72
hsa05219	Bladder cancer	-0.09	0.02	-3.55	0.000423294	0.00187611	-0.47	0.000246901	0.00124282	0.38	-0.21	1870/1890/23604/999/11186/2261/369/4313/5594/7380/9252/4318/1869/5595/595/1871/7422/1839/1026/5605/5894/3845/1019/4193/4609/7057/1950/5925/7157/2064/1956/1029/673/1613/5604/3576/3265/4312/1612/6714/4893	CDK4/CDKN1A/CDKN2A/RASSF1/DAPK1/DAPK3/HBEGF/E2F1/E2F2/E2F3/TYMP/EGF/EGFR/ERBB2/FGFR3/DAPK2/HRAS/CXCL8/ARAF/KRAS/MDM2/MMP1/MMP2/MMP9/MYC/NRAS/MAPK1/MAPK3/MAP2K1/MAP2K2/RAF1/RB1/CCND1/SRC/BRAF/THBS1/TP53/UPK3A/VEGFA/RPS6KA5/CDH1	ENSG00000135446/ENSG00000124762/ENSG00000147889/ENSG00000068028/ENSG00000196730/ENSG00000167657/ENSG00000113070/ENSG00000101412/ENSG00000007968, ENSG00000282899/ENSG00000112242/ENSG00000025708/ENSG00000138798/ENSG00000146648/ENSG00000141736/ENSG00000068078/ENSG00000035664/ENSG00000174775, ENSG00000276536/ENSG00000169429/ENSG00000078061/ENSG00000133703/ENSG00000135679/ENSG00000196611/ENSG000000872…	41
hsa05220	Chronic myeloid leukemia	-0.07	0.01	-3.13	0.00189252	0.00646171	-1.83	0.00434234	0.0133449	0.22	-0.22	572/1870/578/9846/5291/369/2122/581/7042/25/4616/1399/5594/6655/4792/1869/5595/3551/208/7040/5296/1021/7046/4790/595/867/1027/1871/6654/3065/1647/10000/8503/7043/5290/51426/1026/6776/5605/25759/10912/5894/3845/1643/1019/4193/4609/5925/7157/4089/207/5295/1029/53358/673/1487/6464/7048/4088/1398/5604/598/5293/5970/6777/3265/1488/2885/5781/399694/613/3066/4893/1147/8517	AKT3/CDK4/CDK6/CDKN1A/CDKN1B/CDKN2A/GADD45G/CHUK/CRK/CRKL/CTBP1/CTBP2/DDB2/GADD45A/E2F1/E2F2/E2F3/AKT1/AKT2/MECOM/ABL1/SHC2/GRB2/HDAC1/HDAC2/HRAS/IKBKB/ARAF/KRAS/SHC4/SMAD3/SMAD4/MDM2/MYC/GADD45B/NFKB1/NFKBIA/NRAS/POLK/PIK3CA/PIK3CB/PIK3CD/PIK3R1/PIK3R2/SHC3/MAPK1/MAPK3/MAP2K1/MAP2K2/BAD/BAK1/PTPN11/BAX/RAF1/RB1/CCND1/RELA/BCL2L1/BCR/SHC1/SOS1/SOS2/BRAF/STAT5A/STAT5B/TGFB1/TGFB2/TGFB3/TGFBR1/TGFB…	ENSG00000117020, ENSG00000275199/ENSG00000135446/ENSG00000105810/ENSG00000124762/ENSG00000111276/ENSG00000147889/ENSG00000130222/ENSG00000213341/ENSG00000167193/ENSG00000099942/ENSG00000159692/ENSG00000175029/ENSG00000134574/ENSG00000116717/ENSG00000101412/ENSG00000007968, ENSG00000282899/ENSG00000112242/ENSG00000142208/ENSG00000105221/ENSG00000085276/ENSG00000097007/ENSG00000129946/ENSG000001778…	75
hsa05221	Acute myeloid leukemia	-0.05	0.01	-2.1	0.036511	0.0750548	-4.43	0.0275931	0.0598826	0.18	-0.26	572/4353/5291/6688/369/862/6932/1053/5594/6655/11040/5595/3551/208/5296/6198/4790/7704/595/5467/6654/10000/8503/5290/2322/6776/5605/5914/5894/8864/8900/3845/4609/5292/51176/1848/597/5371/207/890/5295/6934/2209/83439/3815/673/3562/1437/6774/5604/3684/929/5293/5970/6777/3728/3265/6199/2885/1436/1978/2475/4893/1147/1050/8517	AKT3/CEBPA/CEBPE/PIM2/CHUK/CSF1R/CSF2/DUSP6/EIF4EBP1/AKT1/AKT2/FCGR1A/FLT3/MTOR/GRB2/HRAS/IKBKB/IL3/ITGAM/ARAF/JUP/KIT/KRAS/MPO/MYC/NFKB1/NRAS/LEF1/PIK3CA/PIK3CB/PIM1/PIK3CD/PIK3R1/PIK3R2/PML/PPARD/MAPK1/MAPK3/MAP2K1/MAP2K2/BAD/RAF1/RARA/CCND1/BCL2A1/RELA/RPS6KB1/RPS6KB2/SOS1/SOS2/SPI1/BRAF/STAT3/STAT5A/STAT5B/TCF7/TCF7L2/ZBTB16/TCF7L1/PIK3R3/IKBKG/RUNX1T1/PER2/CCNA2/CCNA1/CD14	ENSG00000117020, ENSG00000275199/ENSG00000245848/ENSG00000092067/ENSG00000102096/ENSG00000213341/ENSG00000182578/ENSG00000164400/ENSG00000139318/ENSG00000187840/ENSG00000142208/ENSG00000105221/ENSG00000150337/ENSG00000122025/ENSG00000198793/ENSG00000177885/ENSG00000174775, ENSG00000276536/ENSG00000104365/ENSG00000164399/ENSG00000169896/ENSG00000078061/ENSG00000173801/ENSG00000157404/ENSG000001337…	66
hsa05222	Small cell lung cancer	-0.05	0.01	-2.52	0.0121562	0.0307648	-3.49	0.0242755	0.054188	0.16	-0.18	3675/3674/4843/1870/330/578/10319/5291/3909/7185/3918/5743/9618/5915/1286/7188/581/22798/3912/3655/4616/4792/79444/1869/284217/331/3551/898/208/5296/1021/4790/595/329/1027/1871/3910/2335/1647/7709/10000/8503/317/5290/51426/1017/1164/1026/4149/7186/10912/3911/7187/842/1643/1284/1019/3915/4609/3685/5925/7157/207/6258/6502/5295/1030/3688/3673/836/1285/5747/598/5293/596/5728/3913/54205/5970/1163/7189…	AKT3/CDK2/CDK4/CDK6/CDKN1A/CDKN1B/CDKN2B/LAMC3/GADD45G/CHUK/CKS1B/CKS2/COL4A1/COL4A2/COL4A3/COL4A4/COL4A5/COL4A6/DDB2/GADD45A/E2F1/E2F2/E2F3/AKT1/AKT2/FHIT/LAMB4/FN1/LAMA1/APAF1/BIRC2/BIRC3/XIAP/IKBKB/ITGA6/ITGA2/ITGA2B/ITGA3/ITGAV/ITGB1/LAMA2/LAMA3/LAMA4/LAMA5/LAMB1/LAMB2/LAMB3/LAMC1/LAMC2/MAX/MYC/GADD45B/NFKB1/NFKBIA/NOS2/POLK/PIK3CA/PIK3CB/PIK3CD/PIK3R1/PIK3R2/CYCS/PTEN/PTGS2/PTK2/BAK1/BAX/RAR…	ENSG00000117020, ENSG00000275199/ENSG00000123374/ENSG00000135446/ENSG00000105810/ENSG00000124762/ENSG00000111276/ENSG00000147883/ENSG00000050555/ENSG00000130222/ENSG00000213341/ENSG00000173207/ENSG00000123975/ENSG00000187498/ENSG00000134871/ENSG00000169031/ENSG00000081052/ENSG00000188153/ENSG00000197565/ENSG00000134574/ENSG00000116717/ENSG00000101412/ENSG00000007968, ENSG00000282899/ENSG000001122…	92
hsa05223	Non-small cell lung cancer	-0.05	0.01	-2.1	0.0365786	0.0751487	-4.43	0.0460674	0.0904034	0.08	-0.21	572/1870/3082/578/5291/11186/5915/369/581/4616/5594/6655/6789/1869/5595/208/3718/5296/1021/4233/595/1871/6654/1647/10000/8503/2309/5290/51426/5335/1026/6776/5582/5605/10912/5894/842/3845/1643/1019/1950/5925/5170/7157/2064/207/6258/27436/5295/1956/1029/5578/3798/673/7039/5979/5579/3800/6774/5604/3799/238/5293/6777/3265/2885/6256/2272/5336/6257/4893/83593	AKT3/CDK4/CDK6/CDKN1A/CDKN2A/GADD45G/RASSF1/DDB2/GADD45A/E2F1/E2F2/E2F3/EGF/EGFR/ERBB2/AKT1/AKT2/FHIT/FOXO3/ALK/EML4/GRB2/HGF/HRAS/ARAF/JAK3/KIF5A/KIF5B/KIF5C/KRAS/MET/GADD45B/NRAS/POLK/PDPK1/PIK3CA/PIK3CB/PIK3CD/PIK3R1/PIK3R2/PLCG1/PLCG2/PRKCA/PRKCB/PRKCG/MAPK1/MAPK3/MAP2K1/MAP2K2/BAD/BAK1/BAX/RAF1/RARB/RB1/CCND1/RET/RXRA/RXRB/RXRG/SOS1/SOS2/BRAF/STAT3/STAT5A/STAT5B/STK4/TGFA/TP53/RASSF5/CASP9/P…	ENSG00000117020, ENSG00000275199/ENSG00000135446/ENSG00000105810/ENSG00000124762/ENSG00000147889/ENSG00000130222/ENSG00000068028/ENSG00000134574/ENSG00000116717/ENSG00000101412/ENSG00000007968, ENSG00000282899/ENSG00000112242/ENSG00000138798/ENSG00000146648/ENSG00000141736/ENSG00000142208/ENSG00000105221/ENSG00000189283/ENSG00000118689/ENSG00000171094/ENSG00000143924/ENSG00000177885/ENSG000000199…	72
hsa05224	Breast cancer	-0.08	0.01	-3.84	0.000142642	0.000749315	0.54	0.00048978	0.00220214	0.3	-0.2	51384/1856/1870/672/3479/578/2324/5291/7478/4040/2255/27006/4854/7479/2249/4791/2260/369/26281/6932/5241/2932/8648/7481/581/10683/2099/4616/5594/6655/182/1869/2254/5595/8312/7976/208/26291/5296/1021/7472/1855/2253/6198/595/81029/2251/11211/1871/2246/1452/7474/3280/10297/7475/6654/1647/10000/8503/8074/8600/5290/51426/8202/1026/7471/5605/54567/25759/10912/5894/3845/7482/4853/1643/324/1019/23493/803…	AKT3/FRAT1/CDK4/CDK6/CDKN1A/APC2/DLL3/GADD45G/FZD10/CSNK1A1L/CSNK1A1/CTNNB1/DDB2/GADD45A/JAG1/DVL1/DVL2/DVL3/E2F1/E2F2/E2F3/EGF/EGFR/ERBB2/AKT1/AKT2/ESR1/ESR2/FGF1/FGF2/FGF3/FGF4/FGF5/FGF6/FGF7/FGF8/FGF9/FGF10/FGFR1/FLT4/FRAT2/HEY1/HEY2/FOS/MTOR/FZD2/SHC2/FGF20/FGF21/HEYL/FGF22/DLL1/GRB2/GSK3B/APC/HRAS/HES1/IGF1/IGF1R/ARAF/JAG2/JUN/KIT/KRAS/HES5/SHC4/LRP6/LRP5/MYC/GADD45B/NFKB2/NOTCH1/NOTCH2/NOTC…	ENSG00000117020, ENSG00000275199/ENSG00000165879/ENSG00000135446/ENSG00000105810/ENSG00000124762/ENSG00000115266/ENSG00000090932/ENSG00000130222/ENSG00000111432/ENSG00000180138/ENSG00000113712/ENSG00000168036/ENSG00000134574/ENSG00000116717/ENSG00000101384/ENSG00000107404/ENSG00000004975/ENSG00000161202/ENSG00000101412/ENSG00000007968, ENSG00000282899/ENSG00000112242/ENSG00000138798/ENSG000001466…	147
hsa05225	Hepatocellular carcinoma	-0.04	0.01	-2.31	0.0213081	0.0490645	-3.98	0.0338083	0.0701303	0.22	-0.17	572/51384/1856/1870/4257/8193/3082/578/57492/5291/7478/119391/6602/4040/6605/7479/60/51412/369/9817/6595/6932/6604/2932/2950/7481/4258/581/7042/4616/6598/2953/5594/3162/6655/1869/5595/8312/7976/208/7040/5296/1021/4233/7472/7046/1855/6198/6603/2549/595/81029/11211/1871/1452/7474/10297/7475/6654/4780/1647/10000/8503/8289/7043/5290/51426/5335/1026/7471/5582/2002/5605/6597/25759/55274/10912/5894/6536…	AKT3/FRAT1/CDK4/CDK6/CDKN1A/CDKN2A/APC2/TXNRD2/GADD45G/FZD10/TXNRD3/GSTO2/CSNK1A1L/CSNK1A1/CTNNB1/DDB2/GADD45A/NQO1/DVL1/DVL2/DVL3/E2F1/E2F2/E2F3/EGFR/ARID2/ELK1/AKT1/AKT2/GSTA5/FRAT2/MTOR/FZD2/GAB1/SHC2/GRB2/BRD7/GSK3B/GSTA1/GSTA2/GSTA3/GSTA4/GSTM1/GSTM2/GSTM3/GSTM4/GSTM5/GSTP1/GSTT1/GSTT2/HGF/HMOX1/APC/HRAS/IGF1R/IGF2/ARAF/KRAS/SHC4/LRP6/LRP5/SMAD2/SMAD3/SMAD4/MET/MGST1/MGST2/MGST3/MYC/GADD45B/…	ENSG00000117020, ENSG00000275199/ENSG00000165879/ENSG00000135446/ENSG00000105810/ENSG00000124762/ENSG00000147889/ENSG00000115266/ENSG00000184470/ENSG00000130222/ENSG00000111432/ENSG00000197763/ENSG00000065621/ENSG00000180138/ENSG00000113712/ENSG00000168036/ENSG00000134574/ENSG00000116717/ENSG00000181019/ENSG00000107404/ENSG00000004975/ENSG00000161202/ENSG00000101412/ENSG00000007968, ENSG000002828…	168
hsa05226	Gastric cancer	-0.09	0.01	-4.32	1.96061e-05	0.000141926	2.39	7.17759e-05	0.00044516	0.36	-0.16	51384/1856/1870/3082/578/999/1495/5291/7478/1496/2263/4040/2255/27006/7479/2249/4292/5915/369/26281/1015/6932/2932/5243/7481/581/7042/4616/5594/6655/1869/2254/5595/8312/7976/898/208/7040/26291/5296/4233/7472/7046/1855/2253/6198/2549/595/81029/2251/1027/11211/1871/2246/1452/7474/10297/7475/6654/1647/10000/8503/8074/7043/5290/51426/1017/1026/7471/5605/25759/10912/5894/3845/83998/7482/1643/324/80326…	AKT3/FRAT1/CDH17/CDK2/CDKN1A/CDKN1B/APC2/CDKN2B/CDX2/GADD45G/FZD10/CSNK1A1L/CSNK1A1/CTNNA1/CTNNA2/CTNNB1/DDB2/GADD45A/DVL1/DVL2/DVL3/E2F1/E2F2/E2F3/EGF/EGFR/ERBB2/AKT1/AKT2/FGF1/FGF2/FGF3/FGF4/FGF5/FGF6/FGF7/FGF8/FGF9/FGF10/FGFR2/FRAT2/MTOR/FZD2/GAB1/SHC2/FGF20/FGF21/FGF22/GRB2/CTNNA3/GSK3B/HGF/APC/HRAS/ARAF/JUP/KRAS/SHC4/LRP6/LRP5/SMAD2/SMAD3/SMAD4/MET/MLH1/MUC2/MYC/GADD45B/NRAS/LEF1/WNT16/POLK/…	ENSG00000117020, ENSG00000275199/ENSG00000165879/ENSG00000079112/ENSG00000123374/ENSG00000124762/ENSG00000111276/ENSG00000115266/ENSG00000147883/ENSG00000165556/ENSG00000130222/ENSG00000111432/ENSG00000180138/ENSG00000113712/ENSG00000044115/ENSG00000066032/ENSG00000168036/ENSG00000134574/ENSG00000116717/ENSG00000107404/ENSG00000004975/ENSG00000161202/ENSG00000101412/ENSG00000007968, ENSG000002828…	149
hsa05230	Central carbon metabolism in cancer	-0.01	0.01	-0.65	0.514134	0.620509	-6.38	0.733116	0.804685	0.06	-0.33	5291/2263/5214/5315/2261/51548/2260/57103/5594/3091/5595/8140/208/6510/5296/4233/2645/3945/5159/2744/10000/6513/8503/5290/2322/5605/5160/5894/3845/3939/5156/27165/4609/3417/4916/7157/9123/2064/5211/23410/207/5295/1956/5163/5213/80201/3098/3815/3099/2539/3101/5161/6514/5224/5979/3948/160287/5162/5604/5223/5293/5728/92483/3265/3418/4914/2475/4893/441531/9997	AKT3/LDHAL6A/EGFR/ERBB2/AKT1/AKT2/FGFR1/FGFR3/FGFR2/FLT3/SIRT3/MTOR/G6PD/GCK/GLS2/GLS/HIF1A/HK1/HK2/HK3/HRAS/IDH1/IDH2/KIT/KRAS/LDHA/LDHB/LDHC/MET/PGAM4/MYC/NRAS/NTRK1/NTRK3/SIRT6/PDGFRA/PDGFRB/PDHA1/PDHA2/PDHB/PDK1/PFKL/PFKM/PFKP/PGAM1/PGAM2/PIK3CA/PIK3CB/PIK3CD/PIK3R1/PIK3R2/PKM/MAPK1/MAPK3/MAP2K1/MAP2K2/TIGAR/PTEN/RAF1/RET/SLC1A5/SLC2A1/SLC2A2/TP53/HKDC1/SLC7A5/PIK3R3/SLC16A3/LDHAL6B/SCO2	ENSG00000117020, ENSG00000275199/ENSG00000166800/ENSG00000146648/ENSG00000141736/ENSG00000142208/ENSG00000105221/ENSG00000077782/ENSG00000068078/ENSG00000066468/ENSG00000122025/ENSG00000142082/ENSG00000198793/ENSG00000160211/ENSG00000106633/ENSG00000135423/ENSG00000115419/ENSG00000100644/ENSG00000156515/ENSG00000159399/ENSG00000160883/ENSG00000174775, ENSG00000276536/ENSG00000138413/ENSG000001820…	70
hsa05231	Choline metabolism in cancer	-0.05	0.01	-2.74	0.00650395	0.018227	-2.94	0.0123402	0.0316871	0.19	-0.2	7454/5601/5291/1608/1606/8611/23446/5337/8527/5594/1120/5155/6655/3091/9468/160851/5595/7249/208/8605/5296/6009/8395/5599/6198/5602/1119/56994/8936/6582/5159/60482/6654/5321/10000/8503/10434/5290/5335/56261/5582/5605/5880/5338/57153/5894/10810/3845/5156/5879/1607/204962/1950/5170/8612/207/126969/8394/1609/56034/5295/6581/1956/8525/8526/5578/9162/10163/283748/5900/5130/8613/7248/5579/255189/8681/5…	AKT3/PLA2G4B/WASF2/LYPLA1/WASF3/CHKA/CHKB/PLA2G4E/SLC44A3/DGKK/DGKA/DGKB/DGKG/DGKH/DGKQ/EGF/EGFR/EIF4EBP1/SLC44A5/AKT1/AKT2/PIP5K1C/SLC44A1/FOS/MTOR/PLA2G4F/PLA2G4D/GRB2/HIF1A/HRAS/JUN/KRAS/NRAS/PCYT1A/PDGFA/PDGFB/PDGFRA/PDGFRB/PDPK1/PIK3CA/PIK3CB/PIK3CD/PIK3R1/PIK3R2/PLA2G4A/PLCG1/PLD1/PLD2/PRKCA/PRKCB/PRKCG/MAPK1/MAPK3/MAPK8/MAPK9/MAPK10/PDGFC/MAP2K1/MAP2K2/GPCPD1/CHPT1/SLC44A2/RAC1/RAC2/RAC3/R…	ENSG00000117020, ENSG00000275199/ENSG00000243708/ENSG00000158195/ENSG00000120992/ENSG00000132970/ENSG00000110721/ENSG00000100288/ENSG00000188089/ENSG00000143036/ENSG00000274588/ENSG00000065357/ENSG00000136267/ENSG00000058866/ENSG00000102780/ENSG00000145214/ENSG00000138798/ENSG00000146648/ENSG00000187840/ENSG00000137968/ENSG00000142208/ENSG00000105221/ENSG00000186111/ENSG00000070214/ENSG0000017034…	98
hsa05235	PD-L1 expression and PD-1 checkpoint pathway in cancer	-0.1	0	-3.23	0.00135639	0.00490331	-1.53	0.00216238	0.00750596	0.35	-0.29	920/3459/5606/5291/5588/1459/4775/3717/5594/3091/4792/4773/1457/5595/3551/4793/208/5296/5532/6198/5608/4790/3458/5777/1432/7535/6772/10000/8503/29126/5533/5290/55509/5335/5605/148022/4772/5894/3845/7099/7097/1950/5530/207/27436/5295/4794/1956/114609/10538/5603/3460/917/3716/915/116071/6774/5604/2353/238/5293/5728/10125/4615/5970/3265/7189/6199/3725/940/5781/3932/5600/6300/5535/5133/2475/919/916/4…	AKT3/RASGRP1/BATF/TIRAP/CHUK/BATF2/MAPK14/CSNK2A1/CSNK2A2/CSNK2B/TICAM1/EGF/EGFR/AKT1/AKT2/FOS/ALK/MTOR/LAT/EML4/CSNK2A3/CD274/HIF1A/HRAS/IFNG/IFNGR1/IFNGR2/TICAM2/IKBKB/JAK1/JAK2/JUN/KRAS/LCK/MAP3K3/MYD88/NFATC1/NFATC2/NFATC3/NFKB1/NFKBIA/NFKBIB/NFKBIE/NRAS/PDCD1/PIK3CA/PIK3CB/PIK3CD/PIK3R1/PIK3R2/PLCG1/TLR9/PPP3CA/PPP3CB/PPP3CC/PPP3R1/PPP3R2/BATF3/PRKCQ/MAPK1/MAPK3/MAPK11/MAPK13/MAP2K1/MAP2K2/M…	ENSG00000117020, ENSG00000275199/ENSG00000172575/ENSG00000156127/ENSG00000150455/ENSG00000213341/ENSG00000168062/ENSG00000112062/ENSG00000101266/ENSG00000070770/ENSG00000204435, ENSG00000206406, ENSG00000224398, ENSG00000224774, ENSG00000228875, ENSG00000230700, ENSG00000232960/ENSG00000127666/ENSG00000138798/ENSG00000146648/ENSG00000142208/ENSG00000105221/ENSG00000170345/ENSG00000171094/ENSG0000…	89
hsa05310	Asthma	-0.01	0.01	-0.3	0.766959	0.834587	-6.54	0.831009	0.880571	0.05	-0.82	958/959/3565/3567/8288/3586/3578/2206/2207/3562/3113/3596/6037/6356/3119/2205/5553/3125/3123/3117/3127/3111/3108/3122/7124/3118/3115/3109/3126/3112/102723407	AC233755.1/FCER1A/MS4A2/FCER1G/HLA-DMA/HLA-DMB/HLA-DOA/HLA-DOB/HLA-DPA1/HLA-DPB1/HLA-DQA1/HLA-DQA2/HLA-DQB1/HLA-DRA/HLA-DRB1/HLA-DRB3/HLA-DRB4/HLA-DRB5/IL3/IL4/IL5/IL9/IL10/IL13/PRG2/RNASE3/CCL11/TNF/EPX/CD40/CD40LG	ENSG00000275063/ENSG00000179639/ENSG00000149534/ENSG00000158869/ENSG00000204257, ENSG00000239463, ENSG00000241394, ENSG00000242361, ENSG00000242685, ENSG00000243189, ENSG00000243215, ENSG00000243719/ENSG00000226264, ENSG00000234154, ENSG00000239329, ENSG00000241296, ENSG00000241674, ENSG00000242092, ENSG00000242386, ENSG00000242574/ENSG00000204252, ENSG00000206292, ENSG00000230141, ENSG0000023155…	31
hsa05320	Autoimmune thyroid disease	-0.02	0.06	-0.54	0.588713	0.688773	-6.44	0.385301	0.493408	0.02	-0.62	355/7038/3002/958/959/3558/3565/3567/942/7173/356/3443/3445/941/7252/1081/3586/3452/3134/3442/3449/1493/7253/3113/940/3119/5551/3446/3440/3125/3123/3117/3439/3127/3111/3108/3122/3107/3133/3135/3118/3106/3105/3444/3115/3109/3126/3448/3447/3451/3441/3112/102723407	AC233755.1/CGA/CTLA4/GZMB/HLA-A/HLA-B/HLA-C/HLA-DMA/HLA-DMB/HLA-DOA/HLA-DOB/HLA-DPA1/HLA-DPB1/HLA-DQA1/HLA-DQA2/HLA-DQB1/HLA-DRA/HLA-DRB1/HLA-DRB3/HLA-DRB4/HLA-DRB5/HLA-E/HLA-F/HLA-G/IFNA1/IFNA2/IFNA4/IFNA5/IFNA6/IFNA7/IFNA8/IFNA10/IFNA13/IFNA14/IFNA16/IFNA17/IFNA21/FAS/IL2/FASLG/IL4/IL5/IL10/PRF1/TG/TPO/TSHB/TSHR/CD28/CD80/CD86/CD40/CD40LG	ENSG00000275063/ENSG00000135346/ENSG00000163599/ENSG00000100453/ENSG00000206503, ENSG00000206505, ENSG00000223980, ENSG00000224320, ENSG00000227715, ENSG00000229215, ENSG00000231834, ENSG00000235657/ENSG00000206450, ENSG00000223532, ENSG00000224608, ENSG00000228964, ENSG00000232126, ENSG00000234745/ENSG00000204525, ENSG00000206435, ENSG00000206452, ENSG00000225691, ENSG00000228299, ENSG0000023384…	53
hsa05321	Inflammatory bowel disease	-0.05	-0.01	-1.23	0.220169	0.32301	-5.85	0.235925	0.3362	0.22	-0.64	3459/50943/6095/30009/3566/3595/7042/3594/50615/7040/2625/4790/3558/51561/3458/3605/112744/3593/3565/3567/3552/6772/8809/8807/7043/3553/50616/4772/3569/3586/7099/7097/6775/59067/6097/3561/3606/3460/149233/6778/4088/64127/3113/6774/3592/3596/5970/4087/3725/4094/3119/7100/3125/3123/3117/3127/3111/3108/3122/7124/3118/3115/3109/3126/3112	IL17F/IL23R/GATA3/TBX21/HLA-DMA/HLA-DMB/HLA-DOA/HLA-DOB/HLA-DPA1/HLA-DPB1/HLA-DQA1/HLA-DQA2/HLA-DQB1/HLA-DRA/HLA-DRB1/HLA-DRB3/HLA-DRB4/HLA-DRB5/IFNG/IFNGR1/IFNGR2/IL1A/IL1B/IL2/IL2RG/IL4/IL4R/IL5/IL6/IL10/IL12A/IL12B/IL12RB1/IL12RB2/IL13/IL17A/IL18/JUN/SMAD2/SMAD3/MAF/NFATC1/NFKB1/IL21R/IL22/FOXP3/IL23A/IL21/RELA/RORA/RORC/NOD2/STAT1/STAT3/STAT4/STAT6/TGFB1/TGFB2/TGFB3/TLR2/TLR4/TLR5/TNF/IL18RAP…	ENSG00000112116/ENSG00000162594/ENSG00000107485/ENSG00000073861/ENSG00000204257, ENSG00000239463, ENSG00000241394, ENSG00000242361, ENSG00000242685, ENSG00000243189, ENSG00000243215, ENSG00000243719/ENSG00000226264, ENSG00000234154, ENSG00000239329, ENSG00000241296, ENSG00000241674, ENSG00000242092, ENSG00000242386, ENSG00000242574/ENSG00000204252, ENSG00000206292, ENSG00000230141, ENSG0000023155…	65
hsa05322	Systemic lupus erythematosus	-0.04	-0.02	-1.27	0.204351	0.304665	-5.79	0.294511	0.400666	0.08	-0.35	732/729/87/55506/6634/1511/958/286436/959/94239/727/3458/730/735/9555/942/6738/941/158983/8970/718/6628/81/6737/3021/3586/6741/255626/2209/731/3017/8365/714/715/2215/3020/3015/221613/717/6632/8290/3113/713/712/733/940/3119/8334/8347/92815/716/2903/653604/8338/317772/8349/8340/440093/3014/3125/3123/3117/8329/8969/3013/128312/8364/8356/8363/8351/1991/121504/85236/3127/2214/126961/8337/440689/333932…	AC233755.1/CU639417.1/H2BE1/H4-16/H3C14/H2BU1/CTSG/H2BW1/ELANE/FCGR1A/FCGR3A/FCGR3B/H2AC1/H2BC1/H2BW2/GRIN2A/GRIN2B/H2AC8/H2AC7/H2AX/H2AZ1/H2BC5/H2BC3/H3-3A/H3-3B/HLA-DMA/HLA-DMB/HLA-DOA/HLA-DOB/HLA-DPA1/HLA-DPB1/HLA-DQA1/HLA-DQA2/HLA-DQB1/HLA-DRA/HLA-DRB1/HLA-DRB3/HLA-DRB4/HLA-DRB5/H2AC21/H3C15/IFNG/IL10/H3-5/H2BC18/H2AB2/H2AB1/H2BS1/H4C15/MACROH2A2/H2AJ/H3C13/SNRPB/SNRPD1/SNRPD3/TRIM21/RO60/SSB…	ENSG00000275063/ENSG00000274559/ENSG00000285480/ENSG00000197837/ENSG00000203811/ENSG00000196890, ENSG00000285449/ENSG00000100448/ENSG00000123569/ENSG00000197561, ENSG00000277571/ENSG00000150337/ENSG00000203747/ENSG00000162747/ENSG00000164508/ENSG00000146047/ENSG00000101812/ENSG00000183454/ENSG00000273079/ENSG00000277075/ENSG00000196866/ENSG00000188486/ENSG00000164032/ENSG00000158373/ENSG000002764…	134
hsa05323	Rheumatoid arthritis	-0.06	0	-1.53	0.125602	0.20639	-5.43	0.132537	0.212916	0.4	-0.55	3683/535/51606/537/2920/3383/7042/3589/51382/10673/54/2321/7040/50617/6387/6347/10312/51561/3458/3605/7422/8992/942/523/3552/6364/525/533/7043/7010/8600/941/6372/3553/9296/529/1514/3569/7099/9550/7097/8792/1513/245973/526/245972/4314/3606/127124/5741/284/528/9114/3689/8741/1493/2921/6374/2919/3600/1437/3113/3576/2353/155066/3725/940/3119/1435/23545/527/3125/3123/4312/3117/3127/3111/3108/3122/4050…	AC233755.1/TCIRG1/TNFSF13B/ATP6V1G3/CSF1/CSF2/CTLA4/CTSK/CTSL/ATP6V0E2/FLT1/FOS/ATP6V0A2/ATP6V0D2/ATP6V1C2/ANGPT1/CXCL1/CXCL2/CXCL3/HLA-DMA/HLA-DMB/HLA-DOA/HLA-DOB/HLA-DPA1/HLA-DPB1/HLA-DQA1/HLA-DQA2/HLA-DQB1/HLA-DRA/HLA-DRB1/HLA-DRB3/HLA-DRB4/HLA-DRB5/ICAM1/IFNG/IL1A/IL1B/IL6/CXCL8/IL11/IL15/IL17A/IL18/ITGAL/ITGB2/JUN/LTB/CCL3L3, CCL3L1/MMP1/MMP3/ATP6V0A4/ATP6V1D/IL23A/ATP6V1H/ATP6V1A/ATP6V1B1/A…	ENSG00000275063/ENSG00000110719/ENSG00000102524/ENSG00000151418, ENSG00000263014/ENSG00000184371/ENSG00000164400/ENSG00000163599/ENSG00000143387/ENSG00000135047/ENSG00000171130/ENSG00000102755/ENSG00000170345/ENSG00000185344/ENSG00000147614/ENSG00000143882/ENSG00000154188/ENSG00000163739/ENSG00000081041/ENSG00000163734/ENSG00000204257, ENSG00000239463, ENSG00000241394, ENSG00000242361, ENSG000002…	92
hsa05330	Allograft rejection	-0.02	-0.01	-0.45	0.650853	0.740826	-6.49	0.683578	0.76544	0.04	-0.9	355/3002/958/959/3558/3458/3593/3565/3567/942/356/941/3586/3134/3113/3592/940/3119/5551/3125/3123/3117/3127/3111/3108/3122/7124/3107/3133/3135/3118/3106/3105/3115/3109/3126/3112/102723407	AC233755.1/GZMB/HLA-A/HLA-B/HLA-C/HLA-DMA/HLA-DMB/HLA-DOA/HLA-DOB/HLA-DPA1/HLA-DPB1/HLA-DQA1/HLA-DQA2/HLA-DQB1/HLA-DRA/HLA-DRB1/HLA-DRB3/HLA-DRB4/HLA-DRB5/HLA-E/HLA-F/HLA-G/IFNG/FAS/IL2/FASLG/IL4/IL5/IL10/IL12A/IL12B/PRF1/TNF/CD28/CD80/CD86/CD40/CD40LG	ENSG00000275063/ENSG00000100453/ENSG00000206503, ENSG00000206505, ENSG00000223980, ENSG00000224320, ENSG00000227715, ENSG00000229215, ENSG00000231834, ENSG00000235657/ENSG00000206450, ENSG00000223532, ENSG00000224608, ENSG00000228964, ENSG00000232126, ENSG00000234745/ENSG00000204525, ENSG00000206435, ENSG00000206452, ENSG00000225691, ENSG00000228299, ENSG00000233841, ENSG00000237022/ENSG000002042…	38
hsa05332	Graft-versus-host disease	-0.03	0	-0.63	0.531103	0.635724	-6.39	0.551712	0.651418	0.08	-0.85	355/3002/3558/3458/942/3552/356/941/3553/3824/3821/3569/3134/3811/3113/940/3119/5551/3125/3123/3117/3127/3111/3108/3122/7124/3107/3133/3135/3118/3106/3105/3115/3109/3126/3112/3812/115653/3804/57292/3803/3802	KIR3DL3/GZMB/HLA-A/HLA-B/HLA-C/HLA-DMA/HLA-DMB/HLA-DOA/HLA-DOB/HLA-DPA1/HLA-DPB1/HLA-DQA1/HLA-DQA2/HLA-DQB1/HLA-DRA/HLA-DRB1/HLA-DRB3/HLA-DRB4/HLA-DRB5/HLA-E/HLA-F/HLA-G/IFNG/FAS/IL1A/IL1B/IL2/FASLG/IL6/KIR2DS1/KIR2DL2, KP420440.1, KP420444.2/KIR2DL3/KIR3DL1/KIR3DL2, KP420440.2, KU645196.3/KLRC1/KLRD1/PRF1/KIR2DL5A, KIR3DS1/TNF/CD28/CD80/CD86	ENSG00000242019, ENSG00000273502, ENSG00000274254, ENSG00000274394, ENSG00000274480, ENSG00000274511, ENSG00000274556, ENSG00000274639, ENSG00000274696, ENSG00000274724, ENSG00000274763, ENSG00000274786, ENSG00000275062, ENSG00000275172, ENSG00000275433, ENSG00000275513, ENSG00000276084, ENSG00000276086, ENSG00000276196, ENSG00000276328, ENSG00000276433, ENSG00000276572, ENSG00000276806, ENSG0000…	42
hsa05340	Primary immunodeficiency	-0.25	-0.04	-5.9	7.52158e-09	2.22337e-07	9.85	3.93546e-08	9.61521e-07	0.55	-0.26	920/695/8625/7374/5788/29760/958/959/973/3718/57379/7535/3543/5994/5993/3561/64421/925/115650/326/29851/5896/915/6890/3575/926/5897/930/4261/3932/100/916/6891/23495/927/8517/102723407/84876	ADA/AC233755.1/TNFRSF13C/TNFRSF13B/BLNK/ICOS/AIRE/IGLL1/IL2RG/IL7R/JAK3/LCK/CIITA/AICDA/PTPRC/RAG1/RAG2/RFX5/RFXAP/DCLRE1C/TAP1/TAP2/BTK/UNG/ZAP70/ORAI1/IKBKG/RFXANK/CD3D/CD3E/CD4/CD8A/CD8B/CD8B2/CD19/CD40/CD40LG/CD79A	ENSG00000196839/ENSG00000275063/ENSG00000159958/ENSG00000240505/ENSG00000095585/ENSG00000163600/ENSG00000160224/ENSG00000128322/ENSG00000147168/ENSG00000168685/ENSG00000105639/ENSG00000182866/ENSG00000179583/ENSG00000111732/ENSG00000081237, ENSG00000262418/ENSG00000166349/ENSG00000175097/ENSG00000143390/ENSG00000133111/ENSG00000152457/ENSG00000168394, ENSG00000206297, ENSG00000224212, ENSG0000022…	38
hsa05410	Hypertrophic cardiomyopathy	-0.09	-0.01	-4	7.39123e-05	0.000431024	1.15	0.000107608	0.000622928	0.26	-0.21	3675/3674/10368/9254/3479/782/489/27091/27092/60/8516/1906/779/3693/3655/4625/7042/6547/284217/778/2010/6445/7040/59284/3696/51422/6442/786/4633/5564/7134/3694/3676/53632/6543/7139/7043/7137/59285/5565/5562/3691/4607/3679/183/3569/22801/3685/3695/7168/59283/8515/7170/3680/3688/93589/775/781/7273/776/55799/70/1636/4000/4634/3678/5563/6443/3673/783/10369/7171/784/6444/1605/488/1674/5571/785/6546/71…	CACNG3/CACNG2/DAG1/ACE/DES/DMD/AGT/EDN1/EMD/ITGA11/CACNG5/CACNG4/LAMA1/IGF1/IL6/ITGA6/ITGA1/ITGA2/ITGA2B/ITGA3/ITGA4/ITGA5/ITGA7/ITGA9/ITGAV/ITGB1/ITGB3/ITGB4/ITGB5/ITGB6/ITGB7/ITGB8/LAMA2/LMNA/MYBPC3/MYH6/MYH7/MYL2/MYL3/ATP2A1/ATP2A2/ATP2A3/PRKAG2/PRKAG3/PRKAA1/PRKAA2/PRKAB1/PRKAB2/PRKAG1/CACNA2D3/CACNG8/CACNG7/CACNG6/ACTB/RYR2/SGCA/SGCB/SGCD/SGCG/SLC8A2/SLC8A1/SLC8A3/ACTC1/TGFB1/TGFB2/TGFB3/ACT…	ENSG00000006116/ENSG00000166862/ENSG00000173402/ENSG00000159640/ENSG00000175084/ENSG00000198947/ENSG00000135744/ENSG00000078401/ENSG00000102119/ENSG00000137809/ENSG00000075429/ENSG00000075461/ENSG00000101680/ENSG00000017427/ENSG00000136244/ENSG00000091409/ENSG00000213949/ENSG00000164171/ENSG00000005961/ENSG00000005884/ENSG00000115232/ENSG00000161638/ENSG00000135424/ENSG00000144668/ENSG00000138448…	90
hsa05412	Arrhythmogenic right ventricular cardiomyopathy	-0.1	-0.01	-3.83	0.000149821	0.00078163	0.49	0.000209955	0.00108461	0.32	-0.24	3675/3674/10368/9254/1495/1829/5318/1496/782/489/27091/27092/60/88/8516/6932/779/3693/3655/1832/6547/284217/778/2010/6445/59284/3696/6442/786/3694/3676/6543/59285/3691/1824/3679/22801/3685/51176/3695/59283/8515/3680/6934/3688/93589/775/83439/2697/781/776/55799/4000/3678/6443/3673/783/10369/784/1499/1000/6444/1605/3728/488/1674/785/6546/29119/71/487/3908/6262/1756/3672/89/3690	CDH2/CACNG3/CACNG2/CTNNA1/CTNNA2/CTNNB1/DAG1/DES/DMD/DSC2/DSG2/DSP/EMD/ITGA11/GJA1/CACNG5/CACNG4/LAMA1/CTNNA3/ITGA6/ITGA1/ITGA2/ITGA2B/ITGA3/ITGA4/ITGA5/ITGA7/ITGA9/ITGAV/ITGB1/ITGB3/ITGB4/ITGB5/ITGB6/ITGB7/ITGB8/JUP/LAMA2/LMNA/ATP2A1/ATP2A2/ATP2A3/LEF1/PKP2/CACNA2D3/CACNG8/CACNG7/CACNG6/ACTB/RYR2/SGCA/SGCB/SGCD/SGCG/SLC8A2/SLC8A1/SLC8A3/TCF7/TCF7L2/ACTG1/CACNA1C/CACNA1D/CACNA1F/CACNA1S/CACNA2D1/…	ENSG00000170558/ENSG00000006116/ENSG00000166862/ENSG00000044115/ENSG00000066032/ENSG00000168036/ENSG00000173402/ENSG00000175084/ENSG00000198947/ENSG00000134755/ENSG00000046604/ENSG00000096696/ENSG00000102119/ENSG00000137809/ENSG00000152661/ENSG00000075429/ENSG00000075461/ENSG00000101680/ENSG00000183230/ENSG00000091409/ENSG00000213949/ENSG00000164171/ENSG00000005961/ENSG00000005884/ENSG00000115232…	77
hsa05414	Dilated cardiomyopathy	-0.11	-0.01	-4.37	1.60007e-05	0.000120254	2.58	3.03179e-05	0.000218084	0.37	-0.21	3675/3674/10368/9254/3479/153/782/5566/489/27091/27092/60/8516/108/779/3693/2778/3655/4625/7042/6547/284217/778/2010/6445/7040/59284/3696/6442/786/4633/7134/3694/3676/6543/7139/7043/113/196883/7137/59285/3691/4607/3679/183/22801/109/3685/3695/7168/59283/5567/8515/7170/3680/3688/93589/775/781/7273/114/776/55799/70/4000/4634/3678/115/6443/3673/107/5568/783/10369/7171/784/6444/111/1605/112/488/1674/…	AC233755.1/CACNG3/CACNG2/ADCY1/ADCY2/ADCY3/ADCY5/ADCY6/ADCY7/ADCY8/ADCY9/ADRB1/DAG1/DES/DMD/AGT/ADCY4/EMD/ITGA11/CACNG5/CACNG4/GNAS/LAMA1/IGF1/ITGA6/ITGA1/ITGA2/ITGA2B/ITGA3/ITGA4/ITGA5/ITGA7/ITGA9/ITGAV/ITGB1/ITGB3/ITGB4/ITGB5/ITGB6/ITGB7/ITGB8/LAMA2/LMNA/MYBPC3/MYH6/MYH7/MYL2/MYL3/ATP2A1/ATP2A2/ATP2A3/PLN/PRKACA/PRKACB/PRKACG/CACNA2D3/CACNG8/CACNG7/CACNG6/ACTB/RYR2/SGCA/SGCB/SGCD/SGCG/SLC8A2/SL…	ENSG00000275063/ENSG00000006116/ENSG00000166862/ENSG00000164742/ENSG00000078295/ENSG00000138031/ENSG00000173175/ENSG00000174233/ENSG00000121281/ENSG00000155897/ENSG00000162104/ENSG00000043591/ENSG00000173402/ENSG00000175084/ENSG00000198947/ENSG00000135744/ENSG00000129467, ENSG00000284814/ENSG00000102119/ENSG00000137809/ENSG00000075429/ENSG00000075461/ENSG00000087460/ENSG00000101680/ENSG0000001742…	96
hsa05415	Diabetic cardiomyopathy	0.12	0.01	3.6	0.000350677	0.0016058	-0.3	0.000428417	0.00197264	0.42	-0.33	4706/5166/292/5164/7384/4719/5601/5291/1535/816/51660/4710/5590/5165/815/6389/489/7419/2932/4313/4708/1215/7042/513/4713/4689/4318/5332/2936/2997/208/7040/5296/7046/5599/10105/1277/4790/5602/4717/4728/506/2597/2998/1337/1432/1347/374291/9167/515/4688/10000/6390/6513/8503/1509/4709/5524/4702/7043/5290/514/4694/1340/5582/1350/10975/5880/4698/7137/4705/84701/1327/1349/9945/4695/5160/948/517/183/1329…	AKT3/NDUFC2-KCTD14/PPIF/ATP5PD/UQCR11/CMA1/COX6B2/NDUFA11/COL1A1/COL1A2/COL3A1/COX4I1/COX5B/COX6A1/COX6A2/COX6B1/COX6C/COX7A1/COX7A2/COX7B/COX7C/COX8A/CPT1B/CPT2/PARP1/MAPK14/CTSD/CYBA/CYBB/CYC1/ACE/COX7B2/AGER/AGT/AGTR1/AKT1/AKT2/PLCB1/MTOR/G6PD/MPC2/GAPDH/GFPT1/UQCRQ/SLC25A4/SLC25A5/SLC25A6/GSK3B/GSR/UQCR10/GYS1/GYS2/COX8C/MPC1L/INS/INSR/IRS1/NDUFS7/SMAD2/SMAD3/MMP2/MMP9/UQCRHL/MT-ATP6/MT-ATP8/…	ENSG00000117020, ENSG00000275199/ENSG00000259112/ENSG00000108179/ENSG00000167863/ENSG00000127540/ENSG00000092009/ENSG00000160471/ENSG00000174886/ENSG00000108821/ENSG00000164692/ENSG00000168542/ENSG00000131143/ENSG00000135940/ENSG00000111775/ENSG00000156885/ENSG00000126267/ENSG00000164919/ENSG00000161281/ENSG00000112695/ENSG00000131174/ENSG00000127184/ENSG00000176340/ENSG00000205560/ENSG0000015718…	203
hsa05416	Viral myocarditis	-0.07	0.02	-1.73	0.083641	0.148727	-5.11	0.0835867	0.146407	0.2	-0.49	3683/2534/637/841/8672/60/3383/4625/25/958/284217/959/6445/857/6442/595/1982/942/1981/941/5880/842/5879/3134/27/1525/3689/6443/836/3113/5881/6444/54205/1605/940/3119/5551/71/3125/3123/1604/3908/3117/4624/3127/1756/3111/3108/3122/3107/3133/3135/3118/3106/3105/3115/3109/3126/3112/102723407	AC233755.1/CXADR/CD55/DAG1/DMD/EIF4G1/EIF4G2/ABL1/FYN/ABL2/LAMA1/HLA-A/HLA-B/HLA-C/HLA-DMA/HLA-DMB/HLA-DOA/HLA-DOB/HLA-DPA1/HLA-DPB1/HLA-DQA1/HLA-DQA2/HLA-DQB1/HLA-DRA/HLA-DRB1/HLA-DRB3/HLA-DRB4/HLA-DRB5/HLA-E/HLA-F/HLA-G/ICAM1/ITGAL/ITGB2/LAMA2/MYH6/MYH7/CYCS/PRF1/RAC1/RAC2/RAC3/CCND1/ACTB/BID/SGCA/SGCB/SGCD/SGCG/ACTG1/CASP3/CASP8/CASP9/CAV1/EIF4G3/CD28/CD80/CD86/CD40/CD40LG	ENSG00000275063/ENSG00000154639/ENSG00000196352/ENSG00000173402/ENSG00000198947/ENSG00000114867/ENSG00000110321/ENSG00000097007/ENSG00000010810/ENSG00000143322/ENSG00000101680/ENSG00000206503, ENSG00000206505, ENSG00000223980, ENSG00000224320, ENSG00000227715, ENSG00000229215, ENSG00000231834, ENSG00000235657/ENSG00000206450, ENSG00000223532, ENSG00000224608, ENSG00000228964, ENSG00000232126, ENS…	60
hsa05418	Fluid shear stress and atherosclerosis	-0.03	0.01	-1.32	0.187301	0.284487	-5.73	0.116453	0.191372	0.25	-0.22	3674/6401/27035/4257/5601/5291/1535/2817/6416/119391/7132/387/5590/4205/60/5609/1906/9817/3320/4208/2950/4258/4313/3383/3326/2953/3162/5155/25828/4318/3551/5327/208/51588/5296/858/857/5599/657/6347/5608/4790/5602/59341/3458/1432/7422/93/3552/90/7850/3554/6382/7341/4780/9181/4688/10000/8503/1843/5290/92/6385/652/3553/10365/3791/5880/91860/445/5562/653689/2944/2949/2947/1514/6885/5879/7295/5607/368…	AKT3/CDH5/KLF2/CHUK/GSTO2/MAPK14/CTNNB1/CTSL/CYBA/CALML6/NQO1/DUSP1/EDN1/AKT1/AKT2/GSTA5/FOS/TXN2/NOX1/GPC1/GSTA1/GSTA2/GSTA3/GSTA4/GSTM1/GSTM2/GSTM3/GSTM4/GSTM5/GSTP1/GSTT1/GSTT2/HMOX1/HSP90AA1/HSP90AB1/ICAM1/IFNG/IKBKB/IL1A/IL1B/IL1R1/ITGA2B/ITGAV/ITGB3/JUN/KDR/RHOA/SUMO4/MIR10A/MEF2A/MEF2C/MAP3K5/MGST1/MGST2/MGST3/MMP2/MMP9/ASS1/NCF2/NFE2L2/NFKB1/NOS3/NPPC/PDGFA/PDGFB/PIAS4/PECAM1/CALML5/PIK3C…	ENSG00000117020, ENSG00000275199/ENSG00000179776/ENSG00000127528/ENSG00000213341/ENSG00000065621/ENSG00000112062/ENSG00000168036/ENSG00000135047/ENSG00000051523/ENSG00000169885/ENSG00000181019/ENSG00000120129/ENSG00000078401/ENSG00000142208/ENSG00000105221/ENSG00000182793/ENSG00000170345/ENSG00000100348/ENSG00000007952/ENSG00000063660/ENSG00000243955/ENSG00000244067/ENSG00000174156/ENSG0000017089…	139

## Sheet: 2) I vs other
ID	Description	logFC	AveExpr	t	P.Value	adj.P.Val	B	MW p-value	MW FDR	n_score	b_score	geneID	gene_name	gene_ensembl	number_genes
hsa00010	Glycolysis / Gluconeogenesis	0.1	0	3.95	9.08473e-05	0.000304218	0.5	3.804e-05	0.000136947	0.45	-0.18	221/5214/5315/224/2023/5236/1738/5106/5230/2821/26330/2645/9562/2027/218/230/217/2597/7167/2026/3945/10327/5105/8789/55902/2538/5160/222/3939/229/219/92579/5211/223/5313/130589/226/1737/57818/5213/84532/80201/3098/83440/3099/3101/5161/5224/501/2203/3948/160287/5162/55276/5232/5223/92483/669/130/124/387712/131/125/128/127/441531/126	AKR1A1/ADH1A/ADH1B/ADH1C/ADH4/ADH5/ADH6/GALM/ADH7/LDHAL6A/DLAT/DLD/ENO1/ENO2/ENO3/ALDH2/ALDH3A1/ALDH1B1/FBP1/ALDH3B1/ALDH3B2/ALDH9A1/ALDH3A2/ALDOA/ALDOB/ALDOC/G6PC/GAPDH/GAPDHS/GCK/GPI/HK1/HK2/HK3/ENO4/LDHA/LDHB/LDHC/PGAM4/ALDH7A1/PCK1/PCK2/PDHA1/PDHA2/PDHB/PFKL/PFKM/PFKP/PGAM1/PGAM2/PGK1/PGK2/PGM1/PKLR/PKM/PGM2/ACSS2/G6PC2/BPGM/TPI1/HKDC1/ADPGK/ACSS1/FBP2/LDHAL6B/G6PC3/MINPP1	ENSG00000117448/ENSG00000187758/ENSG00000196616/ENSG00000248144/ENSG00000198099/ENSG00000197894/ENSG00000172955/ENSG00000143891/ENSG00000196344/ENSG00000166800/ENSG00000150768/ENSG00000091140/ENSG00000074800/ENSG00000111674/ENSG00000108515/ENSG00000111275/ENSG00000108602/ENSG00000137124/ENSG00000165140/ENSG00000006534/ENSG00000132746/ENSG00000143149/ENSG00000072210/ENSG00000149925/ENSG00000136872…	67
hsa00020	Citrate cycle (TCA cycle)	0.19	0.01	4.49	9.0706e-06	3.64839e-05	2.68	1.0505e-05	4.18278e-05	0.52	-0.33	4190/1431/3421/6389/1738/2271/50/5106/3420/4967/6390/1743/48/5105/47/5160/8803/3417/6391/4191/1737/5161/8802/3419/5162/8801/5091/3418/55753/6392	CS/DLAT/DLD/DLST/FH/IDH1/IDH2/IDH3A/IDH3B/IDH3G/MDH1/MDH2/ACLY/ACO1/OGDH/ACO2/PC/PCK1/PCK2/PDHA1/PDHA2/PDHB/OGDHL/SDHA/SDHB/SDHC/SDHD/SUCLG2/SUCLG1/SUCLA2	ENSG00000062485/ENSG00000150768/ENSG00000091140/ENSG00000119689/ENSG00000091483/ENSG00000138413/ENSG00000182054/ENSG00000166411/ENSG00000101365/ENSG00000067829/ENSG00000014641/ENSG00000146701/ENSG00000131473/ENSG00000122729/ENSG00000105953/ENSG00000100412/ENSG00000173599/ENSG00000124253/ENSG00000100889, ENSG00000285241/ENSG00000131828/ENSG00000163114/ENSG00000168291/ENSG00000197444/ENSG0000007357…	30
hsa00030	Pentose phosphate pathway	0.1	0	3.2	0.0014966	0.00388227	-2.11	0.00148195	0.00381942	0.37	-0.32	8277/51071/9563/5214/5236/5634/2821/230/25796/8789/9104/229/5211/5226/5631/414328/226/84076/5213/22934/2539/7086/2203/132158/55276/64080/6888/6120/221823/729020	GLYCTK/FBP1/PRPS1L1/ALDOA/ALDOB/RPIA/ALDOC/G6PD/PGLS/GPI/IDNK/DERA/PFKL/PFKM/PFKP/PGD/PGM1/PGM2/PRPS1/PRPS2/RPE/RBKS/TALDO1/TKT/RPEL1/TKTL1/TKTL2/FBP2/RGN/H6PD	ENSG00000168237/ENSG00000165140/ENSG00000229937/ENSG00000149925/ENSG00000136872/ENSG00000153574/ENSG00000109107/ENSG00000160211/ENSG00000130313/ENSG00000105220, ENSG00000282019/ENSG00000148057/ENSG00000023697/ENSG00000141959/ENSG00000152556/ENSG00000067057/ENSG00000142657/ENSG00000079739/ENSG00000169299/ENSG00000147224/ENSG00000101911/ENSG00000197713/ENSG00000171174/ENSG00000177156/ENSG0000016393…	30
hsa00040	Pentose and glucuronate interconversions	-0.02	0.1	-0.99	0.323752	0.41206	-6.66	0.307282	0.389049	0.25	-0.29	231/9942/27294/7365/7358/10327/9365/79799/54490/6652/7363/51084/54578/51181/7360/2990/7364/10941/7366/6120/7367/57016/10720/729920/729020/54579/54600/54658/54576/54575/54659/54577/54657/574537	AKR1A1/UGT2B11/UGT2A1/AKR1B1/DHDH/GUSB/CRYL1/DCXR/UGT2B28/UGT1A10/UGT1A8/UGT1A7/UGT1A6/UGT1A5/UGT1A9/UGT1A4/UGT1A1/UGT1A3/AKR1B10/UGT2A2/RPE/SORD/RPEL1/CRPPA/UGDH/UGP2/UGT2B4/UGT2B7/UGT2B10/UGT2B15/UGT2B17/UGT2A3/KL/XYLB	ENSG00000117448/ENSG00000213759/ENSG00000173610/ENSG00000085662/ENSG00000104808/ENSG00000169919/ENSG00000165475/ENSG00000169738/ENSG00000135226/ENSG00000242515/ENSG00000242366/ENSG00000244122/ENSG00000167165/ENSG00000240224/ENSG00000241119/ENSG00000244474/ENSG00000241635/ENSG00000243135/ENSG00000198074/ENSG00000271271/ENSG00000197713/ENSG00000140263/ENSG00000235376/ENSG00000214960/ENSG00000109814…	34
hsa00051	Fructose and mannose metabolism	0.11	0	3.37	0.000829347	0.00228065	-1.57	0.00113084	0.00299664	0.41	-0.28	5214/57103/231/5372/7264/230/7167/2762/5210/5208/8789/55556/229/3795/6652/5373/5211/29926/26007/226/5213/80201/3098/197258/5207/3099/3101/2203/5209/29925/4351/57016/8790	FCSK/FBP1/ALDOA/ALDOB/ALDOC/AKR1B1/TKFC/GMDS/GMPPB/GMPPA/HK1/HK2/HK3/KHK/MPI/PFKFB1/PFKFB2/PFKFB3/PFKFB4/PFKL/PFKM/PFKP/PMM1/PMM2/ENOSF1/AKR1B10/TIGAR/SORD/TPI1/GFUS/HKDC1/FBP2/FPGT	ENSG00000157353/ENSG00000165140/ENSG00000149925/ENSG00000136872/ENSG00000109107/ENSG00000085662/ENSG00000149476/ENSG00000112699/ENSG00000173540/ENSG00000144591/ENSG00000156515/ENSG00000159399/ENSG00000160883/ENSG00000138030/ENSG00000178802/ENSG00000158571/ENSG00000123836/ENSG00000170525/ENSG00000114268/ENSG00000141959/ENSG00000152556/ENSG00000067057/ENSG00000100417/ENSG00000140650/ENSG00000132199…	33
hsa00052	Galactose metabolism	0.15	0.01	5.34	1.50315e-07	8.07369e-07	6.61	9.324e-08	5.20611e-07	0.57	-0.15	5214/5236/231/2683/6476/2717/2645/2584/3938/2582/8704/2538/92579/5211/130589/57818/5213/80201/3098/3099/3101/3906/55276/7360/2720/2548/57016/2592/2595/8972/93432	GALM/AKR1B1/G6PC/GAA/GALE/GALK1/GALT/GANC/GCK/B4GALT1/GLA/GLB1/HK1/HK2/HK3/LALBA/LCT/PFKL/PFKM/PFKP/PGM1/PGM2/AKR1B10/G6PC2/SI/UGP2/HKDC1/B4GALT2/MGAM/G6PC3/MGAM2	ENSG00000143891/ENSG00000085662/ENSG00000131482/ENSG00000171298/ENSG00000117308/ENSG00000108479/ENSG00000213930/ENSG00000214013/ENSG00000106633/ENSG00000086062/ENSG00000102393/ENSG00000170266/ENSG00000156515/ENSG00000159399/ENSG00000160883/ENSG00000167531/ENSG00000115850/ENSG00000141959/ENSG00000152556/ENSG00000067057/ENSG00000079739/ENSG00000169299/ENSG00000198074/ENSG00000152254, ENSG0000027837…	31
hsa00053	Ascorbate and aldarate metabolism	0	0.15	0.07	0.944815	0.960831	-7.14	0.964698	0.9743	0.03	-0.19	224/55586/7365/7358/217/10327/9104/9365/79799/54490/219/223/7363/501/54578/2990/7364/10941/7366/7367/10720/54579/54600/54658/54576/54575/54659/54577/54657/574537	AKR1A1/UGT2B11/UGT2A1/ALDH2/ALDH1B1/ALDH9A1/ALDH3A2/GUSB/ALDH7A1/UGT2B28/UGT1A10/UGT1A8/UGT1A7/UGT1A6/UGT1A5/UGT1A9/UGT1A4/UGT1A1/UGT1A3/MIOX/UGT2A2/UGDH/UGT2B4/UGT2B7/UGT2B10/UGT2B15/UGT2B17/UGT2A3/RGN/KL	ENSG00000117448/ENSG00000213759/ENSG00000173610/ENSG00000111275/ENSG00000137124/ENSG00000143149/ENSG00000072210/ENSG00000169919/ENSG00000164904/ENSG00000135226/ENSG00000242515/ENSG00000242366/ENSG00000244122/ENSG00000167165/ENSG00000240224/ENSG00000241119/ENSG00000244474/ENSG00000241635/ENSG00000243135/ENSG00000100253/ENSG00000271271/ENSG00000109814/ENSG00000156096/ENSG00000171234/ENSG00000109181…	30
hsa00061	Fatty acid biosynthesis	0.12	0	3.76	0.000191003	0.000599868	-0.2	0.000299406	0.000898307	0.25	-0.25	2182/32/27349/23205/7923/51102/2181/81616/84869/54995/2180/55301/23305/2194/197322/51703/109703458/31	HTD2/ACSF3/ACSL1/ACSL3/ACSL4/FASN/ACSBG1/ACSL6/MCAT/ACACA/ACACB/MECR/ACSL5/OXSM/OLAH/HSD17B8/ACSBG2/CBR4	ENSG00000255154/ENSG00000176715/ENSG00000151726/ENSG00000123983/ENSG00000068366/ENSG00000169710/ENSG00000103740/ENSG00000164398/ENSG00000100294/ENSG00000275176, ENSG00000278540/ENSG00000076555/ENSG00000116353/ENSG00000197142/ENSG00000151093/ENSG00000152463/ENSG00000112474, ENSG00000204228, ENSG00000225312, ENSG00000228357, ENSG00000228712, ENSG00000232357/ENSG00000130377/ENSG00000145439	18
hsa00062	Fatty acid elongation	0.07	-0.03	2.21	0.0273871	0.0509471	-4.71	0.040526	0.070917	0.22	-0.35	60481/64834/51495/3030/11332/9524/51102/6785/10965/83401/1892/5538/3032/3033/51144/117145/79993/9200/10449/9374/79071/122970/641371/401494/284486/54898/201562	ACAA2/ACOT2/ACOT7/THEM4/ACOT4/ECHS1/HACD2/THEM5/HADHA/HADHB/HADH/HACD4/MECR/HSD17B12/HACD3/ELOVL2/PPT1/ELOVL5/ACOT1/ELOVL1/ELOVL4/ELOVL6/ELOVL7/ELOVL3/HACD1/PPT2/TECR	ENSG00000167315/ENSG00000119673/ENSG00000097021/ENSG00000159445/ENSG00000177465/ENSG00000127884/ENSG00000206527/ENSG00000196407/ENSG00000084754/ENSG00000138029/ENSG00000138796/ENSG00000188921/ENSG00000116353/ENSG00000149084/ENSG00000074696/ENSG00000197977/ENSG00000131238/ENSG00000012660/ENSG00000184227/ENSG00000066322/ENSG00000118402/ENSG00000170522/ENSG00000164181/ENSG00000119915/ENSG00000165996…	27
hsa00071	Fatty acid degradation	0.1	0.01	3.48	0.000561795	0.00160415	-1.21	0.000864222	0.0023461	0.29	-0.27	30/2182/224/37/38/3030/8310/23205/2639/1374/217/1962/33/34/39/35/2181/1892/81616/219/3032/3033/223/2180/113612/1376/51/23305/501/10449/1632/126129/130/124/36/131/125/51703/128/127/10455/1375/126	ACAA2/ECI2/CYP2U1/ADH1A/ADH1B/ADH1C/CPT1C/ADH4/ADH5/ADH6/ADH7/CPT1A/CPT1B/CPT2/ECI1/ECHS1/EHHADH/ALDH2/ACSL1/ACSL3/ACSL4/ALDH1B1/ALDH9A1/ALDH3A2/ACSBG1/ACSL6/GCDH/ACAA1/HADHA/HADHB/HADH/ACADL/ACADM/ACADS/ACADSB/ACADVL/ACAT1/ACAT2/ALDH7A1/ACOX1/ACSL5/ACSBG2/ACOX3	ENSG00000167315/ENSG00000198721/ENSG00000155016/ENSG00000187758/ENSG00000196616/ENSG00000248144/ENSG00000169169/ENSG00000198099/ENSG00000197894/ENSG00000172955/ENSG00000196344/ENSG00000110090/ENSG00000205560/ENSG00000157184/ENSG00000167969/ENSG00000127884/ENSG00000113790/ENSG00000111275/ENSG00000151726/ENSG00000123983/ENSG00000068366/ENSG00000137124/ENSG00000143149/ENSG00000072210/ENSG00000103740…	43
hsa00072	Synthesis and degradation of ketone bodies	0.17	-0.01	4.07	5.60085e-05	0.000195388	0.95	5.19962e-05	0.000182226	0.42	-0.34	38/5019/3157/3155/39/3158/54511/622/56898/64064	HMGCL/HMGCS1/HMGCS2/ACAT1/ACAT2/OXCT1/HMGCLL1/BDH2/BDH1/OXCT2	ENSG00000117305/ENSG00000112972/ENSG00000134240/ENSG00000075239/ENSG00000120437/ENSG00000083720/ENSG00000146151/ENSG00000164039/ENSG00000161267, ENSG00000275544/ENSG00000198754	10
hsa00100	Steroid biosynthesis	0.26	-0.04	6.61	1.22059e-10	9.95435e-10	13.52	2.97267e-10	2.38132e-09	0.71	-0.17	1595/1591/6307/6646/2222/6713/3988/6309/1594/1718/51478/3930/10682/50814/7108/4047/8435/1056/1717/120227	CEL/EBP/CYP2R1/CYP24A1/CYP27B1/CYP51A1/DHCR7/DHCR24/FDFT1/LBR/LIPA/LSS/NSDHL/HSD17B7/MSMO1/SC5D/SOAT1/SQLE/TM7SF2/SOAT2	ENSG00000170835/ENSG00000147155/ENSG00000186104/ENSG00000019186/ENSG00000111012/ENSG00000001630/ENSG00000172893/ENSG00000116133/ENSG00000079459, ENSG00000284967/ENSG00000143815/ENSG00000107798/ENSG00000160285, ENSG00000281289/ENSG00000147383/ENSG00000132196/ENSG00000052802/ENSG00000109929/ENSG00000057252/ENSG00000104549/ENSG00000149809/ENSG00000167780	20
hsa00120	Primary bile acid biosynthesis	-0.05	-0.06	-1.58	0.114734	0.174836	-5.9	0.124749	0.185222	0.17	-0.29	10858/10998/80270/10005/6342/6718/3295/1593/570/9023/51302/1581/8309/9420/1582/1109/23600	ACOT8/CYP46A1/SLC27A5/AKR1C4/CYP7A1/CYP8B1/CYP27A1/AMACR/HSD17B4/CYP39A1/BAAT/SCP2/AKR1D1/HSD3B7/ACOX2/CH25H/CYP7B1	ENSG00000101473/ENSG00000036530/ENSG00000083807/ENSG00000198610/ENSG00000167910/ENSG00000180432/ENSG00000135929/ENSG00000242110/ENSG00000133835/ENSG00000146233/ENSG00000136881, ENSG00000276559/ENSG00000116171/ENSG00000122787/ENSG00000099377/ENSG00000168306/ENSG00000138135/ENSG00000172817	17
hsa00130	Ubiquinone and other terpenoid-quinone biosynthesis	0.14	-0.04	3.28	0.00114402	0.00305678	-1.87	0.00278777	0.00670237	0.24	-0.44	84274/2677/51004/51805/3242/10229/79001/27235/1728/154807/6898	COQ7/VKORC1L1/NQO1/GGCX/COQ2/HPD/COQ6/COQ3/TAT/VKORC1/COQ5	ENSG00000167186/ENSG00000196715/ENSG00000181019/ENSG00000115486/ENSG00000173085/ENSG00000158104/ENSG00000119723/ENSG00000132423/ENSG00000198650/ENSG00000167397/ENSG00000110871	11
hsa00140	Steroid hormone biosynthesis	-0.08	0.04	-4.57	6.45855e-06	2.65973e-05	3	4.21575e-06	1.79772e-05	0.4	-0.15	8630/3294/6820/1312/412/1577/3292/7365/6783/7923/3290/6718/79644/1571/3293/51478/79799/54490/1588/1545/1583/1543/1544/6715/1586/51144/1646/7363/1576/1551/1584/54578/374875/1581/7364/9420/10941/3291/1585/220074/1645/8644/7366/7367/1589/1109/3283/3284/10720/54579/54600/54658/54576/54575/54659/54577/54657/574537/79154/6716/100861540	CYP3A7-CYP3A51P/UGT2B11/UGT2A1/AKR1C4/COMT/CYP1A1/CYP1A2/CYP1B1/CYP3A7/CYP2E1/CYP3A4/CYP3A5/CYP7A1/CYP11A1/CYP11B1/CYP11B2/CYP17A1/CYP19A1/CYP21A2/AKR1C1/AKR1C2/LRTOMT/HSD3B1/HSD3B2/HSD11B1/HSD11B2/HSD17B1/HSD17B3/HSD17B2/HSD11B1L/STS/HSD17B12/HSD17B7/UGT2B28/UGT1A10/UGT1A8/UGT1A7/UGT1A6/UGT1A5/UGT1A9/UGT1A4/UGT1A1/UGT1A3/UGT2A2/SRD5A1/SRD5A2/AKR1D1/SULT1E1/SULT2B1/UGT2B4/UGT2B7/UGT2B10/UGT2B15/U…	ENSG00000282301/ENSG00000213759/ENSG00000173610/ENSG00000198610/ENSG00000093010/ENSG00000140465/ENSG00000140505/ENSG00000138061/ENSG00000160870/ENSG00000130649/ENSG00000160868/ENSG00000106258/ENSG00000167910/ENSG00000140459, ENSG00000288362/ENSG00000160882/ENSG00000179142/ENSG00000148795/ENSG00000137869/ENSG00000198457, ENSG00000206338, ENSG00000231852, ENSG00000232414, ENSG00000233151, ENSG00000…	61
hsa00190	Oxidative phosphorylation	0.07	0.01	1.39	0.165429	0.23487	-6.18	0.152228	0.217601	0.16	-0.73	4706/1352/7384/1355/4719/535/51606/4710/537/6389/479/4708/513/4713/51382/495/50617/64077/4717/4728/10312/506/1337/1347/8992/523/374291/9167/525/515/6390/533/4709/4702/514/4694/1340/1350/10975/9296/4698/4705/84701/529/1327/1349/4695/517/1329/4711/9550/10063/27068/4704/7385/4716/6391/245973/4726/54539/526/245972/4715/4718/127124/498/518/522/528/7381/1339/4720/516/9114/4731/125965/1346/4724/27089/13…	NDUFC2-KCTD14/COX17/TCIRG1/ATP5PD/ATP5MG/UQCR11/COX6B2/NDUFA11/ATP6V1G3/COX4I1/COX5B/COX6A1/COX6A2/COX6B1/COX6C/COX7A1/COX7A2/COX7B/COX7C/COX8A/COX10/COX11/COX15/CYC1/ATP6V0E2/COX7B2/ATP6V0A2/ATP6V0D2/ATP6V1C2/PPA2/UQCRQ/UQCR10/COX8C/NDUFS7/UQCRHL/MT-ATP6/MT-ATP8/MT-CO1/MT-CO2/MT-CO3/MT-CYB/MT-ND1/MT-ND2/MT-ND3/MT-ND4/MT-ND4L/MT-ND5/MT-ND6/NDUFA1/NDUFA2/NDUFA3/NDUFA4/NDUFA5/NDUFA6/NDUFA7/NDUFA8/N…	ENSG00000259112/ENSG00000138495/ENSG00000110719/ENSG00000167863/ENSG00000167283/ENSG00000127540/ENSG00000160471/ENSG00000174886/ENSG00000151418, ENSG00000263014/ENSG00000131143/ENSG00000135940/ENSG00000111775/ENSG00000156885/ENSG00000126267/ENSG00000164919/ENSG00000161281/ENSG00000112695/ENSG00000131174/ENSG00000127184/ENSG00000176340/ENSG00000006695/ENSG00000166260/ENSG00000014919/ENSG0000017909…	133
hsa00220	Arginine biosynthesis	0.06	-0.05	2.55	0.0110386	0.0230164	-3.92	0.00907295	0.0191718	0.27	-0.22	4843/1373/5009/384/4842/100526760/2744/383/2805/2806/435/445/27165/2752/2746/162417/4846/84706/2875/137362/2747/95	ABHD14A-ACY1/CPS1/GOT1L1/NAGS/GLS2/GLS/GLUD1/GLUD2/GLUL/GOT1/GOT2/GPT/ARG1/ARG2/ASL/ASS1/NOS1/NOS2/NOS3/OTC/GPT2/ACY1	ENSG00000114786/ENSG00000021826/ENSG00000169154/ENSG00000161653/ENSG00000135423/ENSG00000115419/ENSG00000148672/ENSG00000182890, ENSG00000288118/ENSG00000135821/ENSG00000120053/ENSG00000125166/ENSG00000167701/ENSG00000118520/ENSG00000081181/ENSG00000126522/ENSG00000130707/ENSG00000089250/ENSG00000007171/ENSG00000164867/ENSG00000036473/ENSG00000166123/ENSG00000243989	22
[truncated: 323 more rows]

## Sheet: 3) M vs other
ID	Description	logFC	AveExpr	t	P.Value	adj.P.Val	B	MW p-value	MW FDR	n_score	b_score	geneID	gene_name	gene_ensembl	number_genes
[truncated: 340 more rows]

## Sheet: 4) P vs other
ID	Description	logFC	AveExpr	t	P.Value	adj.P.Val	B	MW p-value	MW FDR	n_score	b_score	geneID	gene_name	gene_ensembl	number_genes
[truncated: 340 more rows]

[truncated: 6 more sheets: 5) D vs I, 6) D vs M, 7) D vs P, 8) I vs M, 9) I vs P, 10) M vs P]
