# Supplementary material for: OVsignGenes: A Gene Expression-Based Neural Network Model Estimated Molecular Subtype of High-Grade Serous Ovarian Carcinoma
Source: Cancers (Basel). 2024 Nov 25;16(23):3951. doi: 10.3390/cancers16233951 (PMC11639876; doi:10.3390/cancers16233951)
Supplement: Supplementary file 1 [file cancers-16-03951-s001.zip › ST5_gsva_results_passed_2.xlsx]

## Sheet: 1) D vs other
ID	Description	logFC	AveExpr	t	P.Value	adj.P.Val	B	MW p-value	MW FDR	n_score	b_score	geneID	gene_name	gene_ensembl	number_genes
hsa04974	Protein digestion and absorption	-0.2	0	-7.08	6.21964e-12	7.04122e-10	16.66	3.34218e-11	3.38293e-09	0.61	-0.14	5646/477/11136/1298/2006/91522/3784/1301/1308/6550/483/50509/1361/1286/1310/1307/6564/1357/23428/1299/6547/57642/23439/3783/6510/478/6505/1277/1303/1297/117247/4224/1294/3769/6543/7512/1300/206358/81578/482/59272/1289/480/54407/1284/5547/486/6519/1280/1506/4225/1291/1292/63036/10136/481/1295/1360/9056/1358/136227/1293/476/1359/8645/1278/6520/1281/1504/440387/1285/169044/255631/1296/256076/340024/…	KCNE3/CELA3A/SLC7A9/SLC16A10/SLC36A4/COL1A1/COL1A2/COL2A1/COL3A1/COL4A1/COL4A2/COL4A3/COL4A4/COL4A5/COL4A6/COL5A1/COL5A2/COL6A1/COL6A2/COL6A3/COL7A1/COL8A1/COL8A2/COL9A1/COL9A2/COL9A3/COL10A1/COL11A1/COL11A2/COL12A1/COL13A1/COL15A1/COL16A1/COL17A1/COL19A1/COL6A6/CPA1/CPA2/CPA3/CPB1/CPB2/COL26A1/CTRB1/CTRL/SLC36A2/COL22A1/DPP4/ELN/SLC36A1/SLC7A8/CELA3B/ATP1B4/COL24A1/COL6A5/SLC36A3/SLC6A19/COL28A1…	ENSG00000175538/ENSG00000142789/ENSG00000021488/ENSG00000112394/ENSG00000180773/ENSG00000108821/ENSG00000164692/ENSG00000139219/ENSG00000168542/ENSG00000187498/ENSG00000134871/ENSG00000169031/ENSG00000081052/ENSG00000188153/ENSG00000197565/ENSG00000130635/ENSG00000204262/ENSG00000142156/ENSG00000142173/ENSG00000163359/ENSG00000114270/ENSG00000144810/ENSG00000171812/ENSG00000112280/ENSG00000049089…	103
hsa04371	Apelin signaling pathway	-0.11	-0.01	-5.91	7.32726e-09	2.17097e-07	9.87	6.76262e-09	2.39784e-07	0.52	-0.12	4843/11345/999/56848/2773/4638/9759/4205/10681/5566/4854/5289/108/2782/3991/4208/4842/6548/3710/5594/6547/85366/5332/182/5595/5327/208/5294/5054/4899/51422/7046/59/7019/6198/10014/7350/10891/595/4633/2784/5564/2771/59345/53632/4209/10000/6543/1490/6696/10672/1958/113/3709/6237/8678/5605/10365/51764/2791/2792/2770/91860/196883/5565/5894/5562/3845/22800/187/6194/5330/109/23710/91807/23533/4089/207/…	AKT3/HDAC5/MEF2B/KLF2/GNA13/GNB5/ADCY1/ADCY2/PPARGC1A/ADCY3/ADCY5/ADCY6/ADCY7/GABARAP/GABARAPL2/ADCY8/ADCY9/PIK3R6/CCN2/CALML6/JAG1/AGTR1/APLNR/EGR1/ADCY4/AKT1/AKT2/RRAS2/MRAS/PLCB1/PIK3R5/GABARAPL1/MTOR/GNAI1/GNAI2/GNAI3/GNAQ/GNB1/GNB2/GNB3/GNG3/GNG4/GNG5/GNG7/GNG10/GNG11/GNGT1/GNGT2/PIK3R4/HRAS/MYLK4/ITPR1/ITPR2/ITPR3/KRAS/LIPE/SMAD2/SMAD3/SMAD4/MEF2A/MEF2C/MEF2D/BECN2/MYL2/MYL3/MYL4/MYLK/NOS1/…	ENSG00000117020, ENSG00000275199/ENSG00000108840/ENSG00000213999/ENSG00000127528/ENSG00000120063/ENSG00000069966/ENSG00000164742/ENSG00000078295/ENSG00000109819/ENSG00000138031/ENSG00000173175/ENSG00000174233/ENSG00000121281/ENSG00000170296/ENSG00000034713/ENSG00000155897/ENSG00000162104/ENSG00000276231/ENSG00000118523/ENSG00000169885/ENSG00000101384/ENSG00000144891/ENSG00000134817/ENSG0000012073…	136
hsa00780	Biotin metabolism	0.38	-0.05	5.9	7.37644e-09	2.18397e-07	9.87	3.21383e-08	8.19817e-07	0.53	-0.67	54995/3141/686	HLCS/OXSM/BTD	ENSG00000159267/ENSG00000151093/ENSG00000169814	3
hsa05340	Primary immunodeficiency	-0.25	-0.04	-5.9	7.52158e-09	2.22337e-07	9.85	3.93546e-08	9.61521e-07	0.55	-0.26	920/695/8625/7374/5788/29760/958/959/973/3718/57379/7535/3543/5994/5993/3561/64421/925/115650/326/29851/5896/915/6890/3575/926/5897/930/4261/3932/100/916/6891/23495/927/8517/102723407/84876	ADA/AC233755.1/TNFRSF13C/TNFRSF13B/BLNK/ICOS/AIRE/IGLL1/IL2RG/IL7R/JAK3/LCK/CIITA/AICDA/PTPRC/RAG1/RAG2/RFX5/RFXAP/DCLRE1C/TAP1/TAP2/BTK/UNG/ZAP70/ORAI1/IKBKG/RFXANK/CD3D/CD3E/CD4/CD8A/CD8B/CD8B2/CD19/CD40/CD40LG/CD79A	ENSG00000196839/ENSG00000275063/ENSG00000159958/ENSG00000240505/ENSG00000095585/ENSG00000163600/ENSG00000160224/ENSG00000128322/ENSG00000147168/ENSG00000168685/ENSG00000105639/ENSG00000182866/ENSG00000179583/ENSG00000111732/ENSG00000081237, ENSG00000262418/ENSG00000166349/ENSG00000175097/ENSG00000143390/ENSG00000133111/ENSG00000152457/ENSG00000168394, ENSG00000206297, ENSG00000224212, ENSG0000022…	38
hsa04080	Neuroactive ligand-receptor interaction	-0.09	-0.04	-5.83	1.14313e-08	3.12346e-07	9.45	9.18545e-09	3.02222e-07	0.56	-0.09	799/6863/6915/2696/5646/2556/2554/153/10911/5733/10886/9170/10203/9340/51083/1815/6343/51052/6865/1906/117/27334/6344/1136/4986/5026/5027/2568/4295/9127/706/1511/623/11255/4923/551/1137/5173/5020/2742/9248/680/2564/3356/2862/3972/2906/2901/7434/1395/2692/727/6019/6013/5023/1145/5539/2557/2798/10874/2743/5024/887/796/2570/4988/2740/2690/2916/2566/5618/2908/3274/3827/7433/5443/2641/6869/84634/11644…	INSL5/NPY4R2/LPAR6/CALCRL/NMUR1/CYSLTR1/CGA/NMU/NPFFR2/GPR83/UTS2/HRH3/CHRM1/CHRM2/PTH2/CHRM3/CHRM4/CHRM5/CHRNA1/CHRNA2/CHRNA3/CHRNA4/CHRNA5/CHRNA7/CHRNB1/CHRNB2/UCN3/CHRNB3/CHRNB4/CHRND/CHRNE/CHRNG/ADCYAP1/GRIN3A/GRIN3B/ADCYAP1R1/RLN3/RXFP2/LTB4R/CNR1/CNR2/CORT/ADM/ADORA1/TAAR9/TAAR1/ADORA2A/ADORA2B/CRH/CRHR2/ADORA3/CSH1/CSH2/ADRA1D/ADRA1B/ADRA1A/ADRA2A/ADRA2B/CTSG/ADRA2C/ADRB1/ADRB2/ADRB3/GPR15…	ENSG00000172410/ENSG00000264717, ENSG00000288157/ENSG00000139679/ENSG00000064989/ENSG00000171596/ENSG00000173198/ENSG00000135346/ENSG00000109255/ENSG00000056291/ENSG00000123901/ENSG00000049247/ENSG00000101180/ENSG00000168539/ENSG00000181072/ENSG00000142538/ENSG00000133019/ENSG00000180720/ENSG00000184984/ENSG00000138435/ENSG00000120903/ENSG00000080644/ENSG00000101204/ENSG00000169684/ENSG0000017534…	338
hsa04350	TGF-beta signaling pathway	-0.13	0.01	-5.69	2.44167e-08	5.87434e-07	8.72	5.43367e-08	1.26657e-06	0.56	-0.15	1387/1634/9765/4052/8454/4756/387/6093/5933/8646/7042/25805/5594/9978/2033/655/4092/5595/5516/268/7040/5518/57817/7046/657/6198/64750/3458/653/6500/5515/4090/93/90/3398/656/3399/60436/7043/4093/92/2331/3624/130399/652/650/8200/3397/1875/10468/269/91/4609/5519/7057/4091/658/83729/4089/7044/151449/1030/654/392255/4838/9372/100532736/3625/7048/5308/2200/26585/4088/148738/4086/3400/285704/3626/4087/6…	NBL1/CDKN2B/FST/LEFTY1/ACVR1C/CREBBP/HJV/GDF7/DCN/E2F4/E2F5/EP300/FBN1/FMOD/BAMBI/GREM1/AMH/AMHR2/RGMB/ID1/ID2/ID3/ID4/IFNG/BMP8A/INHBA/INHBB/INHBC/RHOA/GDF6/LTBP1/SMAD1/SMAD2/SMAD3/SMAD4/SMAD5/SMAD6/SMAD7/SMAD9/MYC/NEO1/NODAL/PITX2/PPP2CA/PPP2CB/PPP2R1A/PPP2R1B/MAPK1/MAPK3/RGMA/SMURF1/HAMP/RBL1/TGIF2/ROCK1/RPS6KB1/RPS6KB2/GREM2/SMURF2/BMP2/SKP1/BMP4/BMP5/BMP6/BMP7/BMP8B/BMPR1A/BMPR1B/BMPR2/SP1/T…	ENSG00000158747/ENSG00000147883/ENSG00000134363/ENSG00000243709/ENSG00000123612/ENSG00000005339/ENSG00000168509/ENSG00000143869/ENSG00000011465/ENSG00000205250/ENSG00000133740/ENSG00000100393/ENSG00000166147/ENSG00000122176/ENSG00000095739/ENSG00000166923, ENSG00000276886, ENSG00000282046/ENSG00000104899/ENSG00000135409/ENSG00000174136/ENSG00000125968/ENSG00000115738/ENSG00000117318, ENSG00000283…	93
hsa00532	Glycosaminoglycan biosynthesis - chondroitin sulfate / dermatan sulfate	-0.22	-0.03	-5.62	3.49663e-08	7.79252e-07	8.38	5.57847e-08	1.29299e-06	0.53	-0.26	64132/11285/54480/64131/29940/10090/9469/79586/22856/55501/56548/55790/26229/113189/55454/50515/126792/166012/51363/337876	UST/B4GALT7/CHST14/B3GALT6/CHST13/CHSY1/B3GAT3/DSE/CHSY3/CHST11/CHST15/CHPF2/CSGALNACT2/CHST12/CSGALNACT1/CHST7/XYLT1/XYLT2/CHPF/CHST3	ENSG00000111962/ENSG00000027847/ENSG00000169105/ENSG00000176022/ENSG00000180767/ENSG00000131873/ENSG00000149541/ENSG00000111817/ENSG00000198108/ENSG00000171310/ENSG00000182022/ENSG00000033100/ENSG00000169826/ENSG00000136213/ENSG00000147408/ENSG00000147119/ENSG00000103489, ENSG00000285395/ENSG00000015532/ENSG00000123989/ENSG00000122863	20
hsa04514	Cell adhesion molecules	-0.16	-0.01	-5.14	4.24369e-07	5.85657e-06	6	1.21014e-06	1.54973e-05	0.53	-0.24	4267/3683/6401/920/933/5010/923/1272/9369/1462/999/1001/51208/4756/5817/3385/8516/5788/6614/3383/2734/4897/3655/8174/958/83692/959/80381/4099/3696/24146/64115/3384/8506/9379/5818/6404/10686/942/3676/6382/965/914/29126/941/6385/64101/1013/5819/94030/79679/9071/3134/3685/3695/5792/3680/152404/57502/57689/4684/90952/3688/10666/925/4685/58494/26285/9073/50848/4359/23562/23308/3689/9672/22854/7412/578…	CDH2/CDH3/CLDN24/CDH4/CLDN34/CDH5/OCLN/CDH15/FP565260.3/CD226/CLDN16/CNTN1/CLDN4/CLDN3/CLDN7/CLDN23/VCAN/CTLA4/CLDN19/IGSF11/TIGIT/ALCAM/NLGN4Y/NTNG1/NLGN1/NFASC/ICOSLG/CLDN14/CADM1/CLDN15/NEGR1/NECTIN3/CNTNAP2/CLDN17/GLG1/CD274/ICOS/HLA-A/HLA-B/HLA-C/HLA-DMA/HLA-DMB/HLA-DOA/HLA-DOB/HLA-DPA1/HLA-DPB1/HLA-DQA1/HLA-DQA2/HLA-DQB1/HLA-DRA/HLA-DRB1/HLA-DRB3/HLA-DRB4/HLA-DRB5/HLA-E/HLA-F/HLA-G/ICAM1/IC…	ENSG00000170558/ENSG00000062038/ENSG00000185758/ENSG00000179242, ENSG00000280641/ENSG00000234469/ENSG00000179776/ENSG00000197822, ENSG00000273814/ENSG00000129910/ENSG00000277117/ENSG00000150637/ENSG00000113946/ENSG00000018236/ENSG00000189143/ENSG00000165215/ENSG00000181885, ENSG00000288292/ENSG00000253958, ENSG00000285098/ENSG00000038427/ENSG00000163599/ENSG00000164007/ENSG00000144847/ENSG0000018…	149
hsa04660	T cell receptor signaling pathway	-0.14	-0.01	-4.92	1.25179e-06	1.43854e-05	4.98	3.81285e-06	3.98801e-05	0.51	-0.21	9020/920/2534/3937/5601/5291/5588/387/998/8440/4775/1739/5609/5063/5788/2932/5594/9402/6655/4792/4773/57144/959/5595/3551/4793/208/5296/5599/5532/1326/4790/5602/3558/3458/5777/1432/3702/3565/3567/868/7535/6654/10000/8503/5533/5290/5335/5605/10298/4772/5894/3845/10451/6885/1019/7006/3586/106821730/5530/5170/7409/207/8915/5295/4794/5058/925/5603/4690/7410/917/1493/29851/1437/915/5604/2353/5293/926/…	AKT3/RASGRP1/CDK4/PAK4/VAV3/PAK6/MALT1/CHUK/MAP3K8/MAPK14/CSF2/CTLA4/DLG1/AKT1/AKT2/FOS/FYN/LAT/GRB2/GSK3B/ICOS/HRAS/IFNG/IKBKB/IL2/IL4/IL5/IL10/ITK/JUN/KRAS/RHOA/LCK/LCP2/NCK1/NFATC1/NFATC2/NFATC3/NFKB1/NFKBIA/NFKBIB/NFKBIE/NRAS/PAK1/PAK2/PAK3/PDCD1/PDPK1/PIK3CA/PIK3CB/PIK3CD/PIK3R1/PIK3R2/PLCG1/PPP3CA/PPP3CB/PPP3CC/PPP3R1/PPP3R2/PRKCQ/MAPK1/MAPK3/MAPK8/MAPK11/MAPK9/MAPK10/MAPK13/MAP2K1/MAP2K2/M…	ENSG00000117020, ENSG00000275199/ENSG00000172575/ENSG00000135446/ENSG00000130669/ENSG00000134215/ENSG00000137843/ENSG00000172175/ENSG00000213341/ENSG00000107968/ENSG00000112062/ENSG00000164400/ENSG00000163599/ENSG00000075711/ENSG00000142208/ENSG00000105221/ENSG00000170345/ENSG00000010810/ENSG00000213658/ENSG00000177885/ENSG00000082701/ENSG00000163600/ENSG00000174775, ENSG00000276536/ENSG000001115…	103
hsa04015	Rap1 signaling pathway	-0.1	0	-4.71	3.34237e-06	3.26413e-05	4.05	9.06255e-06	8.07164e-05	0.52	-0.17	889/3683/3674/5898/9855/3479/3082/5606/2324/999/3937/4254/9564/5291/4804/9170/2773/2263/387/5590/2261/10235/5217/2255/27006/998/2249/60/5909/54518/2260/108/26281/10411/260425/2533/2775/2778/11069/285/1943/1399/5594/5155/51378/5332/2254/2321/5595/50855/208/25865/26291/5296/23094/4233/2889/2253/5216/5608/9693/2251/1432/7422/2246/5159/2771/23683/5906/57568/10000/8503/1268/8074/5228/7010/64411/113/52…	AKT3/RASGRP2/RAPGEF3/VAV3/RGS14/ADCY1/ADCY2/ADCY3/RAPGEF4/ADCY5/ADCY6/ADCY7/ADCY8/ADCY9/CNR1/ADORA2A/ADORA2B/CRK/CRKL/MAPK14/CSF1/CSF1R/CTNNB1/CTNND1/CALML6/DRD2/LPAR1/EFNA1/EFNA2/EFNA3/EFNA4/EFNA5/EGF/EGFR/ADCY4/EPHA2/AKT1/AKT2/F2R/FGF1/FGF2/FGF3/FGF4/FGF5/FGF6/FGF7/FGF8/FGF9/FGF10/FGFR1/FGFR3/FGFR2/FGFR4/VEGFD/MRAS/SIPA1L3/FLT1/PLCB1/FLT4/LPAR3/FPR1/PRKD3/FYB1/RASGRP3/PRKD2/SIPA1L1/MAGI3/FGF20/…	ENSG00000117020, ENSG00000275199/ENSG00000068831/ENSG00000079337/ENSG00000134215/ENSG00000169220/ENSG00000164742/ENSG00000078295/ENSG00000138031/ENSG00000091428/ENSG00000173175/ENSG00000174233/ENSG00000121281/ENSG00000155897/ENSG00000162104/ENSG00000118432/ENSG00000128271/ENSG00000170425/ENSG00000167193/ENSG00000099942/ENSG00000112062/ENSG00000184371/ENSG00000182578/ENSG00000168036/ENSG0000019856…	210
hsa05144	Malaria	-0.18	-0.02	-4.67	4.08891e-06	3.85487e-05	3.86	2.21184e-05	0.000168857	0.54	-0.34	3683/6401/3082/3383/7042/958/959/7040/1311/4233/1440/6347/975/3458/3820/7060/6382/7043/4035/3553/948/3569/3586/2995/7099/7097/7057/3606/3689/7412/3592/7059/3576/6383/2993/4615/6403/7058/3040/1379/1378/7124/3039/2532/100528032/54106/3043/2994/5175	KLRK1/COMP/CR1/CR1L/CSF3/ACKR1/GYPA/GYPB/GYPC/HBA1/HBA2/HBB/HGF/ICAM1/IFNG/IL1B/IL6/CXCL8/IL10/IL12A/IL18/ITGAL/ITGB2/KLRB1/LRP1/MET/MYD88/PECAM1/TLR9/CCL2/SDC1/SDC2/SELE/SELP/TGFB1/TGFB2/TGFB3/THBS1/THBS2/THBS3/THBS4/TLR2/TLR4/TNF/VCAM1/CD36/CD40/CD40LG/CD81	ENSG00000213809/ENSG00000105664/ENSG00000203710/ENSG00000197721/ENSG00000108342/ENSG00000213088/ENSG00000170180/ENSG00000250361/ENSG00000136732/ENSG00000206172/ENSG00000188536/ENSG00000244734/ENSG00000019991/ENSG00000090339/ENSG00000111537/ENSG00000125538/ENSG00000136244/ENSG00000169429/ENSG00000136634/ENSG00000168811/ENSG00000150782/ENSG00000005844/ENSG00000160255/ENSG00000111796/ENSG00000123384…	49
hsa04062	Chemokine signaling pathway	-0.13	-0.01	-4.3	2.10759e-05	0.000151076	2.32	7.58372e-05	0.000465154	0.5	-0.25	2268/572/6376/10344/7454/9564/5291/2773/387/5590/6093/10235/10681/998/5566/108/2782/2920/2932/5829/3717/1399/5594/157/6655/4792/5332/3055/5595/6367/6361/3551/4793/208/3718/5296/2931/5294/6369/6387/6354/6347/6355/6346/5197/4790/2784/1235/3702/131890/2771/59345/6364/6772/6654/5906/10000/8503/2309/2185/113/729230/5290/7852/57580/5335/6372/2868/1236/5908/51764/2791/2792/2770/5880/196883/25759/6370/58…	AKT3/RASGRP2/CCL26/VAV3/CXCL13/CXCR6/GNB5/ADCY1/ADCY2/CCR9/CCL27/ADCY3/ADCY5/ADCY6/ADCY7/ADCY8/CHUK/ADCY9/CCR1/CCR3/CCR4/CCR5/CCR6/CCR7/CCR8/GRK7/CRK/CRKL/PIK3R6/CX3CR1/GRK2/GRK3/DOCK2/ADCY4/AKT1/AKT2/PTK2B/FGR/FOXO3/PLCB1/PIK3R5/SHC2/GNAI1/GNAI2/GNAI3/GNAQ/GNB1/GNB2/GNB3/GNG3/GNG4/GNG5/GNG7/GNG10/GNG11/GNGT1/GNGT2/CCR10/XCR1/CXCR3/GRK4/GRK5/GRK6/GRB2/CXCL1/CXCL2/CXCL3/GSK3A/GSK3B/HCK/HRAS/IKBKB/…	ENSG00000117020, ENSG00000275199/ENSG00000068831/ENSG00000006606/ENSG00000134215/ENSG00000156234/ENSG00000172215/ENSG00000069966/ENSG00000164742/ENSG00000078295/ENSG00000173585/ENSG00000213927/ENSG00000138031/ENSG00000173175/ENSG00000174233/ENSG00000121281/ENSG00000155897/ENSG00000213341/ENSG00000162104/ENSG00000163823/ENSG00000183625/ENSG00000183813/ENSG00000160791/ENSG00000112486/ENSG0000012635…	191
hsa04060	Cytokine-cytokine receptor interaction	-0.09	-0.01	-3.66	0.000279692	0.00132725	-0.09	0.000589136	0.00256876	0.55	-0.24	6376/51330/10344/9235/920/53832/355/3459/7133/608/3604/84957/55540/4804/7132/3566/2920/3595/7066/3568/7042/3589/3594/5008/1439/3560/958/655/959/10673/6367/6361/50615/3574/8797/268/9466/10148/7040/6369/7046/944/6387/657/1440/6354/6347/6355/6346/5197/3558/3587/51561/4055/55801/3458/3605/112744/653/1235/2690/3593/5618/3565/3567/3977/93/3552/6364/90/7850/3554/8808/9173/8809/8807/3953/656/4352/356/729…	EBI3/GDF11/CCL26/CXCL13/CXCR6/TNFSF13B/CCR9/CCL27/EDAR/IL24/IL17F/TNFRSF13C/CCR1/CCR3/CCR4/CCR5/CCR6/CCR7/CCR8/CNTF/CNTFR/ACVR1C/IL17RE/IL31RA/CSF1/CSF1R/CSF2/CSF2RA/CSF2RB/CSF3/CSF3R/CSH1/CSH2/IL34/CTF1/IL23R/GDF7/CX3CR1/IFNLR1/EDA/EPO/EPOR/TNFRSF13B/CLCF1/IL17RA/IL27/IL36RN/GDF1/GDF2/MSTN/GDF9/GDF10/AMH/GH1/GH2/AMHR2/GHR/IL36B/IL37/IL36A/IL17C/IL17B/TNFRSF21/BMP10/CCR10/IFNL2/IFNL3/IFNL1/XCR1/C…	ENSG00000105246/ENSG00000135414/ENSG00000006606/ENSG00000156234/ENSG00000172215/ENSG00000102524/ENSG00000173585/ENSG00000213927/ENSG00000135960/ENSG00000162892/ENSG00000112116/ENSG00000159958/ENSG00000163823/ENSG00000183625/ENSG00000183813/ENSG00000160791/ENSG00000112486/ENSG00000126353/ENSG00000179934/ENSG00000242689/ENSG00000122756/ENSG00000123612/ENSG00000163701/ENSG00000164509/ENSG00000184371…	294
hsa04380	Osteoclast differentiation	-0.12	0	-3.37	0.000831682	0.00328287	-1.09	0.00145139	0.00540753	0.51	-0.34	799/9020/27035/695/2534/7305/3459/9846/3937/5601/5291/1535/23118/6688/7132/2213/2355/5609/4791/1540/55423/7042/29760/54209/5594/10454/4689/4792/4773/10326/54/5595/3551/5971/10859/11024/208/7040/7297/10990/5296/7046/5599/5532/5608/4790/5602/3458/1432/3552/6772/3554/2274/4688/10000/8503/1385/8600/5533/5290/3553/2354/7186/3727/10288/4772/5468/6885/7006/5879/5530/8792/3454/207/9103/1513/5295/2209/814…	AKT3/LILRB2/SIRPB1/IRF9/TAB1/LILRB1/LILRB5/LILRB4/LILRA1/LILRA3/LILRA2/CHUK/OSCAR/CREB1/SIRPA/MAPK14/CSF1/CSF1R/CTSK/CYBA/CYLD/AKT1/AKT2/FCGR1A/FCGR2B/FCGR3A/FCGR3B/FHL2/TAB2, AL031056.1/FOS/FOSB/LILRA4/FOSL2/FYN/NOX1/GRB2/BLNK/IFNAR1/IFNAR2, AP000295.1/IFNB1/IFNG/IFNGR1/IFNGR2/LILRA5/IKBKB/IL1A/IL1B/IL1R1/ITGB3/JAK1/JUN/JUNB/JUND/LCK/LCP2/MITF/NCF2/NCF4/NFATC1/NFATC2/NFKB1/NFKB2/NFKBIA/TNFRSF11B…	ENSG00000117020, ENSG00000275199/ENSG00000131042, ENSG00000274513, ENSG00000275463, ENSG00000276146, ENSG00000277751/ENSG00000101307/ENSG00000213928, ENSG00000285048/ENSG00000100324/ENSG00000104972, ENSG00000274669, ENSG00000276452, ENSG00000277134, ENSG00000277807/ENSG00000105609, ENSG00000273991, ENSG00000274311, ENSG00000277414, ENSG00000278437/ENSG00000186818, ENSG00000275730, ENSG00000276042…	125

## Sheet: 2) I vs other
ID	Description	logFC	AveExpr	t	P.Value	adj.P.Val	B	MW p-value	MW FDR	n_score	b_score	geneID	gene_name	gene_ensembl	number_genes
hsa05169	Epstein-Barr virus infection	0.33	0.01	14.74	7.98496e-40	1.13152e-36	79.72	3.63222e-33	1.86583e-29	1.18	0.1	3683/9020/1870/695/5704/637/864/7431/355/960/578/5606/5601/5291/23118/5610/841/6416/4734/5609/4791/7188/581/5705/57506/4938/3383/29760/5714/4616/10454/5706/22938/5700/4792/958/1869/8717/5713/3551/4793/5971/2208/898/208/7297/3718/5296/1021/23586/5599/5709/5717/5608/4790/5602/595/1027/4940/4939/1432/1871/6892/896/3280/10213/6772/3065/1647/965/10000/1380/8503/7128/894/3443/3445/317/5290/51426/1017/1…	AKT3/BCL2L11/CDK2/CDK4/CDK6/PSMD14/CDKN1A/CDKN1B/AC233755.1/IRF9/TAB1/GADD45G/ADRM1/RBPJL/CHUK/CR2/MAPK14/DDB2/GADD45A/E2F1/E2F2/E2F3/AKT1/AKT2/FCER2/SNW1/TAB2, AL031056.1/DDX58/SIN3A/TBK1/PDIA3/BLNK/HDAC1/HDAC2/HLA-A/HLA-B/HLA-C/HLA-DMA/HLA-DMB/HLA-DOA/HLA-DOB/HLA-DPA1/HLA-DPB1/HLA-DQA1/HLA-DQA2/HLA-DQB1/HLA-DRA/HLA-DRB1/HLA-DRB3/HLA-DRB4/HLA-DRB5/HLA-E/HLA-F/HLA-G/APAF1/HES1/ICAM1/IFNA1/IFNA2/I…	ENSG00000117020, ENSG00000275199/ENSG00000153094/ENSG00000123374/ENSG00000135446/ENSG00000105810/ENSG00000115233/ENSG00000124762/ENSG00000111276/ENSG00000275063/ENSG00000213928, ENSG00000285048/ENSG00000100324/ENSG00000130222/ENSG00000130706/ENSG00000124232/ENSG00000213341/ENSG00000117322/ENSG00000112062/ENSG00000134574/ENSG00000116717/ENSG00000101412/ENSG00000007968, ENSG00000282899/ENSG00000112…	202
hsa05340	Primary immunodeficiency	0.54	-0.04	14.33	4.24715e-38	3.96674e-35	75.79	5.13031e-29	1.95213e-26	1.14	0.18	920/695/8625/7374/5788/29760/958/959/973/3718/57379/7535/3543/5994/5993/3561/64421/925/115650/326/29851/5896/915/6890/3575/926/5897/930/4261/3932/100/916/6891/23495/927/8517/102723407/84876	ADA/AC233755.1/TNFRSF13C/TNFRSF13B/BLNK/ICOS/AIRE/IGLL1/IL2RG/IL7R/JAK3/LCK/CIITA/AICDA/PTPRC/RAG1/RAG2/RFX5/RFXAP/DCLRE1C/TAP1/TAP2/BTK/UNG/ZAP70/ORAI1/IKBKG/RFXANK/CD3D/CD3E/CD4/CD8A/CD8B/CD8B2/CD19/CD40/CD40LG/CD79A	ENSG00000196839/ENSG00000275063/ENSG00000159958/ENSG00000240505/ENSG00000095585/ENSG00000163600/ENSG00000160224/ENSG00000128322/ENSG00000147168/ENSG00000168685/ENSG00000105639/ENSG00000182866/ENSG00000179583/ENSG00000111732/ENSG00000081237, ENSG00000262418/ENSG00000166349/ENSG00000175097/ENSG00000143390/ENSG00000133111/ENSG00000152457/ENSG00000168394, ENSG00000206297, ENSG00000224212, ENSG0000022…	38
hsa04672	Intestinal immune network for IgA production	0.55	-0.02	13.9	2.62288e-36	1.49705e-33	71.71	2.04513e-30	1.44904e-27	1.15	0.14	9020/608/8174/958/959/10673/7040/6387/3558/4055/57379/3565/3567/942/3676/941/7852/6370/3601/3569/3586/3695/56477/115650/23308/8741/5284/29851/3600/3113/10803/940/3119/2826/3125/3123/3117/3127/3111/3108/3122/3118/3115/3109/3126/3112/23495/102723407/102723996	AC233755.1/FP565260.3/TNFSF13B/CCR9/TNFRSF13C/ICOSLG/TNFRSF13B/CCR10/ICOS/HLA-DMA/HLA-DMB/HLA-DOA/HLA-DOB/HLA-DPA1/HLA-DPB1/HLA-DQA1/HLA-DQA2/HLA-DQB1/HLA-DRA/HLA-DRB1/HLA-DRB3/HLA-DRB4/HLA-DRB5/IL2/IL4/IL5/IL6/IL10/IL15/IL15RA/ITGA4/ITGB7/LTBR/PIGR/CCL28/AICDA/TNFRSF17/CCL25/CXCL12/TGFB1/CXCR4/MADCAM1/TNFSF13/MAP3K14/CD28/CD80/CD86/CD40/CD40LG	ENSG00000275063/ENSG00000277117/ENSG00000102524/ENSG00000173585/ENSG00000159958/ENSG00000160223/ENSG00000240505/ENSG00000184451/ENSG00000163600/ENSG00000204257, ENSG00000239463, ENSG00000241394, ENSG00000242361, ENSG00000242685, ENSG00000243189, ENSG00000243215, ENSG00000243719/ENSG00000226264, ENSG00000234154, ENSG00000239329, ENSG00000241296, ENSG00000241674, ENSG00000242092, ENSG00000242386, E…	49
hsa05330	Allograft rejection	0.65	-0.01	13.43	2.26132e-34	6.23684e-32	67.31	7.87676e-30	4.14426e-27	1.12	0.12	355/3002/958/959/3558/3458/3593/3565/3567/942/356/941/3586/3134/3113/3592/940/3119/5551/3125/3123/3117/3127/3111/3108/3122/7124/3107/3133/3135/3118/3106/3105/3115/3109/3126/3112/102723407	AC233755.1/GZMB/HLA-A/HLA-B/HLA-C/HLA-DMA/HLA-DMB/HLA-DOA/HLA-DOB/HLA-DPA1/HLA-DPB1/HLA-DQA1/HLA-DQA2/HLA-DQB1/HLA-DRA/HLA-DRB1/HLA-DRB3/HLA-DRB4/HLA-DRB5/HLA-E/HLA-F/HLA-G/IFNG/FAS/IL2/FASLG/IL4/IL5/IL10/IL12A/IL12B/PRF1/TNF/CD28/CD80/CD86/CD40/CD40LG	ENSG00000275063/ENSG00000100453/ENSG00000206503, ENSG00000206505, ENSG00000223980, ENSG00000224320, ENSG00000227715, ENSG00000229215, ENSG00000231834, ENSG00000235657/ENSG00000206450, ENSG00000223532, ENSG00000224608, ENSG00000228964, ENSG00000232126, ENSG00000234745/ENSG00000204525, ENSG00000206435, ENSG00000206452, ENSG00000225691, ENSG00000228299, ENSG00000233841, ENSG00000237022/ENSG000002042…	38
hsa04612	Antigen processing and presentation	0.49	0.01	13.4	2.94823e-34	7.97088e-32	67.05	9.77436e-30	4.72561e-27	1.05	0.11	4800/920/972/3309/8625/4802/3320/5720/3326/5641/5721/3312/3458/6892/1385/4801/3306/821/10197/5994/3824/3821/1514/3134/5993/925/1520/1508/567/2923/3811/3113/6890/3308/926/3310/811/3119/4261/8302/3125/3123/3117/3127/3111/3108/6891/3122/3304/3303/3305/7124/3107/3133/3135/3822/3823/3118/3106/3105/3115/10437/3809/3109/3126/3112/3812/115653/3804/927/57292/3803/3810/100132285/3806/3802/3808/3805	KIR2DS2, CU464060.1/PSME3/IFI30/KIR3DL3/CREB1/CTSB/CTSL/CTSS/PDIA3/HLA-A/HLA-B/HLA-C/HLA-DMA/HLA-DMB/HLA-DOA/HLA-DOB/HLA-DPA1/HLA-DPB1/HLA-DQA1/HLA-DQA2/HLA-DQB1/HLA-DRA/HLA-DRB1/HLA-DRB3/HLA-DRB4/HLA-DRB5/HLA-E/HLA-F/HLA-G/HSPA1A/HSPA1B/HSPA1L/HSPA2/HSPA4/HSPA5/HSPA6/HSPA8/HSP90AA1/HSP90AB1/IFNG/KIR2DS1/KIR2DL2, KP420440.1, KP420444.2/KIR2DL3/KU645196.1, KIR2DL4/CU633846.1, KIR2DS1/KIR2DS3/KIR2D…	ENSG00000275452, ENSG00000275583, ENSG00000277885, ENSG00000278300/ENSG00000131467/ENSG00000216490/ENSG00000242019, ENSG00000273502, ENSG00000274254, ENSG00000274394, ENSG00000274480, ENSG00000274511, ENSG00000274556, ENSG00000274639, ENSG00000274696, ENSG00000274724, ENSG00000274763, ENSG00000274786, ENSG00000275062, ENSG00000275172, ENSG00000275433, ENSG00000275513, ENSG00000276084, ENSG0000027…	78
hsa04940	Type I diabetes mellitus	0.56	-0.02	13.3	7.21401e-34	1.74388e-31	66.16	4.09938e-29	1.63557e-26	1.14	0.13	3382/355/5798/3002/3558/1363/3458/3593/942/3552/356/941/3553/2571/2572/3134/3329/5799/3113/3592/4049/940/3119/5551/3125/3123/3117/3127/3111/3108/3122/7124/3107/3133/3135/3118/3106/3105/3115/3109/3126/3112/3630	CPE/GAD1/GAD2/GZMB/HLA-A/HLA-B/HLA-C/HLA-DMA/HLA-DMB/HLA-DOA/HLA-DOB/HLA-DPA1/HLA-DPB1/HLA-DQA1/HLA-DQA2/HLA-DQB1/HLA-DRA/HLA-DRB1/HLA-DRB3/HLA-DRB4/HLA-DRB5/HLA-E/HLA-F/HLA-G/HSPD1/ICA1/IFNG/FAS/IL1A/IL1B/IL2/FASLG/IL12A/IL12B/INS/LTA/PRF1/PTPRN/PTPRN2/TNF/CD28/CD80/CD86	ENSG00000109472/ENSG00000128683/ENSG00000136750/ENSG00000100453/ENSG00000206503, ENSG00000206505, ENSG00000223980, ENSG00000224320, ENSG00000227715, ENSG00000229215, ENSG00000231834, ENSG00000235657/ENSG00000206450, ENSG00000223532, ENSG00000224608, ENSG00000228964, ENSG00000232126, ENSG00000234745/ENSG00000204525, ENSG00000206435, ENSG00000206452, ENSG00000225691, ENSG00000228299, ENSG0000023384…	43
hsa05164	Influenza A	0.33	0.02	13.25	1.22778e-33	2.33161e-31	65.64	6.56581e-30	3.73022e-27	1.18	0.06	292/1387/5646/637/23633/355/3459/578/5291/5610/841/7132/60/7514/581/57506/4938/3383/23430/3717/5594/2033/8106/4792/8480/55916/5611/8717/5595/29108/8766/3551/8797/4793/208/11100/7297/5296/1021/23586/6347/4790/4928/4940/4939/3458/896/3593/3836/3552/64135/6772/10000/8503/356/3443/3445/317/8795/7706/8743/5290/5340/3553/3661/5605/55998/148022/7187/3337/5894/29107/842/1965/91543/1019/6041/3569/10241/70…	AKT3/BCL2L2-PABPN1/CDK4/CDK6/CALCOCO2/ADAR/IRF9/NXF1/CPSF4/HNRNPUL1/NLRP3/CHUK/CREBBP/TICAM1/EIF2S1/EP300/AKT1/AKT2/FDPS/TPSD1/DDX58/KPNA6/SLC25A4/NXT1/PYCARD/TBK1/SLC25A5/SLC25A6/HLA-DMA/HLA-DMB/HLA-DOA/HLA-DOB/HLA-DPA1/HLA-DPB1/HLA-DQA1/HLA-DQA2/HLA-DQB1/HLA-DRA/HLA-DRB1/HLA-DRB3/HLA-DRB4/HLA-DRB5/APAF1/DNAJB1/ICAM1/IFNA1/IFNA2/IFNA4/IFNA5/IFNA6/IFNA7/IFNA8/IFNA10/IFNA13/IFNA14/IFNA16/IFNA17/IF…	ENSG00000117020, ENSG00000275199/ENSG00000258643/ENSG00000135446/ENSG00000105810/ENSG00000136436/ENSG00000160710/ENSG00000213928, ENSG00000285048/ENSG00000162231/ENSG00000160917/ENSG00000105323/ENSG00000162711/ENSG00000213341/ENSG00000005339/ENSG00000127666/ENSG00000134001/ENSG00000100393/ENSG00000142208/ENSG00000105221/ENSG00000160752/ENSG00000095917/ENSG00000107201/ENSG00000025800/ENSG000001517…	172
hsa05332	Graft-versus-host disease	0.62	0	13.16	2.6859e-33	4.77823e-31	64.86	3.31136e-29	1.38858e-26	1.1	0.15	355/3002/3558/3458/942/3552/356/941/3553/3824/3821/3569/3134/3811/3113/940/3119/5551/3125/3123/3117/3127/3111/3108/3122/7124/3107/3133/3135/3118/3106/3105/3115/3109/3126/3112/3812/115653/3804/57292/3803/3802	KIR3DL3/GZMB/HLA-A/HLA-B/HLA-C/HLA-DMA/HLA-DMB/HLA-DOA/HLA-DOB/HLA-DPA1/HLA-DPB1/HLA-DQA1/HLA-DQA2/HLA-DQB1/HLA-DRA/HLA-DRB1/HLA-DRB3/HLA-DRB4/HLA-DRB5/HLA-E/HLA-F/HLA-G/IFNG/FAS/IL1A/IL1B/IL2/FASLG/IL6/KIR2DS1/KIR2DL2, KP420440.1, KP420444.2/KIR2DL3/KIR3DL1/KIR3DL2, KP420440.2, KU645196.3/KLRC1/KLRD1/PRF1/KIR2DL5A, KIR3DS1/TNF/CD28/CD80/CD86	ENSG00000242019, ENSG00000273502, ENSG00000274254, ENSG00000274394, ENSG00000274480, ENSG00000274511, ENSG00000274556, ENSG00000274639, ENSG00000274696, ENSG00000274724, ENSG00000274763, ENSG00000274786, ENSG00000275062, ENSG00000275172, ENSG00000275433, ENSG00000275513, ENSG00000276084, ENSG00000276086, ENSG00000276196, ENSG00000276328, ENSG00000276433, ENSG00000276572, ENSG00000276806, ENSG0000…	42
hsa04650	Natural killer cell mediated cytotoxicity	0.33	0.01	13.1	4.64493e-33	7.95347e-31	64.32	1.416e-27	2.58863e-25	1.21	0.08	3683/2534/7305/637/355/3459/3937/5291/369/6452/3383/9436/5594/3002/6655/4773/5595/8797/5296/5532/3384/3458/5777/80329/7535/6654/962/8503/356/3443/3445/8795/2185/5533/8743/5290/51744/5335/10870/5582/5605/5880/25759/80328/79465/4772/5894/3845/10451/3824/3821/5879/3452/5530/7409/3454/5295/3442/3449/53358/5058/5578/154064/673/2207/3455/3460/3689/7410/6464/2215/836/1437/135250/6850/5579/3811/5604/5881…	KIR2DS2, CU464060.1/MICA/KLRK1/AC233755.1/VAV3/HCST/KIR3DL3/SH2D1B/RAET1E, AL355312.5/CSF2/RAET1L/PTK2B/FCER1G/FCGR3A/FCGR3B/FYN/SHC2/NCR3/LAT/GRB2/GZMB/HLA-A/HLA-B/HLA-C/HLA-E/HLA-G/HRAS/ICAM1/ICAM2/IFNA1/IFNA2/IFNA4/IFNA5/IFNA6/IFNA7/IFNA8/IFNA10/IFNA13/IFNA14/IFNA16/IFNA17/IFNA21/IFNAR1/IFNAR2, AP000295.1/IFNB1/IFNG/IFNGR1/IFNGR2/RAET1G/FAS/FASLG/ITGAL/ITGB2/ARAF/KIR2DS1/KIR2DL2, KP420440.1, K…	ENSG00000275452, ENSG00000275583, ENSG00000277885, ENSG00000278300/ENSG00000183214, ENSG00000204520, ENSG00000231225, ENSG00000233051, ENSG00000235233/ENSG00000213809/ENSG00000275063/ENSG00000134215/ENSG00000126264/ENSG00000242019, ENSG00000273502, ENSG00000274254, ENSG00000274394, ENSG00000274480, ENSG00000274511, ENSG00000274556, ENSG00000274639, ENSG00000274696, ENSG00000274724, ENSG0000027476…	130
hsa05140	Leishmaniasis	0.49	0.01	12.93	2.28169e-32	3.38505e-30	62.75	3.41613e-27	5.23827e-25	1.24	0.09	4843/3459/1535/23118/5743/7042/3717/5594/10454/4689/4792/1917/5595/4793/7040/4790/3458/5777/1432/3593/3565/3552/3676/6772/4688/7043/3553/718/2002/6885/3586/7099/7097/9103/3688/2209/1915/5603/653361/3460/3689/3716/2215/1536/5579/3113/3592/3684/2353/4615/5970/7189/65108/3725/3119/3654/5600/6300/3125/3123/3117/1379/51135/3127/1378/2214/3111/3108/3122/7124/3118/3115/3109/3126/3112/102723407	AC233755.1/TAB1/CR1/CR1L/MAPK14/CYBA/CYBB/EEF1A1/EEF1A2/ELK1/FCGR1A/FCGR3A/FCGR3B/TAB2, AL031056.1/FOS/HLA-DMA/HLA-DMB/HLA-DOA/HLA-DOB/HLA-DPA1/HLA-DPB1/HLA-DQA1/HLA-DQA2/HLA-DQB1/HLA-DRA/HLA-DRB1/HLA-DRB3/HLA-DRB4/HLA-DRB5/IFNG/IFNGR1/IFNGR2/IL1A/IL1B/IL4/IL10/IL12A/IL12B/IRAK1/ITGA4/ITGAM/ITGB1/ITGB2/JAK1/JAK2/JUN/MYD88/NCF2/NCF4/NFKB1/NFKBIA/NFKBIB/NOS2/IRAK4/PRKCB/MAPK1/MAPK3/MAPK11/MAPK13/PT…	ENSG00000275063/ENSG00000100324/ENSG00000203710/ENSG00000197721/ENSG00000112062/ENSG00000051523/ENSG00000165168/ENSG00000156508/ENSG00000101210/ENSG00000126767/ENSG00000150337/ENSG00000203747/ENSG00000162747/ENSG00000055208, ENSG00000228408/ENSG00000170345/ENSG00000204257, ENSG00000239463, ENSG00000241394, ENSG00000242361, ENSG00000242685, ENSG00000243189, ENSG00000243215, ENSG00000243719/ENSG000…	76
hsa05162	Measles	0.27	0	12.73	1.45171e-31	1.71431e-29	60.92	7.04347e-27	9.74584e-25	1.15	0.06	572/637/355/578/5601/5291/23118/5610/841/1459/2213/7161/2932/27102/581/57506/4938/30835/3560/4792/1457/8717/3551/4793/10332/898/208/27113/7297/3718/5296/1021/23586/5599/4790/5602/3558/3312/595/1027/4940/4939/896/3593/868/3552/64135/6772/10000/6504/4179/8503/356/7128/894/3443/3445/317/5290/1017/51209/9367/3553/3661/6776/3306/440275/7187/842/1965/3559/6885/1019/3569/7099/3452/7097/7157/3454/207/529…	AKT3/CDK2/CDK4/CDK6/CDKN1B/ADAR/CLEC4M/IRF9/RACK1/CHUK/CSNK2A1/CSNK2A2/CSNK2B/EIF2S1/AKT1/AKT2/FCGR2B/TAB2, AL031056.1/FOS/DDX58/RCHY1/EIF2AK1/BBC3/CSNK2A3/TBK1/GSK3B/CD209/APAF1/HSPA1A/HSPA1B/HSPA1L/HSPA2/HSPA6/HSPA8/IFNA1/IFNA2/IFNA4/IFNA5/IFNA6/IFNA7/IFNA8/IFNA10/IFNA13/IFNA14/IFNA16/IFNA17/IFNA21/IFNAR1/IFNAR2, AP000295.1/IFNB1/FAS/IKBKB/IL1A/IL1B/IL2/IL2RA/FASLG/IL2RB/IL2RG/IL6/IL12A/IL12B/I…	ENSG00000117020, ENSG00000275199/ENSG00000123374/ENSG00000135446/ENSG00000105810/ENSG00000111276/ENSG00000160710/ENSG00000104938/ENSG00000213928, ENSG00000285048/ENSG00000204628/ENSG00000213341/ENSG00000101266/ENSG00000070770/ENSG00000204435, ENSG00000206406, ENSG00000224398, ENSG00000224774, ENSG00000228875, ENSG00000230700, ENSG00000232960/ENSG00000134001/ENSG00000142208/ENSG00000105221/ENSG000…	139
hsa05166	Human T-cell leukemia virus 1 infection	0.27	0.01	12.61	4.67051e-31	5.06423e-29	59.77	6.95214e-28	1.51163e-25	1.07	0.04	8379/996/292/1387/3683/9020/1870/920/9519/8498/5601/5291/29945/84699/6416/6688/7132/5423/6929/5566/4775/1739/4791/108/7419/7514/581/51433/3383/7042/8697/4214/8829/5902/5594/706/3560/2033/4792/4776/958/4773/1869/331/5595/55697/3551/5971/898/208/7040/3718/5296/23373/7046/10488/5599/5532/2648/4790/5602/3558/595/4055/1871/896/6908/6722/8850/7850/3554/1386/10000/6513/991/8503/1385/894/7043/4488/1958/4…	AKT3/CDK2/CDK4/CDKN1A/CDKN2A/CDKN2B/CDKN2C/ANAPC10/CREB3/KAT5/ADCY1/PTTG2/ADCY2/ADCY3/ADCY5/CHEK1/ADCY6/CHEK2/ADCY7/ADCY8/CHUK/ADCY9/TNFRSF13C/CREB1/ATF2/CREBBP/ATF6B/CSF2/CREB3L4/DLG1/E2F1/E2F2/E2F3/EGR1/EGR2/ADCY4/CRTC2/ELK1/ELK4/EP300/AKT1/AKT2/ETS1/ETS2/FDPS/CRTC1/FOS/CDC26/KAT2A/GPS2/SLC25A4/SLC25A5/SLC25A6/ANAPC2/ANAPC4/HLA-A/HLA-B/HLA-C/HLA-DMA/HLA-DMB/HLA-DOA/HLA-DOB/HLA-DPA1/HLA-DPB1/HLA…	ENSG00000117020, ENSG00000275199/ENSG00000123374/ENSG00000135446/ENSG00000124762/ENSG00000147889/ENSG00000147883/ENSG00000123080/ENSG00000164162/ENSG00000107175/ENSG00000172977/ENSG00000164742/ENSG00000250254/ENSG00000078295/ENSG00000138031/ENSG00000173175/ENSG00000149554/ENSG00000174233/ENSG00000183765/ENSG00000121281/ENSG00000155897/ENSG00000213341/ENSG00000162104/ENSG00000159958/ENSG0000011826…	219
hsa05321	Inflammatory bowel disease	0.48	-0.01	12.47	1.54858e-30	1.53296e-28	58.58	3.61609e-26	3.91061e-24	1.15	0.08	3459/50943/6095/30009/3566/3595/7042/3594/50615/7040/2625/4790/3558/51561/3458/3605/112744/3593/3565/3567/3552/6772/8809/8807/7043/3553/50616/4772/3569/3586/7099/7097/6775/59067/6097/3561/3606/3460/149233/6778/4088/64127/3113/6774/3592/3596/5970/4087/3725/4094/3119/7100/3125/3123/3117/3127/3111/3108/3122/7124/3118/3115/3109/3126/3112	IL17F/IL23R/GATA3/TBX21/HLA-DMA/HLA-DMB/HLA-DOA/HLA-DOB/HLA-DPA1/HLA-DPB1/HLA-DQA1/HLA-DQA2/HLA-DQB1/HLA-DRA/HLA-DRB1/HLA-DRB3/HLA-DRB4/HLA-DRB5/IFNG/IFNGR1/IFNGR2/IL1A/IL1B/IL2/IL2RG/IL4/IL4R/IL5/IL6/IL10/IL12A/IL12B/IL12RB1/IL12RB2/IL13/IL17A/IL18/JUN/SMAD2/SMAD3/MAF/NFATC1/NFKB1/IL21R/IL22/FOXP3/IL23A/IL21/RELA/RORA/RORC/NOD2/STAT1/STAT3/STAT4/STAT6/TGFB1/TGFB2/TGFB3/TLR2/TLR4/TLR5/TNF/IL18RAP…	ENSG00000112116/ENSG00000162594/ENSG00000107485/ENSG00000073861/ENSG00000204257, ENSG00000239463, ENSG00000241394, ENSG00000242361, ENSG00000242685, ENSG00000243189, ENSG00000243215, ENSG00000243719/ENSG00000226264, ENSG00000234154, ENSG00000239329, ENSG00000241296, ENSG00000241674, ENSG00000242092, ENSG00000242386, ENSG00000242574/ENSG00000204252, ENSG00000206292, ENSG00000230141, ENSG0000023155…	65
hsa05320	Autoimmune thyroid disease	0.45	0.06	12.44	2.14459e-30	2.06883e-28	58.26	1.69228e-28	4.82947e-26	0.97	0.11	355/7038/3002/958/959/3558/3565/3567/942/7173/356/3443/3445/941/7252/1081/3586/3452/3134/3442/3449/1493/7253/3113/940/3119/5551/3446/3440/3125/3123/3117/3439/3127/3111/3108/3122/3107/3133/3135/3118/3106/3105/3444/3115/3109/3126/3448/3447/3451/3441/3112/102723407	AC233755.1/CGA/CTLA4/GZMB/HLA-A/HLA-B/HLA-C/HLA-DMA/HLA-DMB/HLA-DOA/HLA-DOB/HLA-DPA1/HLA-DPB1/HLA-DQA1/HLA-DQA2/HLA-DQB1/HLA-DRA/HLA-DRB1/HLA-DRB3/HLA-DRB4/HLA-DRB5/HLA-E/HLA-F/HLA-G/IFNA1/IFNA2/IFNA4/IFNA5/IFNA6/IFNA7/IFNA8/IFNA10/IFNA13/IFNA14/IFNA16/IFNA17/IFNA21/FAS/IL2/FASLG/IL4/IL5/IL10/PRF1/TG/TPO/TSHB/TSHR/CD28/CD80/CD86/CD40/CD40LG	ENSG00000275063/ENSG00000135346/ENSG00000163599/ENSG00000100453/ENSG00000206503, ENSG00000206505, ENSG00000223980, ENSG00000224320, ENSG00000227715, ENSG00000229215, ENSG00000231834, ENSG00000235657/ENSG00000206450, ENSG00000223532, ENSG00000224608, ENSG00000228964, ENSG00000232126, ENSG00000234745/ENSG00000204525, ENSG00000206435, ENSG00000206452, ENSG00000225691, ENSG00000228299, ENSG0000023384…	53
hsa04659	Th17 cell differentiation	0.39	0	12.15	2.81768e-29	2.19304e-27	55.72	3.12264e-25	2.52112e-23	1.16	0.06	920/3459/50943/5601/5588/6095/4775/30009/3566/3320/3326/3717/3594/5594/3560/3091/4792/4773/5595/50615/3551/4793/9466/7040/7297/3718/196/7046/2625/5599/5532/4790/5602/3558/51561/3458/1432/3605/112744/3565/7535/6772/3554/5533/5335/3553/6776/50616/4772/5914/3572/3559/3569/3662/59067/5530/4089/6258/6097/4794/3561/5603/3460/917/3570/3716/149233/7048/6778/4088/915/3113/6774/2353/53342/5970/6777/4087/37…	IL17F/CHUK/MAPK14/IL23R/AHR/FOS/MTOR/GATA3/LAT/TBX21/HIF1A/HLA-DMA/HLA-DMB/HLA-DOA/HLA-DOB/HLA-DPA1/HLA-DPB1/HLA-DQA1/HLA-DQA2/HLA-DQB1/HLA-DRA/HLA-DRB1/HLA-DRB3/HLA-DRB4/HLA-DRB5/HSP90AA1/HSP90AB1/IFNG/IFNGR1/IFNGR2/IKBKB/IL1B/IL1R1/IL1RAP/IL2/IL2RA/IL2RB/IL2RG/IL4/IL4R/IL6/IL6R/IL6ST/IL12RB1/IL17A/IRF4/JAK1/JAK2/JAK3/JUN/LCK/SMAD2/SMAD3/SMAD4/NFATC1/NFATC2/NFATC3/NFKB1/NFKBIA/NFKBIB/NFKBIE/IL21…	ENSG00000112116/ENSG00000213341/ENSG00000112062/ENSG00000162594/ENSG00000106546/ENSG00000170345/ENSG00000198793/ENSG00000107485/ENSG00000213658/ENSG00000073861/ENSG00000100644/ENSG00000204257, ENSG00000239463, ENSG00000241394, ENSG00000242361, ENSG00000242685, ENSG00000243189, ENSG00000243215, ENSG00000243719/ENSG00000226264, ENSG00000234154, ENSG00000239329, ENSG00000241296, ENSG00000241674, ENS…	106
hsa05152	Tuberculosis	0.33	0.01	11.88	3.28552e-28	2.12293e-26	53.29	5.14236e-25	4.01759e-23	1.17	0.06	4800/572/843/1387/3920/4843/9902/637/972/3459/535/51606/5601/816/56848/841/8625/4802/7132/387/815/537/2213/7879/5289/581/30835/7042/3717/5594/2033/8411/8717/11151/5595/8767/10332/208/7040/50617/5599/5532/5878/4790/5602/3587/10312/51561/1594/7421/3458/5869/1432/3313/3593/3552/6772/10000/533/1509/1385/7043/3443/3445/4801/317/5533/3553/718/91860/3929/4046/5894/842/5994/3656/3569/3586/7099/3452/7097/…	AKT3/AC233755.1/TCIRG1/CLEC4M/TLR6/CEBPB/CEBPG/MALT1/CORO1A/TIRAP/PLK3/CR1/CR1L/CREB1/CREBBP/MAPK14/CTSD/CTSS/CYP27B1/CALML6/EP300/AKT1/AKT2/FCER1G/FCGR1A/FCGR2B/FCGR3A/FCGR3B/PLA2R1/ARHGEF12/ATP6V0A2/ATP6V0D2/CLEC4E/CD209/HLA-DMA/HLA-DMB/HLA-DOA/HLA-DOB/HLA-DPA1/HLA-DPB1/HLA-DQA1/HLA-DQA2/HLA-DQB1/HLA-DRA/HLA-DRB1/HLA-DRB3/HLA-DRB4/HLA-DRB5/APAF1/HSPA9/HSPD1/IFNA1/IFNA2/IFNA4/IFNA5/IFNA6/IFNA7/I…	ENSG00000117020, ENSG00000275199/ENSG00000275063/ENSG00000110719/ENSG00000104938/ENSG00000174130/ENSG00000172216/ENSG00000153879/ENSG00000172175/ENSG00000102879/ENSG00000150455/ENSG00000173846/ENSG00000203710/ENSG00000197721/ENSG00000118260/ENSG00000005339/ENSG00000112062/ENSG00000117984/ENSG00000163131/ENSG00000111012/ENSG00000169885/ENSG00000100393/ENSG00000142208/ENSG00000105221/ENSG0000015886…	179
hsa04623	Cytosolic DNA-sensing pathway	0.29	0.04	11.87	3.5211e-28	2.27158e-26	53.22	2.2364e-25	1.85666e-23	1.01	0.05	55703/55718/57506/5434/5435/171568/4792/29108/3551/4793/23586/4790/10622/3443/3445/84265/81030/3553/3661/11035/10621/3569/90865/3452/8737/834/5440/3442/3449/11128/3606/103/51728/9447/5437/115004/661/3627/9533/3456/5970/5441/29110/340061/3665/10623/51082/3446/3440/3439/1147/11277/3444/3448/3447/3451/3441/9641/8517/6352/6351/388372/9560	ADAR/POLR3F/POLR3G/POLR3C/RIPK3/POLR3A/TREX1/CHUK/CGAS/POLR3H/DDX58/PYCARD/TBK1/STING1/IFNA1/IFNA2/IFNA4/IFNA5/IFNA6/IFNA7/IFNA8/IFNA10/IFNA13/IFNA14/IFNA16/IFNA17/IFNA21/IFNB1/IKBKB/IL1B/IL6/IL18/CXCL10/IRF3/IRF7/CCL4L2/NFKB1/NFKBIA/NFKBIB/POLR1D/POLR3K/POLR2E/POLR2F/POLR2H/POLR2K/POLR2L/POLR3B/POLR3E/MAVS/RELA/CCL4/CCL5/POLR3D/ZBP1/CASP1/POLR3GL/IKBKG/RIPK1/IL33/AIM2/POLR1C/CCL4L2/IKBKE	ENSG00000160710/ENSG00000132664/ENSG00000113356/ENSG00000186141/ENSG00000129465, ENSG00000285379/ENSG00000148606/ENSG00000213689/ENSG00000213341/ENSG00000164430/ENSG00000100413/ENSG00000107201/ENSG00000103490/ENSG00000183735/ENSG00000184584, ENSG00000288243/ENSG00000197919/ENSG00000188379/ENSG00000236637/ENSG00000147873/ENSG00000120235/ENSG00000214042/ENSG00000120242/ENSG00000186803/ENSG000002338…	63
hsa05416	Viral myocarditis	0.41	0.02	11.77	8.5385e-28	5.13747e-26	52.35	2.56137e-24	1.68146e-22	1.07	0.05	3683/2534/637/841/8672/60/3383/4625/25/958/284217/959/6445/857/6442/595/1982/942/1981/941/5880/842/5879/3134/27/1525/3689/6443/836/3113/5881/6444/54205/1605/940/3119/5551/71/3125/3123/1604/3908/3117/4624/3127/1756/3111/3108/3122/3107/3133/3135/3118/3106/3105/3115/3109/3126/3112/102723407	AC233755.1/CXADR/CD55/DAG1/DMD/EIF4G1/EIF4G2/ABL1/FYN/ABL2/LAMA1/HLA-A/HLA-B/HLA-C/HLA-DMA/HLA-DMB/HLA-DOA/HLA-DOB/HLA-DPA1/HLA-DPB1/HLA-DQA1/HLA-DQA2/HLA-DQB1/HLA-DRA/HLA-DRB1/HLA-DRB3/HLA-DRB4/HLA-DRB5/HLA-E/HLA-F/HLA-G/ICAM1/ITGAL/ITGB2/LAMA2/MYH6/MYH7/CYCS/PRF1/RAC1/RAC2/RAC3/CCND1/ACTB/BID/SGCA/SGCB/SGCD/SGCG/ACTG1/CASP3/CASP8/CASP9/CAV1/EIF4G3/CD28/CD80/CD86/CD40/CD40LG	ENSG00000275063/ENSG00000154639/ENSG00000196352/ENSG00000173402/ENSG00000198947/ENSG00000114867/ENSG00000110321/ENSG00000097007/ENSG00000010810/ENSG00000143322/ENSG00000101680/ENSG00000206503, ENSG00000206505, ENSG00000223980, ENSG00000224320, ENSG00000227715, ENSG00000229215, ENSG00000231834, ENSG00000235657/ENSG00000206450, ENSG00000223532, ENSG00000224608, ENSG00000228964, ENSG00000232126, ENS…	60
hsa04662	B cell receptor signaling pathway	0.36	-0.01	11.67	2.10125e-27	1.20433e-25	51.46	1.86164e-23	9.79566e-22	1.15	0.05	974/695/933/5291/27071/2213/4775/2932/29760/5594/6655/4792/4773/5595/3551/4793/10859/11024/208/973/10990/5296/5532/4790/975/5777/6654/10000/1380/8503/5533/5290/5605/5880/10288/4772/5894/3845/10451/5879/971/5530/7409/207/8915/5295/4794/25780/118788/7410/6850/3636/5579/3635/5604/5881/2353/5293/10892/5970/3265/930/3725/2885/8519/11006/353514/5535/5336/84433/4893/1147/5534/23547/11027/79168/4067/8517…	AKT3/AC233755.1/LILRB2/VAV3/LILRB1/MALT1/LILRB5/LILRB4/LILRA1/LILRA3/LILRA2/CHUK/PIK3AP1/CR2/AKT1/AKT2/FCGR2B/FOS/LILRA4/RASGRP3/DAPP1/GRB2/GSK3B/BLNK/HRAS/LILRA5/IKBKB/INPP5D/INPPL1/JUN/KRAS/LYN/NFATC1/NFATC2/NFATC3/NFKB1/NFKBIA/NFKBIB/NFKBIE/NRAS/PIK3CA/PIK3CB/PIK3CD/PIK3R1/PIK3R2/PLCG2/PPP3CA/PPP3CB/PPP3CC/PPP3R1/PPP3R2/PRKCB/MAPK1/MAPK3/MAP2K1/MAP2K2/PTPN6/RAC1/RAC2/RAC3/RAF1/RELA/SOS1/SOS2/S…	ENSG00000117020, ENSG00000275199/ENSG00000275063/ENSG00000131042, ENSG00000274513, ENSG00000275463, ENSG00000276146, ENSG00000277751/ENSG00000134215/ENSG00000104972, ENSG00000274669, ENSG00000276452, ENSG00000277134, ENSG00000277807/ENSG00000172175/ENSG00000105609, ENSG00000273991, ENSG00000274311, ENSG00000277414, ENSG00000278437/ENSG00000186818, ENSG00000275730, ENSG00000276042, ENSG00000278279…	80
hsa04658	Th1 and Th2 cell differentiation	0.38	-0.01	11.64	2.86032e-27	1.59708e-25	51.16	2.18522e-23	1.12392e-21	1.11	0.03	920/864/3459/5601/5588/4775/30009/4854/3566/3595/10683/3717/3594/5594/3560/4792/4773/182/5595/3551/4793/7297/3718/2625/5599/5532/4790/5602/3558/3458/1432/3593/3565/3567/7535/6772/5533/5335/11317/6776/54567/4772/4853/3559/6775/5530/4794/3561/4851/5603/3460/917/9794/3716/6778/915/3516/3113/3592/3596/2353/5970/6777/3725/4094/3119/3932/84441/3714/5600/6300/5535/3125/3123/3117/55534/3127/28514/919/916…	DLL3/RBPJL/CHUK/MAPK14/JAG1/FOS/GATA3/LAT/DLL1/TBX21/HLA-DMA/HLA-DMB/HLA-DOA/HLA-DOB/HLA-DPA1/HLA-DPB1/HLA-DQA1/HLA-DQA2/HLA-DQB1/HLA-DRA/HLA-DRB1/HLA-DRB3/HLA-DRB4/HLA-DRB5/IFNG/IFNGR1/IFNGR2/RBPJ/IKBKB/IL2/IL2RA/IL2RB/IL2RG/IL4/IL4R/IL5/IL12A/IL12B/IL12RB1/IL12RB2/IL13/JAG2/JAK1/JAK2/JAK3/JUN/LCK/MAF/NFATC1/NFATC2/NFATC3/NFKB1/NFKBIA/NFKBIB/NFKBIE/NOTCH1/NOTCH2/NOTCH3/PLCG1/DLL4/PPP3CA/PPP3CB/P…	ENSG00000090932/ENSG00000124232/ENSG00000213341/ENSG00000112062/ENSG00000101384/ENSG00000170345/ENSG00000107485/ENSG00000213658/ENSG00000198719, ENSG00000275555/ENSG00000073861/ENSG00000204257, ENSG00000239463, ENSG00000241394, ENSG00000242361, ENSG00000242685, ENSG00000243189, ENSG00000243215, ENSG00000243719/ENSG00000226264, ENSG00000234154, ENSG00000239329, ENSG00000241296, ENSG00000241674, EN…	92
hsa04620	Toll-like receptor signaling pathway	0.34	0.01	11.56	5.60599e-27	3.01148e-25	50.49	3.97062e-24	2.51035e-22	1.1	0.03	5606/5601/5291/23118/841/6416/5609/54472/5594/10454/4792/958/51311/5595/3551/208/5296/5599/1326/5608/4790/5602/1432/3593/942/6772/10000/8503/6696/3443/3445/941/5290/3553/3661/5605/148022/3663/3929/7187/6885/5879/3569/7099/3452/8737/7097/4283/3454/207/1513/5295/3442/3449/114609/23643/5603/3455/7098/8772/3592/5604/3627/6373/3576/2353/929/5293/3456/4615/5970/7096/10333/7189/3725/29110/3654/5600/3665…	AKT3/TLR6/TAB1/TIRAP/CHUK/MAP3K8/MAPK14/TICAM1/CTSK/AKT1/AKT2/TAB2, AL031056.1/FOS/LY96/TBK1/IFNA1/IFNA2/IFNA4/IFNA5/IFNA6/IFNA7/IFNA8/IFNA10/IFNA13/IFNA14/IFNA16/IFNA17/IFNA21/IFNAR1/IFNAR2, AP000295.1/IFNB1/TICAM2/IKBKB/IL1B/IL6/CXCL8/IL12A/IL12B/CXCL10/IRAK1/IRF3/IRF5/IRF7/JUN/CCL4L2/LBP/CCL3L3, CCL3L1/CXCL9/MYD88/NFKB1/NFKBIA/IRAK4/TLR7/TLR8/PIK3CA/PIK3CB/PIK3CD/PIK3R1/PIK3R2/TLR9/TOLLIP/MAPK…	ENSG00000117020, ENSG00000275199/ENSG00000174130/ENSG00000100324/ENSG00000150455/ENSG00000213341/ENSG00000107968/ENSG00000112062/ENSG00000127666/ENSG00000143387/ENSG00000142208/ENSG00000105221/ENSG00000055208, ENSG00000228408/ENSG00000170345/ENSG00000154589/ENSG00000183735/ENSG00000197919/ENSG00000188379/ENSG00000236637/ENSG00000147873/ENSG00000120235/ENSG00000214042/ENSG00000120242/ENSG000001868…	103
hsa05170	Human immunodeficiency virus 1 infection	0.23	0.01	11.44	1.67793e-26	8.27788e-25	49.41	1.09335e-24	7.82771e-23	1.08	0.03	572/920/637/355/7133/578/5606/5601/5291/8454/23118/841/2773/7132/10681/4775/23291/8907/5609/5063/2782/7188/581/2775/2767/5829/3710/1399/5594/162/164668/10454/9978/4792/4776/4773/25939/57144/8717/5595/6923/3551/208/5296/1174/3984/5599/5532/6198/5608/4790/5602/2784/1432/6892/6500/9616/2771/59345/10000/8503/356/3443/3445/2185/5533/5290/7852/3709/5335/3661/5582/5605/7186/51764/2791/2792/2770/5880/100…	AKT3/AP1M2/APOBEC3A/PAK4/TAB1/GNB5/PAK6/CFL1/CFL2/CHEK1/CHUK/CGAS/AP1S1/CCR5/AP1S3/CRK/CRKL/APOBEC3D/MAPK14/AP1B1/CALML6/AP1G1/DDB1/APOBEC3H/APOBEC3F/AKT1/AKT2/PTK2B/TAB2, AL031056.1/FBXW11/FOS/MTOR/SAMHD1/APOBEC3C/GNA11/GNAI1/GNAI2/GNAI3/GNAO1/GNAQ/GNB1/GNB2/GNB3/GNG3/GNG4/GNG5/GNG7/GNG10/GNG11/GNGT1/GNGT2/TBK1/PDIA3/HLA-A/HLA-B/HLA-C/HLA-E/HLA-F/HLA-G/HRAS/STING1/IFNA1/IFNA2/IFNA4/IFNA5/IFNA6/I…	ENSG00000117020, ENSG00000275199/ENSG00000129354/ENSG00000128383, ENSG00000262156/ENSG00000130669/ENSG00000100324/ENSG00000069966/ENSG00000137843/ENSG00000172757/ENSG00000165410/ENSG00000149554/ENSG00000213341/ENSG00000164430/ENSG00000106367/ENSG00000160791/ENSG00000152056/ENSG00000167193/ENSG00000099942/ENSG00000243811/ENSG00000112062/ENSG00000100280/ENSG00000169885/ENSG00000166747/ENSG000001679…	210
hsa05235	PD-L1 expression and PD-1 checkpoint pathway in cancer	0.33	0	11.42	1.98508e-26	9.72309e-25	49.24	2.12057e-23	1.1031e-21	1.1	0.08	920/3459/5606/5291/5588/1459/4775/3717/5594/3091/4792/4773/1457/5595/3551/4793/208/5296/5532/6198/5608/4790/3458/5777/1432/7535/6772/10000/8503/29126/5533/5290/55509/5335/5605/148022/4772/5894/3845/7099/7097/1950/5530/207/27436/5295/4794/1956/114609/10538/5603/3460/917/3716/915/116071/6774/5604/2353/238/5293/5728/10125/4615/5970/3265/7189/6199/3725/940/5781/3932/5600/6300/5535/5133/2475/919/916/4…	AKT3/RASGRP1/BATF/TIRAP/CHUK/BATF2/MAPK14/CSNK2A1/CSNK2A2/CSNK2B/TICAM1/EGF/EGFR/AKT1/AKT2/FOS/ALK/MTOR/LAT/EML4/CSNK2A3/CD274/HIF1A/HRAS/IFNG/IFNGR1/IFNGR2/TICAM2/IKBKB/JAK1/JAK2/JUN/KRAS/LCK/MAP3K3/MYD88/NFATC1/NFATC2/NFATC3/NFKB1/NFKBIA/NFKBIB/NFKBIE/NRAS/PDCD1/PIK3CA/PIK3CB/PIK3CD/PIK3R1/PIK3R2/PLCG1/TLR9/PPP3CA/PPP3CB/PPP3CC/PPP3R1/PPP3R2/BATF3/PRKCQ/MAPK1/MAPK3/MAPK11/MAPK13/MAP2K1/MAP2K2/M…	ENSG00000117020, ENSG00000275199/ENSG00000172575/ENSG00000156127/ENSG00000150455/ENSG00000213341/ENSG00000168062/ENSG00000112062/ENSG00000101266/ENSG00000070770/ENSG00000204435, ENSG00000206406, ENSG00000224398, ENSG00000224774, ENSG00000228875, ENSG00000230700, ENSG00000232960/ENSG00000127666/ENSG00000138798/ENSG00000146648/ENSG00000142208/ENSG00000105221/ENSG00000170345/ENSG00000171094/ENSG0000…	89
hsa05310	Asthma	0.52	0.01	11.38	2.70812e-26	1.29257e-24	48.94	8.75388e-24	4.98947e-22	1.06	0.02	958/959/3565/3567/8288/3586/3578/2206/2207/3562/3113/3596/6037/6356/3119/2205/5553/3125/3123/3117/3127/3111/3108/3122/7124/3118/3115/3109/3126/3112/102723407	AC233755.1/FCER1A/MS4A2/FCER1G/HLA-DMA/HLA-DMB/HLA-DOA/HLA-DOB/HLA-DPA1/HLA-DPB1/HLA-DQA1/HLA-DQA2/HLA-DQB1/HLA-DRA/HLA-DRB1/HLA-DRB3/HLA-DRB4/HLA-DRB5/IL3/IL4/IL5/IL9/IL10/IL13/PRG2/RNASE3/CCL11/TNF/EPX/CD40/CD40LG	ENSG00000275063/ENSG00000179639/ENSG00000149534/ENSG00000158869/ENSG00000204257, ENSG00000239463, ENSG00000241394, ENSG00000242361, ENSG00000242685, ENSG00000243189, ENSG00000243215, ENSG00000243719/ENSG00000226264, ENSG00000234154, ENSG00000239329, ENSG00000241296, ENSG00000241674, ENSG00000242092, ENSG00000242386, ENSG00000242574/ENSG00000204252, ENSG00000206292, ENSG00000230141, ENSG0000023155…	31
hsa04145	Phagosome	0.36	0.01	11.35	3.43242e-26	1.6029e-24	48.7	6.20665e-24	3.68587e-22	1.12	0.03	4074/4353/3920/9902/8685/535/4481/51606/9341/1535/29927/55176/537/7037/2213/949/60/7879/113457/1781/5289/8417/3693/4842/30835/4689/51382/81027/8411/11151/10382/10332/1311/50617/10952/5878/10312/5869/7060/8992/523/200576/525/4688/533/23673/78989/653509/10376/718/821/7277/9296/529/23480/6441/1514/948/1783/5879/7099/9550/7280/347733/3134/7097/7057/3685/9103/245973/5868/51143/526/245972/3688/2209/127…	AC233755.1/TCIRG1/CLEC4M/TLR6/TUBA1B/TUBB3/TUBB4A/TUBB4B/SEC61B/CORO1A/TUBA3E/TUBA3D/ATP6V1G3/COMP/CTSL/CTSS/CYBA/CYBB/ATP6V0E2/DYNC1H1/DYNC1I1/DYNC1I2/DYNC1LI2/PIKFYVE/TUBB/FCAR/FCGR1A/FCGR2B/FCGR3A/FCGR3B/PLA2R1/SEC61G/ATP6V0A2/STX12/ATP6V0D2/ATP6V1C2/SEC61A1/CD209/HLA-A/HLA-B/HLA-C/HLA-DMA/HLA-DMB/HLA-DOA/HLA-DOB/HLA-DPA1/HLA-DPB1/HLA-DQA1/HLA-DQA2/HLA-DQB1/HLA-DRA/HLA-DRB1/HLA-DRB3/HLA-DRB4/H…	ENSG00000275063/ENSG00000110719/ENSG00000104938/ENSG00000174130/ENSG00000123416/ENSG00000258947/ENSG00000104833/ENSG00000188229/ENSG00000106803/ENSG00000102879/ENSG00000152086/ENSG00000075886/ENSG00000151418, ENSG00000263014/ENSG00000105664/ENSG00000135047/ENSG00000163131/ENSG00000051523/ENSG00000165168/ENSG00000171130/ENSG00000197102/ENSG00000158560/ENSG00000077380/ENSG00000135720/ENSG0000011502…	151
hsa05150	Staphylococcus aureus infection	0.42	0.02	11.26	7.52188e-26	3.34175e-24	47.93	2.16345e-23	1.11833e-21	1.1	0.02	3075/3683/3883/10747/2213/3383/3881/727/25984/8688/3882/6404/3875/5340/718/8689/5648/3872/100653049/3884/1828/3586/9103/2209/714/715/3689/2215/820/1670/1669/1671/1672/4153/717/192666/3113/5724/3684/2358/2357/3880/3866/8687/3860/3857/54474/342574/2266/100289462/719/713/712/162605/6403/414325/3119/716/353288/3858/2204/3868/3861/3859/2359/3125/3123/3117/390792/3886/728/1675/3127/2214/3111/3108/3122/…	DEFB4A, DEFB4B/KRT34/AC233755.1/MASP2/KRT40/KRT25/KRT28/DEFA1/DEFA3/DEFA4/DEFA5/DEFA6/DEFB1/CFD/DSG1/KRT24/FCAR/FCGR1A/FCGR2B/FCGR3A/FCGR3B/FGG/FPR1/FPR2/FPR3/KRT23/CFH/HLA-DMA/HLA-DMB/HLA-DOA/HLA-DOB/HLA-DPA1/HLA-DPB1/HLA-DQA1/HLA-DQA2/HLA-DQB1/HLA-DRA/HLA-DRB1/HLA-DRB3/HLA-DRB4/HLA-DRB5/ICAM1/KRT27/CFI/KRT26/IL10/ITGAL/ITGAM/ITGB2/KRT9/KRT10/KRT12/KRT13/KRT14/KRT15/KRT16/KRT17/KRT18/KRT19/KRT31…	ENSG00000171711, ENSG00000177257, ENSG00000275444, ENSG00000285181, ENSG00000285433/ENSG00000131737, ENSG00000262045/ENSG00000275063/ENSG00000009724/ENSG00000204889, ENSG00000262845/ENSG00000204897/ENSG00000173908/ENSG00000206047, ENSG00000284983/ENSG00000239839, ENSG00000284835/ENSG00000164821, ENSG00000285318/ENSG00000164816, ENSG00000285251/ENSG00000164822, ENSG00000285136/ENSG00000164825, ENS…	91
hsa04380	Osteoclast differentiation	0.37	0	11.26	7.97886e-26	3.52951e-24	47.87	2.00649e-22	8.66141e-21	1.21	0.03	799/9020/27035/695/2534/7305/3459/9846/3937/5601/5291/1535/23118/6688/7132/2213/2355/5609/4791/1540/55423/7042/29760/54209/5594/10454/4689/4792/4773/10326/54/5595/3551/5971/10859/11024/208/7040/7297/10990/5296/7046/5599/5532/5608/4790/5602/3458/1432/3552/6772/3554/2274/4688/10000/8503/1385/8600/5533/5290/3553/2354/7186/3727/10288/4772/5468/6885/7006/5879/5530/8792/3454/207/9103/1513/5295/2209/814…	AKT3/LILRB2/SIRPB1/IRF9/TAB1/LILRB1/LILRB5/LILRB4/LILRA1/LILRA3/LILRA2/CHUK/OSCAR/CREB1/SIRPA/MAPK14/CSF1/CSF1R/CTSK/CYBA/CYLD/AKT1/AKT2/FCGR1A/FCGR2B/FCGR3A/FCGR3B/FHL2/TAB2, AL031056.1/FOS/FOSB/LILRA4/FOSL2/FYN/NOX1/GRB2/BLNK/IFNAR1/IFNAR2, AP000295.1/IFNB1/IFNG/IFNGR1/IFNGR2/LILRA5/IKBKB/IL1A/IL1B/IL1R1/ITGB3/JAK1/JUN/JUNB/JUND/LCK/LCP2/MITF/NCF2/NCF4/NFATC1/NFATC2/NFKB1/NFKB2/NFKBIA/TNFRSF11B…	ENSG00000117020, ENSG00000275199/ENSG00000131042, ENSG00000274513, ENSG00000275463, ENSG00000276146, ENSG00000277751/ENSG00000101307/ENSG00000213928, ENSG00000285048/ENSG00000100324/ENSG00000104972, ENSG00000274669, ENSG00000276452, ENSG00000277134, ENSG00000277807/ENSG00000105609, ENSG00000273991, ENSG00000274311, ENSG00000277414, ENSG00000278437/ENSG00000186818, ENSG00000275730, ENSG00000276042…	125
hsa04217	Necroptosis	0.22	0.01	11.25	8.67928e-26	3.81471e-24	47.79	2.14191e-23	1.10998e-21	0.95	0.01	8837/292/823/637/330/355/3459/5601/5610/816/841/7132/5837/815/7419/3320/7188/1540/25978/51510/2512/581/10059/55072/54822/3326/3717/55506/5836/5834/128866/331/8717/29108/8797/7297/8605/3718/94239/5599/5602/329/3458/9555/3552/6772/51652/5321/356/7128/9525/3443/3445/8795/8743/81030/3553/10616/6776/7186/148022/11035/27243/5119/27183/2752/7099/90865/3452/8737/834/6775/3454/27005/142/817/91782/3442/344…	PLA2G4B/RNF103-CHMP3/DNM1L/IRF9/RBCK1/RIPK3/FAF1/NLRP3/PLA2G4E/SPATA2L/CHMP4B/PARP1/TICAM1/CYBB/CYLD/PGAM5/MLKL/H2AC1/ALOX15/FTH1/FTL/PLA2G4F/CHMP2B/USP21/VPS4A/CHMP2A/GLUD1/GLUD2/GLUL/PLA2G4D/CHMP4A/SLC25A4/PYCARD/SLC25A5/SLC25A6/H2AC8/H2AC7/H2AX/H2AZ1/HMGB1/H2AC21/BIRC2/BIRC3/XIAP/HSP90AA1/HSP90AB1/IFNA1/IFNA2/IFNA4/IFNA5/IFNA6/IFNA7/IFNA8/IFNA10/IFNA13/IFNA14/IFNA16/IFNA17/IFNA21/IFNAR1/IFNAR2…	ENSG00000243708/ENSG00000249884/ENSG00000087470/ENSG00000213928, ENSG00000285048/ENSG00000125826/ENSG00000129465, ENSG00000285379/ENSG00000185104/ENSG00000162711/ENSG00000188089/ENSG00000158792/ENSG00000101421/ENSG00000143799/ENSG00000127666/ENSG00000165168/ENSG00000083799/ENSG00000247077/ENSG00000168404/ENSG00000164508/ENSG00000161905/ENSG00000167996/ENSG00000087086/ENSG00000168907/ENSG000000839…	159
hsa04660	T cell receptor signaling pathway	0.3	-0.01	11.16	1.87904e-25	7.96894e-24	47.03	1.78399e-22	7.74978e-21	1.09	0.09	9020/920/2534/3937/5601/5291/5588/387/998/8440/4775/1739/5609/5063/5788/2932/5594/9402/6655/4792/4773/57144/959/5595/3551/4793/208/5296/5599/5532/1326/4790/5602/3558/3458/5777/1432/3702/3565/3567/868/7535/6654/10000/8503/5533/5290/5335/5605/10298/4772/5894/3845/10451/6885/1019/7006/3586/106821730/5530/5170/7409/207/8915/5295/4794/5058/925/5603/4690/7410/917/1493/29851/1437/915/5604/2353/5293/926/…	AKT3/RASGRP1/CDK4/PAK4/VAV3/PAK6/MALT1/CHUK/MAP3K8/MAPK14/CSF2/CTLA4/DLG1/AKT1/AKT2/FOS/FYN/LAT/GRB2/GSK3B/ICOS/HRAS/IFNG/IKBKB/IL2/IL4/IL5/IL10/ITK/JUN/KRAS/RHOA/LCK/LCP2/NCK1/NFATC1/NFATC2/NFATC3/NFKB1/NFKBIA/NFKBIB/NFKBIE/NRAS/PAK1/PAK2/PAK3/PDCD1/PDPK1/PIK3CA/PIK3CB/PIK3CD/PIK3R1/PIK3R2/PLCG1/PPP3CA/PPP3CB/PPP3CC/PPP3R1/PPP3R2/PRKCQ/MAPK1/MAPK3/MAPK8/MAPK11/MAPK9/MAPK10/MAPK13/MAP2K1/MAP2K2/M…	ENSG00000117020, ENSG00000275199/ENSG00000172575/ENSG00000135446/ENSG00000130669/ENSG00000134215/ENSG00000137843/ENSG00000172175/ENSG00000213341/ENSG00000107968/ENSG00000112062/ENSG00000164400/ENSG00000163599/ENSG00000075711/ENSG00000142208/ENSG00000105221/ENSG00000170345/ENSG00000010810/ENSG00000213658/ENSG00000177885/ENSG00000082701/ENSG00000163600/ENSG00000174775, ENSG00000276536/ENSG000001115…	103
hsa04062	Chemokine signaling pathway	0.31	-0.01	10.97	9.82196e-25	3.80069e-23	45.39	2.7701e-22	1.16517e-20	1.18	0.04	2268/572/6376/10344/7454/9564/5291/2773/387/5590/6093/10235/10681/998/5566/108/2782/2920/2932/5829/3717/1399/5594/157/6655/4792/5332/3055/5595/6367/6361/3551/4793/208/3718/5296/2931/5294/6369/6387/6354/6347/6355/6346/5197/4790/2784/1235/3702/131890/2771/59345/6364/6772/6654/5906/10000/8503/2309/2185/113/729230/5290/7852/57580/5335/6372/2868/1236/5908/51764/2791/2792/2770/5880/196883/25759/6370/58…	AKT3/RASGRP2/CCL26/VAV3/CXCL13/CXCR6/GNB5/ADCY1/ADCY2/CCR9/CCL27/ADCY3/ADCY5/ADCY6/ADCY7/ADCY8/CHUK/ADCY9/CCR1/CCR3/CCR4/CCR5/CCR6/CCR7/CCR8/GRK7/CRK/CRKL/PIK3R6/CX3CR1/GRK2/GRK3/DOCK2/ADCY4/AKT1/AKT2/PTK2B/FGR/FOXO3/PLCB1/PIK3R5/SHC2/GNAI1/GNAI2/GNAI3/GNAQ/GNB1/GNB2/GNB3/GNG3/GNG4/GNG5/GNG7/GNG10/GNG11/GNGT1/GNGT2/CCR10/XCR1/CXCR3/GRK4/GRK5/GRK6/GRB2/CXCL1/CXCL2/CXCL3/GSK3A/GSK3B/HCK/HRAS/IKBKB/…	ENSG00000117020, ENSG00000275199/ENSG00000068831/ENSG00000006606/ENSG00000134215/ENSG00000156234/ENSG00000172215/ENSG00000069966/ENSG00000164742/ENSG00000078295/ENSG00000173585/ENSG00000213927/ENSG00000138031/ENSG00000173175/ENSG00000174233/ENSG00000121281/ENSG00000155897/ENSG00000213341/ENSG00000162104/ENSG00000163823/ENSG00000183625/ENSG00000183813/ENSG00000160791/ENSG00000112486/ENSG0000012635…	191
hsa04061	Viral protein interaction with cytokine and cytokine receptor	0.4	-0.03	10.9	1.68439e-24	6.33303e-23	44.86	2.54563e-21	8.89564e-20	1.02	0.03	6376/10344/53832/7133/7132/2920/3560/6367/6361/8797/6369/6387/6354/6347/6355/6346/5197/3558/3587/4055/1235/6364/8809/8807/8795/729230/8743/7852/6372/27178/8740/1236/51554/6370/3572/3559/3569/3586/6366/4283/29949/58985/6375/6846/57007/9547/3561/3606/56477/10563/146433/8764/643/3570/1234/50604/11009/3577/2921/6374/5473/5196/2919/1230/1524/3627/6373/3576/6356/6363/4049/8793/8794/2829/10803/53833/123…	CCL26/CXCL13/CCR9/CCL27/IL24/CCR1/CCR3/CCR4/CCR5/CCR6/CCR7/CCR8/CSF1/CSF1R/IL34/CX3CR1/IL37/CCR10/XCR1/CXCR3/CXCL1/CXCL2/CXCL3/IL19/IL2/IL2RA/IL2RB/IL2RG/IL6/IL6R/IL6ST/CXCL8/CXCR1/CXCR2/IL10/IL10RA/IL10RB/IL18/CXCL10/CCL4L2/LTA/LTBR/CCL3L3, CCL3L1/CXCL9/IL20/ACKR4/PF4/PF4V1/IL20RA/IL20RB/PPBP/CCL28/ACKR3/IL22RA1/CCL1/CCL2/CCL3/CCL4/CCL5/CCL7/CCL8/CCL11/CCL13/CCL14/CCL15/CCL16/CCL17/CCL18/CCL19/C…	ENSG00000006606/ENSG00000156234/ENSG00000173585/ENSG00000213927/ENSG00000162892/ENSG00000163823/ENSG00000183625/ENSG00000183813/ENSG00000160791/ENSG00000112486/ENSG00000126353/ENSG00000179934/ENSG00000184371/ENSG00000182578/ENSG00000157368/ENSG00000168329/ENSG00000125571/ENSG00000184451/ENSG00000173578/ENSG00000186810/ENSG00000163739/ENSG00000081041/ENSG00000163734/ENSG00000142224/ENSG00000109471…	99
hsa05145	Toxoplasmosis	0.31	0.01	10.88	1.99196e-24	7.40142e-23	44.7	3.30137e-22	1.3704e-20	1.19	0.01	572/4843/240/330/3459/5606/10319/5601/3909/23118/3918/841/2773/7132/2775/22798/3912/3655/7042/3717/5594/10454/4792/958/79444/284217/331/959/5595/3551/4793/208/7040/7297/5294/5599/10105/5608/4790/5602/3312/3587/329/3458/1432/3910/3593/2771/6772/10000/7043/3306/2770/3949/3911/842/6885/3915/3586/7099/7097/5170/23533/207/3688/23643/5603/3460/1234/3716/836/3113/6774/3592/598/596/3913/54205/4615/5970/3…	AKT3/PPIF/LAMC3/TAB1/CHUK/CCR5/MAPK14/PIK3R6/AKT1/AKT2/LAMB4/TAB2, AL031056.1/PIK3R5/LY96/ALOX5/GNAI1/GNAI2/GNAI3/GNAO1/LAMA1/HLA-DMA/HLA-DMB/HLA-DOA/HLA-DOB/HLA-DPA1/HLA-DPB1/HLA-DQA1/HLA-DQA2/HLA-DQB1/HLA-DRA/HLA-DRB1/HLA-DRB3/HLA-DRB4/HLA-DRB5/BIRC2/BIRC3/HSPA1A/HSPA1B/HSPA1L/HSPA2/XIAP/HSPA6/HSPA8/IRGM/IFNG/IFNGR1/IFNGR2/IKBKB/IL10/IL10RA/IL10RB/IL12A/IL12B/IRAK1/ITGA6/ITGB1/JAK1/JAK2/LAMA2/L…	ENSG00000117020, ENSG00000275199/ENSG00000108179/ENSG00000050555/ENSG00000100324/ENSG00000213341/ENSG00000160791/ENSG00000112062/ENSG00000276231/ENSG00000142208/ENSG00000105221/ENSG00000091128/ENSG00000055208, ENSG00000228408/ENSG00000141506/ENSG00000154589/ENSG00000012779, ENSG00000275565/ENSG00000127955/ENSG00000114353/ENSG00000065135/ENSG00000087258/ENSG00000101680/ENSG00000204257, ENSG0000023…	112
hsa04640	Hematopoietic cell lineage	0.41	-0.01	10.86	2.33026e-24	8.56548e-23	44.54	2.52148e-21	8.81875e-20	1.07	0	952/3675/3674/928/920/933/960/4254/7037/3566/966/7066/2323/3568/3655/3589/3574/951/2208/945/1791/1440/921/3565/3567/3552/3676/7850/3554/914/1380/1441/2322/3581/3553/2056/3559/948/3569/3590/2209/925/931/3815/912/909/911/910/913/917/3570/3678/3673/3562/1437/290/915/3113/3575/2815/3684/2993/929/926/924/947/930/2814/3119/1436/1435/2811/3563/2057/3125/3123/1604/4311/3117/1379/1438/3127/916/2812/1378/3…	CD24/AC233755.1/CR1/CR1L/CR2/CSF1/CSF1R/CSF2/CSF2RA/CSF3/CSF3R/CD55/DNTT/EPO/EPOR/FCER2/FCGR1A/FLT3/FLT3LG/GP1BA/GP1BB/GP5/GP9/ANPEP/GYPA/HLA-DMA/HLA-DMB/HLA-DOA/HLA-DOB/HLA-DPA1/HLA-DPB1/HLA-DQA1/HLA-DQA2/HLA-DQB1/HLA-DRA/HLA-DRB1/HLA-DRB3/HLA-DRB4/HLA-DRB5/IL1A/IL1B/IL1R1/IL2RA/IL3/IL3RA/IL4/IL4R/IL5/IL5RA/IL6/IL6R/IL7/IL7R/IL9R/IL11/IL11RA/ITGA6/ITGA1/ITGA2/ITGA2B/ITGA3/ITGA4/ITGA5/ITGAM/ITGB3…	ENSG00000272398/ENSG00000275063/ENSG00000203710/ENSG00000197721/ENSG00000117322/ENSG00000184371/ENSG00000182578/ENSG00000164400/ENSG00000198223/ENSG00000108342/ENSG00000119535/ENSG00000196352/ENSG00000107447/ENSG00000130427/ENSG00000187266/ENSG00000104921/ENSG00000150337/ENSG00000122025/ENSG00000090554/ENSG00000185245/ENSG00000203618/ENSG00000178732/ENSG00000169704/ENSG00000166825/ENSG00000170180…	99
hsa04621	NOD-like receptor signaling pathway	0.27	0.01	10.7	9.04713e-24	3.03503e-22	43.2	1.05481e-21	3.96229e-20	1	0.01	56919/330/11345/846/5601/1535/23118/9474/841/5586/7158/387/7419/3320/2920/7188/55054/7205/10059/57506/5027/4938/58484/22861/55072/54822/3326/3710/5594/10454/25828/4792/5332/331/5595/4210/29108/8767/3551/79792/4793/7297/22900/10135/10392/5599/6347/7531/4790/5602/24145/329/4940/4939/1432/55914/6772/9927/2635/2633/7128/3443/3445/3709/5585/3553/10616/3661/7186/148022/11035/7187/84674/6885/6041/3569/1…	TANK/DEFB4A, DEFB4B/CASP12/DNM1L/NAMPT/IRF9/NOD1/TAB1/RBCK1/TXNIP/SUGT1/RIPK3/GABARAP/GABARAPL2/NLRP3/CHUK/CARD16/GBP4/GBP5/ANTXR2/NEK7/MAPK14/TICAM1/CTSB/PYDC2/CYBA/CYBB/DEFA1/DEFA3/DEFA4/DEFA5/DEFA6/NLRP6/NLRP7/GPRC6A/NLRP1/CARD8/TAB2, AL031056.1/PLCB1/GABARAPL1/PANX1/TAB3/TXN2/PYDC1/GBP1/GBP2/GBP3/PYCARD/TBK1/CXCL1/CXCL2/CXCL3/BIRC2/BIRC3/XIAP/HSP90AA1/HSP90AB1/STING1/IFI16/IFNA1/IFNA2/IFNA4/I…	ENSG00000136560/ENSG00000171711, ENSG00000177257, ENSG00000275444, ENSG00000285181, ENSG00000285433/ENSG00000204403/ENSG00000087470/ENSG00000105835/ENSG00000213928, ENSG00000285048/ENSG00000106100/ENSG00000100324/ENSG00000125826/ENSG00000265972/ENSG00000165416/ENSG00000129465, ENSG00000285379/ENSG00000170296/ENSG00000034713/ENSG00000162711/ENSG00000213341/ENSG00000204397/ENSG00000162654/ENSG00000…	178
hsa05323	Rheumatoid arthritis	0.39	0	10.54	3.62487e-23	1.13974e-21	41.84	1.18814e-20	3.75299e-19	1.08	-0.03	3683/535/51606/537/2920/3383/7042/3589/51382/10673/54/2321/7040/50617/6387/6347/10312/51561/3458/3605/7422/8992/942/523/3552/6364/525/533/7043/7010/8600/941/6372/3553/9296/529/1514/3569/7099/9550/7097/8792/1513/245973/526/245972/4314/3606/127124/5741/284/528/9114/3689/8741/1493/2921/6374/2919/3600/1437/3113/3576/2353/155066/3725/940/3119/1435/23545/527/3125/3123/4312/3117/3127/3111/3108/3122/4050…	AC233755.1/TCIRG1/TNFSF13B/ATP6V1G3/CSF1/CSF2/CTLA4/CTSK/CTSL/ATP6V0E2/FLT1/FOS/ATP6V0A2/ATP6V0D2/ATP6V1C2/ANGPT1/CXCL1/CXCL2/CXCL3/HLA-DMA/HLA-DMB/HLA-DOA/HLA-DOB/HLA-DPA1/HLA-DPB1/HLA-DQA1/HLA-DQA2/HLA-DQB1/HLA-DRA/HLA-DRB1/HLA-DRB3/HLA-DRB4/HLA-DRB5/ICAM1/IFNG/IL1A/IL1B/IL6/CXCL8/IL11/IL15/IL17A/IL18/ITGAL/ITGB2/JUN/LTB/CCL3L3, CCL3L1/MMP1/MMP3/ATP6V0A4/ATP6V1D/IL23A/ATP6V1H/ATP6V1A/ATP6V1B1/A…	ENSG00000275063/ENSG00000110719/ENSG00000102524/ENSG00000151418, ENSG00000263014/ENSG00000184371/ENSG00000164400/ENSG00000163599/ENSG00000143387/ENSG00000135047/ENSG00000171130/ENSG00000102755/ENSG00000170345/ENSG00000185344/ENSG00000147614/ENSG00000143882/ENSG00000154188/ENSG00000163739/ENSG00000081041/ENSG00000163734/ENSG00000204257, ENSG00000239463, ENSG00000241394, ENSG00000242361, ENSG000002…	92
hsa05203	Viral carcinogenesis	0.18	0.01	10.3	2.65327e-22	7.42753e-21	39.87	3.50056e-20	1.03196e-18	0.88	0	572/8379/1387/85477/9519/578/9734/5291/5610/7185/84699/51564/841/6672/5315/387/9759/5423/998/5566/87/1739/4791/7419/5933/7188/581/5829/10013/5902/5594/2033/83933/22938/5700/4792/286436/8717/5595/55697/9093/5934/898/3718/5296/3249/1021/10488/2648/10014/7531/4790/595/2965/1027/4055/2967/1108/896/6908/6722/7337/8850/1386/3065/991/8503/1385/894/5290/1959/1017/158983/11317/8970/1026/718/3661/6776/7186…	HDAC6/HDAC5/CDK2/CDK4/CDK6/CDKN1A/CDKN1B/CU639417.1/CDKN2A/CDKN2B/IRF9/CREB3/YWHAQ/GTF2A1L/CHD4/CHEK1/RBPJL/H2BE1/H4-16/CCR3/CCR4/CCR5/CCR8/H2BU1/CREB1/ATF2/CREBBP/ATF6B/CREB3L4/H2BW1/DDB1/DDX3X/DLG1/EGR2/EGR3/EP300/SNW1/UBR4/SCRIB/ATP6V0D2/H2BC1/KAT2A/SND1/H2BW2/GRB2/MRPS18B/GSN/GTF2A1/GTF2A2/GTF2B/GTF2E1/GTF2E2/GTF2H1/GTF2H3/GTF2H4/H2BC5/H2BC3/HDAC1/HDAC2/HLA-A/HLA-B/HLA-C/HLA-E/HLA-F/HLA-G/HNR…	ENSG00000094631/ENSG00000108840/ENSG00000123374/ENSG00000135446/ENSG00000105810/ENSG00000124762/ENSG00000111276/ENSG00000274559/ENSG00000147889/ENSG00000147883/ENSG00000213928, ENSG00000285048/ENSG00000107175/ENSG00000134308/ENSG00000242441/ENSG00000111642/ENSG00000149554/ENSG00000124232/ENSG00000285480/ENSG00000197837/ENSG00000183625/ENSG00000183813/ENSG00000160791/ENSG00000179934/ENSG0000019689…	203
hsa04064	NF-kappa B signaling pathway	0.3	0	9.72	3.04069e-20	6.69295e-19	35.2	1.34905e-18	3.09371e-17	0.98	-0.05	8837/9020/695/330/23118/7185/5588/7132/1459/5743/4791/2920/7188/23085/1540/3383/29760/4616/29775/10454/4792/958/1457/331/959/10673/8717/7329/3551/5971/51588/23586/6387/4790/329/4055/7535/3554/1647/7128/8600/7706/5328/5335/3553/8740/7186/148022/3929/10912/60401/7187/6885/10913/7099/6366/8737/597/79092/8792/8915/142/472/114609/23643/257397/1896/115650/7412/2921/2919/6850/5579/3576/929/598/596/10892…	AC233755.1/TAB1/TNFSF13B/MALT1/GADD45G/EDAR/TIRAP/CHUK/TNFRSF13C/EDARADD/PARP1/CSNK2A1/CSNK2A2/CSNK2B/TICAM1/CYLD/GADD45A/EDA/ERC1/TAB2, AL031056.1/DDX58/LY96/TAB3/LAT/CSNK2A3/CXCL1/CXCL2/CXCL3/BLNK/CARD10/BIRC2/BIRC3/XIAP/ICAM1/TICAM2/IKBKB/IL1B/IL1R1/CXCL8/IRAK1/CCL4L2/LBP/LCK/LTA/LTB/LTBR/LYN/MYD88/GADD45B/ATM/NFKB1/NFKB2/NFKBIA/IRAK4/PIAS4/PLAU/PLCG1/PLCG2/PIDD1/PRKCB/PRKCQ/PTGS2/BCL2/BCL2A1/…	ENSG00000275063/ENSG00000100324/ENSG00000102524/ENSG00000172175/ENSG00000130222/ENSG00000135960/ENSG00000150455/ENSG00000213341/ENSG00000159958/ENSG00000186197/ENSG00000143799/ENSG00000101266/ENSG00000070770/ENSG00000204435, ENSG00000206406, ENSG00000224398, ENSG00000224774, ENSG00000228875, ENSG00000230700, ENSG00000232960/ENSG00000127666/ENSG00000083799/ENSG00000116717/ENSG00000158813/ENSG00000…	104
hsa04622	RIG-I-like receptor signaling pathway	0.21	0.04	9.7	3.54949e-20	7.75885e-19	35.05	3.25512e-19	8.1766e-18	0.91	-0.02	843/5601/80143/9474/841/55593/1540/57506/4214/4792/54941/8717/3551/4793/23586/5599/79132/4790/5602/1432/3593/64135/3443/3445/7706/3661/7186/5300/7187/6885/10010/3452/8737/9140/3442/3449/56832/26007/5603/79671/64343/8772/3592/3627/3576/3456/5970/7189/3467/29110/340061/338376/5600/3665/3446/9636/6300/3440/3439/9755/7124/1147/3444/1654/3448/3447/3451/3441/9641/8517	TANK/CHUK/MAPK14/CYLD/DDX3X/DDX58/TKFC/TBK1/IFNE/STING1/IFNA1/IFNA2/IFNA4/IFNA5/IFNA6/IFNA7/IFNA8/IFNA10/IFNA13/IFNA14/IFNA16/IFNA17/IFNA21/IFNB1/IFNW1/IKBKB/CXCL8/IL12A/IL12B/CXCL10/IRF3/IRF7/MAP3K1/NFKB1/NFKBIA/NFKBIB/PIN1/RNF125/OTUD5/MAPK8/MAPK11/MAPK9/MAPK10/MAPK13/IFNK/MAVS/RELA/MAPK12/IFIH1/AZI2/MAP3K7/TNF/TRAF2/TRAF3/TRAF6/TRIM25/DHX58/NLRX1/SIKE1/CASP8/CASP10/IKBKG/TRADD/RIPK1/FADD/ATG12…	ENSG00000136560/ENSG00000213341/ENSG00000112062/ENSG00000083799/ENSG00000215301/ENSG00000107201/ENSG00000149476/ENSG00000183735/ENSG00000184995/ENSG00000184584, ENSG00000288243/ENSG00000197919/ENSG00000188379/ENSG00000236637/ENSG00000147873/ENSG00000120235/ENSG00000214042/ENSG00000120242/ENSG00000186803/ENSG00000233816/ENSG00000228083/ENSG00000147885/ENSG00000234829/ENSG00000137080/ENSG0000017185…	70
hsa04210	Apoptosis	0.23	0.01	9.62	6.45385e-20	1.37207e-18	34.46	1.32535e-18	3.05297e-17	0.85	-0.03	572/843/8837/9020/823/637/330/355/578/10039/5601/5291/7185/841/7132/60/113457/581/332/3710/4616/5594/1439/3002/4792/1522/331/143/8717/5595/1512/3551/8797/208/27113/5296/835/5599/5414/4790/5602/1075/329/4001/27429/1647/10000/8503/356/1509/63970/317/8795/8743/5290/3709/10376/5605/7186/7277/468/10038/10912/5894/842/3845/1965/4803/1514/8739/153090/1515/8737/839/597/5170/7157/5366/207/4170/1513/142/52…	AKT3/BCL2L11/PARP2/PARP3/CASP12/TUBA1B/CTSC/GADD45G/TUBA3E/TUBA3D/CHUK/PARP1/PARP4/CSF2RB/CTSB/CTSD/CTSH/CTSK/CTSL/CTSV/CTSO/CTSS/CTSW/CTSZ/DAB2IP/GADD45A/DDIT3/DFFA/DFFB/EIF2S1/ENDOG/AKT1/AKT2/ERN1/FOS/BBC3/HTRA2/GZMB/APAF1/HRAS/BIRC2/BIRC3/XIAP/BIRC5/FAS/IKBKB/FASLG/IL3/IL3RA/ITPR1/ITPR2/ITPR3/JUN/KRAS/LMNA/LMNB1/MCL1/MAP3K5/GADD45B/ATF4/ATM/NFKB1/NFKBIA/NGF/NRAS/NTRK1/PDPK1/TUBA8/PIK3CA/PIK3CB…	ENSG00000117020, ENSG00000275199/ENSG00000153094/ENSG00000129484/ENSG00000041880/ENSG00000204403/ENSG00000123416/ENSG00000109861/ENSG00000130222/ENSG00000152086/ENSG00000075886/ENSG00000213341/ENSG00000143799/ENSG00000102699/ENSG00000100368/ENSG00000164733, ENSG00000285132/ENSG00000117984/ENSG00000103811/ENSG00000143387/ENSG00000135047/ENSG00000136943/ENSG00000256043, ENSG00000263238/ENSG00000163…	135
hsa04613	Neutrophil extracellular trap formation	0.21	-0.01	9.46	2.32473e-19	4.59276e-18	33.2	1.08201e-17	2.16459e-16	0.9	-0.04	292/4353/3683/3674/9734/5291/1535/51564/9759/1183/60/7419/10013/55506/5594/4689/83933/1511/5332/286436/51311/5595/366/79792/208/5296/94239/727/10105/10014/4790/1182/7450/6404/1432/9555/3065/4688/10000/8503/5290/158983/5335/8970/718/5582/5605/5880/8520/27180/5894/3021/6885/5879/7099/7097/834/5330/207/5295/255626/55869/5331/2209/83447/291/5578/5603/3017/8365/653361/23569/3689/2215/3020/79885/3015/8…	AKT3/HDAC6/HDAC5/PPIF/AC233755.1/CU639417.1/ATG7/H2BE1/CLCN3/CLCN4/CLCN5/H4-16/H3C14/H2BU1/CR1/CR1L/MAPK14/CTSG/CYBA/CYBB/H2BW1/AGER/ELANE/AKT1/AKT2/FCGR1A/FCGR3A/FCGR3B/H2AC1/FGA/FGB/FGG/PLCB1/PADI4/FPR1/FPR2/FPR3/MTOR/H2BC1/SIGLEC9/GP1BA/H2BW2/SLC25A4/SLC25A5/SLC25A6/H2AC8/H2AC7/H2AX/H2AZ1/H2BC5/H2BC3/H3-3A/H3-3B/HDAC1/HDAC2/HMGB1/H2AC21/H3C15/AQP9/ITGA2B/ITGAL/ITGAM/ITGB2/ITGB3/MPO/H3-5/H2BC18…	ENSG00000117020, ENSG00000275199/ENSG00000094631/ENSG00000108840/ENSG00000108179/ENSG00000275063/ENSG00000274559/ENSG00000197548/ENSG00000285480/ENSG00000109572/ENSG00000073464/ENSG00000171365/ENSG00000197837/ENSG00000203811/ENSG00000196890, ENSG00000285449/ENSG00000203710/ENSG00000197721/ENSG00000112062/ENSG00000100448/ENSG00000051523/ENSG00000165168/ENSG00000123569/ENSG00000204305, ENSG00000206…	189
hsa05134	Legionellosis	0.3	-0.01	9.27	1.00342e-18	1.84996e-17	31.76	1.37729e-17	2.67359e-16	0.9	-0.05	1195/841/4791/56681/2920/58484/23786/4792/1917/29108/4790/3312/10767/57396/3593/317/3553/718/3306/842/3569/7099/7097/834/5861/375/3329/3606/51128/1915/3689/2921/2919/836/7415/840/3592/3576/3684/929/54205/4615/5970/3310/81876/664/3297/7100/1379/1378/3304/3303/3305/7124/4671/1937/9554	HBS1L/CLK1/CR1/CR1L/EEF1A1/EEF1A2/EEF1G/BCL2L13/PYCARD/CXCL1/CXCL2/CXCL3/APAF1/HSF1/HSPA1A/HSPA1B/HSPA1L/HSPA2/HSPA6/HSPA8/HSPD1/IL1B/IL6/CXCL8/IL12A/IL12B/IL18/ITGAM/ITGB2/ARF1/MYD88/NAIP/NFKB1/NFKB2/NFKBIA/SAR1B/CYCS/SAR1A/CLK4/NLRC4/RAB1A/RELA/BNIP3/TLR2/TLR4/TLR5/TNF/C3/VCP/RAB1B/CASP1/CASP3/CASP7/CASP8/CASP9/CD14/SEC22B	ENSG00000112339/ENSG00000013441/ENSG00000203710/ENSG00000197721/ENSG00000156508/ENSG00000101210/ENSG00000254772/ENSG00000099968/ENSG00000103490/ENSG00000163739/ENSG00000081041/ENSG00000163734/ENSG00000120868/ENSG00000185122, ENSG00000284774/ENSG00000204389, ENSG00000215328, ENSG00000234475, ENSG00000235941, ENSG00000237724/ENSG00000204388, ENSG00000212866, ENSG00000224501, ENSG00000231555, ENSG00…	57
hsa05217	Basal cell carcinoma	-0.24	0	-9.18	2.03642e-18	3.62594e-17	31.06	2.18874e-17	4.13547e-16	0.85	-0.06	51384/1856/578/7478/2736/7479/6932/2932/7481/581/4616/8312/7976/7472/2737/1855/51684/2735/81029/11211/7474/10297/7475/1647/8643/51426/1026/7471/652/650/6608/10912/7482/1643/324/80326/51176/7157/7483/6934/83439/89780/7476/8324/8321/7484/1857/54361/7855/64399/6469/8323/374654/1499/8313/7480/8322/8325/2535/5727/7477/8326/7473	CDKN1A/APC2/GADD45G/FZD10/CTNNB1/DDB2/GADD45A/DVL1/DVL2/DVL3/FZD2/GLI1/GLI2/GLI3/GSK3B/APC/KIF7/GADD45B/LEF1/WNT16/POLK/SUFU/WNT4/PTCH1/BAK1/BAX/HHIP/SHH/BMP2/BMP4/SMO/TCF7/TCF7L2/TP53/WNT1/WNT2/WNT3/WNT5A/WNT6/WNT7A/WNT7B/WNT8A/WNT8B/WNT10B/WNT11/WNT2B/WNT9A/WNT9B/FZD5/FZD3/WNT10A/WNT5B/AXIN1/AXIN2/FZD1/FZD4/FZD6/FZD7/FZD8/FZD9/TCF7L1/PTCH2/WNT3A	ENSG00000124762/ENSG00000115266/ENSG00000130222/ENSG00000111432/ENSG00000168036/ENSG00000134574/ENSG00000116717/ENSG00000107404/ENSG00000004975/ENSG00000161202/ENSG00000180340/ENSG00000111087/ENSG00000074047/ENSG00000106571/ENSG00000082701/ENSG00000134982/ENSG00000166813/ENSG00000099860/ENSG00000138795/ENSG00000002745/ENSG00000122008/ENSG00000107882/ENSG00000162552/ENSG00000185920/ENSG00000030110…	63
hsa05167	Kaposi sarcoma-associated herpesvirus infection	0.2	0.01	8.95	1.16876e-17	1.95166e-16	29.35	1.6497e-17	3.16353e-16	0.9	-0.03	1387/1870/637/355/3459/578/11345/5601/5291/5610/841/6416/7132/10681/4775/5743/5609/5289/2782/2920/6932/2932/581/3383/285/3710/3717/5594/5155/2033/3091/4792/4776/4773/3055/1869/8717/5595/3551/208/7297/5296/1021/5294/5599/5532/5608/4790/5602/595/9976/2784/1432/1871/7422/942/59345/6772/10000/8503/1385/3443/3445/5533/5290/3709/57580/5335/1026/718/3661/8678/22863/5605/7186/51764/148022/2791/2792/7538/…	AKT3/MICA/CDK4/CDK6/CDKN1A/IRF9/GNB5/GABARAP/GABARAPL2/CHUK/CCR1/CCR3/CCR4/CCR5/CCR8/CD200R1/CREB1/CREBBP/MAPK14/CSF2/PIK3R6/TICAM1/CTNNB1/CALML6/RCAN1/E2F1/E2F2/E2F3/EP300/AKT1/AKT2/FGF2/ATG14/FOS/PIK3R5/GABARAPL1/MTOR/GNB1/GNB2/GNB3/GNG3/GNG4/GNG5/GNG7/GNG10/GNG11/GNGT1/GNGT2/ANGPT2/TBK1/CXCL1/CXCL2/CXCL3/GSK3B/HCK/HIF1A/HLA-A/HLA-B/HLA-C/HLA-E/HLA-F/HLA-G/HRAS/ICAM1/IFNA1/IFNA2/IFNA4/IFNA5/IFN…	ENSG00000117020, ENSG00000275199/ENSG00000183214, ENSG00000204520, ENSG00000231225, ENSG00000233051, ENSG00000235233/ENSG00000135446/ENSG00000105810/ENSG00000124762/ENSG00000213928, ENSG00000285048/ENSG00000069966/ENSG00000170296/ENSG00000034713/ENSG00000213341/ENSG00000163823/ENSG00000183625/ENSG00000183813/ENSG00000160791/ENSG00000179934/ENSG00000163606/ENSG00000118260/ENSG00000005339/ENSG00000…	193
hsa05133	Pertussis	0.31	0	8.91	1.63546e-17	2.70133e-16	29.02	1.92428e-16	3.24758e-15	0.89	-0.09	4843/5601/2773/387/5594/5595/29108/10392/727/5599/4790/5602/51561/1432/3593/2771/3552/653509/722/725/6372/3659/3553/718/3661/148022/2770/91860/3569/3586/7099/834/3394/805/710/3688/114609/23643/5603/714/715/808/3689/3678/114548/6374/836/1073/840/717/3592/3576/163688/3684/2353/929/1072/4615/5970/713/712/7189/3725/810/51806/716/3654/729238/5600/6300/51135/801/7124/721/353376	NOD1/CFL1/CFL2/NLRP3/TIRAP/MAPK14/TICAM1/CALML6/FOS/LY96/GNAI1/GNAI2/GNAI3/PYCARD/IRF8/TICAM2/IL1A/IL1B/IL6/CXCL8/IL10/IL12A/IL12B/IRAK1/IRF1/IRF3/ITGA5/ITGAM/ITGB1/ITGB2/JUN/RHOA/MYD88/NFKB1/NOS2/IRAK4/IL23A/CALML5/MAPK1/MAPK3/MAPK8/MAPK11/MAPK9/MAPK10/MAPK13/RELA/MAPK12/CXCL6/CXCL5/SFTPA1/TLR4/SERPING1/C1QA/TNF/C1QB/C1QC/C1R/C1S/C2/C3/TRAF6/C4B/C4BPA/C4BPB/C5/SFTPA2/CALM1/CALM2/CALM3/CALML3/CAS…	ENSG00000106100/ENSG00000172757/ENSG00000165410/ENSG00000162711/ENSG00000150455/ENSG00000112062/ENSG00000127666/ENSG00000169885/ENSG00000170345/ENSG00000154589/ENSG00000127955/ENSG00000114353/ENSG00000065135/ENSG00000103490/ENSG00000140968/ENSG00000243414/ENSG00000115008/ENSG00000125538/ENSG00000136244/ENSG00000169429/ENSG00000136634/ENSG00000168811/ENSG00000113302/ENSG00000184216/ENSG00000125347…	75
hsa05142	Chagas disease	0.27	-0.01	8.43	5.69988e-16	8.18151e-15	25.53	1.71818e-15	2.61126e-14	1.04	-0.06	8837/4843/355/3459/5601/5291/2769/841/2773/6416/7132/5522/2775/2778/2767/7042/5594/4792/5332/5595/3551/5516/208/7040/5518/5296/5054/7046/5599/6347/4790/5602/3558/3458/1432/3593/5515/3827/2771/10000/8503/356/7043/5290/3553/718/148022/2770/3569/3586/7099/7097/5519/5330/2774/207/5295/5331/9630/2776/5521/5603/3460/714/1636/917/7048/107/915/8772/624/3592/3576/2353/5293/3456/4615/5970/713/712/10333/718…	AKT3/TLR6/ADCY1/CHUK/MAPK14/TICAM1/ACE/AKT1/AKT2/PLCB1/FOS/GNA11/GNA15/GNAI1/GNAI2/GNAI3/GNAL/GNAO1/GNAQ/GNAS/IFNB1/IFNG/IFNGR1/IFNGR2/FAS/IKBKB/IL1B/IL2/FASLG/IL6/CXCL8/IL10/IL12A/IL12B/IRAK1/JUN/KNG1/SMAD2/CCL3L3, CCL3L1/MYD88/NFKB1/NFKBIA/NOS2/SERPINE1/IRAK4/PIK3CA/PIK3CB/PIK3CD/PIK3R1/PIK3R2/PLCB2/PLCB3/PLCB4/TLR9/PPP2CA/PPP2CB/PPP2R1A/PPP2R1B/PPP2R2A/PPP2R2B/PPP2R2C/PPP2R2D/MAPK1/MAPK3/MAPK8…	ENSG00000117020, ENSG00000275199/ENSG00000174130/ENSG00000164742/ENSG00000213341/ENSG00000112062/ENSG00000127666/ENSG00000159640/ENSG00000142208/ENSG00000105221/ENSG00000182621/ENSG00000170345/ENSG00000088256/ENSG00000060558/ENSG00000127955/ENSG00000114353/ENSG00000065135/ENSG00000141404/ENSG00000087258/ENSG00000156052/ENSG00000087460/ENSG00000171855/ENSG00000111537/ENSG00000027697/ENSG0000015912…	101
hsa05135	Yersinia infection	0.25	0.01	8.38	8.14203e-16	1.1514e-14	25.18	1.47456e-15	2.25435e-14	0.95	-0.06	8935/920/7454/5606/3937/5601/9564/5291/23118/63916/5586/6416/387/6093/998/6196/27330/4775/60/5609/2533/2932/5829/58484/1399/5594/10454/4792/4773/8874/5595/4210/29108/3551/208/5296/8976/653857/3984/8395/5599/6347/5608/4790/5602/3558/10094/1432/7535/10096/3676/2335/7456/10000/8503/6195/2185/5290/644150/5585/5335/3553/3661/5605/7186/148022/5880/10095/4772/57180/10451/9475/6885/5879/3569/3586/7099/81…	AKT3/ARPC5/ARPC4/ARPC3/ARPC1B/ACTR3/ACTR2/ARPC2/WASF2/AC233755.1/VAV3/TAB1/BAIAP2/ARPC1A/NLRP3/CHUK/CRK/CRKL/MAPK14/WIPF2/TICAM1/DOCK1/AKT1/AKT2/PTK2B/TAB2, AL031056.1/FN1/ARHGEF12/PIP5K1C/FOS/FYB1/LAT/RPS6KA6/GNAQ/PYCARD/TBK1/GSK3B/IFNB1/IKBKB/IL1B/IL2/IL6/CXCL8/IL10/IL18/IRAK1/IRF3/ITGA4/ITGA5/ITGB1/JUN/ARF6/RHOA/RHOG/LCK/LCP2/LIMK1/MEFV/MYD88/NFATC1/NFATC2/NFATC3/NFKB1/NFKBIA/IRAK4/PIK3CA/PIK3…	ENSG00000117020, ENSG00000275199/ENSG00000162704/ENSG00000241553/ENSG00000111229/ENSG00000130429/ENSG00000115091/ENSG00000138071/ENSG00000163466/ENSG00000158195/ENSG00000275063/ENSG00000134215/ENSG00000100324/ENSG00000175866/ENSG00000241685/ENSG00000162711/ENSG00000213341/ENSG00000167193/ENSG00000099942/ENSG00000112062/ENSG00000171475/ENSG00000127666/ENSG00000150760/ENSG00000142208/ENSG0000010522…	135
hsa04625	C-type lectin receptor signaling pathway	0.23	0	8.32	1.29913e-15	1.79334e-14	24.72	2.20336e-15	3.30826e-14	0.94	-0.06	9020/5601/5291/841/387/602/4775/5743/4791/1540/30835/3710/5594/4792/4776/4773/5595/6367/6361/29108/3551/5971/10332/208/5296/5599/5532/4790/5602/3558/51561/1432/3593/868/6772/10000/8503/5533/5290/1959/3709/3659/3553/6237/91860/4046/4772/5894/3845/22800/4193/3569/3586/834/5530/8844/207/8915/805/5295/5058/3708/5603/22808/2207/808/114548/9261/5580/6850/51266/26253/338339/3592/163688/6773/5293/10892/6…	AKT3/CLEC4M/IRF9/MALT1/NLRP3/CHUK/PLK3/MAPK14/CYLD/CALML6/EGR2/EGR3/AKT1/AKT2/FCER1G/RRAS2/MRAS/ARHGEF12/CLEC4E/PYCARD/CD209/HRAS/CLEC4D/IKBKB/IL1B/IL2/IL6/IL10/IL12A/IL12B/IRF1/ITPR1/ITPR2/ITPR3/JUN/KRAS/RHOA/LSP1/MDM2/NFATC1/NFATC2/NFATC3/NFATC4/NFKB1/NFKB2/NFKBIA/NRAS/PAK1/CLEC1B/IL23A/CALML5/PIK3CA/PIK3CB/PIK3CD/PIK3R1/PIK3R2/IL17D/PLCG2/PPP3CA/PPP3CB/PPP3CC/PPP3R1/PPP3R2/PRKCD/MAPK1/MAPK3/MA…	ENSG00000117020, ENSG00000275199/ENSG00000104938/ENSG00000213928, ENSG00000285048/ENSG00000172175/ENSG00000162711/ENSG00000213341/ENSG00000173846/ENSG00000112062/ENSG00000083799/ENSG00000169885/ENSG00000122877/ENSG00000179388/ENSG00000142208/ENSG00000105221/ENSG00000158869/ENSG00000133818/ENSG00000158186/ENSG00000196914/ENSG00000166523/ENSG00000103490/ENSG00000090659/ENSG00000174775, ENSG00000276…	104
hsa05322	Systemic lupus erythematosus	0.25	-0.02	8.31	1.34117e-15	1.84889e-14	24.69	1.41932e-14	1.93648e-13	0.83	-0.09	732/729/87/55506/6634/1511/958/286436/959/94239/727/3458/730/735/9555/942/6738/941/158983/8970/718/6628/81/6737/3021/3586/6741/255626/2209/731/3017/8365/714/715/2215/3020/3015/221613/717/6632/8290/3113/713/712/733/940/3119/8334/8347/92815/716/2903/653604/8338/317772/8349/8340/440093/3014/3125/3123/3117/8329/8969/3013/128312/8364/8356/8363/8351/1991/121504/85236/3127/2214/126961/8337/440689/333932…	AC233755.1/CU639417.1/H2BE1/H4-16/H3C14/H2BU1/CTSG/H2BW1/ELANE/FCGR1A/FCGR3A/FCGR3B/H2AC1/H2BC1/H2BW2/GRIN2A/GRIN2B/H2AC8/H2AC7/H2AX/H2AZ1/H2BC5/H2BC3/H3-3A/H3-3B/HLA-DMA/HLA-DMB/HLA-DOA/HLA-DOB/HLA-DPA1/HLA-DPB1/HLA-DQA1/HLA-DQA2/HLA-DQB1/HLA-DRA/HLA-DRB1/HLA-DRB3/HLA-DRB4/HLA-DRB5/H2AC21/H3C15/IFNG/IL10/H3-5/H2BC18/H2AB2/H2AB1/H2BS1/H4C15/MACROH2A2/H2AJ/H3C13/SNRPB/SNRPD1/SNRPD3/TRIM21/RO60/SSB…	ENSG00000275063/ENSG00000274559/ENSG00000285480/ENSG00000197837/ENSG00000203811/ENSG00000196890, ENSG00000285449/ENSG00000100448/ENSG00000123569/ENSG00000197561, ENSG00000277571/ENSG00000150337/ENSG00000203747/ENSG00000162747/ENSG00000164508/ENSG00000146047/ENSG00000101812/ENSG00000183454/ENSG00000273079/ENSG00000277075/ENSG00000196866/ENSG00000188486/ENSG00000164032/ENSG00000158373/ENSG000002764…	134
hsa04060	Cytokine-cytokine receptor interaction	0.21	-0.01	8.23	2.54808e-15	3.43774e-14	24.06	8.6781e-15	1.2155e-13	0.92	-0.05	6376/51330/10344/9235/920/53832/355/3459/7133/608/3604/84957/55540/4804/7132/3566/2920/3595/7066/3568/7042/3589/3594/5008/1439/3560/958/655/959/10673/6367/6361/50615/3574/8797/268/9466/10148/7040/6369/7046/944/6387/657/1440/6354/6347/6355/6346/5197/3558/3587/51561/4055/55801/3458/3605/112744/653/1235/2690/3593/5618/3565/3567/3977/93/3552/6364/90/7850/3554/8808/9173/8809/8807/3953/656/4352/356/729…	EBI3/GDF11/CCL26/CXCL13/CXCR6/TNFSF13B/CCR9/CCL27/EDAR/IL24/IL17F/TNFRSF13C/CCR1/CCR3/CCR4/CCR5/CCR6/CCR7/CCR8/CNTF/CNTFR/ACVR1C/IL17RE/IL31RA/CSF1/CSF1R/CSF2/CSF2RA/CSF2RB/CSF3/CSF3R/CSH1/CSH2/IL34/CTF1/IL23R/GDF7/CX3CR1/IFNLR1/EDA/EPO/EPOR/TNFRSF13B/CLCF1/IL17RA/IL27/IL36RN/GDF1/GDF2/MSTN/GDF9/GDF10/AMH/GH1/GH2/AMHR2/GHR/IL36B/IL37/IL36A/IL17C/IL17B/TNFRSF21/BMP10/CCR10/IFNL2/IFNL3/IFNL1/XCR1/C…	ENSG00000105246/ENSG00000135414/ENSG00000006606/ENSG00000156234/ENSG00000172215/ENSG00000102524/ENSG00000173585/ENSG00000213927/ENSG00000135960/ENSG00000162892/ENSG00000112116/ENSG00000159958/ENSG00000163823/ENSG00000183625/ENSG00000183813/ENSG00000160791/ENSG00000112486/ENSG00000126353/ENSG00000179934/ENSG00000242689/ENSG00000122756/ENSG00000123612/ENSG00000163701/ENSG00000164509/ENSG00000184371…	294
hsa05160	Hepatitis C	0.16	0.02	8.22	2.68623e-15	3.60754e-14	24.01	7.18772e-15	1.02066e-13	0.8	-0.04	572/8837/1870/5010/637/10062/355/578/8554/5291/5610/841/51208/7132/949/5522/369/2932/27102/581/57506/4938/5594/6655/4792/1869/8717/5595/3551/3646/5516/208/7297/5518/5296/1021/24146/23586/7531/4790/595/975/4940/4939/3458/1871/5515/10686/6772/6654/10000/8503/356/3443/3445/317/5290/1017/1026/3661/5605/7186/148022/7533/440275/3949/7187/10197/5894/842/3845/1965/10971/91543/9071/1019/6041/4609/3452/873…	AKT3/CLDN24/CLDN34/OCLN/NR1H3/CDK2/CDK4/PSME3/CDK6/CDKN1A/IRF9/CLDN16/YWHAQ/CHUK/CLDN4/CLDN3/CLDN7/CLDN23/TICAM1/CLDN19/CTNNB1/E2F1/E2F2/E2F3/EGF/EGFR/EIF2S1/AKT1/AKT2/CLDN14/DDX58/CLDN15/CLDN17/EIF2AK1/GRB2/TBK1/GSK3B/APAF1/HRAS/IFIT1/IFNA1/IFNA2/IFNA4/IFNA5/IFNA6/IFNA7/IFNA8/IFNA10/IFNA13/IFNA14/IFNA16/IFNA17/IFNA21/IFNAR1/IFNAR2, AP000295.1/IFNB1/IFNG/FAS/IKBKB/FASLG/CXCL10/EIF3E/IRF3/IRF7/ARA…	ENSG00000117020, ENSG00000275199/ENSG00000185758/ENSG00000234469/ENSG00000197822, ENSG00000273814/ENSG00000025434/ENSG00000123374/ENSG00000135446/ENSG00000131467/ENSG00000105810/ENSG00000124762/ENSG00000213928, ENSG00000285048/ENSG00000113946/ENSG00000134308/ENSG00000213341/ENSG00000189143/ENSG00000165215/ENSG00000181885, ENSG00000288292/ENSG00000253958, ENSG00000285098/ENSG00000127666/ENSG000001…	157
hsa05212	Pancreatic cancer	0.19	0.02	8.04	9.52428e-15	1.20283e-13	22.76	8.34442e-15	1.17195e-13	0.81	-0.05	572/5898/1870/10928/578/5601/5888/5291/998/5337/369/581/7042/4616/5594/1869/5595/3551/208/7040/5296/1021/7046/5599/6198/4790/5602/595/1871/7422/6772/1647/10000/8503/7043/5290/51426/1026/5880/5338/9459/10912/5894/842/3845/1643/1019/5879/1950/675/5925/7157/4089/2064/207/5899/5295/1956/1029/673/5900/3716/7039/7048/4088/6774/5604/5881/598/5293/5970/4087/6199/2475/1147/8517	AKT3/CDK4/CDK6/CDKN1A/CDKN2A/GADD45G/RALBP1/CHUK/DDB2/GADD45A/E2F1/E2F2/E2F3/EGF/EGFR/ERBB2/AKT1/AKT2/MTOR/IKBKB/ARAF/JAK1/KRAS/SMAD2/SMAD3/SMAD4/GADD45B/NFKB1/POLK/PIK3CA/PIK3CB/PIK3CD/PIK3R1/PIK3R2/PLD1/PLD2/MAPK1/MAPK3/MAPK8/MAPK9/MAPK10/MAP2K1/BAD/BAK1/BAX/RAC1/RAC2/RAC3/RAD51/RAF1/RALA/RALB/RALGDS/RB1/CCND1/RELA/BCL2L1/RPS6KB1/RPS6KB2/BRAF/BRCA2/STAT1/STAT3/TGFA/TGFB1/TGFB2/TGFB3/TGFBR1/TGFB…	ENSG00000117020, ENSG00000275199/ENSG00000135446/ENSG00000105810/ENSG00000124762/ENSG00000147889/ENSG00000130222/ENSG00000017797/ENSG00000213341/ENSG00000134574/ENSG00000116717/ENSG00000101412/ENSG00000007968, ENSG00000282899/ENSG00000112242/ENSG00000138798/ENSG00000146648/ENSG00000141736/ENSG00000142208/ENSG00000105221/ENSG00000198793/ENSG00000104365/ENSG00000078061/ENSG00000162434/ENSG000001337…	76
hsa04142	Lysosome	0.24	0.01	8.03	1.03458e-14	1.2994e-13	22.68	7.22294e-14	9.06896e-13	0.78	-0.08	2519/4074/3920/3423/6556/535/175/1497/51606/3074/2581/5476/8943/8692/9741/8218/10947/537/8907/27074/23431/84572/57192/26088/162/410/1511/11154/5641/1522/2717/54/1203/23659/51172/23062/8120/1512/55353/427/4125/1777/50617/23553/6677/1174/20/3988/4669/4126/1075/10312/4891/79158/411/3373/533/1509/10577/26503/1211/23163/3425/968/10053/5538/9476/8546/6272/10717/53/1514/967/8763/2799/1515/58511/950/2588…	AP1M2/AP3S2/TCIRG1/NPC2/AP4B1/CTSC/AP3M2/AP4S1/AP1S1/AP3S1/TPP1/CLN3, AC138894.1/CLN5/CLTA/CLTB/CLTC/AP1S3/HGSNAT/CTNS/CTSB/CTSD/CTSE/CTSG/CTSH/CTSK/CTSL/CTSV/CTSO/CTSS/CTSW/CTSZ/AP1B1/AP1G1/AGA/DNASE2/ABCA2/ARSG/GGA2/GGA3/AP4E1/ABCB9/ATP6V0A2/HYAL4/PLA2G15/ATP6V0D2/FUCA1/FUCA2/GAA/MFSD8/GALC/GALNS/GGA1/GBA/SLC17A5/AP3M1/LAMP3/GLA/GLB1/GM2A/GNS/GUSB/HEXA/HEXB/HYAL1/IDS/IDUA/IGF2R/LAMP1/LAMP2/LIPA…	ENSG00000129354/ENSG00000157823/ENSG00000110719/ENSG00000119655/ENSG00000134262/ENSG00000109861/ENSG00000070718/ENSG00000100478/ENSG00000106367/ENSG00000177879/ENSG00000166340/ENSG00000188603, ENSG00000261832/ENSG00000102805/ENSG00000122705/ENSG00000175416/ENSG00000141367/ENSG00000152056/ENSG00000165102/ENSG00000040531/ENSG00000164733, ENSG00000285132/ENSG00000117984/ENSG00000196188/ENSG000001004…	127
hsa05163	Human cytomegalovirus infection	0.18	0.01	8.03	1.04338e-14	1.31004e-13	22.67	3.61327e-15	5.29933e-14	0.89	-0.05	6376/1870/637/355/578/5733/9564/5291/84699/841/2773/7132/387/6093/10681/5566/4775/5743/108/2782/7188/2932/581/2775/2778/2767/5829/3710/1399/5594/6655/4792/4776/4773/5332/1869/8717/5595/7249/3551/208/5296/1021/6009/10488/6387/5532/6198/6347/5608/4790/595/3587/2784/1432/1871/6892/7422/2771/59345/3554/6654/1386/10000/8503/356/1385/10672/3443/3445/2185/5533/113/5290/7852/3709/1026/5732/3553/3661/5582…	AKT3/CDK4/CDK6/CDKN1A/CDKN2A/CREB3/GNA13/GNB5/ADCY1/ADCY2/ADCY3/ADCY5/ADCY6/AKAP13/ADCY7/ADCY8/CHUK/ADCY9/CGAS/CCR1/CCR3/CCR5/CREB1/ATF2/ATF6B/CRK/CRKL/MAPK14/CREB3L4/CTNNB1/CALML6/E2F1/E2F2/E2F3/EGFR/ADCY4/EIF4EBP1/ELK1/AKT1/AKT2/PTK2B/PLCB1/ARHGEF12/MTOR/GNA11/GNA12/GNAI1/GNAI2/GNAI3/GNAO1/GNAQ/GNAS/GNB1/GNB2/GNB3/GNG3/GNG4/GNG5/GNG7/GNG10/GNG11/GNGT1/GNGT2/GRB2/TBK1/PDIA3/GSK3B/HLA-A/HLA-B/HLA…	ENSG00000117020, ENSG00000275199/ENSG00000135446/ENSG00000105810/ENSG00000124762/ENSG00000147889/ENSG00000107175/ENSG00000120063/ENSG00000069966/ENSG00000164742/ENSG00000078295/ENSG00000138031/ENSG00000173175/ENSG00000174233/ENSG00000170776/ENSG00000121281/ENSG00000155897/ENSG00000213341/ENSG00000162104/ENSG00000164430/ENSG00000163823/ENSG00000183625/ENSG00000160791/ENSG00000118260/ENSG0000011596…	223
hsa05161	Hepatitis B	0.18	0.02	7.98	1.50063e-14	1.85749e-13	22.32	2.14052e-14	2.84952e-13	0.8	-0.08	572/843/1387/1870/637/355/5606/5601/5291/23118/84699/841/6416/537/4775/5609/369/7419/581/57506/332/7042/4214/3717/5594/10454/2033/6655/6554/4792/4776/4318/4773/1869/5595/3551/898/208/7040/7297/3718/5296/7046/10488/23586/5599/5608/4790/5602/1432/1871/64135/6772/6654/1386/10000/8503/356/1385/7043/3443/3445/317/2185/5290/1959/1017/1026/3661/6776/5582/2002/5605/148022/468/4772/7187/5894/5111/842/8900…	AKT3/CASP12/CDK2/CDKN1A/TAB1/CREB3/YWHAQ/TIRAP/CHUK/CREB1/ATF2/CREBBP/ATF6B/MAPK14/TICAM1/CREB3L4/DDB1/DDB2/DDX3X/E2F1/E2F2/E2F3/EGR2/EGR3/ELK1/EP300/AKT1/AKT2/PTK2B/TAB2, AL031056.1/FOS/DDX58/GRB2/TBK1/APAF1/HRAS/BIRC5/HSPG2/IFNA1/IFNA2/IFNA4/IFNA5/IFNA6/IFNA7/IFNA8/IFNA10/IFNA13/IFNA14/IFNA16/IFNA17/IFNA21/IFNAR1/IFNB1/TICAM2/FAS/IKBKB/FASLG/IL6/CXCL8/IRAK1/IRF3/IRF7/ARAF/JAK1/JAK2/JAK3/JUN/KRA…	ENSG00000117020, ENSG00000275199/ENSG00000204403/ENSG00000123374/ENSG00000124762/ENSG00000100324/ENSG00000107175/ENSG00000134308/ENSG00000150455/ENSG00000213341/ENSG00000118260/ENSG00000115966/ENSG00000005339/ENSG00000168468, ENSG00000213676, ENSG00000228628, ENSG00000234539/ENSG00000112062/ENSG00000127666/ENSG00000143578/ENSG00000167986/ENSG00000134574/ENSG00000215301/ENSG00000101412/ENSG0000000…	162
hsa04514	Cell adhesion molecules	0.25	-0.01	7.94	1.93196e-14	2.37138e-13	22.07	2.57592e-14	3.40816e-13	0.82	-0.09	4267/3683/6401/920/933/5010/923/1272/9369/1462/999/1001/51208/4756/5817/3385/8516/5788/6614/3383/2734/4897/3655/8174/958/83692/959/80381/4099/3696/24146/64115/3384/8506/9379/5818/6404/10686/942/3676/6382/965/914/29126/941/6385/64101/1013/5819/94030/79679/9071/3134/3685/3695/5792/3680/152404/57502/57689/4684/90952/3688/10666/925/4685/58494/26285/9073/50848/4359/23562/23308/3689/9672/22854/7412/578…	CDH2/CDH3/CLDN24/CDH4/CLDN34/CDH5/OCLN/CDH15/FP565260.3/CD226/CLDN16/CNTN1/CLDN4/CLDN3/CLDN7/CLDN23/VCAN/CTLA4/CLDN19/IGSF11/TIGIT/ALCAM/NLGN4Y/NTNG1/NLGN1/NFASC/ICOSLG/CLDN14/CADM1/CLDN15/NEGR1/NECTIN3/CNTNAP2/CLDN17/GLG1/CD274/ICOS/HLA-A/HLA-B/HLA-C/HLA-DMA/HLA-DMB/HLA-DOA/HLA-DOB/HLA-DPA1/HLA-DPB1/HLA-DQA1/HLA-DQA2/HLA-DQB1/HLA-DRA/HLA-DRB1/HLA-DRB3/HLA-DRB4/HLA-DRB5/HLA-E/HLA-F/HLA-G/ICAM1/IC…	ENSG00000170558/ENSG00000062038/ENSG00000185758/ENSG00000179242, ENSG00000280641/ENSG00000234469/ENSG00000179776/ENSG00000197822, ENSG00000273814/ENSG00000129910/ENSG00000277117/ENSG00000150637/ENSG00000113946/ENSG00000018236/ENSG00000189143/ENSG00000165215/ENSG00000181885, ENSG00000288292/ENSG00000253958, ENSG00000285098/ENSG00000038427/ENSG00000163599/ENSG00000164007/ENSG00000144847/ENSG0000018…	149
hsa04630	JAK-STAT signaling pathway	0.18	0	7.71	9.51067e-14	1.08869e-12	20.51	2.86169e-13	3.32864e-12	0.82	-0.05	1387/53832/2273/3459/8554/5291/3566/9063/3595/7066/3568/3589/3717/3594/5008/5155/1439/3560/2033/6655/50615/3574/9466/208/51588/7297/3718/5296/1440/3558/595/3587/51561/3458/5777/896/2690/3593/5618/3565/3567/3977/5159/1154/10254/6772/6654/3953/10000/4352/8503/894/1441/3443/3445/8835/5290/1271/3598/3581/1026/6776/50616/3976/2056/2670/3597/10401/5894/3572/3559/3601/5156/3569/2689/1442/3586/8027/4609/…	AKT3/STAM2/CDKN1A/IRF9/PIAS3/IL24/CISH/IL22RA2/SOCS4/CNTF/CNTFR/CREBBP/CSF2/CSF2RA/CSF2RB/CSF3/CSF3R/CSH1/CSH2/CTF1/IL23R/IFNLR1/EGF/EGFR/EP300/EPO/EPOR/AKT1/AKT2/FHL1/MTOR/GFAP/GH1/GH2/GHR/IFNL2/IFNL3/IFNL1/GRB2/IL19/SOCS7/AOX1/HRAS/IFNE/IFNA1/IFNA2/IFNA4/IFNA5/IFNA6/IFNA7/IFNA8/IFNA10/IFNA13/IFNA14/IFNA16/IFNA17/IFNA21/IFNAR1/IFNAR2, AP000295.1/IFNB1/IFNG/IFNGR1/IFNGR2/IFNW1/IL2/IL2RA/IL2RB/IL2…	ENSG00000117020, ENSG00000275199/ENSG00000115145/ENSG00000124762/ENSG00000213928, ENSG00000285048/ENSG00000131788/ENSG00000162892/ENSG00000114737/ENSG00000164485/ENSG00000180008/ENSG00000242689/ENSG00000122756/ENSG00000005339/ENSG00000164400/ENSG00000198223/ENSG00000100368/ENSG00000108342/ENSG00000119535/ENSG00000136488/ENSG00000213218/ENSG00000150281/ENSG00000162594/ENSG00000185436/ENSG000001387…	162
hsa04664	Fc epsilon RI signaling pathway	0.2	0.01	7.61	1.83553e-13	2.0431e-12	19.86	1.67634e-13	2.01312e-12	0.94	-0.06	695/2534/240/9846/5606/3937/5601/5291/6416/5609/5594/6655/5595/208/8605/5296/5599/5608/5602/1432/3565/3567/6654/5321/10000/8503/5290/5335/5605/5880/5894/241/3845/10451/5879/5170/7409/207/5295/2206/5578/5603/2207/283748/7410/3562/1437/6850/255189/3635/8681/5604/3596/5881/5293/3265/2885/2205/5600/123745/6300/5336/7124/4893/27040/100137049/4067/102723407	AKT3/PLA2G4B/AC233755.1/VAV3/PLA2G4E/MAPK14/CSF2/AKT1/AKT2/FCER1A/MS4A2/FCER1G/ALOX5/ALOX5AP/FYN/PLA2G4F/LAT/PLA2G4D/GRB2/HRAS/IL3/IL4/IL5/IL13/INPP5D/KRAS/LCP2/LYN/NRAS/PDPK1/PIK3CA/PIK3CB/PIK3CD/PIK3R1/PIK3R2/PLA2G4A/PLCG1/PLCG2/PRKCA/MAPK1/MAPK3/MAPK8/MAPK11/MAPK9/MAPK10/MAPK13/MAP2K1/MAP2K2/MAP2K3/MAP2K6/MAP2K7/RAC1/RAC2/RAC3/RAF1/MAPK12/MAP2K4/SOS1/SOS2/SYK/BTK/TNF/VAV1/VAV2/PIK3R3/PLA2G4C/J…	ENSG00000117020, ENSG00000275199/ENSG00000243708/ENSG00000275063/ENSG00000134215/ENSG00000188089/ENSG00000112062/ENSG00000164400/ENSG00000142208/ENSG00000105221/ENSG00000179639/ENSG00000149534/ENSG00000158869/ENSG00000012779, ENSG00000275565/ENSG00000132965/ENSG00000010810/ENSG00000168907/ENSG00000213658/ENSG00000159337/ENSG00000177885/ENSG00000174775, ENSG00000276536/ENSG00000164399/ENSG00000113…	68
hsa05221	Acute myeloid leukemia	0.19	0.01	7.58	2.33094e-13	2.57016e-12	19.63	1.84697e-13	2.20964e-12	0.81	-0.01	572/4353/5291/6688/369/862/6932/1053/5594/6655/11040/5595/3551/208/5296/6198/4790/7704/595/5467/6654/10000/8503/5290/2322/6776/5605/5914/5894/8864/8900/3845/4609/5292/51176/1848/597/5371/207/890/5295/6934/2209/83439/3815/673/3562/1437/6774/5604/3684/929/5293/5970/6777/3728/3265/6199/2885/1436/1978/2475/4893/1147/1050/8517	AKT3/CEBPA/CEBPE/PIM2/CHUK/CSF1R/CSF2/DUSP6/EIF4EBP1/AKT1/AKT2/FCGR1A/FLT3/MTOR/GRB2/HRAS/IKBKB/IL3/ITGAM/ARAF/JUP/KIT/KRAS/MPO/MYC/NFKB1/NRAS/LEF1/PIK3CA/PIK3CB/PIM1/PIK3CD/PIK3R1/PIK3R2/PML/PPARD/MAPK1/MAPK3/MAP2K1/MAP2K2/BAD/RAF1/RARA/CCND1/BCL2A1/RELA/RPS6KB1/RPS6KB2/SOS1/SOS2/SPI1/BRAF/STAT3/STAT5A/STAT5B/TCF7/TCF7L2/ZBTB16/TCF7L1/PIK3R3/IKBKG/RUNX1T1/PER2/CCNA2/CCNA1/CD14	ENSG00000117020, ENSG00000275199/ENSG00000245848/ENSG00000092067/ENSG00000102096/ENSG00000213341/ENSG00000182578/ENSG00000164400/ENSG00000139318/ENSG00000187840/ENSG00000142208/ENSG00000105221/ENSG00000150337/ENSG00000122025/ENSG00000198793/ENSG00000177885/ENSG00000174775, ENSG00000276536/ENSG00000104365/ENSG00000164399/ENSG00000169896/ENSG00000078061/ENSG00000173801/ENSG00000157404/ENSG000001337…	66
hsa04216	Ferroptosis	0.23	0.01	7.56	2.71332e-13	2.97502e-12	19.48	1.36154e-12	1.46052e-11	0.75	-0.12	2729/2730/1356/9474/2182/7037/7419/2512/7018/3162/2937/84557/23516/4891/10162/55240/2181/6303/30061/64116/81631/112483/7157/23657/2180/246/23305/1536/7417/2879/2495/6520/5093/5621/94033/5094/51703/10533/440738/643246/8031	LPCAT3/ATG7/SAT2/CP/CYBB/ACSL1/ACSL3/ACSL4/ACSL6/SLC39A14/SLC7A11/ALOX15/FTH1/FTL/GCLC/GCLM/GPX4/GSS/SLC40A1/HMOX1/MAP1LC3C/SLC11A2/PCBP1/PCBP2/ACSL5/STEAP3/PRNP/SAT1/SLC39A8/MAP1LC3B2/SLC3A2/TF/TFRC/TP53/VDAC2/VDAC3/NCOA4/MAP1LC3B/MAP1LC3A/FTMT/ATG5	ENSG00000111684/ENSG00000197548/ENSG00000141504/ENSG00000047457/ENSG00000165168/ENSG00000151726/ENSG00000123983/ENSG00000068366/ENSG00000164398/ENSG00000104635/ENSG00000151012/ENSG00000161905/ENSG00000167996/ENSG00000087086/ENSG00000001084/ENSG00000023909/ENSG00000167468/ENSG00000100983/ENSG00000138449/ENSG00000100292/ENSG00000197769/ENSG00000110911/ENSG00000169564/ENSG00000197111/ENSG00000197142…	41
hsa05131	Shigellosis	0.15	0.01	7.53	3.23875e-13	3.52573e-12	19.31	3.31704e-13	3.83766e-12	0.81	-0.07	9265/823/58528/960/11345/7414/5601/9564/5291/8454/23118/9474/63916/5588/7132/387/6093/5217/55062/998/87/7321/23291/60/5289/51619/7188/2932/10325/2017/55054/581/5829/58484/55072/3710/1399/5594/27128/55964/10454/9978/9252/4792/5332/10398/10627/8717/5595/29108/8767/3551/4793/208/9266/5296/2931/10392/8976/93408/653857/58498/5599/6198/5216/9267/4790/7323/5602/10094/4633/1432/8936/6500/10096/84812/3554…	AKT3/FOXO6/ARPC5/ARPC4/ARPC3/ARPC1B/ACTR3/ACTR2/ARPC2/WASF2/CALCOCO2/U2AF1L5/TNIP1/RRAGB/MYL12B/NOD1/MYL9/TAB1/ARPC1A/RBCK1/MYL12A/RRAGA/SEPTIN9/MALT1/GLMN/PLCD3/CBX3/GABARAP/GABARAPL2/NLRP3/CHUK/CGAS/SEPTIN12/H3C14/CRK/CRKL/MAPK14/CSF2/DIAPH1/DOCK1/EGFR/U2AF1L4/CTTN/AKT1/AKT2/ATG14/FNBP1/FOXO1/FOXO3/TAB2, AL031056.1/SEPTIN6/SEPTIN8/PLCB1/FBXW11/GABARAPL1/MTOR/TAB3/TECPR1/WIPI2/CYTH4/PYCARD/TBK1/…	ENSG00000117020, ENSG00000275199/ENSG00000204060, ENSG00000281518/ENSG00000162704/ENSG00000241553/ENSG00000111229/ENSG00000130429/ENSG00000115091/ENSG00000138071/ENSG00000163466/ENSG00000158195/ENSG00000136436/ENSG00000275895/ENSG00000145901/ENSG00000083750/ENSG00000118680/ENSG00000106100/ENSG00000101335/ENSG00000100324/ENSG00000241685/ENSG00000125826/ENSG00000101608/ENSG00000155876/ENSG000001846…	246
hsa04666	Fc gamma R-mediated phagocytosis	0.18	0.01	7.34	1.15822e-12	1.18785e-11	18.06	8.39504e-13	9.2467e-12	0.84	-0.08	85477/7454/9846/5291/56848/8611/998/2213/5337/273/1785/5788/55616/1399/5594/3055/5595/208/8605/5296/653857/3984/8395/6198/10094/8936/10096/5321/10000/8503/5290/5335/7408/5582/5880/5338/10095/5894/10810/57180/10451/5879/274/81873/10097/8612/7409/207/8394/4651/5295/2934/5058/2209/1793/8853/50807/5578/10163/653361/283748/7410/8613/10092/2215/10109/5580/6850/1073/3636/382/5579/1398/255189/3635/8681/5…	AKT3/PLA2G4B/ARPC5/ARPC4/ARPC3/ARPC1B/ACTR3/ACTR2/ARPC2/WASF2/AC233755.1/VAV3/ARPC1A/CFL1/CFL2/WASF3/PLA2G4E/CRK/CRKL/DNM2/DOCK1/AKT1/AKT2/FCGR1A/FCGR2B/FCGR3A/FCGR3B/PIP5K1C/PLA2G4F/LAT/AMPH/BIN1/PLA2G4D/GSN/HCK/INPP5D/INPPL1/ARF6/LIMK1/LIMK2/LYN/MARCKS/MYO10/PAK1/ASAP1/PIK3CA/PIK3CB/PIK3CD/PIK3R1/PIK3R2/PLA2G4A/PLCG1/PLCG2/PLD1/PLD2/ASAP3/PRKCA/PRKCB/PRKCD/PRKCE/PRKCG/MAPK1/MAPK3/MAP2K1/SPHK2/A…	ENSG00000117020, ENSG00000275199/ENSG00000243708/ENSG00000162704/ENSG00000241553/ENSG00000111229/ENSG00000130429/ENSG00000115091/ENSG00000138071/ENSG00000163466/ENSG00000158195/ENSG00000275063/ENSG00000134215/ENSG00000241685/ENSG00000172757/ENSG00000165410/ENSG00000132970/ENSG00000188089/ENSG00000167193/ENSG00000099942/ENSG00000079805/ENSG00000150760/ENSG00000142208/ENSG00000105221/ENSG0000015033…	96
hsa05132	Salmonella infection	0.16	0.01	7.28	1.75073e-12	1.76037e-11	17.66	1.258e-12	1.35547e-11	0.74	-0.09	4074/5898/27072/9265/5286/330/578/5606/5601/5291/26999/23118/10787/63916/841/6416/7132/387/5217/10640/998/60/7879/113457/5609/5063/1781/5289/1785/3320/6932/5788/581/8655/58484/3326/5594/27128/10454/25828/4792/81027/10398/10627/3839/8717/5595/29108/57617/8767/3551/79792/10671/8797/10382/147700/8677/208/9266/5294/10392/8976/93408/653857/58498/5599/5216/9267/5878/5608/4790/5602/329/10094/4633/5869/2…	AKT3/ABI1/ARPC5/ARPC4/ARPC3/ARPC1B/ACTR3/ACTR2/ARPC2/ACTR1B/ACTR1A/TLR6/TUBA1B/TUBB3/TUBB4A/TUBB4B/MYL12B/NOD1/MYL9/TAB1/DCTN2/ARPC1A/MYL12A/EXOC5/DCTN6/NCKAP1/WASF3/RIPK3/SNX18/DCTN3/TUBA3E/AHNAK2/TUBA3D/NLRP3/TIRAP/CHUK/ARL8A/DYNLL2/MAPK14/CSE1L/KLC3/CTNNB1/DCTN1/DYNC1H1/DYNC1I1/DYNC1I2/DYNC1LI2/DNM2/MLKL/TUBB/AKT1/AKT2/TAB2, AL031056.1/FLNA/FLNB/FLNC/CYFIP1/PLEKHM2/EXOC7/VPS39/FOS/LY96/SNX33/T…	ENSG00000117020, ENSG00000275199/ENSG00000136754/ENSG00000162704/ENSG00000241553/ENSG00000111229/ENSG00000130429/ENSG00000115091/ENSG00000138071/ENSG00000163466/ENSG00000115073/ENSG00000138107/ENSG00000174130/ENSG00000123416/ENSG00000258947/ENSG00000104833/ENSG00000188229/ENSG00000118680/ENSG00000106100/ENSG00000101335/ENSG00000100324/ENSG00000175203/ENSG00000241685/ENSG00000101608/ENSG0000007036…	249
hsa04668	TNF signaling pathway	0.22	0.01	7.22	2.45761e-12	2.43245e-11	17.33	1.04276e-11	1.00734e-10	0.56	-0.16	843/8837/9020/6376/6401/330/355/7133/5606/5601/5291/23118/7185/84699/841/6416/7132/602/5743/5609/1906/83737/2920/7188/10059/3383/5594/10454/9252/4792/4318/182/8717/5595/3551/208/5296/10488/5599/1326/6347/5608/4790/5602/329/1432/6364/8809/1386/10000/8503/1385/7128/5290/6372/3659/3553/7186/468/3976/11035/7187/6885/3569/153090/8737/207/148327/5295/9586/4314/7424/5603/9530/4323/90993/257397/8986/7412…	AKT3/DNM1L/TAB1/CREB3/CEBPB/RIPK3/CHUK/MAP3K8/CREB1/ATF2/ATF6B/MAPK14/CSF1/CSF2/CREB3L4/DAB2IP/JAG1/EDN1/PGAM5/MLKL/AKT1/AKT2/VEGFD/TAB2, AL031056.1/FOS/TAB3/CXCL1/CXCL2/CXCL3/BIRC2/BIRC3/ICAM1/IFNB1/FAS/IKBKB/IL1B/IL6/IL15/CXCL10/IRF1/JUN/JUNB/LIF/LTA/MAP3K5/MMP3/MMP9/MMP14/ATF4/NFKB1/NFKBIA/PIK3CA/PIK3CB/PIK3CD/PIK3R1/PIK3R2/MAPK1/MAPK3/MAPK8/MAPK11/MAPK9/MAPK10/MAPK13/MAP2K1/MAP2K3/MAP2K6/MAP2…	ENSG00000117020, ENSG00000275199/ENSG00000087470/ENSG00000100324/ENSG00000107175/ENSG00000172216/ENSG00000129465, ENSG00000285379/ENSG00000213341/ENSG00000107968/ENSG00000118260/ENSG00000115966/ENSG00000168468, ENSG00000213676, ENSG00000228628, ENSG00000234539/ENSG00000112062/ENSG00000184371/ENSG00000164400/ENSG00000143578/ENSG00000136848/ENSG00000101384/ENSG00000078401/ENSG00000247077/ENSG000001…	112
hsa00520	Amino sugar and nucleotide sugar metabolism	0.21	-0.01	7.16	3.67287e-12	3.55396e-11	16.93	1.67522e-11	1.57753e-10	0.77	-0.13	5238/3074/51167/5236/54187/1727/5372/64841/5973/7264/2821/2645/2584/7358/55907/2762/10007/80146/6675/2582/55577/9945/1118/27159/80896/5373/29926/80201/3098/197258/51706/3099/10020/3101/51005/132789/51700/55276/7360/140838/29925/4351/91373/2673/3073/2592/606495/8790	GNPDA1/GNE/CHIT1/GNPDA2/NANP/CYB5R3/FCSK/GALE/GALK1/GALT/GCK/GFPT1/CHIA/GMDS/GPI/GMPPB/GMPPA/HEXA/HEXB/HK1/HK2/HK3/MPI/AMDHD2/CYB5R4/CYB5R2/CYB5R1/PGM1/PGM3/PMM1/PMM2/NANS/PGM2/NAGK/CMAS/RENBP/CYB5RL/GNPNAT1/UAP1/GFUS/UGDH/UGP2/UXS1/HKDC1/NPL/FPGT/UAP1L1/GFPT2	ENSG00000113552/ENSG00000159921/ENSG00000133063/ENSG00000163281/ENSG00000170191/ENSG00000100243/ENSG00000157353/ENSG00000117308/ENSG00000108479/ENSG00000213930/ENSG00000106633/ENSG00000198380/ENSG00000134216/ENSG00000112699/ENSG00000105220, ENSG00000282019/ENSG00000173540/ENSG00000144591/ENSG00000213614/ENSG00000049860/ENSG00000156515/ENSG00000159399/ENSG00000160883/ENSG00000178802/ENSG0000016206…	48
hsa04218	Cellular senescence	0.14	0.01	6.9	1.9104e-11	1.70892e-10	15.32	5.17711e-11	4.55769e-10	0.64	-0.09	292/1870/823/4361/5606/5291/10758/28996/4775/23291/7419/5933/54822/7042/3710/23411/4616/5594/4776/4605/4773/1869/5595/7249/5934/4683/898/208/7040/5296/1021/5054/6009/7046/5532/5608/4790/595/10114/59341/2305/1432/1871/896/5810/10111/3552/1647/10000/8503/2309/894/7043/5533/5290/3709/1017/1026/6237/5605/91860/10912/4772/5894/8900/3845/1875/22800/891/2113/1019/4193/3569/3364/2626/4609/3134/5530/5925/…	AKT3/RAD50/HIPK3/CDK2/CDK4/CDK6/CDKN1A/CDKN2A/CDKN2B/TRAF3IP2/GADD45G/CHEK1/CHEK2/LIN54/MAPK14/RAD9B/HIPK4/CALML6/GADD45A/E2F1/E2F2/E2F3/E2F4/E2F5/EIF4EBP1/HIPK1/AKT1/AKT2/ETS1/RRAS2/MRAS/FOXM1/FOXO1/FOXO3/FBXW11/SIRT1/MTOR/GATA4/LIN9/HIPK2/SLC25A4/SLC25A5/SLC25A6/HLA-A/HLA-B/HLA-C/HLA-E/HLA-F/HLA-G/HRAS/HUS1/IGFBP3/IL1A/IL6/CXCL8/ITPR1/ITPR2/ITPR3/KU645196.1, KIR2DL4/KRAS/SMAD2/SMAD3/MDM2/MRE11/…	ENSG00000117020, ENSG00000275199/ENSG00000113522/ENSG00000110422/ENSG00000123374/ENSG00000135446/ENSG00000105810/ENSG00000124762/ENSG00000147889/ENSG00000147883/ENSG00000056972/ENSG00000130222/ENSG00000149554/ENSG00000183765/ENSG00000189308/ENSG00000112062/ENSG00000151164/ENSG00000160396/ENSG00000169885/ENSG00000116717/ENSG00000101412/ENSG00000007968, ENSG00000282899/ENSG00000112242/ENSG000002052…	156
hsa04916	Melanogenesis	-0.14	0	-6.86	2.50322e-11	2.20988e-10	15.06	9.91232e-11	8.45995e-10	0.67	-0.08	51384/1856/1387/4254/816/84699/7478/2773/815/5566/7479/7299/108/1906/1638/6932/2932/7481/2775/2778/5594/2033/5332/434/5595/7976/7472/7306/10488/1855/81029/11211/7474/2771/5443/7475/1385/113/7471/5582/5605/2770/91860/196883/5894/3845/7482/80326/1910/5330/109/51176/5567/148327/7483/805/817/818/6934/5331/83439/5578/89780/7476/8324/114/2776/8321/3815/90993/7484/808/1857/115/54361/7855/107/8323/5568/5…	CREB3/ADCY1/ADCY2/ADCY3/ADCY5/ADCY6/FZD10/ADCY7/ADCY8/ADCY9/CREB1/CREBBP/CREB3L4/CTNNB1/CALML6/DCT/DVL1/DVL2/DVL3/EDN1/EDNRB/ADCY4/EP300/PLCB1/FZD2/GNAI1/GNAI2/GNAI3/GNAO1/GNAQ/GNAS/GSK3B/HRAS/KIT/KRAS/MC1R/KITLG/MITF/ASIP/NRAS/LEF1/WNT16/CALML5/PLCB2/PLCB3/PLCB4/WNT4/POMC/PRKACA/PRKACB/PRKACG/PRKCA/PRKCB/PRKCG/MAPK1/MAPK3/MAP2K1/MAP2K2/RAF1/CREB3L2/TCF7/TCF7L2/TYR/TYRP1/WNT1/WNT2/WNT3/WNT5A/WNT6…	ENSG00000107175/ENSG00000164742/ENSG00000078295/ENSG00000138031/ENSG00000173175/ENSG00000174233/ENSG00000111432/ENSG00000121281/ENSG00000155897/ENSG00000162104/ENSG00000118260/ENSG00000005339/ENSG00000143578/ENSG00000168036/ENSG00000169885/ENSG00000080166/ENSG00000107404/ENSG00000004975/ENSG00000161202/ENSG00000078401/ENSG00000136160/ENSG00000129467, ENSG00000284814/ENSG00000100393/ENSG0000018262…	101
hsa04920	Adipocytokine signaling pathway	0.15	0.01	6.65	9.58372e-11	7.91804e-10	13.75	4.43912e-11	3.94264e-10	0.76	-0.07	79602/7133/5601/5588/7132/2182/32/3717/5106/4792/8717/23205/3551/4793/208/51422/5599/4790/5602/10891/1374/10645/5564/5443/53632/3953/10000/6513/6794/4852/2181/5105/7186/81616/2538/5565/5562/8471/948/92579/207/6258/4794/2180/57818/51094/181/5563/23305/6774/3667/126129/5970/3952/5781/9370/6517/5571/9021/8660/6256/5465/51703/2475/6257/7124/1375/1147/8517	AKT3/CAMKK2/PPARGC1A/CHUK/CPT1C/CPT1A/CPT1B/AGRP/AKT1/AKT2/ACSL1/ACSL3/ACSL4/ACSBG1/ACSL6/MTOR/G6PC/ACACB/IKBKB/IRS1/JAK2/LEP/LEPR/NFKB1/NFKBIA/NFKBIB/NFKBIE/NPY/PCK1/PCK2/ADIPOR1/PRKAG2/ACSL5/PRKAG3/POMC/PPARA/PRKAA1/PRKAA2/PRKAB1/PRKAB2/PRKAG1/PRKCQ/MAPK8/MAPK9/MAPK10/PTPN11/G6PC2/RELA/RXRA/RXRB/RXRG/SLC2A1/SLC2A4/STAT3/STK11/TNF/TNFRSF1A/TNFRSF1B/TRAF2/ADIPOR2/ACSBG2/IRS4/IKBKG/IRS2/TRADD/SOCS…	ENSG00000117020, ENSG00000275199/ENSG00000110931/ENSG00000109819/ENSG00000213341/ENSG00000169169/ENSG00000110090/ENSG00000205560/ENSG00000159723/ENSG00000142208/ENSG00000105221/ENSG00000151726/ENSG00000123983/ENSG00000068366/ENSG00000103740/ENSG00000164398/ENSG00000198793/ENSG00000131482/ENSG00000076555/ENSG00000104365/ENSG00000169047/ENSG00000096968/ENSG00000174697/ENSG00000116678/ENSG0000010932…	69
hsa00100	Steroid biosynthesis	0.26	-0.04	6.61	1.22059e-10	9.95435e-10	13.52	2.97267e-10	2.38132e-09	0.71	-0.17	1595/1591/6307/6646/2222/6713/3988/6309/1594/1718/51478/3930/10682/50814/7108/4047/8435/1056/1717/120227	CEL/EBP/CYP2R1/CYP24A1/CYP27B1/CYP51A1/DHCR7/DHCR24/FDFT1/LBR/LIPA/LSS/NSDHL/HSD17B7/MSMO1/SC5D/SOAT1/SQLE/TM7SF2/SOAT2	ENSG00000170835/ENSG00000147155/ENSG00000186104/ENSG00000019186/ENSG00000111012/ENSG00000001630/ENSG00000172893/ENSG00000116133/ENSG00000079459, ENSG00000284967/ENSG00000143815/ENSG00000107798/ENSG00000160285, ENSG00000281289/ENSG00000147383/ENSG00000132196/ENSG00000052802/ENSG00000109929/ENSG00000057252/ENSG00000104549/ENSG00000149809/ENSG00000167780	20
hsa04310	Wnt signaling pathway	-0.14	0.01	-6.54	1.78538e-10	1.41287e-09	13.14	5.07444e-11	4.4721e-10	0.63	-0.1	51384/1856/1387/4007/5601/8454/816/7478/7089/387/4040/1459/815/5566/4775/23291/7479/2239/5663/6932/2932/7481/51701/90665/25805/25776/9978/2033/23002/57680/4776/4773/1457/343637/5332/6907/64840/8312/7976/6422/27121/8840/79816/7472/6424/7091/1855/5599/5532/22943/54894/5602/595/81029/11211/5467/896/6500/1452/7474/10297/7475/27101/894/27130/6425/5533/7471/5582/5880/4772/5176/59352/7482/9475/324/6885/…	FRAT1/TLE7/TPTEP2-CSNK1E/APC2/WIF1/FZD10/CSNK1A1L/CREBBP/PRICKLE1/CSNK1A1/CSNK1E/CSNK2A1/CSNK2A2/CSNK2B/NOTUM/CTBP1/CTBP2/CTNNB1/CTNND2/PRICKLE2/DVL1/DVL2/DVL3/EP300/GPC4/DKK1/DAAM1/PLCB1/FBXW11/FRAT2/DAAM2/FZD2/CBY1/BAMBI/CACYBP/DKK4/DKK2/INVS/CSNK2A3/RSPO1/GSK3B/PRICKLE4/APC/RSPO2/RSPO4/JUN/RHOA/PRICKLE3/LRP6/LRP5/SMAD3/SMAD4/MMP7/MYC/NFATC1/NFATC2/NFATC3/NFATC4/ROR1/ROR2/SOST/LEF1/WNT16/NLK/SE…	ENSG00000165879/ENSG00000260734/ENSG00000283900/ENSG00000115266/ENSG00000156076/ENSG00000111432/ENSG00000180138/ENSG00000005339/ENSG00000139174/ENSG00000113712/ENSG00000213923/ENSG00000101266/ENSG00000070770/ENSG00000204435, ENSG00000206406, ENSG00000224398, ENSG00000224774, ENSG00000228875, ENSG00000230700, ENSG00000232960/ENSG00000185269/ENSG00000159692/ENSG00000175029/ENSG00000168036/ENSG00000…	166
hsa05130	Pathogenic Escherichia coli infection	0.15	0.02	6.34	6.02183e-10	4.43967e-09	11.96	3.74282e-10	2.96132e-09	0.59	-0.13	55971/9265/2534/5010/355/578/10061/5601/26999/23118/10787/841/9170/51208/7132/387/6093/998/8440/60/113457/5063/2017/581/7430/25/5594/27128/10454/4627/4792/81027/8717/5595/29108/7082/3551/8797/4793/10382/79784/9266/8976/24146/653857/5599/9267/9368/4790/5602/10094/2597/5777/1432/8936/10802/10686/4691/10096/3554/7456/9181/356/10672/8795/8743/644150/3071/10376/3553/7186/7277/4430/55930/10095/9826/842…	ABI1/CLDN24/CLDN34/OCLN/ABCF2/ARPC5/ARPC4/ARPC3/ARPC1B/ACTR3/ACTR2/ARPC2/WASF2/AC233755.1/TUBA1B/TUBB3/TUBB4A/TUBB4B/SEC24B/TAB1/BAIAP2/ARPC1A/GNA13/CLDN16/NCKAP1/SEC24A/WASF3/TMED10/TUBA3E/TUBA3D/NLRP3/TIRAP/CHUK/CLDN4/CLDN3/CLDN7/CLDN23/MAPK14/WIPF2/NLRP4/CLDN19/LPAR1/CTTN/TUBB/F2/F2R/TAB2, AL031056.1/CYFIP1/ARHGEF12/FOS/CLDN14/CLDN15/ABL1/FYN/TAB3/GAPDH/CLDN17/CYFIP2/CYTH4/GNA12/MYO1H/LPAR4/PY…	ENSG00000136754/ENSG00000185758/ENSG00000234469/ENSG00000197822, ENSG00000273814/ENSG00000033050/ENSG00000162704/ENSG00000241553/ENSG00000111229/ENSG00000130429/ENSG00000115091/ENSG00000138071/ENSG00000163466/ENSG00000158195/ENSG00000275063/ENSG00000123416/ENSG00000258947/ENSG00000104833/ENSG00000188229/ENSG00000138802/ENSG00000100324/ENSG00000175866/ENSG00000241685/ENSG00000120063/ENSG0000011394…	195
hsa01523	Antifolate resistance	0.16	-0.02	6.31	7.38868e-10	5.39801e-09	11.76	7.99422e-10	6.00919e-09	0.76	-0.11	1244/113235/4363/3551/239/8714/4790/2348/2352/10057/9429/10257/3553/3569/2356/8836/471/2618/2350/5970/6573/7298/6470/4524/200895/6472/390243/7124/1147/1719/8517	ABCC5/ABCC4/SLC46A1/CHUK/ABCC2/DHFR/DHFR2/FOLR1/FOLR2/FOLR3/FPGS/ALOX12/GART/IKBKB/IL1B/IL6/IZUMO1R/ABCC1/MTHFR/ATIC/NFKB1/RELA/SHMT1/SHMT2/SLC19A1/TNF/TYMS/IKBKG/ABCC3/GGH/ABCG2	ENSG00000114770/ENSG00000125257/ENSG00000076351/ENSG00000213341/ENSG00000023839/ENSG00000228716/ENSG00000178700/ENSG00000110195/ENSG00000165457/ENSG00000110203/ENSG00000136877/ENSG00000108839/ENSG00000159131, ENSG00000262473/ENSG00000104365/ENSG00000125538/ENSG00000136244/ENSG00000183560/ENSG00000103222, ENSG00000278183/ENSG00000177000/ENSG00000138363/ENSG00000109320/ENSG00000173039/ENSG000001769…	31
hsa04911	Insulin secretion	-0.12	-0.01	-6.21	1.27855e-09	9.095e-09	11.23	1.47318e-08	9.20487e-08	0.5	-0.11	6833/477/816/84699/483/815/5566/108/117/3781/779/2778/2767/11069/3710/5332/23439/778/3783/478/3780/5864/6804/2645/10488/2740/2641/1386/6513/1385/113/2864/5582/468/482/196883/54795/6616/480/1131/27345/486/5330/109/3651/116/5567/481/148327/3782/817/3779/9586/139760/818/5331/775/5578/114/2776/3778/776/90993/2695/115/886/476/6514/107/5568/5579/1388/27094/111/112/9699/64764/23236/27445/885/3767/10242/…	KCNMB2/CREB3/ADCY1/ADCY2/ADCY3/RAPGEF4/ADCY5/ADCY6/ADCY7/CHRM3/ADCY8/ADCY9/ADCYAP1/ADCYAP1R1/CREB1/ATF2/ATF6B/GPR119/CREB3L4/KCNU1/ADCY4/PLCB1/ATP1B4/GCG/GCK/GIP/KCNMB3/KCNMB4/GLP1R/PCLO/GNA11/GNAQ/GNAS/FFAR1/INS/PDX1/ITPR3/KCNJ11/KCNMA1/KCNMB1/KCNN1/KCNN2/KCNN3/KCNN4/ATF4/ATP1A1/ATP1A2/ATP1A3/ATP1A4/ATP1B1/ATP1B2/ATP1B3/FXYD2/PLCB2/PLCB3/PLCB4/TRPM4/PRKACA/PRKACB/PRKACG/PRKCA/PRKCB/PRKCG/RAB3A/R…	ENSG00000197584/ENSG00000107175/ENSG00000164742/ENSG00000078295/ENSG00000138031/ENSG00000091428/ENSG00000173175/ENSG00000174233/ENSG00000121281/ENSG00000133019/ENSG00000155897/ENSG00000162104/ENSG00000141433/ENSG00000078549/ENSG00000118260/ENSG00000115966/ENSG00000168468, ENSG00000213676, ENSG00000228628, ENSG00000234539/ENSG00000147262/ENSG00000143578/ENSG00000215262/ENSG00000129467, ENSG0000028…	86
hsa01524	Platinum drug resistance	0.11	0.01	6.18	1.56192e-09	1.09947e-08	11.03	1.59314e-09	1.14719e-08	0.63	-0.07	572/4257/5980/672/2067/637/330/1244/355/578/5291/841/119391/4292/7155/2950/4258/581/332/4436/2953/5594/331/5595/208/27113/5296/329/4437/2956/10000/8503/356/317/5290/540/1026/7153/842/653689/2944/2949/2947/4193/1317/7507/5170/7157/5366/2064/207/4259/5295/1029/9446/472/836/538/8772/2948/5429/2941/598/5293/596/54205/2940/221357/4217/2946/2938/2939/2952	AKT3/CDKN1A/CDKN2A/GSTO2/ABCC2/SLC31A1/ERBB2/ERCC1/AKT1/AKT2/GSTA5/BBC3/GSTA1/GSTA2/GSTA3/GSTA4/GSTM1/GSTM2/GSTM3/GSTM4/GSTM5/GSTP1/GSTT1/GSTT2/MSH6/APAF1/BIRC2/BIRC3/XIAP/BIRC5/FAS/FASLG/MDM2/MAP3K5/MGST1/MGST2/MGST3/MLH1/MSH2/MSH3/ATM/PDPK1/PIK3CA/PIK3CB/PIK3CD/PIK3R1/PIK3R2/PMAIP1/ATP7A/ATP7B/CYCS/POLH/MAPK1/MAPK3/BAD/BAK1/BAX/BCL2/BCL2L1/REV3L/BID/GSTT2B/BRCA1/TOP2A/TOP2B/TP53/XPA/CASP3/CASP8…	ENSG00000117020, ENSG00000275199/ENSG00000124762/ENSG00000147889/ENSG00000065621/ENSG00000023839/ENSG00000136868/ENSG00000141736/ENSG00000012061/ENSG00000142208/ENSG00000105221/ENSG00000182793/ENSG00000105327/ENSG00000243955/ENSG00000244067/ENSG00000174156/ENSG00000170899/ENSG00000134184/ENSG00000213366/ENSG00000134202/ENSG00000168765/ENSG00000134201/ENSG00000084207/ENSG00000277656/ENSG0000009998…	73
hsa03050	Proteasome	0.29	0	6.17	1.62133e-09	1.13817e-08	11	2.69606e-09	1.87756e-08	0.62	-0.39	5689/5704/5685/23198/5705/5720/5714/5706/5684/5700/5693/5687/5721/5688/5713/5683/5709/5717/5715/3458/10213/9491/5690/7979/5682/11047/10197/51371/5695/5694/5686/143471/5710/5692/5701/9861/5702/5707/5708/5719/5718/5696/5699/122706/5698/5691	PSME3/PSMD14/ADRM1/PSMB11/PSMA8/PSME4/IFNG/POMP/PSMA1/PSMA2/PSMA3/PSMA4/PSMA5/PSMA6/PSMA7/PSMB1/PSMB2/PSMB3/PSMB4/PSMB5/PSMB6/PSMB7/PSMB8/PSMB9/PSMB10/PSMC1/PSMC2/PSMC3/PSMC4/PSMC5/PSMC6/PSMD1/PSMD2/PSMD3/PSMD4/PSMD7/PSMD8/PSMD9/PSMD11/PSMD12/PSMD13/PSME1/PSME2/SEM1/PSMF1/PSMD6	ENSG00000131467/ENSG00000115233/ENSG00000130706/ENSG00000222028/ENSG00000154611/ENSG00000068878/ENSG00000111537/ENSG00000132963/ENSG00000129084/ENSG00000106588/ENSG00000100567/ENSG00000041357/ENSG00000143106/ENSG00000100902/ENSG00000101182/ENSG00000008018, ENSG00000281184/ENSG00000126067/ENSG00000275903, ENSG00000277791/ENSG00000159377/ENSG00000100804/ENSG00000142507/ENSG00000136930/ENSG000002042…	46
hsa04974	Protein digestion and absorption	-0.18	0	-6.17	1.6226e-09	1.13836e-08	11	2.989e-09	2.0665e-08	0.63	-0.16	5646/477/11136/1298/2006/91522/3784/1301/1308/6550/483/50509/1361/1286/1310/1307/6564/1357/23428/1299/6547/57642/23439/3783/6510/478/6505/1277/1303/1297/117247/4224/1294/3769/6543/7512/1300/206358/81578/482/59272/1289/480/54407/1284/5547/486/6519/1280/1506/4225/1291/1292/63036/10136/481/1295/1360/9056/1358/136227/1293/476/1359/8645/1278/6520/1281/1504/440387/1285/169044/255631/1296/256076/340024/…	KCNE3/CELA3A/SLC7A9/SLC16A10/SLC36A4/COL1A1/COL1A2/COL2A1/COL3A1/COL4A1/COL4A2/COL4A3/COL4A4/COL4A5/COL4A6/COL5A1/COL5A2/COL6A1/COL6A2/COL6A3/COL7A1/COL8A1/COL8A2/COL9A1/COL9A2/COL9A3/COL10A1/COL11A1/COL11A2/COL12A1/COL13A1/COL15A1/COL16A1/COL17A1/COL19A1/COL6A6/CPA1/CPA2/CPA3/CPB1/CPB2/COL26A1/CTRB1/CTRL/SLC36A2/COL22A1/DPP4/ELN/SLC36A1/SLC7A8/CELA3B/ATP1B4/COL24A1/COL6A5/SLC36A3/SLC6A19/COL28A1…	ENSG00000175538/ENSG00000142789/ENSG00000021488/ENSG00000112394/ENSG00000180773/ENSG00000108821/ENSG00000164692/ENSG00000139219/ENSG00000168542/ENSG00000187498/ENSG00000134871/ENSG00000169031/ENSG00000081052/ENSG00000188153/ENSG00000197565/ENSG00000130635/ENSG00000204262/ENSG00000142156/ENSG00000142173/ENSG00000163359/ENSG00000114270/ENSG00000144810/ENSG00000171812/ENSG00000112280/ENSG00000049089…	103
hsa00603	Glycosphingolipid biosynthesis - globo and isoglobo series	0.24	-0.01	6.16	1.76009e-09	1.22865e-08	10.92	1.8692e-09	1.32966e-08	0.6	-0.24	6482/3074/2717/6489/53947/26301/6483/8706/10690/2523/2524/10317/127550/4668/3073	B3GALT5/FUT9/A3GALT2/FUT1/FUT2/GBGT1/GLA/HEXA/HEXB/NAGA/A4GALT/ST3GAL1/ST3GAL2/ST8SIA1/B3GALNT1	ENSG00000183778/ENSG00000172461/ENSG00000184389/ENSG00000174951/ENSG00000176920/ENSG00000148288/ENSG00000102393/ENSG00000213614/ENSG00000049860/ENSG00000198951/ENSG00000128274/ENSG00000008513/ENSG00000157350/ENSG00000111728/ENSG00000169255	15
hsa05202	Transcriptional misregulation in cancer	0.12	0.02	6	4.41348e-09	2.92866e-08	10.03	2.3296e-09	1.63677e-08	0.71	-0.09	51384/3207/4353/2115/8842/8938/5081/51513/3479/330/578/2530/7185/5218/4804/6688/7030/6929/3205/862/4208/905/581/2521/1053/4616/3560/3002/51804/4318/958/2321/2138/5327/84444/4066/4233/3195/1655/4790/7468/51274/7704/329/1027/604/942/7850/3398/3065/1647/7709/4297/894/8013/51426/2322/5328/1031/466/1026/860/7849/2892/4149/6756/6495/64919/904/10912/4298/5914/5468/8864/3021/8900/4221/4613/1643/4005/4193…	COMMD3-BMI1/CDK9/CDKN1A/CDKN1B/AC233755.1/CDKN2C/CEBPA/CEBPB/CEBPE/GADD45G/H3C14/CSF1R/CSF2/DDB2/GADD45A/DDIT3/DDX5/DEFA1/DEFA3/DEFA4/DEFA5/DEFA6/PTCRA/DUSP6/ELANE/ELK4/ERG/ETV1/ETV4/ETV5/ETV6/EWSR1/EYA1/FCGR1A/JMJD1C/FOXO1/FLI1/FLT1/FLT3/FUS/FUT8/SIN3A/NUPR1/GRIA3/TLX3/GZMB/H3-3A/H3-3B/HDAC1/HDAC2/HHEX/TLX1/HOXA9/HOXA10/HOXA11/HPGD/BIRC2/BIRC3/H3C15/ID2/IGF1/IGF1R/IGFBP3/IL2RB/IL3/IL6/CXCL8/ITGA…	ENSG00000269897/ENSG00000136807/ENSG00000124762/ENSG00000111276/ENSG00000275063/ENSG00000123080/ENSG00000245848/ENSG00000172216/ENSG00000092067/ENSG00000130222/ENSG00000203811/ENSG00000182578/ENSG00000164400/ENSG00000134574/ENSG00000116717/ENSG00000175197/ENSG00000108654/ENSG00000206047, ENSG00000284983/ENSG00000239839, ENSG00000284835/ENSG00000164821, ENSG00000285318/ENSG00000164816, ENSG0000028…	191
hsa05143	African trypanosomiasis	0.22	-0.01	5.94	6.10487e-09	3.97779e-08	9.71	5.51777e-09	3.67926e-08	0.61	-0.21	6401/355/3383/8542/5332/3458/3910/3593/3827/356/335/3553/5582/3620/3569/3586/5330/5331/3606/5578/2776/7412/2150/5579/3592/7064/4615/4878/23236/3040/169355/7124/3039/54106/3043/3250/102723407	AC233755.1/IDO2/F2RL1/PLCB1/GNAQ/HBA1/HBA2/HBB/HPR/APOA1/ICAM1/IFNG/FAS/IL1B/FASLG/IL6/IL10/IL12A/IL12B/IL18/IDO1/KNG1/LAMA4/MYD88/NPPA/PLCB2/PLCB3/PLCB4/TLR9/PRKCA/PRKCB/PRKCG/SELE/THOP1/TNF/VCAM1/APOL1	ENSG00000275063/ENSG00000188676/ENSG00000164251/ENSG00000182621/ENSG00000156052/ENSG00000206172/ENSG00000188536/ENSG00000244734/ENSG00000261701/ENSG00000118137/ENSG00000090339/ENSG00000111537/ENSG00000026103/ENSG00000125538/ENSG00000117560/ENSG00000136244/ENSG00000136634/ENSG00000168811/ENSG00000113302/ENSG00000150782/ENSG00000131203/ENSG00000113889/ENSG00000112769/ENSG00000172936/ENSG00000175206…	37
hsa04390	Hippo signaling pathway	-0.14	0.01	-5.85	1.00391e-08	6.36665e-08	9.23	4.61223e-09	3.1164e-08	0.6	-0.1	51384/1856/7005/25937/6591/330/999/1495/7478/1496/5590/11186/64398/23291/3993/2736/5522/8463/7479/60/1739/7161/174/6932/1741/2932/7481/332/7042/655/4092/50855/8312/7976/6788/5516/268/27113/7040/5518/7472/5054/7046/1855/657/7531/374/595/329/81029/11211/653/896/5515/2246/23286/7474/55233/10297/7475/3398/656/1490/894/7043/84612/7471/652/650/8200/3397/154796/7533/84962/9113/3996/1742/10207/7482/10971…	PATJ/TPTEP2-CSNK1E/APC2/YAP1/YWHAQ/RASSF1/FZD10/FRMD6/WTIP/CSNK1D/CSNK1E/CCN2/CTNNA1/CTNNA2/CTNNB1/GDF7/AMOT/RASSF6/DLG1/AFP/DLG2/DLG3/DLG4/DVL1/DVL2/DVL3/FGF1/WWC1/FBXW11/CRB1/SCRIB/FZD2/WWTR1/LATS2/AMH/BBC3/GLI2/CRB2/CTNNA3/GSK3B/APC/BIRC2/BIRC3/BIRC5/ID1/ID2/BMP8A/ITGB2/AREG/GDF6/LLGL2/LLGL1/SMAD1/SMAD2/SMAD3/SMAD4/SMAD7/MYC/NF2/SERPINE1/PARD6A/LEF1/WNT16/WNT4/PPP1CA/PPP1CB/PPP1CC/PPP2CA/PPP2C…	ENSG00000132849/ENSG00000283900/ENSG00000115266/ENSG00000137693/ENSG00000134308/ENSG00000068028/ENSG00000111432/ENSG00000139926/ENSG00000142279/ENSG00000141551/ENSG00000213923/ENSG00000118523/ENSG00000044115/ENSG00000066032/ENSG00000168036/ENSG00000143869/ENSG00000126016/ENSG00000169435/ENSG00000075711/ENSG00000081051/ENSG00000150672/ENSG00000082458/ENSG00000132535/ENSG00000107404/ENSG00000004975…	157
hsa05017	Spinocerebellar ataxia	0.11	0.01	5.75	1.70539e-08	1.04073e-07	8.72	3.57822e-08	2.11092e-07	0.5	-0.12	4800/292/5689/5704/9821/9519/5685/5601/5291/23369/4287/55102/6095/55062/489/5289/7419/23152/9706/5705/3710/5714/7494/5706/5684/5700/5693/5687/5688/5173/5332/10528/2259/5713/6511/208/2906/5296/5683/5599/56652/10105/5709/5717/5602/23130/55626/5715/6908/10213/116444/10000/8503/2891/5290/3709/60673/92552/11317/6310/2892/5690/8678/5582/22863/7186/7979/5682/4654/25814/11047/3748/9698/5695/5330/2959/722…	AKT3/PPIF/PSMD14/KAT5/NOP56/AFG3L2/ADRM1/ATXN2L/RBPJL/OMA1/GRIN3A/GRIN3B/PSMA8/BEAN1/DAB1/AKT1/AKT2/ERN1/FGF14/ATG14/ATG2A/CIC/PLCB1/PUM2/MTOR/ATXN10/WIPI2/GNAQ/GRIA1/GRIA2/GRIA3/GRIN1/GRIN2A/GRIN2B/GRIN2C/GRIN2D/SLC25A4/GRM1/SLC25A5/SLC25A6/GTF2B/NRBF2/PIK3R4/ATXN1L/RBPJ/ITPR1/ITPR2/ITPR3/KCNC3/KCND3/TBPL2/MAP3K5/ATXN3/BECN2/MYOD1/NFYA/ATP2A1/ATP2A2/ATP2A3/OPA1/PDYN/PIK3C3/PIK3CA/PIK3CB/PIK3CD/P…	ENSG00000117020, ENSG00000275199/ENSG00000108179/ENSG00000115233/ENSG00000172977/ENSG00000101361/ENSG00000141385/ENSG00000130706/ENSG00000168488/ENSG00000124232/ENSG00000162600/ENSG00000198785/ENSG00000116032/ENSG00000154611/ENSG00000166546/ENSG00000173406/ENSG00000142208/ENSG00000105221/ENSG00000178607/ENSG00000102466/ENSG00000126775/ENSG00000110046/ENSG00000079432/ENSG00000182621/ENSG0000005591…	142
hsa04657	IL-17 signaling pathway	0.15	0.01	5.7	2.33658e-08	1.40178e-07	8.41	2.96792e-08	1.77924e-07	0.55	-0.19	5601/23118/55540/10758/841/1994/5597/5743/9618/3320/2920/7188/2932/51433/3326/5594/4792/4318/8717/5595/6361/3551/5599/1440/6354/6347/4790/5602/3458/1432/3605/112744/3565/3567/6364/727897/7128/27189/6372/3553/2354/7186/27190/3727/7187/6885/3569/6426/4322/5596/6279/6278/3934/4314/29761/5603/257397/6280/132014/84818/2921/6374/2919/836/1437/64806/5598/7184/8772/3596/3627/3576/2353/100289462/6356/1051…	DEFB4A, DEFB4B/CEBPB/TRAF3IP2/IL17F/CHUK/IL17RE/MAPK14/CSF2/CSF3/ELAVL1/MAPK15/TAB2, AL031056.1/FOS/FOSB/IL17RA/TAB3/IL17C/IL17B/TBK1/CXCL1/CXCL2/CXCL3/GSK3B/USP25/HSP90AA1/HSP90AB1/S100A7A/IFNG/IKBKB/IL1B/IL4/IL5/IL6/CXCL8/IL13/IL17A/CXCL10/JUN/JUND/LCN2/MMP1/MMP3/MMP9/MMP13/MUC5AC/NFKB1/NFKBIA/ANAPC5/IL17D/IL17RB/MAPK1/MAPK3/MAPK4/MAPK6/MAPK7/MAPK8/MAPK11/MAPK9/MAPK10/MAPK13/PTGS2/RELA/S100A7/S…	ENSG00000171711, ENSG00000177257, ENSG00000275444, ENSG00000285181, ENSG00000285433/ENSG00000172216/ENSG00000056972/ENSG00000112116/ENSG00000213341/ENSG00000163701/ENSG00000112062/ENSG00000164400/ENSG00000108342/ENSG00000066044/ENSG00000181085, ENSG00000274205/ENSG00000055208, ENSG00000228408/ENSG00000170345/ENSG00000125740/ENSG00000177663/ENSG00000157625/ENSG00000124391/ENSG00000127743/ENSG00000…	93
hsa00515	Mannose type O-glycan biosynthesis	-0.17	-0.04	-5.66	2.81781e-08	1.67048e-07	8.23	4.33377e-08	2.52942e-07	0.52	-0.17	29954/55624/2683/2218/27087/135152/9486/8704/10329/6487/10585/9215/84892/8703/148789/120071/146664/10690/11041/79147/84197/2526/729920	RXYLT1/POMT1/FUT9/B4GAT1/LARGE2/B3GAT2/MGAT5B/B3GALNT2/FKTN/FUT4/B4GALT1/B3GAT1/POMT2/POMGNT1/ST3GAL3/CRPPA/FKRP/POMK/POMGNT2/B4GALT3/B4GALT2/LARGE1/CHST10	ENSG00000118600/ENSG00000130714/ENSG00000172461/ENSG00000174684/ENSG00000165905/ENSG00000112309/ENSG00000167889/ENSG00000162885, ENSG00000282880/ENSG00000106692/ENSG00000196371/ENSG00000086062/ENSG00000109956/ENSG00000009830/ENSG00000085998/ENSG00000126091/ENSG00000214960/ENSG00000181027/ENSG00000185900/ENSG00000144647/ENSG00000158850/ENSG00000117411/ENSG00000133424/ENSG00000115526	23
hsa04979	Cholesterol metabolism	0.12	-0.01	5.54	5.49495e-08	3.13719e-07	7.58	1.1537e-08	7.32222e-08	0.65	-0.11	29116/114879/6646/949/8647/7419/4036/338/1071/350/706/5360/9218/9388/3988/337/345/335/10577/4035/9217/3949/55908/348/341/10948/27329/6272/948/1593/64240/4864/64241/57552/6770/26119/336/4043/19/7417/3990/51129/8435/1581/255738/4023/4018/3931/7416/344	NPC2/CETP/STARD3/OSBPL5/CYP7A1/CYP27A1/ABCA1/PCSK9/LDLRAP1/ANGPTL3/MYLIP/APOA1/APOA2/APOA4/APOB/APOC1/APOC2/APOC3/APOE/APOH/LCAT/LDLR/LIPA/LIPC/LPA/LPL/LRP1/LRP2/LRPAP1/NPC1/ANGPTL4/PLTP/ANGPTL8/NCEH1/SORT1/ABCG5/ABCG8/SOAT1/STAR/TSPO/VDAC1/VDAC2/VDAC3/SOAT2/ABCB11/VAPB/VAPA/LIPG/CD36/SCARB1	ENSG00000119655/ENSG00000087237/ENSG00000131748/ENSG00000021762/ENSG00000167910/ENSG00000135929/ENSG00000165029/ENSG00000169174/ENSG00000157978/ENSG00000132855/ENSG00000007944/ENSG00000118137/ENSG00000158874/ENSG00000110244/ENSG00000084674/ENSG00000130208/ENSG00000234906/ENSG00000110245/ENSG00000130203/ENSG00000091583/ENSG00000213398/ENSG00000130164/ENSG00000107798/ENSG00000166035/ENSG00000198670…	50
hsa04610	Complement and coagulation cascades	0.18	0	5.5	6.75497e-08	3.80999e-07	7.39	2.15573e-08	1.31869e-07	0.61	-0.27	3075/7035/10747/5329/732/729/2155/1361/3080/966/2160/3053/623/10544/2158/5327/5054/727/7448/7450/730/735/3827/5624/10878/1380/4179/2152/462/1191/5340/5328/722/725/2162/718/2159/5648/9002/2161/10877/81494/3687/2165/710/11326/731/714/715/3689/2151/3818/4153/717/5345/624/3684/2266/2243/2244/719/713/712/2/733/7056/2147/2149/716/5627/2157/5104/1604/5265/728/5055/1379/1675/2153/1378/629/3426/721/3078	PROCR/MASP2/CFHR4/CFHR3/VSIG4/CLU/CPB2/CR1/CR1L/CR2/CD55/CFD/A2M/F2/F2R/F2RL2/F3/F5/F7/F8/F9/F10/F11/F12/F13A1/F13B/FGA/FGB/FGG/SERPIND1/CFH/CFHR1/CFHR2/CFI/ITGAM/ITGAX/ITGB2/KLKB1/KNG1/MBL2/CD46/SERPINC1/SERPINE1/SERPINB2/SERPINA5/SERPINA1/PLAT/PLAU/PLAUR/PLG/SERPINF2/PROC/PROS1/MASP1/BDKRB1/BDKRB2/CFB/TFPI/THBD/SERPING1/C1QA/C1QB/C1QC/C1R/C1S/C2/C3/C3AR1/C4B/C4BPA/C4BPB/C5/C5AR1/C6/C7/C8A/C8B/C…	ENSG00000101000/ENSG00000009724/ENSG00000134365/ENSG00000116785/ENSG00000155659/ENSG00000120885/ENSG00000080618/ENSG00000203710/ENSG00000197721/ENSG00000117322/ENSG00000196352/ENSG00000197766, ENSG00000274619/ENSG00000175899/ENSG00000180210/ENSG00000181104/ENSG00000164220/ENSG00000117525/ENSG00000198734/ENSG00000057593/ENSG00000185010/ENSG00000101981/ENSG00000126218/ENSG00000088926/ENSG0000013118…	84
hsa00511	Other glycan degradation	0.2	0	5.49	6.9429e-08	3.90687e-07	7.36	4.7408e-08	2.75485e-07	0.6	-0.19	2519/23324/175/3074/57704/4125/4126/4759/4123/10825/64772/284004/2720/2629/2517/4758/129807/3073	NEU3/NEU4/AGA/MAN2B2/FUCA1/FUCA2/GBA/GLB1/HEXD/HEXA/HEXB/MAN2C1/MAN2B1/MANBA/NEU1/NEU2/GBA2/ENGASE	ENSG00000162139/ENSG00000204099, ENSG00000277926/ENSG00000038002/ENSG00000013288/ENSG00000179163/ENSG00000001036/ENSG00000177628, ENSG00000262446/ENSG00000170266/ENSG00000169660/ENSG00000213614/ENSG00000049860/ENSG00000140400/ENSG00000104774/ENSG00000109323/ENSG00000184494, ENSG00000204386, ENSG00000223957, ENSG00000227129, ENSG00000227315, ENSG00000228691, ENSG00000234343, ENSG00000234846/ENSG00…	18
hsa00052	Galactose metabolism	0.15	0.01	5.34	1.50315e-07	8.07369e-07	6.61	9.324e-08	5.20611e-07	0.57	-0.15	5214/5236/231/2683/6476/2717/2645/2584/3938/2582/8704/2538/92579/5211/130589/57818/5213/80201/3098/3099/3101/3906/55276/7360/2720/2548/57016/2592/2595/8972/93432	GALM/AKR1B1/G6PC/GAA/GALE/GALK1/GALT/GANC/GCK/B4GALT1/GLA/GLB1/HK1/HK2/HK3/LALBA/LCT/PFKL/PFKM/PFKP/PGM1/PGM2/AKR1B10/G6PC2/SI/UGP2/HKDC1/B4GALT2/MGAM/G6PC3/MGAM2	ENSG00000143891/ENSG00000085662/ENSG00000131482/ENSG00000171298/ENSG00000117308/ENSG00000108479/ENSG00000213930/ENSG00000214013/ENSG00000106633/ENSG00000086062/ENSG00000102393/ENSG00000170266/ENSG00000156515/ENSG00000159399/ENSG00000160883/ENSG00000167531/ENSG00000115850/ENSG00000141959/ENSG00000152556/ENSG00000067057/ENSG00000079739/ENSG00000169299/ENSG00000198074/ENSG00000152254, ENSG0000027837…	31
hsa04360	Axon guidance	-0.12	0.01	-5.28	2.05509e-07	1.08288e-06	6.31	1.17299e-07	6.47728e-07	0.54	-0.11	6405/56920/2534/7869/2042/5291/816/2773/9423/25791/4756/387/5590/6093/815/998/2046/8440/7224/4775/59277/10371/10512/5362/5063/285220/54437/2932/54434/1947/57556/1808/57715/25/3983/8829/1943/5594/4776/4773/655/10398/57144/10627/5595/50855/7976/5296/4233/2051/3984/6387/219699/5532/1949/81029/9037/90249/7474/2771/5361/2043/8503/103910/5533/5290/7852/84612/5335/1948/6237/2770/5880/64101/6608/10298/55…	PLXNC1/CDK5/PAK4/SEMA3A/MYL12B/MYL9/SEMA6C/SEMA6B/SEMA4F/SEMA4D/SEMA4B/SEMA3C/MYL12A/PAK6/CFL1/CFL2/UNC5D/GDF7/DCC/DPYSL2/EFNA1/EFNA2/EFNA3/EFNA4/EFNA5/EFNB1/EFNB2/EFNB3/EPHA2/EPHA1/EPHA3/EPHA4/EPHA5/EPHA7/EPHA8/EPHB1/EPHB2/EPHB3/EPHB4/EPHB6/UNC5B/SEMA3D/FES/NTNG1/ABLIM3/ARHGEF12/SRGAP2/PLXNB2/ABL1/FYN/NGEF/RND1/GNAI1/GNAI2/GNAI3/EPHA6/GSK3B/RHOD/HRAS/ILK/ITGB1/KRAS/RHOA/L1CAM/ABLIM1/LIMK1/LIMK2/…	ENSG00000136040/ENSG00000164885/ENSG00000130669/ENSG00000075213/ENSG00000118680/ENSG00000101335/ENSG00000143434/ENSG00000167680/ENSG00000135622/ENSG00000187764/ENSG00000185033/ENSG00000075223/ENSG00000101608/ENSG00000137843/ENSG00000172757/ENSG00000165410/ENSG00000156687/ENSG00000143869/ENSG00000187323/ENSG00000092964/ENSG00000169242/ENSG00000099617/ENSG00000143590/ENSG00000243364/ENSG00000184349…	181
hsa04611	Platelet activation	0.15	-0.01	5.25	2.42819e-07	1.26488e-06	6.15	5.42162e-08	3.12266e-07	0.61	-0.15	3674/6915/695/2534/3937/5291/4659/6916/2983/2773/4638/387/5590/6093/10235/5566/60/54518/108/2778/51206/8773/5742/3710/5594/85366/5332/10627/5595/208/8605/5296/5294/5023/1277/7450/1432/2771/5906/5321/10000/8503/8673/103910/10672/113/5290/3709/7408/5908/9002/2770/196883/9475/7094/5330/109/5593/91807/23533/207/5567/5295/340156/83706/5331/3688/3708/2977/114/2776/5603/2207/283748/2909/5739/115/5584/29…	AKT3/PLA2G4B/RASGRP1/RASGRP2/MYL12B/MYL12A/GNA13/ADCY1/ADCY2/ADCY3/ADCY5/ADCY6/ADCY7/ADCY8/ADCY9/PLA2G4E/COL1A1/COL1A2/COL3A1/MAPK14/PIK3R6/ADCY4/AKT1/AKT2/F2/F2R/FCER1G/FGA/FGB/FGG/PLCB1/ARHGEF12/PIK3R5/FYN/PLA2G4F/GNAI1/GNAI2/GNAI3/GNAQ/GNAS/GP1BA/GP1BB/GP5/GP9/PLA2G4D/ARHGAP35/GUCY1A2/GUCY1A1/GUCY1B1/MYLK4/ITGA2/ITGA2B/ITGB1/ITGB3/ITPR1/ITPR2/ITPR3/RHOA/LCP2/LYN/MYLK/PPP1R12A/NOS3/P2RX1/P2RY1/…	ENSG00000117020, ENSG00000275199/ENSG00000243708/ENSG00000172575/ENSG00000068831/ENSG00000118680/ENSG00000101608/ENSG00000120063/ENSG00000164742/ENSG00000078295/ENSG00000138031/ENSG00000173175/ENSG00000174233/ENSG00000121281/ENSG00000155897/ENSG00000162104/ENSG00000188089/ENSG00000108821/ENSG00000164692/ENSG00000168542/ENSG00000112062/ENSG00000276231/ENSG00000129467, ENSG00000284814/ENSG000001422…	122
hsa00770	Pantothenate and CoA biosynthesis	0.15	-0.02	5.18	3.43668e-07	1.75072e-06	5.82	7.0315e-07	3.42126e-06	0.54	-0.19	586/80347/224/55350/51733/587/217/8876/8875/79646/80025/79717/219/60490/339896/1807/60496/53354/5169/1806/5167	DPYD/DPYS/ALDH2/ALDH1B1/ALDH3A2/GADL1/ENPP1/ENPP3/UPB1/PANK1/VNN3/BCAT1/BCAT2/PPCDC/AASDHPPT/PANK3/PPCS/PANK2/COASY/VNN2/VNN1	ENSG00000188641/ENSG00000147647/ENSG00000111275/ENSG00000137124/ENSG00000072210/ENSG00000144644/ENSG00000197594/ENSG00000154269/ENSG00000100024/ENSG00000152782/ENSG00000093134/ENSG00000060982/ENSG00000105552/ENSG00000138621/ENSG00000149313/ENSG00000120137/ENSG00000127125/ENSG00000125779/ENSG00000068120/ENSG00000112303/ENSG00000112299	21
hsa04670	Leukocyte transendothelial migration	0.16	0.02	5.1	5.13308e-07	2.54732e-06	5.43	1.39558e-07	7.6184e-07	0.62	-0.22	4267/3683/5010/7414/1495/9564/5291/1535/2773/1496/51208/387/6093/998/87/7294/60/10411/4313/5829/3383/11069/7430/4689/394/4318/10398/10627/83692/5296/24146/93408/58498/6387/4633/1432/3702/10686/2771/3676/5906/4688/8503/103910/2185/5290/7852/5335/7408/5582/5908/2770/5880/4301/81/10451/9475/9071/5879/7409/5295/4478/90952/3688/7070/5578/58494/26285/9073/5603/653361/50848/23562/2909/3689/7410/7412/907…	CLDN24/CLDN34/CDH5/OCLN/MYL12B/MYL9/RAPGEF3/VAV3/MYL12A/CLDN16/RAPGEF4/CLDN4/CLDN3/CLDN7/CLDN23/MAPK14/CLDN19/CTNNA1/CTNNA2/CTNNB1/CTNND1/CYBA/CYBB/PTK2B/CLDN14/CLDN15/CLDN17/GNAI1/GNAI2/GNAI3/ARHGAP35/CTNNA3/MYLPF/ICAM1/ITGA4/ITGAL/ITGAM/ITGB1/ITGB2/ITK/RHOA/ARHGAP5/RHOH/CD99/AFDN/MMP2/MMP9/MSN/MYL2/MYL5/NCF2/NCF4/CLDN20/CLDN11/F11R/CLDN18/PECAM1/PIK3CA/PIK3CB/PIK3CD/PIK3R1/PIK3R2/PLCG1/PLCG2/CL…	ENSG00000185758/ENSG00000234469/ENSG00000179776/ENSG00000197822, ENSG00000273814/ENSG00000118680/ENSG00000101335/ENSG00000079337/ENSG00000134215/ENSG00000101608/ENSG00000113946/ENSG00000091428/ENSG00000189143/ENSG00000165215/ENSG00000181885, ENSG00000288292/ENSG00000253958, ENSG00000285098/ENSG00000112062/ENSG00000164007/ENSG00000044115/ENSG00000066032/ENSG00000168036/ENSG00000198561/ENSG00000051…	114
hsa04071	Sphingolipid signaling pathway	0.12	0.01	4.98	9.50967e-07	4.52277e-06	4.84	4.19366e-07	2.12239e-06	0.54	-0.15	2534/637/9846/8439/5601/5291/56848/2773/5525/7132/387/5590/6093/5526/5523/5522/5337/5527/581/10558/79603/55012/5594/9517/5332/8717/5595/4363/5516/427/208/5518/5296/5599/4790/5602/1432/5528/5515/3827/2771/4985/10000/8503/1509/10672/5290/8698/5582/81537/5605/7186/2770/5880/5338/5894/3845/9475/6610/5879/5519/5330/91012/5170/7157/207/29956/8560/5295/2768/2206/5331/5529/204219/5578/2776/5521/5603/2207…	AKT3/SPTLC1/GNA13/CERS1/DEGS2/ACER1/SGPP2/ADORA1/ADORA3/MAPK14/CTSD/SGMS2/S1PR1/CERS3/AKT1/AKT2/FCER1A/MS4A2/FCER1G/PLCB1/FYN/CERS6/SGMS1/GNA12/GNAI1/GNAI2/GNAI3/GNAQ/PPP2R3B/CERS2/HRAS/ACER2/KNG1/KRAS/RHOA/MAP3K5/ASAH1/ABCC1/NFKB1/NOS3/NRAS/OPRD1/PDPK1/PIK3CA/PIK3CB/PIK3CD/PIK3R1/PIK3R2/PLCB2/PLCB3/PLCB4/PLD1/PLD2/S1PR5/PPP2R3C/PPP2CA/PPP2CB/PPP2R1A/PPP2R1B/PPP2R2A/PPP2R2B/PPP2R2C/PPP2R3A/PPP2R5…	ENSG00000117020, ENSG00000275199/ENSG00000090054/ENSG00000120063/ENSG00000223802/ENSG00000168350/ENSG00000167769/ENSG00000163082/ENSG00000163485/ENSG00000282608/ENSG00000112062/ENSG00000117984/ENSG00000164023/ENSG00000170989/ENSG00000154227/ENSG00000142208/ENSG00000105221/ENSG00000179639/ENSG00000149534/ENSG00000158869/ENSG00000182621/ENSG00000010810/ENSG00000172292/ENSG00000198964/ENSG0000014653…	118
hsa04144	Endocytosis	0.1	0.01	4.91	1.29599e-06	6.01317e-06	4.54	7.63088e-07	3.68411e-06	0.58	-0.13	381/163/9265/51534/30845/30846/6642/9135/9765/1175/116984/55040/23327/5662/29924/2263/10565/387/5590/2261/55737/4734/8218/998/22905/7037/9744/7251/5337/7879/832/273/83737/1785/25978/64744/10890/2060/51510/55616/27131/51324/9727/51100/387680/27128/157/3560/55738/128866/8411/50855/8766/30844/9266/858/857/8976/653857/7046/1759/8395/6456/22841/8729/28964/9267/5878/64750/3312/10938/2348/2352/867/10094…	PDCD6IP/WASHC1/RNF103-CHMP3/ARPC5/ARPC4/ARPC3/ARPC1B/ACTR3/ACTR2/ARPC2/RNF41/STAM2/ARPC1A/ARFGEF2/ARFGEF1/STAMBP/RAB10/EHD1/RAB35/RAB31/WWP1/SNF8/VPS26B/VPS45/ACAP3/ARAP2/ARAP1/AGAP2/AGAP1/AGAP3/AP2M1/AP2S1/ZFYVE27/AGAP4/CLTA/CLTB/CLTC/CCR5/CHMP4B/GRK7/VPS37A/PIP5KL1/WIPF2/VPS37D/GRK2/GRK3/AP2A1/AP2A2/AP2B1/DNM1/DNM2/EGFR/EPS15/FGFR3/FGFR2/FGFR4/RAB11FIP2/EPN2/IQSEC2/SPART/WASHC4/NEDD4L/PSD3/PIP5…	ENSG00000170248/ENSG00000181404/ENSG00000249884/ENSG00000162704/ENSG00000241553/ENSG00000111229/ENSG00000130429/ENSG00000115091/ENSG00000138071/ENSG00000163466/ENSG00000181852/ENSG00000115145/ENSG00000241685/ENSG00000124198/ENSG00000066777/ENSG00000124356/ENSG00000084733/ENSG00000110047/ENSG00000111737/ENSG00000168461/ENSG00000123124/ENSG00000159210/ENSG00000151502/ENSG00000136631/ENSG00000131584…	251
hsa05220	Chronic myeloid leukemia	0.12	0.01	4.86	1.64927e-06	7.5366e-06	4.31	2.57752e-06	1.14019e-05	0.55	-0.14	572/1870/578/9846/5291/369/2122/581/7042/25/4616/1399/5594/6655/4792/1869/5595/3551/208/7040/5296/1021/7046/4790/595/867/1027/1871/6654/3065/1647/10000/8503/7043/5290/51426/1026/6776/5605/25759/10912/5894/3845/1643/1019/4193/4609/5925/7157/4089/207/5295/1029/53358/673/1487/6464/7048/4088/1398/5604/598/5293/5970/6777/3265/1488/2885/5781/399694/613/3066/4893/1147/8517	AKT3/CDK4/CDK6/CDKN1A/CDKN1B/CDKN2A/GADD45G/CHUK/CRK/CRKL/CTBP1/CTBP2/DDB2/GADD45A/E2F1/E2F2/E2F3/AKT1/AKT2/MECOM/ABL1/SHC2/GRB2/HDAC1/HDAC2/HRAS/IKBKB/ARAF/KRAS/SHC4/SMAD3/SMAD4/MDM2/MYC/GADD45B/NFKB1/NFKBIA/NRAS/POLK/PIK3CA/PIK3CB/PIK3CD/PIK3R1/PIK3R2/SHC3/MAPK1/MAPK3/MAP2K1/MAP2K2/BAD/BAK1/PTPN11/BAX/RAF1/RB1/CCND1/RELA/BCL2L1/BCR/SHC1/SOS1/SOS2/BRAF/STAT5A/STAT5B/TGFB1/TGFB2/TGFB3/TGFBR1/TGFB…	ENSG00000117020, ENSG00000275199/ENSG00000135446/ENSG00000105810/ENSG00000124762/ENSG00000111276/ENSG00000147889/ENSG00000130222/ENSG00000213341/ENSG00000167193/ENSG00000099942/ENSG00000159692/ENSG00000175029/ENSG00000134574/ENSG00000116717/ENSG00000101412/ENSG00000007968, ENSG00000282899/ENSG00000112242/ENSG00000142208/ENSG00000105221/ENSG00000085276/ENSG00000097007/ENSG00000129946/ENSG000001778…	75
hsa00400	Phenylalanine, tyrosine and tryptophan biosynthesis	0.21	0.02	4.81	2.09719e-06	9.39645e-06	4.08	4.35894e-06	1.85129e-05	0.55	-0.36	259307/2805/2806/137362/5053/6898	GOT1L1/IL4I1/GOT1/GOT2/PAH/TAT	ENSG00000169154/ENSG00000104951/ENSG00000120053/ENSG00000125166/ENSG00000171759/ENSG00000198650	6
hsa05144	Malaria	0.19	-0.02	4.69	3.68536e-06	1.58387e-05	3.54	8.89e-07	4.24462e-06	0.63	-0.67	3683/6401/3082/3383/7042/958/959/7040/1311/4233/1440/6347/975/3458/3820/7060/6382/7043/4035/3553/948/3569/3586/2995/7099/7097/7057/3606/3689/7412/3592/7059/3576/6383/2993/4615/6403/7058/3040/1379/1378/7124/3039/2532/100528032/54106/3043/2994/5175	KLRK1/COMP/CR1/CR1L/CSF3/ACKR1/GYPA/GYPB/GYPC/HBA1/HBA2/HBB/HGF/ICAM1/IFNG/IL1B/IL6/CXCL8/IL10/IL12A/IL18/ITGAL/ITGB2/KLRB1/LRP1/MET/MYD88/PECAM1/TLR9/CCL2/SDC1/SDC2/SELE/SELP/TGFB1/TGFB2/TGFB3/THBS1/THBS2/THBS3/THBS4/TLR2/TLR4/TNF/VCAM1/CD36/CD40/CD40LG/CD81	ENSG00000213809/ENSG00000105664/ENSG00000203710/ENSG00000197721/ENSG00000108342/ENSG00000213088/ENSG00000170180/ENSG00000250361/ENSG00000136732/ENSG00000206172/ENSG00000188536/ENSG00000244734/ENSG00000019991/ENSG00000090339/ENSG00000111537/ENSG00000125538/ENSG00000136244/ENSG00000169429/ENSG00000136634/ENSG00000168811/ENSG00000150782/ENSG00000005844/ENSG00000160255/ENSG00000111796/ENSG00000123384…	49
hsa04140	Autophagy - animal	0.1	0.01	4.64	4.63127e-06	1.9639e-05	3.32	8.26406e-06	3.34263e-05	0.51	-0.13	572/8837/3920/9821/58528/11345/23604/5601/5291/9474/81671/5588/55102/55062/5566/7879/5289/58476/9706/10325/55054/3476/51100/9342/5594/8897/3091/115201/55578/5595/7249/5516/208/5296/6009/5599/9110/6198/5602/23130/55626/10645/5515/64121/10000/8503/1509/6794/8673/5290/60673/84938/6237/8678/22863/5605/440275/84971/5894/5562/8471/3845/22800/1965/1514/6885/10010/55014/5861/23710/3480/5170/57521/207/556…	AKT3/TANK/RRAGB/ATG7/CAMKK2/RRAGA/GABARAP/GABARAPL2/ATG4A/RAB39B/PRAP1/SMCR8/CTSB/CTSD/CTSL/DAPK1/DAPK3/EIF2S1/C9orf72/AKT1/AKT2/ERN1/RRAS2/MRAS/ATG14/ATG2A/ATG4B/DAPK2/GABARAPL1/MTOR/WIPI2/ATG9B/TBK1/NRBF2/PIK3R4/HIF1A/HMGB1/HRAS/RAB7B/IGBP1/IGF1R/INS/IRS1/ITPR1/KRAS/LAMP1/LAMP2/RAB8A/EIF2AK4/BECN2/NRAS/SH3GLB1/PDPK1/PIK3C3/PIK3CA/PIK3CB/PIK3CD/PIK3R1/PIK3R2/ZFYVE1/DDIT4/STX17/ATG16L1/WIPI1/ATG2…	ENSG00000117020, ENSG00000275199/ENSG00000136560/ENSG00000083750/ENSG00000197548/ENSG00000110931/ENSG00000155876/ENSG00000170296/ENSG00000034713/ENSG00000101844/ENSG00000155961/ENSG00000165828/ENSG00000176994, ENSG00000283741/ENSG00000164733, ENSG00000285132/ENSG00000117984/ENSG00000135047/ENSG00000196730/ENSG00000167657/ENSG00000134001/ENSG00000147894/ENSG00000142208/ENSG00000105221/ENSG00000178…	137
hsa05120	Epithelial cell signaling in Helicobacter pylori infection	0.12	0	4.59	5.77753e-06	2.40335e-05	3.11	5.65785e-06	2.35357e-05	0.55	-0.21	9020/535/51606/5601/6416/998/537/2920/51382/4792/1445/7082/3551/50617/4233/10392/5803/5599/28964/4790/5602/10312/1432/1839/8992/523/525/533/5335/9296/529/5879/9550/102/245973/1956/526/245972/5058/127124/6868/58494/528/5603/50848/9114/3577/2921/2919/836/83700/3576/155066/5970/3725/5781/3579/150084/23545/5600/527/6300/6714/5336/534/1147/90423/4067/8517/6352	ADAM10/TCIRG1/NOD1/CHUK/ATP6V1G3/MAPK14/CSK/IGSF5/ATP6V0E2/HBEGF/EGFR/ATP6V0A2/ATP6V0D2/ATP6V1C2/GIT1/CXCL1/CXCL2/CXCL3/IKBKB/CXCL8/CXCR1/CXCR2/JUN/LYN/MET/NFKB1/NFKBIA/PAK1/ATP6V0A4/F11R/ATP6V1D/ATP6V1H/ATP6V1A/ATP6V1B1/ATP6V1B2/ATP6V0C/ATP6V1C1/ATP6V1E1/ATP6V0B/PLCG1/PLCG2/ATP6V1G2/ATP6V0A1/ATP6AP1/MAPK8/MAPK11/MAPK9/MAPK10/MAPK13/PTPN11/PTPRZ1/JAM2/RAC1/RELA/MAPK12/CCL5/MAP2K4/SRC/ADAM17/TJP1/…	ENSG00000137845/ENSG00000110719/ENSG00000106100/ENSG00000213341/ENSG00000151418, ENSG00000263014/ENSG00000112062/ENSG00000103653/ENSG00000183067/ENSG00000171130/ENSG00000113070/ENSG00000146648/ENSG00000185344/ENSG00000147614/ENSG00000143882/ENSG00000108262/ENSG00000163739/ENSG00000081041/ENSG00000163734/ENSG00000104365/ENSG00000169429/ENSG00000163464/ENSG00000180871/ENSG00000177606/ENSG0000025408…	70
hsa04068	FoxO signaling pathway	0.09	0.01	4.59	5.80373e-06	2.41328e-05	3.11	7.17694e-07	3.48008e-06	0.63	-0.11	1387/3479/11345/5601/9454/5291/369/51701/7042/23411/4616/5594/2033/6655/5106/10110/6789/5595/5934/9455/100533105/3551/208/7040/5296/51422/7046/5599/5602/595/1027/5564/1432/6648/604/53632/6654/1647/10000/8503/356/6794/6446/2309/894/7043/847/8743/5290/1017/5105/1026/8698/3276/5605/10365/1032/10912/2538/5565/5894/5562/8471/3845/891/116986/4193/3569/3586/901/1950/23710/3480/5170/92579/4089/207/10733/…	AKT3/FOXO6/BCL2L11/SGK3/SGK2/CDK2/CDKN1A/CDKN1B/TPTEP2-CSNK1E/CDKN2B/CDKN2D/KLF2/PLK4/PLK2/GADD45G/GABARAP/GABARAPL2/CHUK/FBXO32/AGAP2/PLK3/CREBBP/MAPK14/CSNK1E/GADD45A/S1PR1/EGF/EGFR/EP300/AKT1/AKT2/FOXG1/FOXO1/FOXO3/SIRT1/GABARAPL1/G6PC/FBXO25/GRB2/GRM1/HRAS/PRMT1/IGF1/IGF1R/IKBKB/FASLG/IL6/IL7R/IL10/INS/INSR/IRS1/ARAF/KRAS/SMAD3/SMAD4/MDM2/FOXO4/GADD45B/ATM/NRAS/PCK1/PCK2/PRKAG2/PDPK1/NLK/PIK3…	ENSG00000117020, ENSG00000275199/ENSG00000204060, ENSG00000281518/ENSG00000153094/ENSG00000104205/ENSG00000101049/ENSG00000123374/ENSG00000124762/ENSG00000111276/ENSG00000283900/ENSG00000147883/ENSG00000129355/ENSG00000127528/ENSG00000142731/ENSG00000145632/ENSG00000130222/ENSG00000170296/ENSG00000034713/ENSG00000213341/ENSG00000156804/ENSG00000135439/ENSG00000173846/ENSG00000005339/ENSG000001120…	130
hsa00020	Citrate cycle (TCA cycle)	0.19	0.01	4.49	9.0706e-06	3.64839e-05	2.68	1.0505e-05	4.18278e-05	0.52	-0.33	4190/1431/3421/6389/1738/2271/50/5106/3420/4967/6390/1743/48/5105/47/5160/8803/3417/6391/4191/1737/5161/8802/3419/5162/8801/5091/3418/55753/6392	CS/DLAT/DLD/DLST/FH/IDH1/IDH2/IDH3A/IDH3B/IDH3G/MDH1/MDH2/ACLY/ACO1/OGDH/ACO2/PC/PCK1/PCK2/PDHA1/PDHA2/PDHB/OGDHL/SDHA/SDHB/SDHC/SDHD/SUCLG2/SUCLG1/SUCLA2	ENSG00000062485/ENSG00000150768/ENSG00000091140/ENSG00000119689/ENSG00000091483/ENSG00000138413/ENSG00000182054/ENSG00000166411/ENSG00000101365/ENSG00000067829/ENSG00000014641/ENSG00000146701/ENSG00000131473/ENSG00000122729/ENSG00000105953/ENSG00000100412/ENSG00000173599/ENSG00000124253/ENSG00000100889, ENSG00000285241/ENSG00000131828/ENSG00000163114/ENSG00000168291/ENSG00000197444/ENSG0000007357…	30
hsa04114	Oocyte meiosis	0.08	-0.01	4.14	4.17286e-05	0.000149272	1.23	3.31171e-05	0.000120705	0.52	-0.13	8379/996/3479/29945/8454/816/9748/5525/10734/5526/815/6196/5566/27330/8243/23291/27127/108/5527/5241/6790/51433/8697/3710/5594/9978/9985/5595/5516/898/5518/5532/22849/9126/7531/26271/1432/5528/6500/5515/80315/10459/991/6195/5533/113/3709/1017/9088/7533/91860/25847/196883/151648/8881/891/10971/9700/285955/132864/5519/109/5530/89869/3480/51529/5567/805/817/818/3708/64682/5529/114/286151/5603/9133/9…	SPDYE2B/CDK2/SPDYE16/SPDYE17, SPDYE9, SPDYE8, SPDYE11/ANAPC10/MAD2L2/ADCY1/STAG3/PTTG2/ADCY2/ADCY3/YWHAQ/ADCY5/ADCY6/ADCY7/ADCY8/ADCY9/CPEB2/MAPK14/SGO1/CALML6/ADCY4/CPEB3/FBXW11/SPDYA/CDC26/ANAPC13/FBXO5/SMC1B/RPS6KA6/SPDYE1/FBXO43/ANAPC2/ANAPC4/IGF1/IGF1R/INS/AR/ITPR1/ITPR2/ITPR3/SPDYC/SPDYE4/MAD2L1/MOS/SPDYE3/SPDYE2/SPDYE5/ANAPC5/ANAPC7/ANAPC11/CALML5/PGR/PLK1/PPP1CA/PPP1CB/PPP1CC/PPP2CA/PPP2C…	ENSG00000173678/ENSG00000123374/ENSG00000185040, ENSG00000281950/ENSG00000186645, ENSG00000262461, ENSG00000273520, ENSG00000286228/ENSG00000164162/ENSG00000116670/ENSG00000164742/ENSG00000066923/ENSG00000250254/ENSG00000078295/ENSG00000138031/ENSG00000134308/ENSG00000173175/ENSG00000174233/ENSG00000121281/ENSG00000155897/ENSG00000162104/ENSG00000137449/ENSG00000112062/ENSG00000129810/ENSG0000016…	126

## Sheet: 3) M vs other
ID	Description	logFC	AveExpr	t	P.Value	adj.P.Val	B	MW p-value	MW FDR	n_score	b_score	geneID	gene_name	gene_ensembl	number_genes
hsa04974	Protein digestion and absorption	0.4	0	17.45	1.62893e-51	2.4978e-49	106.45	5.59002e-38	8.06041e-36	1.32	0.16	5646/477/11136/1298/2006/91522/3784/1301/1308/6550/483/50509/1361/1286/1310/1307/6564/1357/23428/1299/6547/57642/23439/3783/6510/478/6505/1277/1303/1297/117247/4224/1294/3769/6543/7512/1300/206358/81578/482/59272/1289/480/54407/1284/5547/486/6519/1280/1506/4225/1291/1292/63036/10136/481/1295/1360/9056/1358/136227/1293/476/1359/8645/1278/6520/1281/1504/440387/1285/169044/255631/1296/256076/340024/…	KCNE3/CELA3A/SLC7A9/SLC16A10/SLC36A4/COL1A1/COL1A2/COL2A1/COL3A1/COL4A1/COL4A2/COL4A3/COL4A4/COL4A5/COL4A6/COL5A1/COL5A2/COL6A1/COL6A2/COL6A3/COL7A1/COL8A1/COL8A2/COL9A1/COL9A2/COL9A3/COL10A1/COL11A1/COL11A2/COL12A1/COL13A1/COL15A1/COL16A1/COL17A1/COL19A1/COL6A6/CPA1/CPA2/CPA3/CPB1/CPB2/COL26A1/CTRB1/CTRL/SLC36A2/COL22A1/DPP4/ELN/SLC36A1/SLC7A8/CELA3B/ATP1B4/COL24A1/COL6A5/SLC36A3/SLC6A19/COL28A1…	ENSG00000175538/ENSG00000142789/ENSG00000021488/ENSG00000112394/ENSG00000180773/ENSG00000108821/ENSG00000164692/ENSG00000139219/ENSG00000168542/ENSG00000187498/ENSG00000134871/ENSG00000169031/ENSG00000081052/ENSG00000188153/ENSG00000197565/ENSG00000130635/ENSG00000204262/ENSG00000142156/ENSG00000142173/ENSG00000163359/ENSG00000114270/ENSG00000144810/ENSG00000171812/ENSG00000112280/ENSG00000049089…	103
hsa04512	ECM-receptor interaction	0.43	-0.01	15.96	4.9922e-45	3.79915e-43	91.62	7.92043e-34	5.34466e-32	1.19	0.1	3675/3674/960/3381/3371/1298/10319/3909/3918/3161/8516/1286/3693/51206/22798/3912/3655/1299/284217/1311/3696/1277/7448/7450/1297/3910/7060/3694/3676/2335/6382/7143/6696/63923/22987/6385/3911/3691/1284/948/3679/3915/1101/7057/22801/3685/80144/1280/3695/1291/1292/3339/8515/3680/3688/341640/1834/1758/9900/3678/1293/3673/1278/158326/7148/255743/1285/7059/2815/3913/256076/1605/2814/2811/9899/7058/1282…	LAMC3/CHAD/COL1A1/COL1A2/COL2A1/COL4A1/COL4A2/COL4A3/COL4A4/COL4A5/COL4A6/COL6A1/COL6A2/COL6A3/COL9A1/COL9A2/COL9A3/COMP/COL6A6/FREM1/DAG1/DMP1/DSPP/LAMB4/ITGA11/SV2C/FN1/NPNT/COL6A5/GP1BA/GP1BB/GP5/GP9/LAMA1/HMMR/HSPG2/TNC/IBSP/FREM2/ITGA6/ITGA1/ITGA2/ITGA2B/ITGA3/ITGA4/ITGA5/ITGA7/ITGA9/ITGAV/ITGB1/ITGB3/ITGB4/ITGB5/ITGB6/ITGB7/ITGB8/AGRN/LAMA2/LAMA3/LAMA4/LAMA5/LAMB1/LAMB2/LAMB3/LAMC1/LAMC2/GP…	ENSG00000050555/ENSG00000136457/ENSG00000108821/ENSG00000164692/ENSG00000139219/ENSG00000187498/ENSG00000134871/ENSG00000169031/ENSG00000081052/ENSG00000188153/ENSG00000197565/ENSG00000142156/ENSG00000142173/ENSG00000163359/ENSG00000112280/ENSG00000049089/ENSG00000092758/ENSG00000105664/ENSG00000206384/ENSG00000164946/ENSG00000173402/ENSG00000152592/ENSG00000152591/ENSG00000091128/ENSG00000137809…	88
hsa00532	Glycosaminoglycan biosynthesis - chondroitin sulfate / dermatan sulfate	0.53	-0.03	15.76	3.55102e-44	2.53349e-42	89.67	7.90074e-33	4.40544e-31	1.29	0.15	64132/11285/54480/64131/29940/10090/9469/79586/22856/55501/56548/55790/26229/113189/55454/50515/126792/166012/51363/337876	UST/B4GALT7/CHST14/B3GALT6/CHST13/CHSY1/B3GAT3/DSE/CHSY3/CHST11/CHST15/CHPF2/CSGALNACT2/CHST12/CSGALNACT1/CHST7/XYLT1/XYLT2/CHPF/CHST3	ENSG00000111962/ENSG00000027847/ENSG00000169105/ENSG00000176022/ENSG00000180767/ENSG00000131873/ENSG00000149541/ENSG00000111817/ENSG00000198108/ENSG00000171310/ENSG00000182022/ENSG00000033100/ENSG00000169826/ENSG00000136213/ENSG00000147408/ENSG00000147119/ENSG00000103489, ENSG00000285395/ENSG00000015532/ENSG00000123989/ENSG00000122863	20
hsa04510	Focal adhesion	0.36	0.01	15.39	1.38119e-42	8.5611e-41	86.03	1.14625e-32	6.27232e-31	1.23	0.11	572/3675/3674/2534/3479/3082/330/3381/7414/2324/3371/1298/10319/5601/9564/5291/3909/3918/4659/5923/4638/387/6093/998/87/60/4660/5063/8516/1286/2932/3693/5829/22798/3912/3655/1299/1399/5594/5155/6655/394/85366/10398/57144/10627/284217/331/2321/5595/208/5296/1311/3696/858/857/4233/93408/58498/8395/2889/5599/1277/7448/5602/595/329/7450/4633/1297/896/7422/3910/7060/5159/3694/3676/2335/6654/7143/5906/…	AKT3/PAK4/LAMC3/MYL12B/MYL9/VAV3/MYL12A/PAK6/CHAD/COL1A1/COL1A2/COL2A1/COL4A1/COL4A2/COL4A3/COL4A4/COL4A5/COL4A6/COL6A1/COL6A2/COL6A3/COL9A1/COL9A2/COL9A3/COMP/COL6A6/CRK/CRKL/CTNNB1/DIAPH1/DOCK1/EGF/EGFR/ELK1/ERBB2/AKT1/AKT2/VEGFD/LAMB4/ITGA11/FLNA/FLNB/FLNC/FLT1/FLT4/FN1/PIP5K1C/FYN/COL6A5/SHC2/LAMA1/GRB2/RAPGEF1/ARHGAP35/GSK3B/PARVB/MYLPF/HGF/HRAS/BIRC2/BIRC3/XIAP/TNC/IBSP/MYLK4/IGF1/IGF1R/ILK…	ENSG00000117020, ENSG00000275199/ENSG00000130669/ENSG00000050555/ENSG00000118680/ENSG00000101335/ENSG00000134215/ENSG00000101608/ENSG00000137843/ENSG00000136457/ENSG00000108821/ENSG00000164692/ENSG00000139219/ENSG00000187498/ENSG00000134871/ENSG00000169031/ENSG00000081052/ENSG00000188153/ENSG00000197565/ENSG00000142156/ENSG00000142173/ENSG00000163359/ENSG00000112280/ENSG00000049089/ENSG0000009275…	200
hsa04015	Rap1 signaling pathway	0.28	0	15.25	5.52851e-42	3.22261e-40	84.65	1.63534e-31	7.68049e-30	1.16	0.07	889/3683/3674/5898/9855/3479/3082/5606/2324/999/3937/4254/9564/5291/4804/9170/2773/2263/387/5590/2261/10235/5217/2255/27006/998/2249/60/5909/54518/2260/108/26281/10411/260425/2533/2775/2778/11069/285/1943/1399/5594/5155/51378/5332/2254/2321/5595/50855/208/25865/26291/5296/23094/4233/2889/2253/5216/5608/9693/2251/1432/7422/2246/5159/2771/23683/5906/57568/10000/8503/1268/8074/5228/7010/64411/113/52…	AKT3/RASGRP2/RAPGEF3/VAV3/RGS14/ADCY1/ADCY2/ADCY3/RAPGEF4/ADCY5/ADCY6/ADCY7/ADCY8/ADCY9/CNR1/ADORA2A/ADORA2B/CRK/CRKL/MAPK14/CSF1/CSF1R/CTNNB1/CTNND1/CALML6/DRD2/LPAR1/EFNA1/EFNA2/EFNA3/EFNA4/EFNA5/EGF/EGFR/ADCY4/EPHA2/AKT1/AKT2/F2R/FGF1/FGF2/FGF3/FGF4/FGF5/FGF6/FGF7/FGF8/FGF9/FGF10/FGFR1/FGFR3/FGFR2/FGFR4/VEGFD/MRAS/SIPA1L3/FLT1/PLCB1/FLT4/LPAR3/FPR1/PRKD3/FYB1/RASGRP3/PRKD2/SIPA1L1/MAGI3/FGF20/…	ENSG00000117020, ENSG00000275199/ENSG00000068831/ENSG00000079337/ENSG00000134215/ENSG00000169220/ENSG00000164742/ENSG00000078295/ENSG00000138031/ENSG00000091428/ENSG00000173175/ENSG00000174233/ENSG00000121281/ENSG00000155897/ENSG00000162104/ENSG00000118432/ENSG00000128271/ENSG00000170425/ENSG00000167193/ENSG00000099942/ENSG00000112062/ENSG00000184371/ENSG00000182578/ENSG00000168036/ENSG0000019856…	210
hsa04151	PI3K-Akt signaling pathway	0.24	0	15.15	1.48597e-41	8.13127e-40	83.67	2.60839e-32	1.3603e-30	1.25	0.08	572/3675/3674/672/3479/3082/3381/2324/23035/3371/1298/4254/10319/5291/3909/3918/84699/1975/4804/9170/5586/2065/5525/2263/2261/5526/10681/2255/27006/5523/5522/2249/3566/2260/8516/5527/2782/26281/3320/1286/23239/2932/3693/2323/22798/3912/3655/285/55012/1299/3326/3717/1943/5008/5594/5155/3560/6655/8115/5106/10110/51378/284217/2254/2321/5595/7249/5934/100533105/3551/3574/5516/2997/898/208/11140/26291…	AKT3/BCL2L11/SGK3/SGK2/LPAR6/CDK2/CDK4/CDK6/CDKN1A/CDKN1B/AC233755.1/LAMC3/CREB3/GNB5/YWHAQ/CHAD/CDC37/CHRM1/CHRM2/CHUK/THEM4/PIK3AP1/COL1A1/COL1A2/COL2A1/COL4A1/COL4A2/COL4A3/COL4A4/COL4A5/COL4A6/COL6A1/COL6A2/COL6A3/COL9A1/COL9A2/COL9A3/COMP/COL6A6/CREB1/ATF2/ATF6B/CSF1/CSF1R/CSF3/CSF3R/CSH1/CSH2/PIK3R6/CREB3L4/LPAR1/EFNA1/EFNA2/EFNA3/EFNA4/EFNA5/EGF/EGFR/EPHA2/EIF4B/EIF4E/EIF4EBP1/CRTC2/EPO/EP…	ENSG00000117020, ENSG00000275199/ENSG00000153094/ENSG00000104205/ENSG00000101049/ENSG00000139679/ENSG00000123374/ENSG00000135446/ENSG00000105810/ENSG00000124762/ENSG00000111276/ENSG00000275063/ENSG00000050555/ENSG00000107175/ENSG00000069966/ENSG00000134308/ENSG00000136457/ENSG00000105401/ENSG00000168539/ENSG00000181072/ENSG00000213341/ENSG00000159445/ENSG00000155629/ENSG00000108821/ENSG0000016469…	353
hsa04020	Calcium signaling pathway	0.24	-0.03	15.08	2.86314e-41	1.54006e-39	83.02	1.65493e-29	5.80781e-28	1.17	0.05	952/292/8913/6915/4843/57172/3082/2324/153/5256/5733/55283/816/493/2769/56848/2065/4638/2263/5255/492/2261/2255/27006/815/490/5566/489/6865/2249/2260/108/26281/7419/779/5026/80271/2778/2767/5027/4842/57192/3710/9127/5155/8911/6547/623/4923/85366/5332/7125/778/3356/2254/2321/5257/2906/26291/4233/5532/2253/10105/5023/57620/5024/887/2251/7422/2246/5159/3274/7134/5136/6869/84812/6543/845/8074/2185/14…	PPIF/AC233755.1/TRDN/ADCY1/ADCY2/CYSLTR1/ADCY3/CHRM1/CHRM2/ADCY7/PLCD3/CHRM3/CHRM5/CHRNA7/ADCY8/ADCY9/ADORA2A/ADORA2B/ADRA1D/ADRA1B/ADRA1A/ADRB1/ADRB2/ADRB3/CALML6/DRD1/DRD5/AGTR1/EDNRA/EDNRB/EGF/EGFR/ADCY4/ERBB2/ERBB3/ERBB4/F2R/PTK2B/TPCN2, AP003071.5/FGF1/FGF2/FGF3/FGF4/FGF5/FGF6/FGF7/FGF8/FGF9/FGF10/FGFR1/FGFR3/FGFR2/FGFR4/VEGFD/P2RX2/FLT1/PLCB1/FLT4/MCOLN2/FGF20/FGF21/GDNF/FGF22/GNA11/GNA15/G…	ENSG00000108179/ENSG00000275063/ENSG00000186439/ENSG00000164742/ENSG00000078295/ENSG00000173198/ENSG00000138031/ENSG00000168539/ENSG00000181072/ENSG00000121281/ENSG00000161714/ENSG00000133019/ENSG00000184984/ENSG00000175344, ENSG00000274542, ENSG00000282088/ENSG00000155897/ENSG00000162104/ENSG00000128271/ENSG00000170425/ENSG00000171873/ENSG00000170214/ENSG00000120907/ENSG00000043591/ENSG000001692…	240
hsa04350	TGF-beta signaling pathway	0.29	0.01	15.07	3.07659e-41	1.6484e-39	82.95	2.78735e-34	2.01666e-32	1.18	0.07	1387/1634/9765/4052/8454/4756/387/6093/5933/8646/7042/25805/5594/9978/2033/655/4092/5595/5516/268/7040/5518/57817/7046/657/6198/64750/3458/653/6500/5515/4090/93/90/3398/656/3399/60436/7043/4093/92/2331/3624/130399/652/650/8200/3397/1875/10468/269/91/4609/5519/7057/4091/658/83729/4089/7044/151449/1030/654/392255/4838/9372/100532736/3625/7048/5308/2200/26585/4088/148738/4086/3400/285704/3626/4087/6…	NBL1/CDKN2B/FST/LEFTY1/ACVR1C/CREBBP/HJV/GDF7/DCN/E2F4/E2F5/EP300/FBN1/FMOD/BAMBI/GREM1/AMH/AMHR2/RGMB/ID1/ID2/ID3/ID4/IFNG/BMP8A/INHBA/INHBB/INHBC/RHOA/GDF6/LTBP1/SMAD1/SMAD2/SMAD3/SMAD4/SMAD5/SMAD6/SMAD7/SMAD9/MYC/NEO1/NODAL/PITX2/PPP2CA/PPP2CB/PPP2R1A/PPP2R1B/MAPK1/MAPK3/RGMA/SMURF1/HAMP/RBL1/TGIF2/ROCK1/RPS6KB1/RPS6KB2/GREM2/SMURF2/BMP2/SKP1/BMP4/BMP5/BMP6/BMP7/BMP8B/BMPR1A/BMPR1B/BMPR2/SP1/T…	ENSG00000158747/ENSG00000147883/ENSG00000134363/ENSG00000243709/ENSG00000123612/ENSG00000005339/ENSG00000168509/ENSG00000143869/ENSG00000011465/ENSG00000205250/ENSG00000133740/ENSG00000100393/ENSG00000166147/ENSG00000122176/ENSG00000095739/ENSG00000166923, ENSG00000276886, ENSG00000282046/ENSG00000104899/ENSG00000135409/ENSG00000174136/ENSG00000125968/ENSG00000115738/ENSG00000117318, ENSG00000283…	93
hsa05414	Dilated cardiomyopathy	0.32	-0.01	14.96	9.05956e-41	4.64218e-39	81.88	3.35548e-30	1.30953e-28	1.09	0.06	3675/3674/10368/9254/3479/153/782/5566/489/27091/27092/60/8516/108/779/3693/2778/3655/4625/7042/6547/284217/778/2010/6445/7040/59284/3696/6442/786/4633/7134/3694/3676/6543/7139/7043/113/196883/7137/59285/3691/4607/3679/183/22801/109/3685/3695/7168/59283/5567/8515/7170/3680/3688/93589/775/781/7273/114/776/55799/70/4000/4634/3678/115/6443/3673/107/5568/783/10369/7171/784/6444/111/1605/112/488/1674/…	AC233755.1/CACNG3/CACNG2/ADCY1/ADCY2/ADCY3/ADCY5/ADCY6/ADCY7/ADCY8/ADCY9/ADRB1/DAG1/DES/DMD/AGT/ADCY4/EMD/ITGA11/CACNG5/CACNG4/GNAS/LAMA1/IGF1/ITGA6/ITGA1/ITGA2/ITGA2B/ITGA3/ITGA4/ITGA5/ITGA7/ITGA9/ITGAV/ITGB1/ITGB3/ITGB4/ITGB5/ITGB6/ITGB7/ITGB8/LAMA2/LMNA/MYBPC3/MYH6/MYH7/MYL2/MYL3/ATP2A1/ATP2A2/ATP2A3/PLN/PRKACA/PRKACB/PRKACG/CACNA2D3/CACNG8/CACNG7/CACNG6/ACTB/RYR2/SGCA/SGCB/SGCD/SGCG/SLC8A2/SL…	ENSG00000275063/ENSG00000006116/ENSG00000166862/ENSG00000164742/ENSG00000078295/ENSG00000138031/ENSG00000173175/ENSG00000174233/ENSG00000121281/ENSG00000155897/ENSG00000162104/ENSG00000043591/ENSG00000173402/ENSG00000175084/ENSG00000198947/ENSG00000135744/ENSG00000129467, ENSG00000284814/ENSG00000102119/ENSG00000137809/ENSG00000075429/ENSG00000075461/ENSG00000087460/ENSG00000101680/ENSG0000001742…	96
hsa04926	Relaxin signaling pathway	0.28	0	14.9	1.66658e-40	8.41379e-39	81.27	3.34715e-31	1.49675e-29	1.18	0.05	4843/5601/5291/2769/84699/2773/6416/5590/10681/5566/5609/108/2782/1906/1286/4313/2775/2778/4842/5594/6655/4792/4318/5332/5595/208/7040/5296/7046/6019/6013/10488/5599/59/1277/4790/5602/2784/1432/7422/2771/59345/6654/1386/10000/8503/1385/113/5290/5605/51764/2791/2792/2770/468/196883/25759/5894/122042/3845/1284/1910/408/4322/5330/109/409/207/5567/148327/5295/9586/1956/53358/5331/7424/5578/114/5603/9…	AKT3/INSL5/CREB3/GNB5/ADCY1/ADCY2/ADCY3/ADCY5/ADCY6/ADCY7/ADCY8/ADCY9/RLN3/RXFP2/COL1A1/COL1A2/COL3A1/COL4A1/COL4A2/COL4A3/COL4A4/COL4A5/COL4A6/CREB1/ATF2/ATF6B/MAPK14/CREB3L4/EDN1/EDNRB/EGFR/ADCY4/AKT1/AKT2/VEGFD/PLCB1/FOS/SHC2/GNA15/GNAI1/GNAI2/GNAI3/GNAO1/GNAS/GNB1/GNB2/GNB3/GNG3/GNG4/GNG5/GNG7/GNG10/GNG11/GNGT1/GNGT2/GRB2/HRAS/RXFP4/INSL3/JUN/KRAS/SHC4/ARRB1/SMAD2/ARRB2/MMP1/MMP2/MMP9/MMP13/A…	ENSG00000117020, ENSG00000275199/ENSG00000172410/ENSG00000107175/ENSG00000069966/ENSG00000164742/ENSG00000078295/ENSG00000138031/ENSG00000173175/ENSG00000174233/ENSG00000121281/ENSG00000155897/ENSG00000162104/ENSG00000171136, ENSG00000288474/ENSG00000133105/ENSG00000108821/ENSG00000164692/ENSG00000168542/ENSG00000187498/ENSG00000134871/ENSG00000169031/ENSG00000081052/ENSG00000188153/ENSG000001975…	129
hsa04270	Vascular smooth muscle contraction	0.26	-0.02	14.54	5.57416e-39	2.45257e-37	77.79	3.31827e-30	1.29624e-28	1.26	0.08	5583/4659/2983/10203/4638/5588/387/6093/8399/5566/10335/4660/369/108/1906/779/2778/2767/4637/3710/5594/50487/4627/551/85366/5332/10398/778/5595/79784/8605/59/796/5321/26279/10672/148/4879/113/10268/800/3709/81579/1908/54776/5582/5605/1907/5322/135/91860/196883/10266/5894/10267/9826/4628/4629/9475/27345/183/5330/109/84647/91807/5567/805/185/3779/340156/2768/133/5331/3708/775/1909/2977/5578/114/277…	PLA2G4B/CALCRL/KCNMB2/RAMP2/RAMP1/RAMP3/IRAG1/MYL9/GNA13/ADCY1/ADCY2/ADCY3/ADCY5/ADCY6/ADCY7/ADCY8/ADCY9/PLA2G4E/ADM/ADORA2A/ADORA2B/MYL6B/ADRA1D/ADRA1B/ADRA1A/KCNU1/CALML6/AGT/AGTR1/EDN1/EDN2/EDN3/EDNRA/ADCY4/PLCB1/ARHGEF12/PLA2G4F/PLA2G2D/KCNMB3/KCNMB4/GNA11/GNA12/GNAQ/GNAS/PLA2G4D/GUCY1A2/GUCY1A1/GUCY1B1/PLA2G2E/MYLK4/ARAF/ITPR1/ITPR2/ITPR3/KCNMA1/KCNMB1/RHOA/PLA2G2C/MYH9/MYH10/MYH11/MYL6/MYLK…	ENSG00000243708/ENSG00000064989/ENSG00000197584/ENSG00000131477/ENSG00000132329/ENSG00000122679/ENSG00000072952/ENSG00000101335/ENSG00000120063/ENSG00000164742/ENSG00000078295/ENSG00000138031/ENSG00000173175/ENSG00000174233/ENSG00000121281/ENSG00000155897/ENSG00000162104/ENSG00000188089/ENSG00000148926/ENSG00000128271/ENSG00000170425/ENSG00000196465/ENSG00000171873/ENSG00000170214/ENSG00000120907…	132
hsa05144	Malaria	0.49	-0.02	14.47	1.06528e-38	4.55543e-37	77.14	3.06907e-30	1.21156e-28	1.1	0.12	3683/6401/3082/3383/7042/958/959/7040/1311/4233/1440/6347/975/3458/3820/7060/6382/7043/4035/3553/948/3569/3586/2995/7099/7097/7057/3606/3689/7412/3592/7059/3576/6383/2993/4615/6403/7058/3040/1379/1378/7124/3039/2532/100528032/54106/3043/2994/5175	KLRK1/COMP/CR1/CR1L/CSF3/ACKR1/GYPA/GYPB/GYPC/HBA1/HBA2/HBB/HGF/ICAM1/IFNG/IL1B/IL6/CXCL8/IL10/IL12A/IL18/ITGAL/ITGB2/KLRB1/LRP1/MET/MYD88/PECAM1/TLR9/CCL2/SDC1/SDC2/SELE/SELP/TGFB1/TGFB2/TGFB3/THBS1/THBS2/THBS3/THBS4/TLR2/TLR4/TNF/VCAM1/CD36/CD40/CD40LG/CD81	ENSG00000213809/ENSG00000105664/ENSG00000203710/ENSG00000197721/ENSG00000108342/ENSG00000213088/ENSG00000170180/ENSG00000250361/ENSG00000136732/ENSG00000206172/ENSG00000188536/ENSG00000244734/ENSG00000019991/ENSG00000090339/ENSG00000111537/ENSG00000125538/ENSG00000136244/ENSG00000169429/ENSG00000136634/ENSG00000168811/ENSG00000150782/ENSG00000005844/ENSG00000160255/ENSG00000111796/ENSG00000123384…	49
hsa04933	AGE-RAGE signaling pathway in diabetic complications	0.36	0.01	14.4	2.12651e-38	8.86296e-37	76.46	4.19846e-31	1.85522e-29	1.25	0.09	6401/27035/5601/5291/5590/998/1906/1286/50507/581/4313/3383/7042/3717/5594/5332/5595/208/7040/5296/5054/7046/5599/6347/1277/4790/5602/595/1027/1432/7422/3552/2335/6772/84812/10000/8503/2152/7043/1958/5290/5335/3553/6776/4772/1729/3845/1284/1019/183/5879/3569/5292/5330/51196/4089/207/185/5295/5331/7424/2308/5578/5603/113026/7412/7048/5580/836/1278/4846/1536/2277/5579/4088/1281/6774/1285/3576/5581/…	AKT3/CDK4/CDKN1B/PLCD3/COL1A1/COL1A2/COL3A1/COL4A1/COL4A2/COL4A3/COL4A4/COL4A5/COL4A6/MAPK14/CYBB/DIAPH1/AGER/AGT/AGTR1/EDN1/EGR1/AKT1/AKT2/F3/VEGFD/FOXO1/PLCB1/FN1/NOX1/HRAS/ICAM1/IL1A/IL1B/IL6/CXCL8/JAK2/JUN/KRAS/SMAD2/SMAD3/SMAD4/MMP2/NFATC1/NFKB1/NOS3/NRAS/NOX4/SERPINE1/PLCE1/PIK3CA/PIK3CB/PIM1/PIK3CD/PIK3R1/PIK3R2/PLCB2/PLCB3/PLCB4/PLCD1/PLCG1/PLCG2/PRKCA/PRKCB/PRKCD/PRKCE/PRKCZ/MAPK1/MAPK3/…	ENSG00000117020, ENSG00000275199/ENSG00000135446/ENSG00000111276/ENSG00000161714/ENSG00000108821/ENSG00000164692/ENSG00000168542/ENSG00000187498/ENSG00000134871/ENSG00000169031/ENSG00000081052/ENSG00000188153/ENSG00000197565/ENSG00000112062/ENSG00000165168/ENSG00000131504/ENSG00000204305, ENSG00000206320, ENSG00000229058, ENSG00000230514, ENSG00000231268, ENSG00000234729, ENSG00000237405/ENSG0000…	100
hsa05410	Hypertrophic cardiomyopathy	0.29	-0.01	14.19	1.59378e-37	6.16725e-36	74.46	5.71131e-29	1.88368e-27	1.1	0.02	3675/3674/10368/9254/3479/782/489/27091/27092/60/8516/1906/779/3693/3655/4625/7042/6547/284217/778/2010/6445/7040/59284/3696/51422/6442/786/4633/5564/7134/3694/3676/53632/6543/7139/7043/7137/59285/5565/5562/3691/4607/3679/183/3569/22801/3685/3695/7168/59283/8515/7170/3680/3688/93589/775/781/7273/776/55799/70/1636/4000/4634/3678/5563/6443/3673/783/10369/7171/784/6444/1605/488/1674/5571/785/6546/71…	CACNG3/CACNG2/DAG1/ACE/DES/DMD/AGT/EDN1/EMD/ITGA11/CACNG5/CACNG4/LAMA1/IGF1/IL6/ITGA6/ITGA1/ITGA2/ITGA2B/ITGA3/ITGA4/ITGA5/ITGA7/ITGA9/ITGAV/ITGB1/ITGB3/ITGB4/ITGB5/ITGB6/ITGB7/ITGB8/LAMA2/LMNA/MYBPC3/MYH6/MYH7/MYL2/MYL3/ATP2A1/ATP2A2/ATP2A3/PRKAG2/PRKAG3/PRKAA1/PRKAA2/PRKAB1/PRKAB2/PRKAG1/CACNA2D3/CACNG8/CACNG7/CACNG6/ACTB/RYR2/SGCA/SGCB/SGCD/SGCG/SLC8A2/SLC8A1/SLC8A3/ACTC1/TGFB1/TGFB2/TGFB3/ACT…	ENSG00000006116/ENSG00000166862/ENSG00000173402/ENSG00000159640/ENSG00000175084/ENSG00000198947/ENSG00000135744/ENSG00000078401/ENSG00000102119/ENSG00000137809/ENSG00000075429/ENSG00000075461/ENSG00000101680/ENSG00000017427/ENSG00000136244/ENSG00000091409/ENSG00000213949/ENSG00000164171/ENSG00000005961/ENSG00000005884/ENSG00000115232/ENSG00000161638/ENSG00000135424/ENSG00000144668/ENSG00000138448…	90
hsa05205	Proteoglycans in cancer	0.3	0.02	14.18	1.84687e-37	7.11315e-36	74.31	3.24509e-30	1.27249e-28	1.09	0.04	51384/5329/1634/3479/3082/355/960/286/5291/4659/816/7478/1975/2817/2065/387/6093/815/998/5566/7479/60/4660/2260/369/3693/2017/7481/4313/5829/6548/7023/2099/7430/7042/3710/5594/7078/6655/3091/4318/5595/7976/208/7040/5296/858/857/4233/7472/6198/1655/1277/7448/2549/595/867/81029/11211/5777/79923/1432/7422/1839/3593/29102/7474/2335/7475/6382/6654/10000/8503/356/5290/7291/5328/3709/6385/5335/1026/7471…	AKT3/CDKN1A/VAV3/FRS2/HPSE/FZD10/TWIST2/COL1A1/COL1A2/MAPK14/CTNNB1/CTSL/DCN/DDX5/HBEGF/EGFR/EIF4B/ELK1/CTTN/ERBB2/ERBB3/ERBB4/AKT1/AKT2/ESR1/FGF2/FGFR1/RRAS2/MRAS/FLNA/FLNB/FLNC/FN1/ARHGEF12/MTOR/FZD2/GAB1/GPC3/PDCD4/GPC1/ANK1/ANK2/ANK3/GRB2/DROSHA/HCLS1/HGF/HIF1A/HOXD10/HRAS/HSPB2/HSPG2/IGF1/IGF1R/IGF2/IHH/FAS/FASLG/IL12B/ITGA2/ITGA5/ITGAV/ITGB1/ARAF/ITGB3/ITGB5/ITPR1/ITPR2/ITPR3/KDR/KRAS/RHOA/…	ENSG00000117020, ENSG00000275199/ENSG00000124762/ENSG00000134215/ENSG00000166225/ENSG00000173083/ENSG00000111432/ENSG00000233608, ENSG00000288335/ENSG00000108821/ENSG00000164692/ENSG00000112062/ENSG00000168036/ENSG00000135047/ENSG00000011465/ENSG00000108654/ENSG00000113070/ENSG00000146648/ENSG00000063046/ENSG00000126767/ENSG00000085733, ENSG00000288401/ENSG00000141736/ENSG00000065361/ENSG00000178…	204
hsa04010	MAPK signaling pathway	0.25	0	13.95	1.53641e-36	5.41035e-35	72.21	3.77057e-29	1.27009e-27	1.14	0.06	9020/10368/8913/9254/23542/5536/8491/3479/3082/355/5606/2324/4254/5601/23118/5923/4804/2065/6416/2263/7132/782/2261/10235/2255/27006/998/9448/6196/5566/27330/4775/9175/2249/27091/27092/5609/4791/2260/369/26281/8569/4208/779/2122/4216/51701/8550/2323/51776/285/7042/4214/1943/4616/2872/1399/5594/5155/10454/8911/6655/5494/9252/6789/994/51378/778/2254/2321/8717/5595/3551/6788/11184/5971/208/7040/8605…	AKT3/PLA2G4B/RASGRP1/RASGRP2/CACNG3/CACNG2/TAB1/MAP3K2/GADD45G/MAP4K1/DUSP10/CHUK/RASGRP4/PLA2G4E/MAP3K8/ATF2/CRK/CRKL/MAPK14/CSF1/CSF1R/GADD45A/DDIT3/DUSP1/DUSP2/DUSP3/DUSP4/DUSP5/DUSP6/DUSP7/DUSP8/DUSP9/EFNA1/EFNA2/EFNA3/EFNA4/EFNA5/EGF/EGFR/EPHA2/ELK1/ELK4/ERBB2/ERBB3/ERBB4/EREG/AKT1/AKT2/MECOM/FGF1/FGF2/FGF3/FGF4/FGF5/FGF6/FGF7/FGF8/FGF9/FGF10/FGFR1/FGFR3/FGFR2/FGFR4/VEGFD/RRAS2/MRAS/TAB2, AL…	ENSG00000117020, ENSG00000275199/ENSG00000243708/ENSG00000172575/ENSG00000068831/ENSG00000006116/ENSG00000166862/ENSG00000100324/ENSG00000169967/ENSG00000130222/ENSG00000104814, ENSG00000282928/ENSG00000143507/ENSG00000213341/ENSG00000171777/ENSG00000188089/ENSG00000107968/ENSG00000115966/ENSG00000167193/ENSG00000099942/ENSG00000112062/ENSG00000184371/ENSG00000182578/ENSG00000116717/ENSG000001751…	293
hsa04014	Ras signaling pathway	0.23	-0.01	13.82	5.73964e-36	1.93973e-34	70.9	3.1984e-28	9.70023e-27	1.14	0.05	572/5898/3479/10928/3082/9846/2324/4254/5601/5291/5923/4804/2263/387/11186/2261/10235/8399/10681/2255/27006/998/5566/2249/9462/5337/5063/2260/2782/26281/8315/2323/285/25/1943/5594/50487/5155/6655/6789/51378/57144/2254/2321/5595/3551/64926/208/8605/26291/5296/10156/4233/5599/2253/8036/5878/4790/5602/2549/2251/8437/5869/2784/55770/7422/5924/2246/5159/59345/7535/6654/5906/5321/10000/26279/8503/356/8…	AKT3/PLA2G4B/RASA4B/RASGRP1/RASA4/RASGRP2/PAK4/GNB5/PAK6/RALBP1/PLAAT3/RASSF1/CHUK/RASGRP4/PLA2G4E/CSF1/CSF1R/CALML6/EFNA1/EFNA2/EFNA3/EFNA4/EFNA5/EGF/EGFR/EPHA2/ELK1/AKT1/AKT2/ETS1/ETS2/FGF1/FGF2/FGF3/FGF4/FGF5/FGF6/FGF7/FGF8/FGF9/FGF10/FGFR1/FGFR3/FGFR2/FGFR4/VEGFD/RRAS2/MRAS/RASA3/RGL1/FLT1/FLT3/FLT3LG/FLT4/ABL1/GAB1/PLA2G4F/SHC2/RASGRP3/PLA2G2D/FGF20/FGF21/ABL2/FGF22/LAT/GNB1/GNB2/GNB3/GNG3/G…	ENSG00000117020, ENSG00000275199/ENSG00000243708/ENSG00000170667/ENSG00000172575/ENSG00000105808/ENSG00000068831/ENSG00000130669/ENSG00000069966/ENSG00000137843/ENSG00000017797/ENSG00000176485/ENSG00000068028/ENSG00000213341/ENSG00000171777/ENSG00000188089/ENSG00000184371/ENSG00000182578/ENSG00000169885/ENSG00000169242/ENSG00000099617/ENSG00000143590/ENSG00000243364/ENSG00000184349/ENSG0000013879…	231
hsa05146	Amoebiasis	0.34	-0.01	13.61	3.97728e-35	1.25535e-33	68.98	6.85061e-28	1.99664e-26	1.08	0.08	4843/732/7414/10319/5291/3909/6317/3918/2769/5566/87/7879/2920/1286/384/2778/2767/22798/3912/7042/1511/5332/284217/7040/5296/3315/5878/1277/4790/3458/5869/3910/3593/735/2335/7850/3554/5052/8503/383/7043/5290/5269/3553/5582/81/3911/1284/3915/3569/3586/7099/7097/5330/2774/5567/5868/5295/5331/5578/9630/2776/731/912/909/911/910/913/3689/2921/2919/836/1437/1278/107/5568/5579/1281/3592/1285/5747/3576/3…	AC233755.1/LAMC3/ADCY1/COL1A1/COL1A2/COL3A1/COL4A1/COL4A2/COL4A3/COL4A4/COL4A5/COL4A6/CSF2/CTSG/LAMB4/PLCB1/FN1/GNA11/GNA15/GNAL/GNAQ/GNAS/LAMA1/CXCL1/CXCL2/CXCL3/HSPB1/RAB7B/IFNG/IL1B/IL1R1/IL6/CXCL8/IL10/IL12A/IL12B/ITGAM/ITGB2/ARG1/ARG2/LAMA2/LAMA3/LAMA4/LAMA5/LAMB1/LAMB2/LAMB3/LAMC1/LAMC2/MUC2/NFKB1/NOS2/PRDX1/SERPINB6/SERPINB9/SERPINB10/SERPINB13/PIK3CA/PIK3CB/PIK3CD/PIK3R1/PIK3R2/PLCB2/PLCB…	ENSG00000275063/ENSG00000050555/ENSG00000164742/ENSG00000108821/ENSG00000164692/ENSG00000168542/ENSG00000187498/ENSG00000134871/ENSG00000169031/ENSG00000081052/ENSG00000188153/ENSG00000197565/ENSG00000164400/ENSG00000100448/ENSG00000091128/ENSG00000182621/ENSG00000115414/ENSG00000088256/ENSG00000060558/ENSG00000141404/ENSG00000156052/ENSG00000087460/ENSG00000101680/ENSG00000163739/ENSG00000081041…	102
hsa04670	Leukocyte transendothelial migration	0.35	0.02	13.41	2.74486e-34	8.24563e-33	67.06	2.84119e-28	8.68739e-27	1.03	0.06	4267/3683/5010/7414/1495/9564/5291/1535/2773/1496/51208/387/6093/998/87/7294/60/10411/4313/5829/3383/11069/7430/4689/394/4318/10398/10627/83692/5296/24146/93408/58498/6387/4633/1432/3702/10686/2771/3676/5906/4688/8503/103910/2185/5290/7852/5335/7408/5582/5908/2770/5880/4301/81/10451/9475/9071/5879/7409/5295/4478/90952/3688/7070/5578/58494/26285/9073/5603/653361/50848/23562/2909/3689/7410/7412/907…	CLDN24/CLDN34/CDH5/OCLN/MYL12B/MYL9/RAPGEF3/VAV3/MYL12A/CLDN16/RAPGEF4/CLDN4/CLDN3/CLDN7/CLDN23/MAPK14/CLDN19/CTNNA1/CTNNA2/CTNNB1/CTNND1/CYBA/CYBB/PTK2B/CLDN14/CLDN15/CLDN17/GNAI1/GNAI2/GNAI3/ARHGAP35/CTNNA3/MYLPF/ICAM1/ITGA4/ITGAL/ITGAM/ITGB1/ITGB2/ITK/RHOA/ARHGAP5/RHOH/CD99/AFDN/MMP2/MMP9/MSN/MYL2/MYL5/NCF2/NCF4/CLDN20/CLDN11/F11R/CLDN18/PECAM1/PIK3CA/PIK3CB/PIK3CD/PIK3R1/PIK3R2/PLCG1/PLCG2/CL…	ENSG00000185758/ENSG00000234469/ENSG00000179776/ENSG00000197822, ENSG00000273814/ENSG00000118680/ENSG00000101335/ENSG00000079337/ENSG00000134215/ENSG00000101608/ENSG00000113946/ENSG00000091428/ENSG00000189143/ENSG00000165215/ENSG00000181885, ENSG00000288292/ENSG00000253958, ENSG00000285098/ENSG00000112062/ENSG00000164007/ENSG00000044115/ENSG00000066032/ENSG00000168036/ENSG00000198561/ENSG00000051…	114
hsa05218	Melanoma	0.25	0.02	13.16	2.66896e-33	7.45115e-32	64.81	1.65614e-28	5.21526e-27	0.98	0.03	572/1870/3479/3082/578/999/5291/2255/27006/2249/2260/369/26281/581/4616/5594/5155/1869/2254/5595/208/26291/5296/1021/4233/2253/595/2251/1871/2246/5159/1647/10000/8503/8074/5290/51426/1026/5605/10912/5894/3845/1643/5156/1019/4193/2250/2247/1950/5925/2252/3480/7157/207/56034/5295/1956/1029/8817/673/8822/9965/5604/80310/5293/5728/3265/2248/4286/8823/5154/4893	AKT3/CDK4/CDK6/CDKN1A/CDKN2A/GADD45G/DDB2/GADD45A/E2F1/E2F2/E2F3/EGF/EGFR/AKT1/AKT2/FGF1/FGF2/FGF3/FGF4/FGF5/FGF6/FGF7/FGF8/FGF9/FGF10/FGFR1/FGF20/FGF21/FGF22/HGF/HRAS/IGF1/IGF1R/ARAF/KRAS/MDM2/MET/MITF/GADD45B/NRAS/POLK/PDGFA/PDGFB/PDGFRA/PDGFRB/PIK3CA/PIK3CB/PIK3CD/PIK3R1/PIK3R2/MAPK1/MAPK3/PDGFC/MAP2K1/MAP2K2/BAD/PTEN/BAK1/BAX/RAF1/RB1/CCND1/BRAF/TP53/PDGFD/FGF23/PIK3R3/FGF18/FGF17/FGF16/FGF19…	ENSG00000117020, ENSG00000275199/ENSG00000135446/ENSG00000105810/ENSG00000124762/ENSG00000147889/ENSG00000130222/ENSG00000134574/ENSG00000116717/ENSG00000101412/ENSG00000007968, ENSG00000282899/ENSG00000112242/ENSG00000138798/ENSG00000146648/ENSG00000142208/ENSG00000105221/ENSG00000113578/ENSG00000138685/ENSG00000186895/ENSG00000075388/ENSG00000138675/ENSG00000111241/ENSG00000140285/ENSG000001078…	72
hsa04540	Gap junction	0.27	0.01	13.15	3.09159e-33	8.58439e-32	64.66	2.00142e-26	5.03665e-25	1.08	0.02	153/2983/2773/5566/113457/108/2778/2767/3710/5594/5155/6655/81027/5332/3356/5595/7082/10382/5159/2771/6654/113/3709/10376/5582/5605/7277/2770/196883/5894/3845/5156/3357/7280/347733/5607/5330/109/5593/1950/1453/5567/56034/1956/3358/1813/5331/3708/112714/2977/2697/2911/5578/114/2776/57369/115/2982/107/5568/5598/5579/7846/84790/2915/5604/10746/983/80310/111/112/3265/84617/2885/79861/23236/203068/518…	TUBA1B/TUBB3/TUBB4A/TUBB4B/ADCY1/MAP3K2/ADCY2/ADCY3/ADCY5/ADCY6/TUBA3E/ADCY7/TUBA3D/ADCY8/ADCY9/CSNK1D/ADRB1/DRD1/DRD2/LPAR1/EGF/EGFR/ADCY4/TUBB/PLCB1/GJA1/GNA11/GNAI1/GNAI2/GNAI3/GNAQ/GNAS/GRB2/GRM1/GRM5/GUCY1A2/GUCY1A1/GUCY1B1/HRAS/HTR2A/HTR2B/HTR2C/TUBB8/TUBB2B/ITPR1/ITPR2/ITPR3/KRAS/NRAS/PDGFA/PDGFB/PDGFRA/PDGFRB/TUBA8/PLCB2/PLCB3/PLCB4/PRKACA/PRKACB/PRKACG/PRKCA/PRKCB/PRKCG/PRKG1/PRKG2/MAPK1…	ENSG00000123416/ENSG00000258947/ENSG00000104833/ENSG00000188229/ENSG00000164742/ENSG00000169967/ENSG00000078295/ENSG00000138031/ENSG00000173175/ENSG00000174233/ENSG00000152086/ENSG00000121281/ENSG00000075886/ENSG00000155897/ENSG00000162104/ENSG00000141551/ENSG00000043591/ENSG00000184845/ENSG00000149295/ENSG00000198121/ENSG00000138798/ENSG00000146648/ENSG00000129467, ENSG00000284814/ENSG0000018331…	88
hsa04810	Regulation of actin cytoskeleton	0.25	0.02	12.8	7.94124e-32	1.97545e-30	61.44	6.08085e-27	1.61429e-25	1.05	0.03	3683/3675/3674/85477/3645/7414/9564/5291/26999/4659/10787/9170/4638/2263/387/6093/2261/5217/2255/27006/998/87/2249/60/4660/5063/2260/8516/369/26281/3693/3682/54434/5829/6548/3655/7430/1399/5594/5155/4627/6655/623/85366/10398/57144/10627/2245/8874/2254/5595/79784/26291/5296/3696/8976/93408/653857/58498/3984/8395/6387/2253/28964/5216/10094/2251/4633/8936/2246/5159/3827/200576/10096/3694/3676/10297/…	ARPC5/ARPC4/ARPC3/ARPC1B/ACTR3/ACTR2/ARPC2/ABI2/WASF2/APC2/PAK4/MYL12B/MYL9/VAV3/BAIAP2/ARPC1A/MYL12A/GNA13/PAK6/CFL1/CFL2/NCKAP1/IQGAP2/CHRM1/CHRM2/CHRM3/CHRM4/CHRM5/IQGAP3/CRK/CRKL/DIAPH1/DIAPH2/DOCK1/LPAR1/EGF/EGFR/PIKFYVE/F2/F2R/SPATA13, AL359736.1/FGD1/FGF1/FGF2/FGF3/FGF4/FGF5/FGF6/FGF7/FGF8/FGF9/FGF10/FGFR1/FGFR3/FGFR2/FGFR4/RRAS2/ITGA11/MRAS/CYFIP1/FN1/ARHGEF12/PIP5K1C/FGF20/FGF21/CYFIP2/F…	ENSG00000162704/ENSG00000241553/ENSG00000111229/ENSG00000130429/ENSG00000115091/ENSG00000138071/ENSG00000163466/ENSG00000138443/ENSG00000158195/ENSG00000115266/ENSG00000130669/ENSG00000118680/ENSG00000101335/ENSG00000134215/ENSG00000175866/ENSG00000241685/ENSG00000101608/ENSG00000120063/ENSG00000137843/ENSG00000172757/ENSG00000165410/ENSG00000061676/ENSG00000145703/ENSG00000168539/ENSG00000181072…	216
hsa04924	Renin secretion	0.23	-0.01	12.71	1.72657e-31	4.2009e-30	60.67	1.4482e-25	3.2664e-24	1	0	1179/22802/153/2983/2773/5566/1906/117/779/2778/3710/5332/778/5532/2771/5136/1385/5533/3709/5153/3759/1908/5732/1907/2770/91860/183/5330/9635/5593/5530/116/5567/5972/805/185/5331/3708/775/1909/5140/2977/5137/2776/3778/776/1636/808/134/2982/1508/5568/154/4881/163688/5734/5139/111/112/4878/810/51806/23236/5535/155/801/5534/358/84876	ADCY5/ADCY6/ADCYAP1/ADCYAP1R1/CLCA1/ADORA1/CREB1/CTSB/ADRB1/ADRB2/ADRB3/ACE/CALML6/AGT/AGTR1/EDN1/EDN2/EDN3/EDNRA/CLCA4/PLCB1/GNAI1/GNAI2/GNAI3/GNAQ/GNAS/GUCY1A2/GUCY1A1/GUCY1B1/AQP1/ITPR1/ITPR2/ITPR3/KCNJ2/KCNMA1/NPPA/NPR1/PDE1A/PDE1C/PDE3A/PDE3B/PDE1B/CALML5/PLCB2/PLCB3/PLCB4/PPP3CA/PPP3CB/PPP3CC/PPP3R1/PPP3R2/PRKACA/PRKACB/PRKACG/PRKG2/PTGER2/PTGER4/REN/CACNA1C/CACNA1D/CACNA1F/CACNA1S/CALM1/CA…	ENSG00000173175/ENSG00000174233/ENSG00000141433/ENSG00000078549/ENSG00000016490/ENSG00000163485/ENSG00000118260/ENSG00000164733, ENSG00000285132/ENSG00000043591/ENSG00000169252/ENSG00000188778/ENSG00000159640/ENSG00000169885/ENSG00000135744/ENSG00000144891/ENSG00000078401/ENSG00000127129/ENSG00000124205/ENSG00000151617/ENSG00000016602/ENSG00000182621/ENSG00000127955/ENSG00000114353/ENSG0000006513…	69
hsa00534	Glycosaminoglycan biosynthesis - heparan sulfate / heparin	0.33	-0.03	12.54	8.37877e-31	1.92468e-29	59.1	6.24566e-26	1.47171e-24	1.09	0.06	9957/2137/64132/11285/3340/64131/9956/9953/9394/26035/64579/26229/2132/9653/9955/2134/2135/9348/8509/90161/126792/2131/266722/222537	B4GALT7/B3GALT6/EXT1/EXT2/EXTL1/EXTL2/EXTL3/HS3ST5/GLCE/B3GAT3/HS6ST3/NDST1/XYLT1/XYLT2/NDST4/NDST2/HS6ST2/NDST3/HS6ST1/HS2ST1/HS3ST3B1/HS3ST3A1/HS3ST2/HS3ST1	ENSG00000027847/ENSG00000176022/ENSG00000182197/ENSG00000151348/ENSG00000158008/ENSG00000162694/ENSG00000012232/ENSG00000249853/ENSG00000138604/ENSG00000149541/ENSG00000185352/ENSG00000070614/ENSG00000103489, ENSG00000285395/ENSG00000015532/ENSG00000138653/ENSG00000166507/ENSG00000171004/ENSG00000164100/ENSG00000136720/ENSG00000153936/ENSG00000125430/ENSG00000153976/ENSG00000122254/ENSG00000002587	24
hsa04371	Apelin signaling pathway	0.22	-0.01	12.32	6.16425e-30	1.33046e-28	57.13	1.51181e-24	3.04847e-23	0.91	0.01	4843/11345/999/56848/2773/4638/9759/4205/10681/5566/4854/5289/108/2782/3991/4208/4842/6548/3710/5594/6547/85366/5332/182/5595/5327/208/5294/5054/4899/51422/7046/59/7019/6198/10014/7350/10891/595/4633/2784/5564/2771/59345/53632/4209/10000/6543/1490/6696/10672/1958/113/3709/6237/8678/5605/10365/51764/2791/2792/2770/91860/196883/5565/5894/5562/3845/22800/187/6194/5330/109/23710/91807/23533/4089/207/…	AKT3/HDAC5/MEF2B/KLF2/GNA13/GNB5/ADCY1/ADCY2/PPARGC1A/ADCY3/ADCY5/ADCY6/ADCY7/GABARAP/GABARAPL2/ADCY8/ADCY9/PIK3R6/CCN2/CALML6/JAG1/AGTR1/APLNR/EGR1/ADCY4/AKT1/AKT2/RRAS2/MRAS/PLCB1/PIK3R5/GABARAPL1/MTOR/GNAI1/GNAI2/GNAI3/GNAQ/GNB1/GNB2/GNB3/GNG3/GNG4/GNG5/GNG7/GNG10/GNG11/GNGT1/GNGT2/PIK3R4/HRAS/MYLK4/ITPR1/ITPR2/ITPR3/KRAS/LIPE/SMAD2/SMAD3/SMAD4/MEF2A/MEF2C/MEF2D/BECN2/MYL2/MYL3/MYL4/MYLK/NOS1/…	ENSG00000117020, ENSG00000275199/ENSG00000108840/ENSG00000213999/ENSG00000127528/ENSG00000120063/ENSG00000069966/ENSG00000164742/ENSG00000078295/ENSG00000109819/ENSG00000138031/ENSG00000173175/ENSG00000174233/ENSG00000121281/ENSG00000170296/ENSG00000034713/ENSG00000155897/ENSG00000162104/ENSG00000276231/ENSG00000118523/ENSG00000169885/ENSG00000101384/ENSG00000144891/ENSG00000134817/ENSG0000012073…	136
hsa04022	cGMP-PKG signaling pathway	0.2	-0.01	12.28	9.25484e-30	1.97573e-28	56.72	6.63646e-25	1.38792e-23	1.05	0.03	572/292/9569/477/153/4659/493/84699/2983/2773/4638/387/492/6093/4205/483/1258/490/4775/10335/489/108/7419/4208/779/2767/4625/3710/5594/6547/4776/4773/85366/5332/10398/23439/778/5595/208/478/5294/10488/5532/10105/6722/3827/2771/1386/4985/4209/5997/10000/6543/1385/10672/148/5533/4879/113/3764/3709/7408/5605/2770/468/91860/482/196883/4772/5894/480/8471/9475/27345/1910/2626/7225/486/5330/109/5593/865…	AKT3/MEF2B/PPIF/KCNMB2/IRAG1/MYL9/CREB3/GNA13/ADCY1/ADCY2/ADCY3/ADCY5/ADCY6/ADCY7/ADCY8/ADCY9/CNGB1/CNGA1/ADORA1/CREB1/ATF2/ATF6B/ADORA3/ADRA1D/PIK3R6/ADRA1B/ADRA1A/CREB3L4/ADRA2A/ADRA2B/ADRA2C/ADRB1/ADRB2/ADRB3/KCNU1/CALML6/AGTR1/EDNRA/EDNRB/ADCY4/AKT1/AKT2/PLCB1/ATP1B4/PIK3R5/GATA4/KCNMB3/KCNMB4/GNA11/GNA12/GNAI1/GNAI2/GNAI3/GNAQ/SLC25A4/SLC25A5/SLC25A6/GTF2I/GUCY1A2/GUCY1A1/GUCY1B1/MYLK4/INS/I…	ENSG00000117020, ENSG00000275199/ENSG00000213999/ENSG00000108179/ENSG00000197584/ENSG00000072952/ENSG00000101335/ENSG00000107175/ENSG00000120063/ENSG00000164742/ENSG00000078295/ENSG00000138031/ENSG00000173175/ENSG00000174233/ENSG00000121281/ENSG00000155897/ENSG00000162104/ENSG00000070729/ENSG00000198515/ENSG00000163485/ENSG00000118260/ENSG00000115966/ENSG00000168468, ENSG00000213676, ENSG00000228…	166
hsa05412	Arrhythmogenic right ventricular cardiomyopathy	0.27	-0.01	12.03	8.41539e-29	1.67797e-27	54.53	3.33868e-23	5.82851e-22	0.91	0.01	3675/3674/10368/9254/1495/1829/5318/1496/782/489/27091/27092/60/88/8516/6932/779/3693/3655/1832/6547/284217/778/2010/6445/59284/3696/6442/786/3694/3676/6543/59285/3691/1824/3679/22801/3685/51176/3695/59283/8515/3680/6934/3688/93589/775/83439/2697/781/776/55799/4000/3678/6443/3673/783/10369/784/1499/1000/6444/1605/3728/488/1674/785/6546/29119/71/487/3908/6262/1756/3672/89/3690	CDH2/CACNG3/CACNG2/CTNNA1/CTNNA2/CTNNB1/DAG1/DES/DMD/DSC2/DSG2/DSP/EMD/ITGA11/GJA1/CACNG5/CACNG4/LAMA1/CTNNA3/ITGA6/ITGA1/ITGA2/ITGA2B/ITGA3/ITGA4/ITGA5/ITGA7/ITGA9/ITGAV/ITGB1/ITGB3/ITGB4/ITGB5/ITGB6/ITGB7/ITGB8/JUP/LAMA2/LMNA/ATP2A1/ATP2A2/ATP2A3/LEF1/PKP2/CACNA2D3/CACNG8/CACNG7/CACNG6/ACTB/RYR2/SGCA/SGCB/SGCD/SGCG/SLC8A2/SLC8A1/SLC8A3/TCF7/TCF7L2/ACTG1/CACNA1C/CACNA1D/CACNA1F/CACNA1S/CACNA2D1/…	ENSG00000170558/ENSG00000006116/ENSG00000166862/ENSG00000044115/ENSG00000066032/ENSG00000168036/ENSG00000173402/ENSG00000175084/ENSG00000198947/ENSG00000134755/ENSG00000046604/ENSG00000096696/ENSG00000102119/ENSG00000137809/ENSG00000152661/ENSG00000075429/ENSG00000075461/ENSG00000101680/ENSG00000183230/ENSG00000091409/ENSG00000213949/ENSG00000164171/ENSG00000005961/ENSG00000005884/ENSG00000115232…	77
hsa04072	Phospholipase D signaling pathway	0.24	0	11.9	2.88227e-28	5.50403e-27	53.31	1.41773e-22	2.31473e-21	0.94	0	5898/9265/2534/56895/9846/4254/5291/1608/56848/9170/1606/8611/387/5337/8527/108/10411/1785/2778/11069/5594/27128/5155/6655/551/5332/160851/5595/7249/208/9266/8605/5296/5294/6009/1759/8395/9267/2549/2916/5159/6654/5321/10000/8503/10672/2185/113/5290/5737/5335/2914/6237/554/5605/5338/196883/25759/5894/3845/22800/5156/183/1607/5330/109/1950/10161/23533/8612/207/8394/375/5899/185/1609/56034/5295/2768…	AKT3/PLA2G4B/LPAR6/AC233755.1/RAPGEF3/AGPAT1/AGPAT2/GNA13/ADCY1/ADCY2/ADCY3/RAPGEF4/ADCY5/ADCY6/ADCY7/ADCY8/ADCY9/PLA2G4E/DGKK/PIK3R6/DGKA/DGKB/DGKG/DGKH/DGKQ/DNM1/DNM2/AGT/AGTR1/LPAR1/EGF/EGFR/ADCY4/AKT1/AKT2/F2/F2R/PTK2B/FCER1A/MS4A2/FCER1G/RRAS2/MRAS/PLCB1/PIP5K1C/PIK3R5/LPAR3/MTOR/FYN/GAB1/PLA2G4F/SHC2/DNM3/CYTH4/GNA12/GNAS/PLA2G4D/LPAR4/GRB2/GRM1/GRM2/GRM3/GRM4/GRM5/GRM6/GRM7/GRM8/HRAS/CXCL8…	ENSG00000117020, ENSG00000275199/ENSG00000243708/ENSG00000139679/ENSG00000275063/ENSG00000079337/ENSG00000204310, ENSG00000206324, ENSG00000226467, ENSG00000227642, ENSG00000228892, ENSG00000235758, ENSG00000236873/ENSG00000169692/ENSG00000120063/ENSG00000164742/ENSG00000078295/ENSG00000138031/ENSG00000091428/ENSG00000173175/ENSG00000174233/ENSG00000121281/ENSG00000155897/ENSG00000162104/ENSG0000…	148
hsa04610	Complement and coagulation cascades	0.34	0	11.75	1.02655e-27	1.87828e-26	52.05	3.75103e-23	6.50691e-22	1.05	0.03	3075/7035/10747/5329/732/729/2155/1361/3080/966/2160/3053/623/10544/2158/5327/5054/727/7448/7450/730/735/3827/5624/10878/1380/4179/2152/462/1191/5340/5328/722/725/2162/718/2159/5648/9002/2161/10877/81494/3687/2165/710/11326/731/714/715/3689/2151/3818/4153/717/5345/624/3684/2266/2243/2244/719/713/712/2/733/7056/2147/2149/716/5627/2157/5104/1604/5265/728/5055/1379/1675/2153/1378/629/3426/721/3078	PROCR/MASP2/CFHR4/CFHR3/VSIG4/CLU/CPB2/CR1/CR1L/CR2/CD55/CFD/A2M/F2/F2R/F2RL2/F3/F5/F7/F8/F9/F10/F11/F12/F13A1/F13B/FGA/FGB/FGG/SERPIND1/CFH/CFHR1/CFHR2/CFI/ITGAM/ITGAX/ITGB2/KLKB1/KNG1/MBL2/CD46/SERPINC1/SERPINE1/SERPINB2/SERPINA5/SERPINA1/PLAT/PLAU/PLAUR/PLG/SERPINF2/PROC/PROS1/MASP1/BDKRB1/BDKRB2/CFB/TFPI/THBD/SERPING1/C1QA/C1QB/C1QC/C1R/C1S/C2/C3/C3AR1/C4B/C4BPA/C4BPB/C5/C5AR1/C6/C7/C8A/C8B/C…	ENSG00000101000/ENSG00000009724/ENSG00000134365/ENSG00000116785/ENSG00000155659/ENSG00000120885/ENSG00000080618/ENSG00000203710/ENSG00000197721/ENSG00000117322/ENSG00000196352/ENSG00000197766, ENSG00000274619/ENSG00000175899/ENSG00000180210/ENSG00000181104/ENSG00000164220/ENSG00000117525/ENSG00000198734/ENSG00000057593/ENSG00000185010/ENSG00000101981/ENSG00000126218/ENSG00000088926/ENSG0000013118…	84
hsa05100	Bacterial invasion of epithelial cells	0.28	0.01	11.74	1.14704e-27	2.08573e-26	51.94	1.29604e-23	2.37241e-22	0.95	0.01	7414/999/1495/9564/5291/63916/1496/387/8218/998/79658/60/1785/2017/5829/1399/55964/79767/5296/858/857/4233/8976/653857/1759/2549/867/10094/8936/26084/10096/2335/10459/8503/5290/1211/23157/25759/10095/57180/5879/81873/10097/55752/124404/1213/5295/53358/3688/1793/9844/10163/6464/3678/10092/10109/23176/3611/1398/1499/4735/5747/5293/1212/391/1731/3059/859/29119/71/10801/399694/6714/26052/23607/10093/…	ARPC5/ARPC4/ARPC3/ARPC1B/ACTR3/ACTR2/ARPC2/WASF2/MAD2L2/ARPC1A/SEPTIN9/CLTA/CLTB/CLTC/SEPTIN12/CRK/CRKL/CTNNA1/CTNNA2/CTNNB1/SEPTIN1/DNM1/DNM2/DOCK1/CTTN/SEPTIN6/SEPTIN8/FN1/CD2AP/GAB1/SHC2/DNM3/ARHGEF26/CTNNA3/HCLS1/ILK/ITGA5/ITGB1/RHOA/RHOG/SHC4/MET/SEPTIN2/PIK3CA/PIK3CB/PIK3CD/PIK3R1/PIK3R2/SHC3/SEPTIN11/SEPTIN3/ACTR3B/PTK2/PXN/RAC1/ACTB/ELMO2/SHC1/ACTR3C/SRC/ACTG1/VCL/ARHGAP10/ELMO3/ARPC5L/CL…	ENSG00000162704/ENSG00000241553/ENSG00000111229/ENSG00000130429/ENSG00000115091/ENSG00000138071/ENSG00000163466/ENSG00000158195/ENSG00000116670/ENSG00000241685/ENSG00000184640, ENSG00000282302/ENSG00000122705/ENSG00000175416/ENSG00000141367/ENSG00000140623/ENSG00000167193/ENSG00000099942/ENSG00000044115/ENSG00000066032/ENSG00000168036/ENSG00000180096/ENSG00000106976/ENSG00000079805/ENSG0000015076…	77
hsa04713	Circadian entrainment	0.21	-0.02	11.61	3.71993e-27	6.58357e-26	50.78	5.31433e-22	8.1642e-21	0.96	0	8913/8863/816/2983/2773/10681/815/5566/108/2782/117/2775/2778/4842/3710/5594/8911/9252/5332/5595/2906/51655/2784/2771/59345/1385/2891/3762/113/2892/5582/51764/2791/2792/2770/91860/196883/8864/4544/5330/109/5593/116/5567/55811/805/817/818/5331/3708/775/2977/2893/5578/2890/114/2776/776/3763/808/2905/115/2785/3765/3760/2982/107/5568/5579/2793/94235/2786/4543/163688/2353/2783/55970/111/2787/112/2788/…	GNB5/ADCY1/ADCY2/ADCY3/ADCY5/ADCY6/ADCY7/ADCY8/ADCY9/ADCYAP1/ADCYAP1R1/CREB1/CALML6/ADCY4/PLCB1/FOS/GNAI1/GNAI2/GNAI3/GNAO1/GNAQ/GNAS/GNB1/GNB2/GNB3/GNG3/GNG4/GNG5/GNG7/GNG10/GNG11/GNGT1/GNGT2/GRIA1/GRIA2/GRIA3/GRIA4/GRIN1/GRIN2A/GRIN2B/GRIN2C/GRIN2D/GUCY1A2/GUCY1A1/GUCY1B1/ITPR1/ITPR3/KCNJ3/KCNJ5/KCNJ6/KCNJ9/MTNR1A/MTNR1B/NOS1/RASD1/GNG13/CALML5/PER1/PLCB2/PLCB3/PLCB4/GNG2/PRKACA/PRKACB/PRKACG/P…	ENSG00000069966/ENSG00000164742/ENSG00000078295/ENSG00000138031/ENSG00000173175/ENSG00000174233/ENSG00000121281/ENSG00000155897/ENSG00000162104/ENSG00000141433/ENSG00000078549/ENSG00000118260/ENSG00000169885/ENSG00000129467, ENSG00000284814/ENSG00000182621/ENSG00000170345/ENSG00000127955/ENSG00000114353/ENSG00000065135/ENSG00000087258/ENSG00000156052/ENSG00000087460/ENSG00000078369/ENSG0000017235…	97
hsa04611	Platelet activation	0.27	-0.01	11.05	4.64293e-25	6.98139e-24	46	1.66991e-21	2.43006e-20	1	0.03	3674/6915/695/2534/3937/5291/4659/6916/2983/2773/4638/387/5590/6093/10235/5566/60/54518/108/2778/51206/8773/5742/3710/5594/85366/5332/10627/5595/208/8605/5296/5294/5023/1277/7450/1432/2771/5906/5321/10000/8503/8673/103910/10672/113/5290/3709/7408/5908/9002/2770/196883/9475/7094/5330/109/5593/91807/23533/207/5567/5295/340156/83706/5331/3688/3708/2977/114/2776/5603/2207/283748/2909/5739/115/5584/29…	AKT3/PLA2G4B/RASGRP1/RASGRP2/MYL12B/MYL12A/GNA13/ADCY1/ADCY2/ADCY3/ADCY5/ADCY6/ADCY7/ADCY8/ADCY9/PLA2G4E/COL1A1/COL1A2/COL3A1/MAPK14/PIK3R6/ADCY4/AKT1/AKT2/F2/F2R/FCER1G/FGA/FGB/FGG/PLCB1/ARHGEF12/PIK3R5/FYN/PLA2G4F/GNAI1/GNAI2/GNAI3/GNAQ/GNAS/GP1BA/GP1BB/GP5/GP9/PLA2G4D/ARHGAP35/GUCY1A2/GUCY1A1/GUCY1B1/MYLK4/ITGA2/ITGA2B/ITGB1/ITGB3/ITPR1/ITPR2/ITPR3/RHOA/LCP2/LYN/MYLK/PPP1R12A/NOS3/P2RX1/P2RY1/…	ENSG00000117020, ENSG00000275199/ENSG00000243708/ENSG00000172575/ENSG00000068831/ENSG00000118680/ENSG00000101608/ENSG00000120063/ENSG00000164742/ENSG00000078295/ENSG00000138031/ENSG00000173175/ENSG00000174233/ENSG00000121281/ENSG00000155897/ENSG00000162104/ENSG00000188089/ENSG00000108821/ENSG00000164692/ENSG00000168542/ENSG00000112062/ENSG00000276231/ENSG00000129467, ENSG00000284814/ENSG000001422…	122
hsa05165	Human papillomavirus infection	0.17	0.02	10.8	3.95705e-24	5.50678e-23	43.88	1.71729e-21	2.4946e-20	0.97	0	572/51384/1856/1387/3675/3674/355/9519/3381/578/535/27175/3371/51606/1298/10319/5291/3909/5610/3918/84699/7478/841/5525/7132/5315/5590/5526/54626/998/537/5566/64398/3993/5523/5743/4854/5522/7479/1739/8516/5527/5663/5933/1286/6932/1741/2932/3693/7481/4799/581/2778/5829/22798/3912/3655/55012/1299/5594/4242/2033/6655/51382/5700/182/1869/284217/8717/5595/50855/8312/7249/5934/7976/3551/5516/898/208/72…	AKT3/BCAP31/CDK2/CDK4/PATJ/CDK6/CDKN1A/CDKN1B/APC2/TCIRG1/LAMC3/IRF9/TADA3/CREB3/CHAD/CHD4/FZD10/RBPJL/CHUK/CSNK1A1L/ATP6V1G3/COL1A1/COL1A2/COL2A1/COL4A1/COL4A2/COL4A3/COL4A4/COL4A5/COL4A6/COL6A1/COL6A2/COL6A3/COL9A1/COL9A2/COL9A3/COMP/COL6A6/CREB1/CREBBP/CSNK1A1/TICAM1/CREB3L4/CTNNB1/ATP6V0E2/DLG1/DLG2/DLG3/JAG1/DVL1/DVL2/DVL3/E2F1/EGF/EGFR/EIF4EBP1/EP300/AKT1/AKT2/LAMB4/ITGA11/FOXO1/FN1/UBR4/HE…	ENSG00000117020, ENSG00000275199/ENSG00000185825/ENSG00000123374/ENSG00000135446/ENSG00000132849/ENSG00000105810/ENSG00000124762/ENSG00000111276/ENSG00000115266/ENSG00000110719/ENSG00000050555/ENSG00000213928, ENSG00000285048/ENSG00000171148/ENSG00000107175/ENSG00000136457/ENSG00000111642/ENSG00000111432/ENSG00000124232/ENSG00000213341/ENSG00000180138/ENSG00000151418, ENSG00000263014/ENSG00000108…	331
hsa04390	Hippo signaling pathway	0.22	0.01	10.69	1.05512e-23	1.41932e-22	42.91	4.3034e-21	6.00911e-20	0.97	-0.02	51384/1856/7005/25937/6591/330/999/1495/7478/1496/5590/11186/64398/23291/3993/2736/5522/8463/7479/60/1739/7161/174/6932/1741/2932/7481/332/7042/655/4092/50855/8312/7976/6788/5516/268/27113/7040/5518/7472/5054/7046/1855/657/7531/374/595/329/81029/11211/653/896/5515/2246/23286/7474/55233/10297/7475/3398/656/1490/894/7043/84612/7471/652/650/8200/3397/154796/7533/84962/9113/3996/1742/10207/7482/10971…	PATJ/TPTEP2-CSNK1E/APC2/YAP1/YWHAQ/RASSF1/FZD10/FRMD6/WTIP/CSNK1D/CSNK1E/CCN2/CTNNA1/CTNNA2/CTNNB1/GDF7/AMOT/RASSF6/DLG1/AFP/DLG2/DLG3/DLG4/DVL1/DVL2/DVL3/FGF1/WWC1/FBXW11/CRB1/SCRIB/FZD2/WWTR1/LATS2/AMH/BBC3/GLI2/CRB2/CTNNA3/GSK3B/APC/BIRC2/BIRC3/BIRC5/ID1/ID2/BMP8A/ITGB2/AREG/GDF6/LLGL2/LLGL1/SMAD1/SMAD2/SMAD3/SMAD4/SMAD7/MYC/NF2/SERPINE1/PARD6A/LEF1/WNT16/WNT4/PPP1CA/PPP1CB/PPP1CC/PPP2CA/PPP2C…	ENSG00000132849/ENSG00000283900/ENSG00000115266/ENSG00000137693/ENSG00000134308/ENSG00000068028/ENSG00000111432/ENSG00000139926/ENSG00000142279/ENSG00000141551/ENSG00000213923/ENSG00000118523/ENSG00000044115/ENSG00000066032/ENSG00000168036/ENSG00000143869/ENSG00000126016/ENSG00000169435/ENSG00000075711/ENSG00000081051/ENSG00000150672/ENSG00000082458/ENSG00000132535/ENSG00000107404/ENSG00000004975…	157
hsa05032	Morphine addiction	0.2	-0.03	10.68	1.13742e-23	1.52319e-22	42.83	4.98903e-18	5.11538e-17	0.79	-0.05	2556/2554/2773/5141/10681/5566/5151/108/2782/2775/2778/2568/157/140679/2564/5143/2557/2784/2570/4988/8622/2566/5144/2771/59345/5136/3762/113/5153/2868/5582/51764/2791/2792/2770/50940/196883/9568/408/109/409/773/5567/2559/2561/2569/774/2555/5140/5578/5137/114/3763/115/2785/3765/3760/2565/2560/134/107/5568/2562/5579/2793/94235/2786/27115/2783/55970/5139/156/111/2787/112/2788/2567/200959/5142/1812/2…	GNB5/ADCY1/ADCY2/ADCY3/ADCY5/ADCY6/ADCY7/ADCY8/ADCY9/ADORA1/SLC32A1/GRK2/GRK3/DRD1/ADCY4/GABRR3/GABBR1/GABRA1/GABRA2/GABRA3/GABRA4/GABRA5/GABRA6/GABRB1/GABRB2/GABRB3/GABRD/GABRE/GABRG1/GABRG2/GABRG3/GABRP/GABRR1/GABRR2/PDE7B/GNAI1/GNAI2/GNAI3/GNAO1/GNAS/GNB1/GNB2/GNB3/GNG3/GNG4/GNG5/GNG7/GNG10/GNG11/GNGT1/GNGT2/GRK4/GRK5/GRK6/KCNJ3/KCNJ5/KCNJ6/KCNJ9/ARRB1/ARRB2/OPRM1/PDE11A/PDE1A/PDE1C/PDE2A/PDE3…	ENSG00000069966/ENSG00000164742/ENSG00000078295/ENSG00000138031/ENSG00000173175/ENSG00000174233/ENSG00000121281/ENSG00000155897/ENSG00000162104/ENSG00000163485/ENSG00000101438/ENSG00000173020/ENSG00000100077/ENSG00000184845/ENSG00000129467, ENSG00000284814/ENSG00000183185/ENSG00000204681, ENSG00000206466, ENSG00000206511, ENSG00000232569, ENSG00000232632, ENSG00000237051, ENSG00000237112/ENSG0000…	90
hsa04928	Parathyroid hormone synthesis, secretion and action	0.24	0	10.51	4.64601e-23	5.9609e-22	41.44	2.7034e-19	3.16694e-18	0.93	-0.02	64386/1591/846/84699/2773/5141/387/4205/4040/5566/5337/2260/369/108/4208/2778/5744/2767/3710/5594/5332/5595/4324/5143/10488/2625/9368/1594/7421/1839/5144/2771/1386/4209/1385/8074/10672/8600/1958/113/3709/1026/860/9247/10893/5582/56302/2770/468/5338/196883/3727/6569/5894/9826/9365/8521/408/4322/5330/109/409/5567/6258/148327/2768/9586/1956/5331/3708/5741/4929/5578/114/2776/4325/4323/90993/673/10568…	CDKN1A/CREB3/SLC34A2/GNA13/ADCY1/ADCY2/MMP24/ADCY3/ADCY5/ADCY6/AKAP13/ADCY7/ADCY8/ADCY9/CREB1/ATF2/ATF6B/SLC34A3/CREB3L4/CYP24A1/CYP27B1/HBEGF/EGFR/EGR1/ADCY4/FGFR1/PLCB1/FOS/GATA3/GNA11/GNA12/GNAI1/GNAI2/GNAI3/GNAQ/GNAS/ARAF/ITPR1/ITPR2/ITPR3/JUND/RHOA/LRP6/LRP5/ARRB1/ARRB2/MEF2A/MEF2C/MEF2D/MMP13/MMP14/MMP15/MMP16/MMP17/NACA/ATF4/NR4A2/SOST/PDE4A/PDE4B/PDE4C/PDE4D/PLCB2/PLCB3/PLCB4/PLD1/PLD2/PR…	ENSG00000124762/ENSG00000107175/ENSG00000157765/ENSG00000120063/ENSG00000164742/ENSG00000078295/ENSG00000125966/ENSG00000138031/ENSG00000173175/ENSG00000174233/ENSG00000170776/ENSG00000121281/ENSG00000155897/ENSG00000162104/ENSG00000118260/ENSG00000115966/ENSG00000168468, ENSG00000213676, ENSG00000228628, ENSG00000234539/ENSG00000198569/ENSG00000143578/ENSG00000019186/ENSG00000111012/ENSG00000113…	105
hsa01521	EGFR tyrosine kinase inhibitor resistance	0.23	0	10.41	1.07387e-22	1.3434e-21	40.61	4.68365e-20	5.92959e-19	0.88	-0.02	572/3479/3082/5291/2065/2263/2261/369/2932/581/3717/5594/5155/6655/5595/208/5296/4233/6198/2549/7422/5159/6654/10000/8503/2309/5290/5335/5582/5605/3791/25759/5894/3845/5156/9470/3569/6194/2247/1950/3480/2064/207/56034/5295/1956/53358/1977/10018/5578/3084/673/9542/6464/3570/3716/7039/5579/558/6774/5604/80310/598/5293/596/5728/3265/6199/253314/2885/2621/399694/1978/4763/6714/5154/5336/2475/4893	AKT3/BCL2L11/EGF/EGFR/EIF4E/EIF4EBP1/ERBB2/ERBB3/AKT1/AKT2/FGF2/FGFR3/FGFR2/FOXO3/MTOR/EIF4E1B/GAB1/SHC2/GAS6/GRB2/GSK3B/HGF/NRG1/HRAS/IGF1/IGF1R/IL6/IL6R/ARAF/JAK1/JAK2/KDR/KRAS/SHC4/MET/NF1/NRAS/PDGFA/PDGFB/PDGFRA/PDGFRB/PIK3CA/PIK3CB/PIK3CD/PIK3R1/PIK3R2/PLCG1/SHC3/PLCG2/PRKCA/PRKCB/AXL/PRKCG/MAPK1/MAPK3/PDGFC/MAP2K1/MAP2K2/BAD/PTEN/BAX/RAF1/BCL2/BCL2L1/RPS6/RPS6KB1/RPS6KB2/SHC1/SOS1/SOS2/SRC/…	ENSG00000117020, ENSG00000275199/ENSG00000153094/ENSG00000138798/ENSG00000146648/ENSG00000151247/ENSG00000187840/ENSG00000141736/ENSG00000065361/ENSG00000142208/ENSG00000105221/ENSG00000138685/ENSG00000068078/ENSG00000066468/ENSG00000118689/ENSG00000198793/ENSG00000175766/ENSG00000109458/ENSG00000129946/ENSG00000183087/ENSG00000177885/ENSG00000082701/ENSG00000019991/ENSG00000157168/ENSG0000017477…	79
hsa04514	Cell adhesion molecules	0.3	-0.01	10.38	1.35378e-22	1.67975e-21	40.38	8.0909e-20	1.0021e-18	0.93	-0.06	4267/3683/6401/920/933/5010/923/1272/9369/1462/999/1001/51208/4756/5817/3385/8516/5788/6614/3383/2734/4897/3655/8174/958/83692/959/80381/4099/3696/24146/64115/3384/8506/9379/5818/6404/10686/942/3676/6382/965/914/29126/941/6385/64101/1013/5819/94030/79679/9071/3134/3685/3695/5792/3680/152404/57502/57689/4684/90952/3688/10666/925/4685/58494/26285/9073/50848/4359/23562/23308/3689/9672/22854/7412/578…	CDH2/CDH3/CLDN24/CDH4/CLDN34/CDH5/OCLN/CDH15/FP565260.3/CD226/CLDN16/CNTN1/CLDN4/CLDN3/CLDN7/CLDN23/VCAN/CTLA4/CLDN19/IGSF11/TIGIT/ALCAM/NLGN4Y/NTNG1/NLGN1/NFASC/ICOSLG/CLDN14/CADM1/CLDN15/NEGR1/NECTIN3/CNTNAP2/CLDN17/GLG1/CD274/ICOS/HLA-A/HLA-B/HLA-C/HLA-DMA/HLA-DMB/HLA-DOA/HLA-DOB/HLA-DPA1/HLA-DPB1/HLA-DQA1/HLA-DQA2/HLA-DQB1/HLA-DRA/HLA-DRB1/HLA-DRB3/HLA-DRB4/HLA-DRB5/HLA-E/HLA-F/HLA-G/ICAM1/IC…	ENSG00000170558/ENSG00000062038/ENSG00000185758/ENSG00000179242, ENSG00000280641/ENSG00000234469/ENSG00000179776/ENSG00000197822, ENSG00000273814/ENSG00000129910/ENSG00000277117/ENSG00000150637/ENSG00000113946/ENSG00000018236/ENSG00000189143/ENSG00000165215/ENSG00000181885, ENSG00000288292/ENSG00000253958, ENSG00000285098/ENSG00000038427/ENSG00000163599/ENSG00000164007/ENSG00000144847/ENSG0000018…	149
hsa04727	GABAergic synapse	0.17	-0.04	10.26	3.73045e-22	4.49173e-21	39.38	2.41539e-18	2.55562e-17	0.91	-0.03	6540/2556/92745/2554/11345/2773/10681/5566/4905/108/2782/779/2775/2568/140679/778/2564/2557/6539/81539/2784/2570/2566/2771/59345/2744/5334/66008/113/57468/5582/51764/2791/2792/2770/2571/196883/6538/54407/27165/2752/2572/9568/109/23710/773/5567/2559/2561/2569/774/775/2555/5578/114/6529/776/3763/115/2785/2565/2560/107/5568/2562/5579/2793/94235/2786/11337/10243/2783/55970/111/9001/2787/112/2788/2567…	GPHN/GNB5/ADCY1/ADCY2/ADCY3/SLC38A3/ADCY5/ADCY6/ADCY7/GABARAP/GABARAPL2/ADCY8/ADCY9/SLC32A1/ABAT/ADCY4/GABRR3/GABARAPL1/GABBR1/GABRA1/GABRA2/GABRA3/GABRA4/GABRA5/GABRA6/GABRB1/GABRB2/GABRB3/GABRD/GABRE/GABRG1/GABRG2/GABRG3/GABRP/GABRR1/GABRR2/GAD1/GAD2/GLS2/GLS/GLUL/GNAI1/GNAI2/GNAI3/GNAO1/GNB1/GNB2/GNB3/GNG3/GNG4/GNG5/GNG7/GNG10/GNG11/GNGT1/GNGT2/KCNJ6/NSF/GNG13/PLCL1/GNG2/SLC38A2/PRKACA/PRKACB/…	ENSG00000171723/ENSG00000069966/ENSG00000164742/ENSG00000078295/ENSG00000138031/ENSG00000188338/ENSG00000173175/ENSG00000174233/ENSG00000121281/ENSG00000170296/ENSG00000034713/ENSG00000155897/ENSG00000162104/ENSG00000101438/ENSG00000183044/ENSG00000129467, ENSG00000284814/ENSG00000183185/ENSG00000139112/ENSG00000204681, ENSG00000206466, ENSG00000206511, ENSG00000232569, ENSG00000232632, ENSG00000…	89
hsa04921	Oxytocin signaling pathway	0.18	-0.01	10.25	4.1402e-22	4.95751e-21	39.28	5.33969e-18	5.45993e-17	0.75	-0.04	952/10368/9254/57172/4659/816/2983/2773/4638/782/387/6093/815/5566/4775/5743/27091/27092/60/4660/108/4208/779/2775/2778/4637/3710/5594/4776/4773/85366/5332/10398/5020/778/5595/29904/8605/59284/5294/51422/5532/786/595/10645/5564/2771/53632/5321/5997/3762/5533/113/3709/3759/1026/54776/5582/2002/5605/2770/91860/196883/59285/4772/5565/5894/5562/3845/8536/9475/5607/5330/109/5530/91807/23533/7226/59283…	KCNJ18/PLA2G4B/CDKN1A/CACNG3/CACNG2/MYL9/CAMKK2/ADCY1/ADCY2/ADCY3/ADCY5/ADCY6/ADCY7/ADCY8/ADCY9/PLA2G4E/MYL6B/PIK3R6/CALML6/RCAN1/EEF2/EGFR/ADCY4/ELK1/PLCB1/FOS/PIK3R5/PLA2G4F/CACNG5/CACNG4/GNAI1/GNAI2/GNAI3/GNAO1/GNAQ/GNAS/PLA2G4D/GUCY1A2/GUCY1A1/GUCY1B1/EEF2K/HRAS/MYLK4/ITPR1/ITPR2/ITPR3/JUN/KCNJ2/KCNJ3/KCNJ4/KCNJ5/KCNJ6/KCNJ9/KCNJ12/KCNJ14/KRAS/RHOA/MEF2C/MYL6/MYLK/PPP1R12A/PPP1R12B/NFATC1/NFA…	ENSG00000260458/ENSG00000243708/ENSG00000124762/ENSG00000006116/ENSG00000166862/ENSG00000101335/ENSG00000110931/ENSG00000164742/ENSG00000078295/ENSG00000138031/ENSG00000173175/ENSG00000174233/ENSG00000121281/ENSG00000155897/ENSG00000162104/ENSG00000188089/ENSG00000196465/ENSG00000276231/ENSG00000169885/ENSG00000159200/ENSG00000167658/ENSG00000146648/ENSG00000129467, ENSG00000284814/ENSG0000012676…	154
hsa05418	Fluid shear stress and atherosclerosis	0.2	0.01	10.24	4.50101e-22	5.37389e-21	39.19	4.43763e-20	5.63375e-19	0.87	-0.01	3674/6401/27035/4257/5601/5291/1535/2817/6416/119391/7132/387/5590/4205/60/5609/1906/9817/3320/4208/2950/4258/4313/3383/3326/2953/3162/5155/25828/4318/3551/5327/208/51588/5296/858/857/5599/657/6347/5608/4790/5602/59341/3458/1432/7422/93/3552/90/7850/3554/6382/7341/4780/9181/4688/10000/8503/1843/5290/92/6385/652/3553/10365/3791/5880/91860/445/5562/653689/2944/2949/2947/1514/6885/5879/7295/5607/368…	AKT3/CDH5/KLF2/CHUK/GSTO2/MAPK14/CTNNB1/CTSL/CYBA/CALML6/NQO1/DUSP1/EDN1/AKT1/AKT2/GSTA5/FOS/TXN2/NOX1/GPC1/GSTA1/GSTA2/GSTA3/GSTA4/GSTM1/GSTM2/GSTM3/GSTM4/GSTM5/GSTP1/GSTT1/GSTT2/HMOX1/HSP90AA1/HSP90AB1/ICAM1/IFNG/IKBKB/IL1A/IL1B/IL1R1/ITGA2B/ITGAV/ITGB3/JUN/KDR/RHOA/SUMO4/MIR10A/MEF2A/MEF2C/MAP3K5/MGST1/MGST2/MGST3/MMP2/MMP9/ASS1/NCF2/NFE2L2/NFKB1/NOS3/NPPC/PDGFA/PDGFB/PIAS4/PECAM1/CALML5/PIK3C…	ENSG00000117020, ENSG00000275199/ENSG00000179776/ENSG00000127528/ENSG00000213341/ENSG00000065621/ENSG00000112062/ENSG00000168036/ENSG00000135047/ENSG00000051523/ENSG00000169885/ENSG00000181019/ENSG00000120129/ENSG00000078401/ENSG00000142208/ENSG00000105221/ENSG00000182793/ENSG00000170345/ENSG00000100348/ENSG00000007952/ENSG00000063660/ENSG00000243955/ENSG00000244067/ENSG00000174156/ENSG0000017089…	139
hsa04360	Axon guidance	0.21	0.01	10.01	2.78314e-21	3.12922e-20	37.39	7.52772e-19	8.39945e-18	0.81	-0.02	6405/56920/2534/7869/2042/5291/816/2773/9423/25791/4756/387/5590/6093/815/998/2046/8440/7224/4775/59277/10371/10512/5362/5063/285220/54437/2932/54434/1947/57556/1808/57715/25/3983/8829/1943/5594/4776/4773/655/10398/57144/10627/5595/50855/7976/5296/4233/2051/3984/6387/219699/5532/1949/81029/9037/90249/7474/2771/5361/2043/8503/103910/5533/5290/7852/84612/5335/1948/6237/2770/5880/64101/6608/10298/55…	PLXNC1/CDK5/PAK4/SEMA3A/MYL12B/MYL9/SEMA6C/SEMA6B/SEMA4F/SEMA4D/SEMA4B/SEMA3C/MYL12A/PAK6/CFL1/CFL2/UNC5D/GDF7/DCC/DPYSL2/EFNA1/EFNA2/EFNA3/EFNA4/EFNA5/EFNB1/EFNB2/EFNB3/EPHA2/EPHA1/EPHA3/EPHA4/EPHA5/EPHA7/EPHA8/EPHB1/EPHB2/EPHB3/EPHB4/EPHB6/UNC5B/SEMA3D/FES/NTNG1/ABLIM3/ARHGEF12/SRGAP2/PLXNB2/ABL1/FYN/NGEF/RND1/GNAI1/GNAI2/GNAI3/EPHA6/GSK3B/RHOD/HRAS/ILK/ITGB1/KRAS/RHOA/L1CAM/ABLIM1/LIMK1/LIMK2/…	ENSG00000136040/ENSG00000164885/ENSG00000130669/ENSG00000075213/ENSG00000118680/ENSG00000101335/ENSG00000143434/ENSG00000167680/ENSG00000135622/ENSG00000187764/ENSG00000185033/ENSG00000075223/ENSG00000101608/ENSG00000137843/ENSG00000172757/ENSG00000165410/ENSG00000156687/ENSG00000143869/ENSG00000187323/ENSG00000092964/ENSG00000169242/ENSG00000099617/ENSG00000143590/ENSG00000243364/ENSG00000184349…	181
hsa04750	Inflammatory mediator regulation of TRP channels	0.19	-0.01	9.87	8.85717e-21	9.55593e-20	36.25	3.55014e-17	3.37247e-16	0.77	-0.05	3479/5583/5606/5601/5291/816/5588/815/5566/55515/108/2778/3710/623/5332/3356/8989/8605/5296/5599/40/239/5608/5602/41/59341/1432/3827/3554/5321/8503/113/5290/3709/5335/5732/3553/5582/91860/196883/4803/1573/3357/5330/109/5567/805/79054/817/5295/3358/818/5331/3708/5578/114/2776/5603/283748/808/115/5580/2150/107/5568/5579/162514/624/255189/8681/163688/5581/5734/5293/5499/111/112/5029/810/51806/23236/…	PLA2G4B/ADCY1/ADCY2/ADCY3/ADCY5/ADCY6/ADCY7/ADCY8/ADCY9/PLA2G4E/MAPK14/CYP2J2/TRPV3/CALML6/ADCY4/F2RL1/PLCB1/ALOX12/PLA2G4F/GNAQ/GNAS/PLA2G4D/HRH1/HTR2A/HTR2B/HTR2C/IGF1/IL1B/IL1R1/IL1RAP/ITPR1/ITPR2/ITPR3/KNG1/ASIC2/ASIC1/NGF/NTRK1/P2RY2/TRPV2/ASIC5/CALML5/PIK3CA/PIK3CB/PIK3CD/PIK3R1/PIK3R2/PLA2G4A/PLCB2/PLCB3/PLCB4/PLCG1/PLCG2/PPP1CA/PPP1CB/PPP1CC/ASIC4/PRKACA/PRKACB/PRKACG/PRKCA/PRKCB/PRKCD/PR…	ENSG00000243708/ENSG00000164742/ENSG00000078295/ENSG00000138031/ENSG00000173175/ENSG00000174233/ENSG00000121281/ENSG00000155897/ENSG00000162104/ENSG00000188089/ENSG00000112062/ENSG00000134716/ENSG00000167723/ENSG00000169885/ENSG00000129467, ENSG00000284814/ENSG00000164251/ENSG00000182621/ENSG00000108839/ENSG00000168907/ENSG00000156052/ENSG00000087460/ENSG00000159337/ENSG00000196639/ENSG0000010246…	98
hsa05206	MicroRNAs in cancer	0.15	0.09	9.81	1.4994e-20	1.5885e-19	35.73	9.35365e-19	1.03026e-17	0.54	-0.02	1387/1870/672/1591/7431/960/578/3371/5291/2065/387/6093/9759/11186/2261/8626/5743/4854/6624/5243/1789/7430/7042/23411/25/1943/1399/5594/7078/3162/5155/2033/6655/23405/9252/4318/994/1869/5595/4363/7329/90427/7976/3551/898/5296/1021/4233/2146/10014/4790/595/1027/1871/7422/900/5159/27086/10297/2744/6654/7143/3065/8503/3925/894/1788/63923/5290/8434/5328/5335/1026/6659/5582/5605/3236/599/10298/1786/58…	HDAC5/BCL2L11/MIR103B1/MIR103B2/MIR23C/COMMD3-BMI1/MIR203B/CDK6/SPRY2/CDKN1A/CDKN1B/CDKN2A/APC2/PAK4/IGF2BP1/RASSF1/CDCA5/TRIM71/CREBBP/CRK/CRKL/CYP1B1/CYP24A1/DNMT1/DNMT3A/DNMT3B/E2F1/E2F2/E2F3/EFNA1/EFNA2/EFNA3/EFNA4/EFNA5/EGFR/EP300/ERBB2/ERBB3/EZH2/FGFR3/DICER1/SIRT1/ZFPM2/MTOR/ABL1/FOXP1/GLS2/PDCD4/GLS/GRB2/HDAC1/HDAC2/HMOX1/HNRNPK/HOXD10/APC/HRAS/TNC/IKBKB/IRS1/ITGA5/ITGB3/KRAS/RHOA/STMN1/S…	ENSG00000108840/ENSG00000153094/ENSG00000283612/ENSG00000283320/ENSG00000264566/ENSG00000269897/ENSG00000283165/ENSG00000105810/ENSG00000136158/ENSG00000124762/ENSG00000111276/ENSG00000147889/ENSG00000115266/ENSG00000130669/ENSG00000159217/ENSG00000068028/ENSG00000146670/ENSG00000206557/ENSG00000005339/ENSG00000167193/ENSG00000099942/ENSG00000138061/ENSG00000019186/ENSG00000130816/ENSG00000119772…	310
hsa04310	Wnt signaling pathway	0.19	0.01	9.73	2.84693e-20	2.9574e-19	35.09	1.12205e-18	1.22602e-17	0.94	-0.04	51384/1856/1387/4007/5601/8454/816/7478/7089/387/4040/1459/815/5566/4775/23291/7479/2239/5663/6932/2932/7481/51701/90665/25805/25776/9978/2033/23002/57680/4776/4773/1457/343637/5332/6907/64840/8312/7976/6422/27121/8840/79816/7472/6424/7091/1855/5599/5532/22943/54894/5602/595/81029/11211/5467/896/6500/1452/7474/10297/7475/27101/894/27130/6425/5533/7471/5582/5880/4772/5176/59352/7482/9475/324/6885/…	FRAT1/TLE7/TPTEP2-CSNK1E/APC2/WIF1/FZD10/CSNK1A1L/CREBBP/PRICKLE1/CSNK1A1/CSNK1E/CSNK2A1/CSNK2A2/CSNK2B/NOTUM/CTBP1/CTBP2/CTNNB1/CTNND2/PRICKLE2/DVL1/DVL2/DVL3/EP300/GPC4/DKK1/DAAM1/PLCB1/FBXW11/FRAT2/DAAM2/FZD2/CBY1/BAMBI/CACYBP/DKK4/DKK2/INVS/CSNK2A3/RSPO1/GSK3B/PRICKLE4/APC/RSPO2/RSPO4/JUN/RHOA/PRICKLE3/LRP6/LRP5/SMAD3/SMAD4/MMP7/MYC/NFATC1/NFATC2/NFATC3/NFATC4/ROR1/ROR2/SOST/LEF1/WNT16/NLK/SE…	ENSG00000165879/ENSG00000260734/ENSG00000283900/ENSG00000115266/ENSG00000156076/ENSG00000111432/ENSG00000180138/ENSG00000005339/ENSG00000139174/ENSG00000113712/ENSG00000213923/ENSG00000101266/ENSG00000070770/ENSG00000204435, ENSG00000206406, ENSG00000224398, ENSG00000224774, ENSG00000228875, ENSG00000230700, ENSG00000232960/ENSG00000185269/ENSG00000159692/ENSG00000175029/ENSG00000168036/ENSG00000…	166
hsa04923	Regulation of lipolysis in adipocytes	0.22	-0.02	9.63	6.21119e-20	6.27764e-19	34.32	2.2473e-15	1.79815e-14	0.79	-0.06	51099/153/5733/5291/2773/5566/5743/11343/108/3991/2778/5742/208/5296/2771/10000/8503/113/5290/4852/2770/196883/8471/7252/1081/109/5593/207/5567/5295/5140/114/115/134/4886/107/5568/112267859/7253/5346/3667/154/4881/2167/3643/5293/111/112/4878/11145/57104/5592/8660/155/3630/100509620	AKT3/AL845331.1/ADCY1/ADCY2/CGA/ADCY3/ADCY5/PLAAT3/ADCY6/AQP7, AQP7P3/ADCY7/MGLL/ADCY8/ADCY9/ADORA1/ADRB1/ADRB2/ADRB3/ADCY4/AKT1/AKT2/FABP4/GNAI1/GNAI2/GNAI3/GNAS/INS/INSR/IRS1/LIPE/NPY/NPPA/NPR1/NPY1R/ABHD5/PDE3B/PIK3CA/PIK3CB/PIK3CD/PIK3R1/PIK3R2/PLIN1/PRKACA/PRKACB/PRKACG/PRKG1/PRKG2/PNPLA2/PTGER3/PTGS1/PTGS2/TSHB/TSHR/IRS4/PIK3R3/IRS2	ENSG00000117020, ENSG00000275199/ENSG00000259916/ENSG00000164742/ENSG00000078295/ENSG00000135346/ENSG00000138031/ENSG00000173175/ENSG00000176485/ENSG00000174233/ENSG00000165269, ENSG00000279688/ENSG00000121281/ENSG00000074416/ENSG00000155897/ENSG00000162104/ENSG00000163485/ENSG00000043591/ENSG00000169252/ENSG00000188778/ENSG00000129467, ENSG00000284814/ENSG00000142208/ENSG00000105221/ENSG00000170…	56
hsa04935	Growth hormone synthesis, secretion and action	0.21	0	9.54	1.22823e-19	1.21157e-18	33.65	2.79819e-16	2.43523e-15	0.77	-0.06	1387/3479/5606/5601/9564/5291/84699/5449/2773/6416/5566/108/779/2932/2778/2767/4214/3710/3717/3483/1399/5594/2033/6655/5332/778/5595/208/5296/2692/10488/5599/5608/5602/1432/2690/2771/6772/6654/1386/10000/8503/1385/2691/8835/113/2693/5290/3709/5335/6776/5582/5605/2770/468/196883/25759/5894/8471/3845/2689/1442/5330/109/6751/207/5567/55811/148327/5295/9586/3486/53358/5331/3708/775/5578/114/2776/5603…	AKT3/CREB3/ADCY1/ADCY2/ADCY3/ADCY5/ADCY6/ADCY7/ADCY8/ADCY9/CREB1/ATF2/CREBBP/ATF6B/CRK/CRKL/MAPK14/CSH1/CSH2/CREB3L4/ADCY4/EP300/AKT1/AKT2/PLCB1/FOS/MTOR/SHC2/GH1/GH2/GHR/GHRH/GHRHR/GHSR/GNA11/GNAI1/GNAI2/GNAI3/GNAQ/GNAS/GRB2/GSK3B/HRAS/IGF1/IGFALS/IGFBP3/IRS1/ITPR1/ITPR2/ITPR3/JAK2/JUNB/KRAS/SHC4/MAP3K1/ATF4/NRAS/GHRL/PIK3CA/PIK3CB/PIK3CD/PIK3R1/PIK3R2/PLCB2/PLCB3/PLCB4/PLCG1/SHC3/PLCG2/POU1F1/P…	ENSG00000117020, ENSG00000275199/ENSG00000107175/ENSG00000164742/ENSG00000078295/ENSG00000138031/ENSG00000173175/ENSG00000174233/ENSG00000121281/ENSG00000155897/ENSG00000162104/ENSG00000118260/ENSG00000115966/ENSG00000005339/ENSG00000168468, ENSG00000213676, ENSG00000228628, ENSG00000234539/ENSG00000167193/ENSG00000099942/ENSG00000112062/ENSG00000136488/ENSG00000213218/ENSG00000143578/ENSG0000012…	119
hsa04261	Adrenergic signaling in cardiomyocytes	0.14	-0.01	9.52	1.43073e-19	1.40157e-18	33.5	1.41918e-16	1.27394e-15	0.75	-0.05	10368/9254/477/153/3784/816/493/84699/2773/5525/782/492/5526/483/815/490/5566/5523/5522/489/27091/27092/108/5527/10411/779/2778/6548/11069/55012/4625/1390/5594/6547/9252/5332/23439/778/5595/5516/208/478/5518/59284/6324/5294/10488/786/4633/1432/5528/5515/2771/7134/1386/10000/6543/7139/1385/148/113/2770/468/91860/482/196883/7137/59285/480/5502/183/6332/5519/486/5330/109/7168/23533/207/59283/5567/48…	AKT3/KCNE1B/CACNG3/CACNG2/RAPGEF3/CREB3/ADCY1/ADCY2/ADCY3/RAPGEF4/ADCY5/ADCY6/ADCY7/ADCY8/ADCY9/CREB1/ATF2/ATF6B/CREM/MAPK14/ADRA1D/PIK3R6/ADRA1B/ADRA1A/CREB3L4/ADRB1/ADRB2/CALML6/AGT/AGTR1/AGTR2/ADCY4/AKT1/AKT2/PLCB1/ATP1B4/PIK3R5/CACNG5/CACNG4/GNAI1/GNAI2/GNAI3/GNAQ/GNAS/PPP2R3B/KCNE1/KCNQ1/MYH6/MYH7/MYL2/MYL3/MYL4/ATF4/ATP1A1/ATP1A2/ATP1A3/ATP1A4/ATP1B1/ATP1B2/ATP1B3/FXYD2/ATP2A1/ATP2A2/ATP2A3…	ENSG00000117020, ENSG00000275199/ENSG00000276289/ENSG00000006116/ENSG00000166862/ENSG00000079337/ENSG00000107175/ENSG00000164742/ENSG00000078295/ENSG00000138031/ENSG00000091428/ENSG00000173175/ENSG00000174233/ENSG00000121281/ENSG00000155897/ENSG00000162104/ENSG00000118260/ENSG00000115966/ENSG00000168468, ENSG00000213676, ENSG00000228628, ENSG00000234539/ENSG00000095794/ENSG00000112062/ENSG0000017…	150
hsa05214	Glioma	0.19	0	9.48	2.05434e-19	1.98876e-18	33.14	2.22997e-17	2.16134e-16	0.81	-0.05	1870/57172/3479/578/5291/816/815/369/581/4616/5594/5155/6655/1869/5595/208/5296/1021/595/1871/5159/6654/1647/10000/8503/5290/51426/5335/1026/5582/5605/91860/25759/10912/5894/3845/8536/1643/5156/1019/4193/1950/5925/3480/7157/207/805/817/5295/1956/1029/53358/818/814/5578/673/808/6464/7039/5579/5604/163688/5293/5728/3265/2885/810/51806/57118/399694/5154/5336/801/2475/4893	AKT3/CDK4/CDK6/CDKN1A/CDKN2A/GADD45G/CALML6/DDB2/GADD45A/E2F1/E2F2/E2F3/EGF/EGFR/AKT1/AKT2/MTOR/SHC2/GRB2/HRAS/IGF1/IGF1R/ARAF/KRAS/SHC4/MDM2/GADD45B/NRAS/POLK/PDGFA/PDGFB/PDGFRA/PDGFRB/CALML5/PIK3CA/PIK3CB/PIK3CD/PIK3R1/PIK3R2/PLCG1/SHC3/PLCG2/PRKCA/PRKCB/PRKCG/MAPK1/MAPK3/MAP2K1/MAP2K2/CAMK1D/CAMK1G/PTEN/BAK1/BAX/RAF1/RB1/CCND1/SHC1/SOS1/SOS2/BRAF/TGFA/TP53/CALM1/CALM2/CALM3/CALML3/CAMK4/CAMK2A…	ENSG00000117020, ENSG00000275199/ENSG00000135446/ENSG00000105810/ENSG00000124762/ENSG00000147889/ENSG00000130222/ENSG00000169885/ENSG00000134574/ENSG00000116717/ENSG00000101412/ENSG00000007968, ENSG00000282899/ENSG00000112242/ENSG00000138798/ENSG00000146648/ENSG00000142208/ENSG00000105221/ENSG00000198793/ENSG00000129946/ENSG00000177885/ENSG00000174775, ENSG00000276536/ENSG00000017427/ENSG00000140…	75
hsa04916	Melanogenesis	0.18	0	9.39	4.23366e-19	4.00051e-18	32.43	1.19642e-16	1.08035e-15	0.82	-0.04	51384/1856/1387/4254/816/84699/7478/2773/815/5566/7479/7299/108/1906/1638/6932/2932/7481/2775/2778/5594/2033/5332/434/5595/7976/7472/7306/10488/1855/81029/11211/7474/2771/5443/7475/1385/113/7471/5582/5605/2770/91860/196883/5894/3845/7482/80326/1910/5330/109/51176/5567/148327/7483/805/817/818/6934/5331/83439/5578/89780/7476/8324/114/2776/8321/3815/90993/7484/808/1857/115/54361/7855/107/8323/5568/5…	CREB3/ADCY1/ADCY2/ADCY3/ADCY5/ADCY6/FZD10/ADCY7/ADCY8/ADCY9/CREB1/CREBBP/CREB3L4/CTNNB1/CALML6/DCT/DVL1/DVL2/DVL3/EDN1/EDNRB/ADCY4/EP300/PLCB1/FZD2/GNAI1/GNAI2/GNAI3/GNAO1/GNAQ/GNAS/GSK3B/HRAS/KIT/KRAS/MC1R/KITLG/MITF/ASIP/NRAS/LEF1/WNT16/CALML5/PLCB2/PLCB3/PLCB4/WNT4/POMC/PRKACA/PRKACB/PRKACG/PRKCA/PRKCB/PRKCG/MAPK1/MAPK3/MAP2K1/MAP2K2/RAF1/CREB3L2/TCF7/TCF7L2/TYR/TYRP1/WNT1/WNT2/WNT3/WNT5A/WNT6…	ENSG00000107175/ENSG00000164742/ENSG00000078295/ENSG00000138031/ENSG00000173175/ENSG00000174233/ENSG00000111432/ENSG00000121281/ENSG00000155897/ENSG00000162104/ENSG00000118260/ENSG00000005339/ENSG00000143578/ENSG00000168036/ENSG00000169885/ENSG00000080166/ENSG00000107404/ENSG00000004975/ENSG00000161202/ENSG00000078401/ENSG00000136160/ENSG00000129467, ENSG00000284814/ENSG00000100393/ENSG0000018262…	101
hsa04912	GnRH signaling pathway	0.2	0	9.35	5.70807e-19	5.34214e-18	32.13	4.86346e-16	4.15777e-15	0.81	-0.05	5606/5601/816/6416/815/998/5566/5337/5609/108/779/4216/4313/2778/2767/4214/3710/5594/6655/5332/778/5595/3972/8605/5599/5608/2798/5602/1432/1839/6654/5321/1958/2185/113/3709/2797/2002/5605/468/91860/5338/196883/2488/5894/3845/1081/5330/109/5567/805/817/1956/2796/818/5331/3708/775/5578/114/2776/5603/4323/776/283748/808/115/5580/107/5568/5598/5579/255189/8681/5604/163688/10746/111/112/3265/3725/2885…	PLA2G4B/ADCY1/MAP3K2/ADCY2/CGA/ADCY3/ADCY5/ADCY6/ADCY7/ADCY8/ADCY9/PLA2G4E/MAPK14/CALML6/HBEGF/EGFR/EGR1/ADCY4/ELK1/PTK2B/PLCB1/FSHB/PLA2G4F/GNA11/GNAQ/GNAS/GNRH1/GNRH2/GNRHR/PLA2G4D/GRB2/HRAS/ITPR1/ITPR2/ITPR3/JUN/KRAS/LHB/MAP3K1/MAP3K3/MAP3K4/MMP2/MMP14/ATF4/NRAS/CALML5/PLA2G4A/PLCB2/PLCB3/PLCB4/PLD1/PLD2/PRKACA/PRKACB/PRKACG/PRKCA/PRKCB/PRKCD/MAPK1/MAPK3/MAPK7/MAPK8/MAPK11/MAPK9/MAPK10/MAPK13/…	ENSG00000243708/ENSG00000164742/ENSG00000169967/ENSG00000078295/ENSG00000135346/ENSG00000138031/ENSG00000173175/ENSG00000174233/ENSG00000121281/ENSG00000155897/ENSG00000162104/ENSG00000188089/ENSG00000112062/ENSG00000169885/ENSG00000113070/ENSG00000146648/ENSG00000120738/ENSG00000129467, ENSG00000284814/ENSG00000126767/ENSG00000120899/ENSG00000182621/ENSG00000131808/ENSG00000168907/ENSG0000008825…	93
hsa04370	VEGF signaling pathway	0.21	0	9.33	6.4102e-19	5.97205e-18	32.02	1.085e-16	9.83851e-16	0.9	-0.05	572/9047/5291/56848/998/5743/5829/5594/4773/5595/208/8605/5296/3315/5532/1432/7422/7867/5321/10000/8503/5533/5290/5335/5582/5605/3791/5880/25759/5894/842/3845/5879/5530/207/5295/5578/5603/283748/9261/4846/5579/255189/8681/5604/5747/5881/5293/3265/8877/5600/123745/6300/5535/6714/5336/4893/5534/100137049	AKT3/PLA2G4B/PLA2G4E/MAPK14/AKT1/AKT2/PLA2G4F/SHC2/PLA2G4D/HRAS/HSPB1/KDR/KRAS/NFATC2/NOS3/NRAS/PIK3CA/PIK3CB/PIK3CD/PIK3R1/PIK3R2/PLA2G4A/PLCG1/PLCG2/PPP3CA/PPP3CB/PPP3CC/PPP3R1/PPP3R2/PRKCA/PRKCB/PRKCG/MAPK1/MAPK3/MAPK11/MAPK13/MAP2K1/MAP2K2/SPHK2/BAD/PTGS2/PTK2/PXN/RAC1/RAC2/RAC3/RAF1/MAPK12/SRC/VEGFA/MAPKAPK3/CASP9/PIK3R3/PLA2G4C/JMJD7-PLA2G4B/SPHK1/SH2D2A/MAPKAPK2/CDC42	ENSG00000117020, ENSG00000275199/ENSG00000243708/ENSG00000188089/ENSG00000112062/ENSG00000142208/ENSG00000105221/ENSG00000168907/ENSG00000129946/ENSG00000159337/ENSG00000174775, ENSG00000276536/ENSG00000106211/ENSG00000128052/ENSG00000133703/ENSG00000101096/ENSG00000164867/ENSG00000213281/ENSG00000121879/ENSG00000051382/ENSG00000171608/ENSG00000145675/ENSG00000105647/ENSG00000116711/ENSG000001241…	59
hsa04730	Long-term depression	0.18	0	9.23	1.36975e-18	1.24178e-17	31.27	5.96049e-15	4.55714e-14	0.64	-0.07	3479/2983/2773/369/2775/2778/2767/4842/3710/5594/5332/5595/5516/8605/5518/10842/5515/2771/5321/10672/2891/3709/2892/5582/5605/2770/2781/5894/3845/5519/5330/5593/3480/773/2768/1392/5331/3708/2895/2977/2911/5578/2890/2776/673/283748/2982/5579/255189/8681/5604/3265/23236/5592/123745/6261/4893/100137049/4067	PLA2G4B/GNA13/PPP1R17/PLA2G4E/CRH/PLCB1/PLA2G4F/GNA11/GNA12/GNAI1/GNAI2/GNAI3/GNAO1/GNAQ/GNAS/GNAZ/PLA2G4D/GRIA1/GRIA2/GRIA3/GRID2/GRM1/GUCY1A2/GUCY1A1/GUCY1B1/HRAS/IGF1/IGF1R/ARAF/ITPR1/ITPR2/ITPR3/KRAS/LYN/NOS1/NRAS/PLA2G4A/PLCB2/PLCB3/PLCB4/PPP2CA/PPP2CB/PPP2R1A/PPP2R1B/PRKCA/PRKCB/PRKCG/PRKG1/PRKG2/MAPK1/MAPK3/MAP2K1/MAP2K2/RAF1/RYR1/BRAF/CACNA1A/PLA2G4C/JMJD7-PLA2G4B	ENSG00000243708/ENSG00000120063/ENSG00000106341/ENSG00000188089/ENSG00000147571/ENSG00000182621/ENSG00000168907/ENSG00000088256/ENSG00000146535/ENSG00000127955/ENSG00000114353/ENSG00000065135/ENSG00000087258/ENSG00000156052/ENSG00000087460/ENSG00000128266/ENSG00000159337/ENSG00000155511/ENSG00000120251/ENSG00000125675/ENSG00000152208/ENSG00000152822/ENSG00000152402/ENSG00000164116/ENSG00000061918…	59
hsa05202	Transcriptional misregulation in cancer	0.16	0.02	9.23	1.47166e-18	1.33094e-17	31.2	7.8253e-17	7.1942e-16	0.79	-0.04	51384/3207/4353/2115/8842/8938/5081/51513/3479/330/578/2530/7185/5218/4804/6688/7030/6929/3205/862/4208/905/581/2521/1053/4616/3560/3002/51804/4318/958/2321/2138/5327/84444/4066/4233/3195/1655/4790/7468/51274/7704/329/1027/604/942/7850/3398/3065/1647/7709/4297/894/8013/51426/2322/5328/1031/466/1026/860/7849/2892/4149/6756/6495/64919/904/10912/4298/5914/5468/8864/3021/8900/4221/4613/1643/4005/4193…	COMMD3-BMI1/CDK9/CDKN1A/CDKN1B/AC233755.1/CDKN2C/CEBPA/CEBPB/CEBPE/GADD45G/H3C14/CSF1R/CSF2/DDB2/GADD45A/DDIT3/DDX5/DEFA1/DEFA3/DEFA4/DEFA5/DEFA6/PTCRA/DUSP6/ELANE/ELK4/ERG/ETV1/ETV4/ETV5/ETV6/EWSR1/EYA1/FCGR1A/JMJD1C/FOXO1/FLI1/FLT1/FLT3/FUS/FUT8/SIN3A/NUPR1/GRIA3/TLX3/GZMB/H3-3A/H3-3B/HDAC1/HDAC2/HHEX/TLX1/HOXA9/HOXA10/HOXA11/HPGD/BIRC2/BIRC3/H3C15/ID2/IGF1/IGF1R/IGFBP3/IL2RB/IL3/IL6/CXCL8/ITGA…	ENSG00000269897/ENSG00000136807/ENSG00000124762/ENSG00000111276/ENSG00000275063/ENSG00000123080/ENSG00000245848/ENSG00000172216/ENSG00000092067/ENSG00000130222/ENSG00000203811/ENSG00000182578/ENSG00000164400/ENSG00000134574/ENSG00000116717/ENSG00000175197/ENSG00000108654/ENSG00000206047, ENSG00000284983/ENSG00000239839, ENSG00000284835/ENSG00000164821, ENSG00000285318/ENSG00000164816, ENSG0000028…	191
hsa05143	African trypanosomiasis	0.3	-0.01	8.99	8.71369e-18	7.4633e-17	29.44	2.34386e-16	2.05375e-15	0.84	-0.13	6401/355/3383/8542/5332/3458/3910/3593/3827/356/335/3553/5582/3620/3569/3586/5330/5331/3606/5578/2776/7412/2150/5579/3592/7064/4615/4878/23236/3040/169355/7124/3039/54106/3043/3250/102723407	AC233755.1/IDO2/F2RL1/PLCB1/GNAQ/HBA1/HBA2/HBB/HPR/APOA1/ICAM1/IFNG/FAS/IL1B/FASLG/IL6/IL10/IL12A/IL12B/IL18/IDO1/KNG1/LAMA4/MYD88/NPPA/PLCB2/PLCB3/PLCB4/TLR9/PRKCA/PRKCB/PRKCG/SELE/THOP1/TNF/VCAM1/APOL1	ENSG00000275063/ENSG00000188676/ENSG00000164251/ENSG00000182621/ENSG00000156052/ENSG00000206172/ENSG00000188536/ENSG00000244734/ENSG00000261701/ENSG00000118137/ENSG00000090339/ENSG00000111537/ENSG00000026103/ENSG00000125538/ENSG00000117560/ENSG00000136244/ENSG00000136634/ENSG00000168811/ENSG00000113302/ENSG00000150782/ENSG00000131203/ENSG00000113889/ENSG00000112769/ENSG00000172936/ENSG00000175206…	37
hsa04060	Cytokine-cytokine receptor interaction	0.22	-0.01	8.96	1.13655e-17	9.64809e-17	29.18	3.5037e-16	3.02235e-15	0.87	-0.1	6376/51330/10344/9235/920/53832/355/3459/7133/608/3604/84957/55540/4804/7132/3566/2920/3595/7066/3568/7042/3589/3594/5008/1439/3560/958/655/959/10673/6367/6361/50615/3574/8797/268/9466/10148/7040/6369/7046/944/6387/657/1440/6354/6347/6355/6346/5197/3558/3587/51561/4055/55801/3458/3605/112744/653/1235/2690/3593/5618/3565/3567/3977/93/3552/6364/90/7850/3554/8808/9173/8809/8807/3953/656/4352/356/729…	EBI3/GDF11/CCL26/CXCL13/CXCR6/TNFSF13B/CCR9/CCL27/EDAR/IL24/IL17F/TNFRSF13C/CCR1/CCR3/CCR4/CCR5/CCR6/CCR7/CCR8/CNTF/CNTFR/ACVR1C/IL17RE/IL31RA/CSF1/CSF1R/CSF2/CSF2RA/CSF2RB/CSF3/CSF3R/CSH1/CSH2/IL34/CTF1/IL23R/GDF7/CX3CR1/IFNLR1/EDA/EPO/EPOR/TNFRSF13B/CLCF1/IL17RA/IL27/IL36RN/GDF1/GDF2/MSTN/GDF9/GDF10/AMH/GH1/GH2/AMHR2/GHR/IL36B/IL37/IL36A/IL17C/IL17B/TNFRSF21/BMP10/CCR10/IFNL2/IFNL3/IFNL1/XCR1/C…	ENSG00000105246/ENSG00000135414/ENSG00000006606/ENSG00000156234/ENSG00000172215/ENSG00000102524/ENSG00000173585/ENSG00000213927/ENSG00000135960/ENSG00000162892/ENSG00000112116/ENSG00000159958/ENSG00000163823/ENSG00000183625/ENSG00000183813/ENSG00000160791/ENSG00000112486/ENSG00000126353/ENSG00000179934/ENSG00000242689/ENSG00000122756/ENSG00000123612/ENSG00000163701/ENSG00000164509/ENSG00000184371…	294
hsa00514	Other types of O-glycan biosynthesis	0.19	-0.01	8.91	1.61322e-17	1.35546e-16	28.83	6.14647e-15	4.6941e-14	0.69	-0.07	29954/6480/2683/4242/57452/23509/3955/56913/8985/168391/51809/374378/2591/8704/79695/6487/26290/79709/10585/117248/11227/11226/2589/2590/84620/114805/8473/283464/79623/8703/285203/56983/55568/5986/29071/727936/152002/442117/63917/50614/64409/23275/145173/23127/728819/8693/100528030	POC1B-GALNT4/POMT1/GALNT6/GALNT5/GALNT13/GALNT15/B3GLCT/XXYLT1/GALNTL5/COLGALT2/POFUT2/POFUT1/GALNT1/GALNT2/GALNT3/GALNT8/B4GALT1/GXYLT1/EOGT/C1GALT1C1/POMT2/GALNT18/LFNG/MFNG/GALNTL6/GALNT9/GALNT7/GALNT10/C1GALT1/POGLUT1/GALNT16/RFNG/GALNT11/GALNT17/ST6GAL1/ST3GAL3/GXYLT2/C1GALT1C1L/GALNT14/GALNT12/COLGALT1/ST6GAL2/OGT/GALNT4/B4GALT3/B4GALT2/PLOD3	ENSG00000259075/ENSG00000130714/ENSG00000139629/ENSG00000136542/ENSG00000144278/ENSG00000131386/ENSG00000187676/ENSG00000173950/ENSG00000106648/ENSG00000198756/ENSG00000186866/ENSG00000101346/ENSG00000141429/ENSG00000143641/ENSG00000115339/ENSG00000130035/ENSG00000086062/ENSG00000151233/ENSG00000163378/ENSG00000171155, ENSG00000288368/ENSG00000009830/ENSG00000110328/ENSG00000106003/ENSG0000010006…	47
hsa04728	Dopaminergic synapse	0.13	0	8.87	2.15013e-17	1.79119e-16	28.55	3.23362e-16	2.79877e-15	0.78	-0.03	6570/5601/816/84699/2773/5525/5526/4129/1815/10681/815/5566/5523/5522/5527/2782/2932/2775/2778/55012/1312/3710/5332/5516/208/5518/2931/10488/5599/5532/5602/2784/1432/5528/5515/2771/59345/1386/10000/1385/2891/3762/5533/3709/2892/5582/51764/2791/2792/2770/468/91860/50632/84152/1644/406/9575/408/5519/5330/5530/2774/409/773/207/6531/5567/148327/805/6323/817/9586/774/818/1813/5331/3708/775/1814/2893/5…	AKT3/CREB3/GNB5/ADCY5/COMT/CREB1/ATF2/ATF6B/MAPK14/CREB3L4/CALML6/DDC/DRD1/DRD2/DRD3/DRD4/DRD5/AKT1/AKT2/LRTOMT/PLCB1/FOS/GNAI1/GNAI2/GNAI3/GNAL/GNAO1/GNAQ/GNAS/GNB1/GNB2/GNB3/GNG3/GNG4/GNG5/GNG7/GNG10/GNG11/GNGT1/GNGT2/PPP2R3B/GRIA1/GRIA2/GRIA3/GRIA4/GRIN2A/GRIN2B/GSK3A/GSK3B/ITPR1/ITPR2/ITPR3/KCNJ3/KCNJ5/KCNJ6/KCNJ9/KIF5A/KIF5B/KIF5C/ARNTL/ARRB1/ARRB2/MAOA/MAOB/ATF4/CALY/GNG13/CALML5/PLCB2/PLCB…	ENSG00000117020, ENSG00000275199/ENSG00000107175/ENSG00000069966/ENSG00000173175/ENSG00000093010/ENSG00000118260/ENSG00000115966/ENSG00000168468, ENSG00000213676, ENSG00000228628, ENSG00000234539/ENSG00000112062/ENSG00000143578/ENSG00000169885/ENSG00000132437/ENSG00000184845/ENSG00000149295/ENSG00000151577/ENSG00000069696, ENSG00000276825/ENSG00000169676/ENSG00000142208/ENSG00000105221/ENSG000001…	132
hsa04961	Endocrine and other factor-regulated calcium reabsorption	0.18	-0.01	8.77	4.6687e-17	3.79245e-16	27.79	9.62675e-16	8.00509e-15	0.84	-0.04	163/477/1175/493/492/483/8218/490/5566/1785/2778/2099/6547/5332/23439/8766/793/478/1759/7421/6543/1211/5582/56302/482/480/9365/486/5330/1213/5567/481/5331/5741/5578/2776/491/5745/1173/115/476/5568/5579/3816/3817/624/112/1212/23236/161/6546/160/26052	ADCY6/ADCY9/AP2M1/AP2S1/CLTA/CLTB/CLTC/AP2A1/AP2A2/AP2B1/DNM1/DNM2/ESR1/PLCB1/ATP1B4/DNM3/GNAQ/GNAS/KLK1/KLK2/ATP1A1/ATP1A2/ATP1A3/ATP1A4/ATP1B1/ATP1B2/ATP1B3/FXYD2/ATP2B1/ATP2B2/ATP2B3/ATP2B4/PLCB2/PLCB3/PLCB4/PRKACA/PRKACB/PRKACG/PRKCA/PRKCB/PRKCG/TRPV5/PTH/PTH1R/BDKRB2/SLC8A2/SLC8A1/SLC8A3/VDR/CALB1/CLTCL1/RAB11A/KL	ENSG00000174233/ENSG00000162104/ENSG00000161203/ENSG00000042753/ENSG00000122705/ENSG00000175416/ENSG00000141367/ENSG00000196961/ENSG00000183020, ENSG00000280759, ENSG00000281385/ENSG00000006125/ENSG00000106976/ENSG00000079805/ENSG00000091831/ENSG00000182621/ENSG00000101892/ENSG00000197959/ENSG00000156052/ENSG00000087460/ENSG00000167748/ENSG00000167751/ENSG00000163399/ENSG00000018625/ENSG000001054…	53
hsa05231	Choline metabolism in cancer	0.16	0.01	8.73	6.44425e-17	5.17341e-16	27.47	3.89449e-14	2.77373e-13	0.6	-0.09	7454/5601/5291/1608/1606/8611/23446/5337/8527/5594/1120/5155/6655/3091/9468/160851/5595/7249/208/8605/5296/6009/8395/5599/6198/5602/1119/56994/8936/6582/5159/60482/6654/5321/10000/8503/10434/5290/5335/56261/5582/5605/5880/5338/57153/5894/10810/3845/5156/5879/1607/204962/1950/5170/8612/207/126969/8394/1609/56034/5295/6581/1956/8525/8526/5578/9162/10163/283748/5900/5130/8613/7248/5579/255189/8681/5…	AKT3/PLA2G4B/WASF2/LYPLA1/WASF3/CHKA/CHKB/PLA2G4E/SLC44A3/DGKK/DGKA/DGKB/DGKG/DGKH/DGKQ/EGF/EGFR/EIF4EBP1/SLC44A5/AKT1/AKT2/PIP5K1C/SLC44A1/FOS/MTOR/PLA2G4F/PLA2G4D/GRB2/HIF1A/HRAS/JUN/KRAS/NRAS/PCYT1A/PDGFA/PDGFB/PDGFRA/PDGFRB/PDPK1/PIK3CA/PIK3CB/PIK3CD/PIK3R1/PIK3R2/PLA2G4A/PLCG1/PLD1/PLD2/PRKCA/PRKCB/PRKCG/MAPK1/MAPK3/MAPK8/MAPK9/MAPK10/PDGFC/MAP2K1/MAP2K2/GPCPD1/CHPT1/SLC44A2/RAC1/RAC2/RAC3/R…	ENSG00000117020, ENSG00000275199/ENSG00000243708/ENSG00000158195/ENSG00000120992/ENSG00000132970/ENSG00000110721/ENSG00000100288/ENSG00000188089/ENSG00000143036/ENSG00000274588/ENSG00000065357/ENSG00000136267/ENSG00000058866/ENSG00000102780/ENSG00000145214/ENSG00000138798/ENSG00000146648/ENSG00000187840/ENSG00000137968/ENSG00000142208/ENSG00000105221/ENSG00000186111/ENSG00000070214/ENSG0000017034…	98
hsa04725	Cholinergic synapse	0.17	0	8.71	7.1595e-17	5.72635e-16	27.36	1.68023e-14	1.23677e-13	0.71	-0.07	2534/5291/3784/816/84699/2773/10681/1103/815/5566/3785/108/2782/1136/779/43/2775/2767/3710/3717/5594/1137/5332/778/5595/208/5296/5294/10488/2784/2771/59345/60482/9132/10000/8503/1143/1385/113/5290/3709/3759/5582/51764/2791/2792/2770/468/196883/1131/3845/5330/109/23533/773/207/5567/148327/817/5295/9586/8973/774/818/5331/3708/775/814/5578/114/2776/776/3763/90993/1141/115/2785/3760/107/5568/5579/279…	AKT3/KCNJ18/CREB3/GNB5/ADCY1/ADCY2/ADCY3/CHAT/ADCY5/ADCY6/CHRM1/CHRM2/ADCY7/CHRM3/CHRM4/CHRM5/CHRNA3/CHRNA4/CHRNA7/ADCY8/CHRNB2/CHRNB4/ADCY9/CREB1/PIK3R6/CREB3L4/ADCY4/AKT1/AKT2/PLCB1/FOS/PIK3R5/FYN/GNA11/GNAI1/GNAI2/GNAI3/GNAO1/GNAQ/GNB1/GNB2/GNB3/GNG3/GNG4/GNG5/GNG7/GNG10/GNG11/GNGT1/GNGT2/HRAS/ITPR1/ITPR2/ITPR3/JAK2/KCNJ2/KCNJ3/KCNJ4/KCNJ6/KCNJ12/KCNJ14/KCNQ1/KCNQ2/KCNQ3/KRAS/ACHE/ATF4/NRAS/GN…	ENSG00000117020, ENSG00000275199/ENSG00000260458/ENSG00000107175/ENSG00000069966/ENSG00000164742/ENSG00000078295/ENSG00000138031/ENSG00000070748/ENSG00000173175/ENSG00000174233/ENSG00000168539/ENSG00000181072/ENSG00000121281/ENSG00000133019/ENSG00000180720/ENSG00000184984/ENSG00000080644/ENSG00000101204/ENSG00000175344, ENSG00000274542, ENSG00000282088/ENSG00000155897/ENSG00000160716/ENSG00000117…	113
hsa04068	FoxO signaling pathway	0.16	0.01	8.69	8.25263e-17	6.57379e-16	27.22	7.16554e-15	5.438e-14	0.72	-0.07	1387/3479/11345/5601/9454/5291/369/51701/7042/23411/4616/5594/2033/6655/5106/10110/6789/5595/5934/9455/100533105/3551/208/7040/5296/51422/7046/5599/5602/595/1027/5564/1432/6648/604/53632/6654/1647/10000/8503/356/6794/6446/2309/894/7043/847/8743/5290/1017/5105/1026/8698/3276/5605/10365/1032/10912/2538/5565/5894/5562/8471/3845/891/116986/4193/3569/3586/901/1950/23710/3480/5170/92579/4089/207/10733/…	AKT3/FOXO6/BCL2L11/SGK3/SGK2/CDK2/CDKN1A/CDKN1B/TPTEP2-CSNK1E/CDKN2B/CDKN2D/KLF2/PLK4/PLK2/GADD45G/GABARAP/GABARAPL2/CHUK/FBXO32/AGAP2/PLK3/CREBBP/MAPK14/CSNK1E/GADD45A/S1PR1/EGF/EGFR/EP300/AKT1/AKT2/FOXG1/FOXO1/FOXO3/SIRT1/GABARAPL1/G6PC/FBXO25/GRB2/GRM1/HRAS/PRMT1/IGF1/IGF1R/IKBKB/FASLG/IL6/IL7R/IL10/INS/INSR/IRS1/ARAF/KRAS/SMAD3/SMAD4/MDM2/FOXO4/GADD45B/ATM/NRAS/PCK1/PCK2/PRKAG2/PDPK1/NLK/PIK3…	ENSG00000117020, ENSG00000275199/ENSG00000204060, ENSG00000281518/ENSG00000153094/ENSG00000104205/ENSG00000101049/ENSG00000123374/ENSG00000124762/ENSG00000111276/ENSG00000283900/ENSG00000147883/ENSG00000129355/ENSG00000127528/ENSG00000142731/ENSG00000145632/ENSG00000130222/ENSG00000170296/ENSG00000034713/ENSG00000213341/ENSG00000156804/ENSG00000135439/ENSG00000173846/ENSG00000005339/ENSG000001120…	130
hsa04971	Gastric acid secretion	0.16	-0.03	8.69	8.48719e-17	6.74886e-16	27.2	1.95264e-15	1.57557e-14	0.76	-0.05	1080/477/3784/816/2773/4638/483/815/5566/60/108/3776/2778/6548/7430/3710/54207/85366/5332/23439/760/478/495/887/3274/2771/113/3709/3759/5582/2770/91860/482/196883/480/1131/5330/109/91807/5567/481/805/817/340156/115111/818/5331/3708/3758/3773/5578/114/2776/6750/3772/9992/808/115/476/107/6522/5568/5579/163688/111/112/3766/810/51806/389015/6752/23236/71/2520/496/801	ADCY1/ADCY2/CFTR/ADCY3/ADCY5/ADCY6/ADCY7/CHRM3/ADCY8/ADCY9/SLC26A7/CALML6/ADCY4/PLCB1/ATP1B4/GAST/GNAI1/GNAI2/GNAI3/GNAQ/GNAS/HRH2/MYLK4/ITPR1/ITPR2/ITPR3/KCNJ1/KCNJ2/KCNJ10/KCNJ15/KCNJ16/KCNK2/KCNQ1/SLC9A4/MYLK/ATP1A1/ATP1A2/ATP1A3/ATP1A4/ATP1B1/ATP1B2/ATP1B3/ATP4A/ATP4B/CALML5/PLCB2/PLCB3/PLCB4/KCNK10/PRKACA/PRKACB/PRKACG/PRKCA/PRKCB/PRKCG/ACTB/SLC4A2/SLC9A1/SST/SSTR2/ACTG1/EZR/CA2/CALM1/CALM2/…	ENSG00000164742/ENSG00000078295/ENSG00000001626/ENSG00000138031/ENSG00000173175/ENSG00000174233/ENSG00000121281/ENSG00000133019/ENSG00000155897/ENSG00000162104/ENSG00000147606/ENSG00000169885/ENSG00000129467, ENSG00000284814/ENSG00000182621/ENSG00000101892/ENSG00000184502/ENSG00000127955/ENSG00000114353/ENSG00000065135/ENSG00000156052/ENSG00000087460/ENSG00000113749/ENSG00000145949/ENSG0000015099…	76
hsa00650	Butanoate metabolism	-0.24	-0.01	-8.63	1.31631e-16	1.03351e-15	26.76	1.14145e-14	8.5318e-14	0.65	-0.12	6296/348158/38/65985/5019/3030/79944/7915/3157/1962/3155/39/35/1892/2571/3158/2572/3033/54511/622/56898/116285/142827/18/54988/123876/64064/341392	ACSM1/ACSM2A/ACSM6/ABAT/ECHS1/EHHADH/GAD1/GAD2/HADHA/HADH/HMGCL/HMGCS1/HMGCS2/ACSM4/ACSM2B/ACADS/ACAT1/ACAT2/OXCT1/HMGCLL1/ACSM5/BDH2/BDH1/ACSM3/OXCT2/AACS/ALDH5A1/L2HGDH	ENSG00000166743/ENSG00000183747/ENSG00000173124/ENSG00000183044/ENSG00000127884/ENSG00000113790/ENSG00000128683/ENSG00000136750/ENSG00000084754/ENSG00000138796/ENSG00000117305/ENSG00000112972/ENSG00000134240/ENSG00000215009/ENSG00000066813/ENSG00000122971/ENSG00000075239/ENSG00000120437/ENSG00000083720/ENSG00000146151/ENSG00000183549/ENSG00000164039/ENSG00000161267, ENSG00000275544/ENSG0000000518…	28
hsa05215	Prostate cancer	0.19	0.02	8.59	1.81076e-16	1.40908e-15	26.45	9.29264e-15	6.98392e-14	0.69	-0.07	572/1387/1870/3479/3645/5291/84699/2263/2260/369/3320/6932/2932/2950/3326/5594/5155/2033/6655/4792/4318/1869/5595/3551/5327/898/208/5296/10488/4790/595/1027/1871/5159/7850/6654/10000/8503/1385/5290/5328/1017/1026/5605/468/5894/842/3845/5156/4193/51176/1950/5925/3480/5170/7157/2064/207/354/148327/56034/5295/9586/1956/6935/6934/4314/2308/83439/2078/90993/673/7039/6692/7184/4824/1499/5604/367/80310/…	AKT3/CDK2/CDKN1A/CDKN1B/CREB3/CHUK/CREB1/CREBBP/CREB3L4/CTNNB1/E2F1/E2F2/E2F3/EGF/EGFR/EP300/ERBB2/AKT1/ERG/AKT2/ETV5/FGFR1/FGFR2/FOXO1/MTOR/GRB2/GSK3B/GSTP1/HRAS/HSP90AA1/HSP90AB1/IGF1/IGF1R/KLK3/IKBKB/INS/INSRR/AR/ARAF/KRAS/MDM2/MMP3/MMP9/ATF4/NFKB1/NFKBIA/NKX3-1/NRAS/LEF1/PDGFA/PDGFB/PDGFRA/PDGFRB/PDPK1/PIK3CA/PIK3CB/PIK3CD/PIK3R1/PIK3R2/PLAT/PLAU/MAPK1/MAPK3/PDGFC/MAP2K1/MAP2K2/BAD/PTEN/RAF1/…	ENSG00000117020, ENSG00000275199/ENSG00000123374/ENSG00000124762/ENSG00000111276/ENSG00000107175/ENSG00000213341/ENSG00000118260/ENSG00000005339/ENSG00000143578/ENSG00000168036/ENSG00000101412/ENSG00000007968, ENSG00000282899/ENSG00000112242/ENSG00000138798/ENSG00000146648/ENSG00000100393/ENSG00000141736/ENSG00000142208/ENSG00000157554/ENSG00000105221/ENSG00000244405/ENSG00000077782/ENSG000000664…	97
hsa04024	cAMP signaling pathway	0.12	-0.01	8.53	2.86836e-16	2.20327e-15	26	2.39434e-14	1.73813e-13	0.66	-0.05	1080/572/1387/2696/477/153/5733/5601/5291/4659/816/493/84699/2773/5141/387/492/6093/483/1258/815/490/5566/489/5337/108/1906/117/10411/3991/779/8310/2778/6548/11069/610/5594/2033/4792/10398/5020/23439/778/5595/3972/268/208/478/2906/5296/5143/7434/2737/10488/5599/4790/5602/2735/2740/5144/2771/5443/2641/116444/5906/10000/8503/1385/2891/64411/113/2693/5290/4852/1908/10257/5732/6662/2892/2867/6237/560…	AKT3/HCN4/ABCC4/MYL9/RAPGEF3/VAV3/CREB3/ADCY1/ADCY2/CFTR/CGA/ADCY3/RAPGEF4/ADCY5/ADCY6/CHRM1/CHRM2/ADCY7/ADCY8/ADCY9/ADCYAP1/GRIN3A/GRIN3B/ADCYAP1R1/CNGB1/CNGA1/CNGA2/CNGA3/CNGA4/ADORA1/ADORA2A/CREB1/CREBBP/GPR119/CREB3L4/ADRB1/ADRB2/CALML6/DRD1/DRD2/DRD5/EDN1/EDN2/EDN3/EDNRA/ADCY4/EP300/AKT1/AKT2/F2R/RRAS2/ATP1B4/FOS/FSHB/FSHR/GABBR1/GCG/AMH/GHSR/GIP/GIPR/HCAR1/GLI1/GLI3/GLP1R/GNAI1/GNAI2/GNAI3/…	ENSG00000117020, ENSG00000275199/ENSG00000138622/ENSG00000125257/ENSG00000101335/ENSG00000079337/ENSG00000134215/ENSG00000107175/ENSG00000164742/ENSG00000078295/ENSG00000001626/ENSG00000135346/ENSG00000138031/ENSG00000091428/ENSG00000173175/ENSG00000174233/ENSG00000168539/ENSG00000181072/ENSG00000121281/ENSG00000155897/ENSG00000162104/ENSG00000141433/ENSG00000198785/ENSG00000116032/ENSG0000007854…	215
hsa05224	Breast cancer	0.17	0.01	8.52	2.96571e-16	2.2755e-15	25.96	2.3185e-15	1.85331e-14	0.79	-0.04	51384/1856/1870/672/3479/578/2324/5291/7478/4040/2255/27006/4854/7479/2249/4791/2260/369/26281/6932/5241/2932/8648/7481/581/10683/2099/4616/5594/6655/182/1869/2254/5595/8312/7976/208/26291/5296/1021/7472/1855/2253/6198/595/81029/2251/11211/1871/2246/1452/7474/3280/10297/7475/6654/1647/10000/8503/8074/8600/5290/51426/8202/1026/7471/5605/54567/25759/10912/5894/3845/7482/4853/1643/324/1019/23493/803…	AKT3/FRAT1/CDK4/CDK6/CDKN1A/APC2/DLL3/GADD45G/FZD10/CSNK1A1L/CSNK1A1/CTNNB1/DDB2/GADD45A/JAG1/DVL1/DVL2/DVL3/E2F1/E2F2/E2F3/EGF/EGFR/ERBB2/AKT1/AKT2/ESR1/ESR2/FGF1/FGF2/FGF3/FGF4/FGF5/FGF6/FGF7/FGF8/FGF9/FGF10/FGFR1/FLT4/FRAT2/HEY1/HEY2/FOS/MTOR/FZD2/SHC2/FGF20/FGF21/HEYL/FGF22/DLL1/GRB2/GSK3B/APC/HRAS/HES1/IGF1/IGF1R/ARAF/JAG2/JUN/KIT/KRAS/HES5/SHC4/LRP6/LRP5/MYC/GADD45B/NFKB2/NOTCH1/NOTCH2/NOTC…	ENSG00000117020, ENSG00000275199/ENSG00000165879/ENSG00000135446/ENSG00000105810/ENSG00000124762/ENSG00000115266/ENSG00000090932/ENSG00000130222/ENSG00000111432/ENSG00000180138/ENSG00000113712/ENSG00000168036/ENSG00000134574/ENSG00000116717/ENSG00000101384/ENSG00000107404/ENSG00000004975/ENSG00000161202/ENSG00000101412/ENSG00000007968, ENSG00000282899/ENSG00000112242/ENSG00000138798/ENSG000001466…	147
hsa05142	Chagas disease	0.26	-0.01	8.45	4.93803e-16	3.71936e-15	25.46	6.4362e-15	4.90352e-14	0.68	-0.16	8837/4843/355/3459/5601/5291/2769/841/2773/6416/7132/5522/2775/2778/2767/7042/5594/4792/5332/5595/3551/5516/208/7040/5518/5296/5054/7046/5599/6347/4790/5602/3558/3458/1432/3593/5515/3827/2771/10000/8503/356/7043/5290/3553/718/148022/2770/3569/3586/7099/7097/5519/5330/2774/207/5295/5331/9630/2776/5521/5603/3460/714/1636/917/7048/107/915/8772/624/3592/3576/2353/5293/3456/4615/5970/713/712/10333/718…	AKT3/TLR6/ADCY1/CHUK/MAPK14/TICAM1/ACE/AKT1/AKT2/PLCB1/FOS/GNA11/GNA15/GNAI1/GNAI2/GNAI3/GNAL/GNAO1/GNAQ/GNAS/IFNB1/IFNG/IFNGR1/IFNGR2/FAS/IKBKB/IL1B/IL2/FASLG/IL6/CXCL8/IL10/IL12A/IL12B/IRAK1/JUN/KNG1/SMAD2/CCL3L3, CCL3L1/MYD88/NFKB1/NFKBIA/NOS2/SERPINE1/IRAK4/PIK3CA/PIK3CB/PIK3CD/PIK3R1/PIK3R2/PLCB2/PLCB3/PLCB4/TLR9/PPP2CA/PPP2CB/PPP2R1A/PPP2R1B/PPP2R2A/PPP2R2B/PPP2R2C/PPP2R2D/MAPK1/MAPK3/MAPK8…	ENSG00000117020, ENSG00000275199/ENSG00000174130/ENSG00000164742/ENSG00000213341/ENSG00000112062/ENSG00000127666/ENSG00000159640/ENSG00000142208/ENSG00000105221/ENSG00000182621/ENSG00000170345/ENSG00000088256/ENSG00000060558/ENSG00000127955/ENSG00000114353/ENSG00000065135/ENSG00000141404/ENSG00000087258/ENSG00000156052/ENSG00000087460/ENSG00000171855/ENSG00000111537/ENSG00000027697/ENSG0000015912…	101
hsa05226	Gastric cancer	0.16	0.01	8.37	9.14917e-16	6.70564e-15	24.85	1.89597e-14	1.38737e-13	0.85	-0.05	51384/1856/1870/3082/578/999/1495/5291/7478/1496/2263/4040/2255/27006/7479/2249/4292/5915/369/26281/1015/6932/2932/5243/7481/581/7042/4616/5594/6655/1869/2254/5595/8312/7976/898/208/7040/26291/5296/4233/7472/7046/1855/2253/6198/2549/595/81029/2251/1027/11211/1871/2246/1452/7474/10297/7475/6654/1647/10000/8503/8074/7043/5290/51426/1017/1026/7471/5605/25759/10912/5894/3845/83998/7482/1643/324/80326…	AKT3/FRAT1/CDH17/CDK2/CDKN1A/CDKN1B/APC2/CDKN2B/CDX2/GADD45G/FZD10/CSNK1A1L/CSNK1A1/CTNNA1/CTNNA2/CTNNB1/DDB2/GADD45A/DVL1/DVL2/DVL3/E2F1/E2F2/E2F3/EGF/EGFR/ERBB2/AKT1/AKT2/FGF1/FGF2/FGF3/FGF4/FGF5/FGF6/FGF7/FGF8/FGF9/FGF10/FGFR2/FRAT2/MTOR/FZD2/GAB1/SHC2/FGF20/FGF21/FGF22/GRB2/CTNNA3/GSK3B/HGF/APC/HRAS/ARAF/JUP/KRAS/SHC4/LRP6/LRP5/SMAD2/SMAD3/SMAD4/MET/MLH1/MUC2/MYC/GADD45B/NRAS/LEF1/WNT16/POLK/…	ENSG00000117020, ENSG00000275199/ENSG00000165879/ENSG00000079112/ENSG00000123374/ENSG00000124762/ENSG00000111276/ENSG00000115266/ENSG00000147883/ENSG00000165556/ENSG00000130222/ENSG00000111432/ENSG00000180138/ENSG00000113712/ENSG00000044115/ENSG00000066032/ENSG00000168036/ENSG00000134574/ENSG00000116717/ENSG00000107404/ENSG00000004975/ENSG00000161202/ENSG00000101412/ENSG00000007968, ENSG000002828…	149
hsa04392	Hippo signaling pathway - multiple species	0.23	0	8.33	1.21308e-15	8.79369e-15	24.58	3.43053e-14	2.45563e-13	0.74	-0.11	7005/25937/11186/8463/9770/6788/83937/23286/55233/84962/9113/10413/122786/126374/8994/5058/26524/60485/79981/8642/166824/92597/4771/7003/79633/54798/7004/1454/102800317	TPTEP2-CSNK1E/YAP1/RASSF1/FRMD6/WTIP/CSNK1E/RASSF6/WWC1/WWTR1/LATS2/NF2/PAK1/DCHS2/MOB1A/SAV1/STK3/TEAD1/TEAD4/TEAD3/FAT4/FRMD1/RASSF4/TEAD2/AJUBA/DCHS1/LIMD1/LATS1/MOB1B/RASSF2	ENSG00000283900/ENSG00000137693/ENSG00000068028/ENSG00000139926/ENSG00000142279/ENSG00000213923/ENSG00000169435/ENSG00000113645/ENSG00000018408/ENSG00000150457/ENSG00000186575/ENSG00000149269/ENSG00000197410, ENSG00000284227/ENSG00000114978/ENSG00000151748/ENSG00000104375/ENSG00000187079/ENSG00000197905/ENSG00000007866/ENSG00000196159/ENSG00000153303/ENSG00000107551/ENSG00000074219/ENSG0000012947…	29
hsa05133	Pertussis	0.29	0	8.25	2.17282e-15	1.54994e-14	24	1.88172e-14	1.37793e-13	0.78	-0.16	4843/5601/2773/387/5594/5595/29108/10392/727/5599/4790/5602/51561/1432/3593/2771/3552/653509/722/725/6372/3659/3553/718/3661/148022/2770/91860/3569/3586/7099/834/3394/805/710/3688/114609/23643/5603/714/715/808/3689/3678/114548/6374/836/1073/840/717/3592/3576/163688/3684/2353/929/1072/4615/5970/713/712/7189/3725/810/51806/716/3654/729238/5600/6300/51135/801/7124/721/353376	NOD1/CFL1/CFL2/NLRP3/TIRAP/MAPK14/TICAM1/CALML6/FOS/LY96/GNAI1/GNAI2/GNAI3/PYCARD/IRF8/TICAM2/IL1A/IL1B/IL6/CXCL8/IL10/IL12A/IL12B/IRAK1/IRF1/IRF3/ITGA5/ITGAM/ITGB1/ITGB2/JUN/RHOA/MYD88/NFKB1/NOS2/IRAK4/IL23A/CALML5/MAPK1/MAPK3/MAPK8/MAPK11/MAPK9/MAPK10/MAPK13/RELA/MAPK12/CXCL6/CXCL5/SFTPA1/TLR4/SERPING1/C1QA/TNF/C1QB/C1QC/C1R/C1S/C2/C3/TRAF6/C4B/C4BPA/C4BPB/C5/SFTPA2/CALM1/CALM2/CALM3/CALML3/CAS…	ENSG00000106100/ENSG00000172757/ENSG00000165410/ENSG00000162711/ENSG00000150455/ENSG00000112062/ENSG00000127666/ENSG00000169885/ENSG00000170345/ENSG00000154589/ENSG00000127955/ENSG00000114353/ENSG00000065135/ENSG00000103490/ENSG00000140968/ENSG00000243414/ENSG00000115008/ENSG00000125538/ENSG00000136244/ENSG00000169429/ENSG00000136634/ENSG00000168811/ENSG00000113302/ENSG00000184216/ENSG00000125347…	75
hsa04724	Glutamatergic synapse	0.14	-0.03	8.24	2.30493e-15	1.6419e-14	23.94	7.13247e-13	4.51006e-12	0.66	-0.06	9454/2773/10681/5566/5337/108/2782/6507/2775/2778/57084/3710/5594/157/5332/5595/9455/57030/6511/2906/8605/2901/6505/5532/6506/81539/2784/2916/2771/59345/2744/116444/5321/2891/5533/113/3709/2914/2892/5582/51764/2791/2792/2770/5338/196883/1742/54407/27165/2752/5330/109/5530/773/5567/7220/2900/5331/3708/775/9456/2893/2911/5578/2890/114/2776/776/283748/2905/50944/115/22941/2785/6512/3760/2899/2912/28…	PLA2G4B/GNB5/ADCY1/ADCY2/ADCY3/SLC38A3/ADCY5/ADCY6/ADCY7/ADCY8/ADCY9/GRIN3A/GRIN3B/PLA2G4E/GRK2/GRK3/DLG4/ADCY4/SHANK2/PLCB1/SLC17A8/PLA2G4F/GLS2/GLS/GLUL/GNAI1/GNAI2/GNAI3/GNAO1/GNAQ/GNAS/GNB1/GNB2/GNB3/GNG3/GNG4/GNG5/GNG7/GNG10/GNG11/GNGT1/GNGT2/PLA2G4D/GRIA1/GRIA2/GRIA3/GRIA4/GRIK1/GRIK2/GRIK3/GRIK4/GRIK5/GRIN1/GRIN2A/GRIN2B/GRIN2C/GRIN2D/GRM1/GRM2/GRM3/GRM4/GRM5/GRM6/GRM7/GRM8/ITPR1/ITPR2/ITP…	ENSG00000243708/ENSG00000069966/ENSG00000164742/ENSG00000078295/ENSG00000138031/ENSG00000188338/ENSG00000173175/ENSG00000174233/ENSG00000121281/ENSG00000155897/ENSG00000162104/ENSG00000198785/ENSG00000116032/ENSG00000188089/ENSG00000173020/ENSG00000100077/ENSG00000132535/ENSG00000129467, ENSG00000284814/ENSG00000162105/ENSG00000182621/ENSG00000179520/ENSG00000168907/ENSG00000135423/ENSG0000011541…	114
hsa04080	Neuroactive ligand-receptor interaction	0.12	-0.04	8.2	3.1377e-15	2.21401e-14	23.64	8.10135e-13	5.10074e-12	0.58	-0.07	799/6863/6915/2696/5646/2556/2554/153/10911/5733/10886/9170/10203/9340/51083/1815/6343/51052/6865/1906/117/27334/6344/1136/4986/5026/5027/2568/4295/9127/706/1511/623/11255/4923/551/1137/5173/5020/2742/9248/680/2564/3356/2862/3972/2906/2901/7434/1395/2692/727/6019/6013/5023/1145/5539/2557/2798/10874/2743/5024/887/796/2570/4988/2740/2690/2916/2566/5618/2908/3274/3827/7433/5443/2641/6869/84634/11644…	INSL5/NPY4R2/LPAR6/CALCRL/NMUR1/CYSLTR1/CGA/NMU/NPFFR2/GPR83/UTS2/HRH3/CHRM1/CHRM2/PTH2/CHRM3/CHRM4/CHRM5/CHRNA1/CHRNA2/CHRNA3/CHRNA4/CHRNA5/CHRNA7/CHRNB1/CHRNB2/UCN3/CHRNB3/CHRNB4/CHRND/CHRNE/CHRNG/ADCYAP1/GRIN3A/GRIN3B/ADCYAP1R1/RLN3/RXFP2/LTB4R/CNR1/CNR2/CORT/ADM/ADORA1/TAAR9/TAAR1/ADORA2A/ADORA2B/CRH/CRHR2/ADORA3/CSH1/CSH2/ADRA1D/ADRA1B/ADRA1A/ADRA2A/ADRA2B/CTSG/ADRA2C/ADRB1/ADRB2/ADRB3/GPR15…	ENSG00000172410/ENSG00000264717, ENSG00000288157/ENSG00000139679/ENSG00000064989/ENSG00000171596/ENSG00000173198/ENSG00000135346/ENSG00000109255/ENSG00000056291/ENSG00000123901/ENSG00000049247/ENSG00000101180/ENSG00000168539/ENSG00000181072/ENSG00000142538/ENSG00000133019/ENSG00000180720/ENSG00000184984/ENSG00000138435/ENSG00000120903/ENSG00000080644/ENSG00000101204/ENSG00000169684/ENSG0000017534…	338
hsa04929	GnRH secretion	0.19	-0.02	8.13	5.01726e-15	3.48814e-14	23.18	1.34474e-13	9.13572e-13	0.76	-0.06	8913/5291/7224/3781/779/2767/3710/610/5594/8911/5332/778/5595/3783/3972/208/3780/5296/84634/10000/8503/6696/3762/5290/3709/2797/5582/5605/5894/7223/3845/1081/9568/408/5330/2100/409/207/3782/57657/7220/5295/2796/5331/3708/775/5578/2776/776/3763/3765/3760/348980/2852/5579/5604/3814/5293/3265/23236/3767/8912/2550/4893	AKT3/CGA/AKT1/AKT2/ESR2/PLCB1/GABBR1/GNA11/GNAQ/GNRH1/GNRH2/GPER1/HRAS/HCN1/ITPR1/ITPR2/ITPR3/KCNJ3/KCNJ5/KCNJ6/KCNJ9/KCNJ11/KCNN1/KCNN2/KCNN3/KCNN4/KISS1/KRAS/LHB/ARRB1/ARRB2/NRAS/PIK3CA/PIK3CB/PIK3CD/PIK3R1/PIK3R2/PLCB2/PLCB3/PLCB4/PRKCA/PRKCB/PRKCG/MAPK1/MAPK3/MAP2K1/MAP2K2/HCN3/RAF1/HCN2/SPP1/TRPC1/TRPC4/TRPC5/CACNA1C/CACNA1D/CACNA1F/CACNA1S/KISS1R/PIK3R3/CACNA1I/CACNA1H/CACNA1G/GABBR2	ENSG00000117020, ENSG00000275199/ENSG00000135346/ENSG00000142208/ENSG00000105221/ENSG00000140009/ENSG00000182621/ENSG00000204681, ENSG00000206466, ENSG00000206511, ENSG00000232569, ENSG00000232632, ENSG00000237051, ENSG00000237112/ENSG00000088256/ENSG00000156052/ENSG00000147437/ENSG00000125787/ENSG00000164850/ENSG00000174775, ENSG00000276536/ENSG00000164588/ENSG00000150995/ENSG00000123104/ENSG000…	64
hsa05135	Yersinia infection	0.23	0.01	8.06	8.06818e-15	5.50859e-14	22.71	1.18766e-13	8.10882e-13	0.7	-0.14	8935/920/7454/5606/3937/5601/9564/5291/23118/63916/5586/6416/387/6093/998/6196/27330/4775/60/5609/2533/2932/5829/58484/1399/5594/10454/4792/4773/8874/5595/4210/29108/3551/208/5296/8976/653857/3984/8395/5599/6347/5608/4790/5602/3558/10094/1432/7535/10096/3676/2335/7456/10000/8503/6195/2185/5290/644150/5585/5335/3553/3661/5605/7186/148022/5880/10095/4772/57180/10451/9475/6885/5879/3569/3586/7099/81…	AKT3/ARPC5/ARPC4/ARPC3/ARPC1B/ACTR3/ACTR2/ARPC2/WASF2/AC233755.1/VAV3/TAB1/BAIAP2/ARPC1A/NLRP3/CHUK/CRK/CRKL/MAPK14/WIPF2/TICAM1/DOCK1/AKT1/AKT2/PTK2B/TAB2, AL031056.1/FN1/ARHGEF12/PIP5K1C/FOS/FYB1/LAT/RPS6KA6/GNAQ/PYCARD/TBK1/GSK3B/IFNB1/IKBKB/IL1B/IL2/IL6/CXCL8/IL10/IL18/IRAK1/IRF3/ITGA4/ITGA5/ITGB1/JUN/ARF6/RHOA/RHOG/LCK/LCP2/LIMK1/MEFV/MYD88/NFATC1/NFATC2/NFATC3/NFKB1/NFKBIA/IRAK4/PIK3CA/PIK3…	ENSG00000117020, ENSG00000275199/ENSG00000162704/ENSG00000241553/ENSG00000111229/ENSG00000130429/ENSG00000115091/ENSG00000138071/ENSG00000163466/ENSG00000158195/ENSG00000275063/ENSG00000134215/ENSG00000100324/ENSG00000175866/ENSG00000241685/ENSG00000162711/ENSG00000213341/ENSG00000167193/ENSG00000099942/ENSG00000112062/ENSG00000171475/ENSG00000127666/ENSG00000150760/ENSG00000142208/ENSG0000010522…	135
hsa04380	Osteoclast differentiation	0.27	0	7.88	2.83572e-14	1.8518e-13	21.47	1.45707e-13	9.87114e-13	0.71	-0.23	799/9020/27035/695/2534/7305/3459/9846/3937/5601/5291/1535/23118/6688/7132/2213/2355/5609/4791/1540/55423/7042/29760/54209/5594/10454/4689/4792/4773/10326/54/5595/3551/5971/10859/11024/208/7040/7297/10990/5296/7046/5599/5532/5608/4790/5602/3458/1432/3552/6772/3554/2274/4688/10000/8503/1385/8600/5533/5290/3553/2354/7186/3727/10288/4772/5468/6885/7006/5879/5530/8792/3454/207/9103/1513/5295/2209/814…	AKT3/LILRB2/SIRPB1/IRF9/TAB1/LILRB1/LILRB5/LILRB4/LILRA1/LILRA3/LILRA2/CHUK/OSCAR/CREB1/SIRPA/MAPK14/CSF1/CSF1R/CTSK/CYBA/CYLD/AKT1/AKT2/FCGR1A/FCGR2B/FCGR3A/FCGR3B/FHL2/TAB2, AL031056.1/FOS/FOSB/LILRA4/FOSL2/FYN/NOX1/GRB2/BLNK/IFNAR1/IFNAR2, AP000295.1/IFNB1/IFNG/IFNGR1/IFNGR2/LILRA5/IKBKB/IL1A/IL1B/IL1R1/ITGB3/JAK1/JUN/JUNB/JUND/LCK/LCP2/MITF/NCF2/NCF4/NFATC1/NFATC2/NFKB1/NFKB2/NFKBIA/TNFRSF11B…	ENSG00000117020, ENSG00000275199/ENSG00000131042, ENSG00000274513, ENSG00000275463, ENSG00000276146, ENSG00000277751/ENSG00000101307/ENSG00000213928, ENSG00000285048/ENSG00000100324/ENSG00000104972, ENSG00000274669, ENSG00000276452, ENSG00000277134, ENSG00000277807/ENSG00000105609, ENSG00000273991, ENSG00000274311, ENSG00000277414, ENSG00000278437/ENSG00000186818, ENSG00000275730, ENSG00000276042…	125
hsa01522	Endocrine resistance	0.18	0.01	7.87	3.18091e-14	2.06802e-13	21.36	3.1155e-12	1.8451e-11	0.6	-0.08	572/1870/3479/5601/5291/5566/8647/4854/369/108/581/4313/2778/10683/2099/5594/107987479/638/6655/4318/182/1869/5595/208/5296/5599/6198/5602/595/1027/1432/1871/1839/6654/10000/8503/113/5290/1031/8202/1026/5469/5605/54567/196883/25759/5894/3845/4853/1019/4193/109/5925/2100/3480/9611/7157/2064/207/10498/5567/5295/1956/1029/53358/4851/114/5603/673/6464/115/107/2852/5568/5604/5747/2353/5293/596/111/112…	AKT3/CDK4/CDKN1A/CDKN1B/CDKN2A/CDKN2C/CARM1/DLL3/ADCY1/CYP2D6/ADCY2/ADCY3/ADCY5/ADCY6/ADCY7/ADCY8/ADCY9/MAPK14/CYP2D7/JAG1/HBEGF/E2F1/E2F2/E2F3/EGFR/ADCY4/ERBB2/AKT1/AKT2/ESR1/ESR2/FOS/MTOR/SHC2/GNAS/DLL1/GPER1/GRB2/HRAS/IGF1/IGF1R/ARAF/JAG2/JUN/KRAS/SHC4/MDM2/MMP2/MMP9/NOTCH1/NOTCH2/NOTCH3/NOTCH4/NRAS/PIK3CA/PIK3CB/PIK3CD/PIK3R1/PIK3R2/SHC3/DLL4/MED1/PRKACA/PRKACB/PRKACG/MAPK1/MAPK3/MAPK8/MAPK11…	ENSG00000117020, ENSG00000275199/ENSG00000135446/ENSG00000124762/ENSG00000111276/ENSG00000147889/ENSG00000123080/ENSG00000142453/ENSG00000090932/ENSG00000164742/ENSG00000100197, ENSG00000272532, ENSG00000275211, ENSG00000280905, ENSG00000282966, ENSG00000283284/ENSG00000078295/ENSG00000138031/ENSG00000173175/ENSG00000174233/ENSG00000121281/ENSG00000155897/ENSG00000162104/ENSG00000112062/ENSG00000…	96
hsa03410	Base excision repair	-0.26	-0.02	-7.86	3.27815e-14	2.12955e-13	21.33	2.22023e-13	1.47926e-12	0.78	-0.08	3980/10039/5424/4913/5423/7515/7374/10714/5427/328/143/4350/3978/5425/55247/4968/56655/23583/8930/10038/5111/4595/6996/79661/142/54107/252969/27343/2237/27301/57804/5426/3146	PARP2/PARP3/POLD3/PARP1/PARP4/FEN1/SMUG1/NEIL2/APEX2/POLL/HMGB1/APEX1/LIG1/LIG3/MPG/MUTYH/NTHL1/OGG1/PCNA/POLE3/POLB/POLD1/POLD2/POLE/POLE2/NEIL3/POLE4/POLD4/TDG/UNG/XRCC1/NEIL1/MBD4	ENSG00000129484/ENSG00000041880/ENSG00000077514/ENSG00000143799/ENSG00000102699/ENSG00000168496/ENSG00000123415/ENSG00000154328/ENSG00000169188/ENSG00000166169/ENSG00000189403/ENSG00000100823/ENSG00000105486/ENSG00000005156/ENSG00000103152/ENSG00000132781/ENSG00000065057/ENSG00000114026/ENSG00000132646/ENSG00000148229/ENSG00000070501/ENSG00000062822/ENSG00000106628/ENSG00000177084/ENSG00000100479…	33
hsa04720	Long-term potentiation	0.15	0	7.84	3.74329e-14	2.41682e-13	21.2	1.28907e-12	7.91609e-12	0.62	-0.09	1387/816/815/6196/5566/27330/369/10411/3710/5594/2033/5332/5595/2906/5532/5906/6195/2891/5533/3709/5582/5605/5908/468/91860/5894/3845/5502/5330/5530/5567/805/817/818/5331/3708/775/814/2911/5578/2890/114/2776/673/808/2905/107/5568/5579/2915/5604/163688/5499/3265/2902/6197/810/51806/23236/2903/5501/5535/801/4893/5500/5534/2904	RAPGEF3/ADCY1/ADCY8/CREBBP/CALML6/EP300/PLCB1/RPS6KA6/GNAQ/GRIA1/GRIA2/GRIN1/GRIN2A/GRIN2B/GRIN2C/GRIN2D/GRM1/GRM5/HRAS/ARAF/ITPR1/ITPR2/ITPR3/KRAS/ATF4/NRAS/CALML5/PLCB2/PLCB3/PLCB4/PPP1CA/PPP1CB/PPP1CC/PPP1R1A/PPP3CA/PPP3CB/PPP3CC/PPP3R1/PPP3R2/PRKACA/PRKACB/PRKACG/PRKCA/PRKCB/PRKCG/MAPK1/MAPK3/MAP2K1/MAP2K2/RAF1/RAP1A/RAP1B/RPS6KA1/RPS6KA2/RPS6KA3/BRAF/CACNA1C/CALM1/CALM2/CALM3/CALML3/CAMK4/CA…	ENSG00000079337/ENSG00000164742/ENSG00000155897/ENSG00000005339/ENSG00000169885/ENSG00000100393/ENSG00000182621/ENSG00000072133/ENSG00000156052/ENSG00000155511/ENSG00000120251/ENSG00000176884/ENSG00000183454/ENSG00000273079/ENSG00000161509/ENSG00000105464/ENSG00000152822/ENSG00000168959/ENSG00000174775, ENSG00000276536/ENSG00000078061/ENSG00000150995/ENSG00000123104/ENSG00000096433/ENSG0000013370…	67
hsa05163	Human cytomegalovirus infection	0.17	0.01	7.84	3.75941e-14	2.42608e-13	21.2	5.56297e-13	3.55758e-12	0.7	-0.11	6376/1870/637/355/578/5733/9564/5291/84699/841/2773/7132/387/6093/10681/5566/4775/5743/108/2782/7188/2932/581/2775/2778/2767/5829/3710/1399/5594/6655/4792/4776/4773/5332/1869/8717/5595/7249/3551/208/5296/1021/6009/10488/6387/5532/6198/6347/5608/4790/595/3587/2784/1432/1871/6892/7422/2771/59345/3554/6654/1386/10000/8503/356/1385/10672/3443/3445/2185/5533/113/5290/7852/3709/1026/5732/3553/3661/5582…	AKT3/CDK4/CDK6/CDKN1A/CDKN2A/CREB3/GNA13/GNB5/ADCY1/ADCY2/ADCY3/ADCY5/ADCY6/AKAP13/ADCY7/ADCY8/CHUK/ADCY9/CGAS/CCR1/CCR3/CCR5/CREB1/ATF2/ATF6B/CRK/CRKL/MAPK14/CREB3L4/CTNNB1/CALML6/E2F1/E2F2/E2F3/EGFR/ADCY4/EIF4EBP1/ELK1/AKT1/AKT2/PTK2B/PLCB1/ARHGEF12/MTOR/GNA11/GNA12/GNAI1/GNAI2/GNAI3/GNAO1/GNAQ/GNAS/GNB1/GNB2/GNB3/GNG3/GNG4/GNG5/GNG7/GNG10/GNG11/GNGT1/GNGT2/GRB2/TBK1/PDIA3/GSK3B/HLA-A/HLA-B/HLA…	ENSG00000117020, ENSG00000275199/ENSG00000135446/ENSG00000105810/ENSG00000124762/ENSG00000147889/ENSG00000107175/ENSG00000120063/ENSG00000069966/ENSG00000164742/ENSG00000078295/ENSG00000138031/ENSG00000173175/ENSG00000174233/ENSG00000170776/ENSG00000121281/ENSG00000155897/ENSG00000213341/ENSG00000162104/ENSG00000164430/ENSG00000163823/ENSG00000183625/ENSG00000160791/ENSG00000118260/ENSG0000011596…	223
hsa04630	JAK-STAT signaling pathway	0.18	0	7.81	4.89339e-14	3.13768e-13	20.94	3.729e-13	2.42474e-12	0.72	-0.1	1387/53832/2273/3459/8554/5291/3566/9063/3595/7066/3568/3589/3717/3594/5008/5155/1439/3560/2033/6655/50615/3574/9466/208/51588/7297/3718/5296/1440/3558/595/3587/51561/3458/5777/896/2690/3593/5618/3565/3567/3977/5159/1154/10254/6772/6654/3953/10000/4352/8503/894/1441/3443/3445/8835/5290/1271/3598/3581/1026/6776/50616/3976/2056/2670/3597/10401/5894/3572/3559/3601/5156/3569/2689/1442/3586/8027/4609/…	AKT3/STAM2/CDKN1A/IRF9/PIAS3/IL24/CISH/IL22RA2/SOCS4/CNTF/CNTFR/CREBBP/CSF2/CSF2RA/CSF2RB/CSF3/CSF3R/CSH1/CSH2/CTF1/IL23R/IFNLR1/EGF/EGFR/EP300/EPO/EPOR/AKT1/AKT2/FHL1/MTOR/GFAP/GH1/GH2/GHR/IFNL2/IFNL3/IFNL1/GRB2/IL19/SOCS7/AOX1/HRAS/IFNE/IFNA1/IFNA2/IFNA4/IFNA5/IFNA6/IFNA7/IFNA8/IFNA10/IFNA13/IFNA14/IFNA16/IFNA17/IFNA21/IFNAR1/IFNAR2, AP000295.1/IFNB1/IFNG/IFNGR1/IFNGR2/IFNW1/IL2/IL2RA/IL2RB/IL2…	ENSG00000117020, ENSG00000275199/ENSG00000115145/ENSG00000124762/ENSG00000213928, ENSG00000285048/ENSG00000131788/ENSG00000162892/ENSG00000114737/ENSG00000164485/ENSG00000180008/ENSG00000242689/ENSG00000122756/ENSG00000005339/ENSG00000164400/ENSG00000198223/ENSG00000100368/ENSG00000108342/ENSG00000119535/ENSG00000136488/ENSG00000213218/ENSG00000150281/ENSG00000162594/ENSG00000185436/ENSG000001387…	162
hsa05217	Basal cell carcinoma	0.21	0	7.72	9.0222e-14	5.66662e-13	20.34	6.27759e-13	3.99717e-12	0.62	-0.14	51384/1856/578/7478/2736/7479/6932/2932/7481/581/4616/8312/7976/7472/2737/1855/51684/2735/81029/11211/7474/10297/7475/1647/8643/51426/1026/7471/652/650/6608/10912/7482/1643/324/80326/51176/7157/7483/6934/83439/89780/7476/8324/8321/7484/1857/54361/7855/64399/6469/8323/374654/1499/8313/7480/8322/8325/2535/5727/7477/8326/7473	CDKN1A/APC2/GADD45G/FZD10/CTNNB1/DDB2/GADD45A/DVL1/DVL2/DVL3/FZD2/GLI1/GLI2/GLI3/GSK3B/APC/KIF7/GADD45B/LEF1/WNT16/POLK/SUFU/WNT4/PTCH1/BAK1/BAX/HHIP/SHH/BMP2/BMP4/SMO/TCF7/TCF7L2/TP53/WNT1/WNT2/WNT3/WNT5A/WNT6/WNT7A/WNT7B/WNT8A/WNT8B/WNT10B/WNT11/WNT2B/WNT9A/WNT9B/FZD5/FZD3/WNT10A/WNT5B/AXIN1/AXIN2/FZD1/FZD4/FZD6/FZD7/FZD8/FZD9/TCF7L1/PTCH2/WNT3A	ENSG00000124762/ENSG00000115266/ENSG00000130222/ENSG00000111432/ENSG00000168036/ENSG00000134574/ENSG00000116717/ENSG00000107404/ENSG00000004975/ENSG00000161202/ENSG00000180340/ENSG00000111087/ENSG00000074047/ENSG00000106571/ENSG00000082701/ENSG00000134982/ENSG00000166813/ENSG00000099860/ENSG00000138795/ENSG00000002745/ENSG00000122008/ENSG00000107882/ENSG00000162552/ENSG00000185920/ENSG00000030110…	63
hsa04520	Adherens junction	0.2	0.02	7.7	1.01628e-13	6.36357e-13	20.22	2.18978e-12	1.31447e-11	0.6	-0.13	1387/9855/2534/7454/6591/7414/999/1495/1496/387/1459/998/87/60/2260/6932/51701/10580/5594/2033/1457/5595/7082/4233/8976/7046/5818/5777/8936/117178/6615/5787/5880/5819/4301/81/10810/6885/4008/5879/51176/3480/8826/4089/2064/5792/81607/52/1956/56288/6934/5795/2241/83439/10163/7048/4088/1499/5881/3643/5797/10458/7525/25945/29119/71/5770/6714/1500/1460/283106	WASF2/BAIAP2/SORBS1/WASF3/SSX2IP/CREBBP/CSNK2A1/CSNK2A2/CSNK2B/CTNNA1/CTNNA2/CTNNB1/CTNND1/EGFR/EP300/ERBB2/FER/FGFR1/FYN/NECTIN3/CSNK2A3/CTNNA3/IGF1R/INSR/RHOA/LMO7/SMAD3/SMAD4/MET/AFDN/LEF1/NLK/ACP1/MAPK1/MAPK3/PARD3/PTPN1/PTPN6/PTPRB/PTPRF/PTPRJ/PTPRM/NECTIN1/NECTIN2/RAC1/RAC2/RAC3/ACTB/SNAI2/SNAI1/SRC/MAP3K7/TCF7/TCF7L2/TGFBR1/TGFBR2/TJP1/ACTG1/VCL/WAS/YES1/ACTN4/NECTIN4/TCF7L1/ACTN1/IQGAP1/W…	ENSG00000158195/ENSG00000175866/ENSG00000095637/ENSG00000132970/ENSG00000117155/ENSG00000005339/ENSG00000101266/ENSG00000070770/ENSG00000204435, ENSG00000206406, ENSG00000224398, ENSG00000224774, ENSG00000228875, ENSG00000230700, ENSG00000232960/ENSG00000044115/ENSG00000066032/ENSG00000168036/ENSG00000198561/ENSG00000146648/ENSG00000100393/ENSG00000141736/ENSG00000151422/ENSG00000077782/ENSG00000…	71
hsa04062	Chemokine signaling pathway	0.22	-0.01	7.65	1.43361e-13	8.86059e-13	19.88	9.87072e-13	6.15068e-12	0.74	-0.13	2268/572/6376/10344/7454/9564/5291/2773/387/5590/6093/10235/10681/998/5566/108/2782/2920/2932/5829/3717/1399/5594/157/6655/4792/5332/3055/5595/6367/6361/3551/4793/208/3718/5296/2931/5294/6369/6387/6354/6347/6355/6346/5197/4790/2784/1235/3702/131890/2771/59345/6364/6772/6654/5906/10000/8503/2309/2185/113/729230/5290/7852/57580/5335/6372/2868/1236/5908/51764/2791/2792/2770/5880/196883/25759/6370/58…	AKT3/RASGRP2/CCL26/VAV3/CXCL13/CXCR6/GNB5/ADCY1/ADCY2/CCR9/CCL27/ADCY3/ADCY5/ADCY6/ADCY7/ADCY8/CHUK/ADCY9/CCR1/CCR3/CCR4/CCR5/CCR6/CCR7/CCR8/GRK7/CRK/CRKL/PIK3R6/CX3CR1/GRK2/GRK3/DOCK2/ADCY4/AKT1/AKT2/PTK2B/FGR/FOXO3/PLCB1/PIK3R5/SHC2/GNAI1/GNAI2/GNAI3/GNAQ/GNB1/GNB2/GNB3/GNG3/GNG4/GNG5/GNG7/GNG10/GNG11/GNGT1/GNGT2/CCR10/XCR1/CXCR3/GRK4/GRK5/GRK6/GRB2/CXCL1/CXCL2/CXCL3/GSK3A/GSK3B/HCK/HRAS/IKBKB/…	ENSG00000117020, ENSG00000275199/ENSG00000068831/ENSG00000006606/ENSG00000134215/ENSG00000156234/ENSG00000172215/ENSG00000069966/ENSG00000164742/ENSG00000078295/ENSG00000173585/ENSG00000213927/ENSG00000138031/ENSG00000173175/ENSG00000174233/ENSG00000121281/ENSG00000155897/ENSG00000213341/ENSG00000162104/ENSG00000163823/ENSG00000183625/ENSG00000183813/ENSG00000160791/ENSG00000112486/ENSG0000012635…	191
hsa05130	Pathogenic Escherichia coli infection	0.17	0.02	7.59	2.08064e-13	1.2703e-12	19.52	3.82927e-12	2.24741e-11	0.62	-0.1	55971/9265/2534/5010/355/578/10061/5601/26999/23118/10787/841/9170/51208/7132/387/6093/998/8440/60/113457/5063/2017/581/7430/25/5594/27128/10454/4627/4792/81027/8717/5595/29108/7082/3551/8797/4793/10382/79784/9266/8976/24146/653857/5599/9267/9368/4790/5602/10094/2597/5777/1432/8936/10802/10686/4691/10096/3554/7456/9181/356/10672/8795/8743/644150/3071/10376/3553/7186/7277/4430/55930/10095/9826/842…	ABI1/CLDN24/CLDN34/OCLN/ABCF2/ARPC5/ARPC4/ARPC3/ARPC1B/ACTR3/ACTR2/ARPC2/WASF2/AC233755.1/TUBA1B/TUBB3/TUBB4A/TUBB4B/SEC24B/TAB1/BAIAP2/ARPC1A/GNA13/CLDN16/NCKAP1/SEC24A/WASF3/TMED10/TUBA3E/TUBA3D/NLRP3/TIRAP/CHUK/CLDN4/CLDN3/CLDN7/CLDN23/MAPK14/WIPF2/NLRP4/CLDN19/LPAR1/CTTN/TUBB/F2/F2R/TAB2, AL031056.1/CYFIP1/ARHGEF12/FOS/CLDN14/CLDN15/ABL1/FYN/TAB3/GAPDH/CLDN17/CYFIP2/CYTH4/GNA12/MYO1H/LPAR4/PY…	ENSG00000136754/ENSG00000185758/ENSG00000234469/ENSG00000197822, ENSG00000273814/ENSG00000033050/ENSG00000162704/ENSG00000241553/ENSG00000111229/ENSG00000130429/ENSG00000115091/ENSG00000138071/ENSG00000163466/ENSG00000158195/ENSG00000275063/ENSG00000123416/ENSG00000258947/ENSG00000104833/ENSG00000188229/ENSG00000138802/ENSG00000100324/ENSG00000175866/ENSG00000241685/ENSG00000120063/ENSG0000011394…	195
hsa04979	Cholesterol metabolism	0.16	-0.01	7.55	2.74336e-13	1.655e-12	19.24	7.67404e-12	4.36551e-11	0.53	-0.14	29116/114879/6646/949/8647/7419/4036/338/1071/350/706/5360/9218/9388/3988/337/345/335/10577/4035/9217/3949/55908/348/341/10948/27329/6272/948/1593/64240/4864/64241/57552/6770/26119/336/4043/19/7417/3990/51129/8435/1581/255738/4023/4018/3931/7416/344	NPC2/CETP/STARD3/OSBPL5/CYP7A1/CYP27A1/ABCA1/PCSK9/LDLRAP1/ANGPTL3/MYLIP/APOA1/APOA2/APOA4/APOB/APOC1/APOC2/APOC3/APOE/APOH/LCAT/LDLR/LIPA/LIPC/LPA/LPL/LRP1/LRP2/LRPAP1/NPC1/ANGPTL4/PLTP/ANGPTL8/NCEH1/SORT1/ABCG5/ABCG8/SOAT1/STAR/TSPO/VDAC1/VDAC2/VDAC3/SOAT2/ABCB11/VAPB/VAPA/LIPG/CD36/SCARB1	ENSG00000119655/ENSG00000087237/ENSG00000131748/ENSG00000021762/ENSG00000167910/ENSG00000135929/ENSG00000165029/ENSG00000169174/ENSG00000157978/ENSG00000132855/ENSG00000007944/ENSG00000118137/ENSG00000158874/ENSG00000110244/ENSG00000084674/ENSG00000130208/ENSG00000234906/ENSG00000110245/ENSG00000130203/ENSG00000091583/ENSG00000213398/ENSG00000130164/ENSG00000107798/ENSG00000166035/ENSG00000198670…	50
hsa05219	Bladder cancer	0.18	0.02	7.54	3.03288e-13	1.8251e-12	19.15	7.54817e-13	4.75901e-12	0.7	-0.09	1870/1890/23604/999/11186/2261/369/4313/5594/7380/9252/4318/1869/5595/595/1871/7422/1839/1026/5605/5894/3845/1019/4193/4609/7057/1950/5925/7157/2064/1956/1029/673/1613/5604/3576/3265/4312/1612/6714/4893	CDK4/CDKN1A/CDKN2A/RASSF1/DAPK1/DAPK3/HBEGF/E2F1/E2F2/E2F3/TYMP/EGF/EGFR/ERBB2/FGFR3/DAPK2/HRAS/CXCL8/ARAF/KRAS/MDM2/MMP1/MMP2/MMP9/MYC/NRAS/MAPK1/MAPK3/MAP2K1/MAP2K2/RAF1/RB1/CCND1/SRC/BRAF/THBS1/TP53/UPK3A/VEGFA/RPS6KA5/CDH1	ENSG00000135446/ENSG00000124762/ENSG00000147889/ENSG00000068028/ENSG00000196730/ENSG00000167657/ENSG00000113070/ENSG00000101412/ENSG00000007968, ENSG00000282899/ENSG00000112242/ENSG00000025708/ENSG00000138798/ENSG00000146648/ENSG00000141736/ENSG00000068078/ENSG00000035664/ENSG00000174775, ENSG00000276536/ENSG00000169429/ENSG00000078061/ENSG00000133703/ENSG00000135679/ENSG00000196611/ENSG000000872…	41
hsa04614	Renin-angiotensin system	0.21	0.01	7.49	4.16087e-13	2.4724e-12	18.83	4.89336e-13	3.14011e-12	0.81	-0.07	5476/5550/1215/1511/4012/57486/59272/4142/183/5547/2028/5972/185/1636/1359/290/3816/3817/7064/116512/186/10159/4311	ATP6AP2/MRGPRD/CMA1/CPA3/CTSG/ACE/AGT/AGTR1/AGTR2/ENPEP/ANPEP/KLK1/KLK2/LNPEP/MAS1/MME/CTSA/PRCP/PREP/NLN/ACE2/REN/THOP1	ENSG00000182220/ENSG00000172938/ENSG00000092009/ENSG00000163751/ENSG00000100448/ENSG00000159640/ENSG00000135744/ENSG00000144891/ENSG00000180772/ENSG00000138792/ENSG00000166825/ENSG00000167748/ENSG00000167751/ENSG00000113441/ENSG00000130368/ENSG00000196549/ENSG00000064601/ENSG00000137509/ENSG00000085377/ENSG00000123213/ENSG00000130234/ENSG00000143839/ENSG00000172009	23
hsa03008	Ribosome biogenesis in eukaryotes	-0.23	0	-7.46	5.20406e-13	3.06215e-12	18.62	3.13704e-12	1.85625e-11	0.73	-0.12	81691/51096/55341/51602/55781/10885/1459/6949/25996/57455/7514/102157402/22803/4809/1457/10528/55916/10940/10775/2091/55131/23560/55813/54433/23195/29102/54464/84128/55127/51077/10171/10199/83732/10799/51119/10436/55998/54552/1736/5901/29107/29889/134430/55226/92856/79631/84916/28987/4931/166378/55651/56000/10556/10557/10813/10482/23160/26354/84135/138716/65083/9790/51367/51068/10248/55272/54913/…	RNA5-8SN5/RNA5S1/RNA5S2/RNA5S3/RNA5S4/RNA5S5/RNA5S6/RNA5S7/RNA5S8/RNA5S9/RNA5S10/RNA5S11/RNA5S12/RNA5S13/RNA5S14/RNA5S15/RNA5S16/RNA5S17/RCL1/MPHOSPH10/AK6/POP7/EMG1/NXF1/NOP56/RPP30/RPP38/TBL3/RNA5-8SN1/POP4/RPP40/UTP14A/WDR3/POP1/SNORD3E/RNA5-8SN2/RNA5-8SN3/WDR36/RPP25L/CSNK2A1/CSNK2A2/CSNK2B/SPATA5/DKC1/FBL/XRN2/WDR43/MDN1/GTPBP4/REXO2/GNL3/SNORD3B-1/RRP7A/CSNK2A3/NOB1/DROSHA/NXT1/GNL2/FBLL1/E…	ENSG00000274917/ENSG00000199352/ENSG00000201588/ENSG00000199337/ENSG00000200381/ENSG00000199396/ENSG00000200624/ENSG00000202521/ENSG00000200343/ENSG00000201321/ENSG00000199910/ENSG00000199334/ENSG00000199270/ENSG00000202526/ENSG00000201355/ENSG00000201925/ENSG00000202257/ENSG00000200370/ENSG00000120158/ENSG00000124383/ENSG00000085231, ENSG00000279247/ENSG00000172336/ENSG00000126749/ENSG0000016223…	105
hsa03040	Spliceosome	-0.22	0.01	-7.42	6.63903e-13	3.87214e-12	18.38	9.85169e-12	5.5452e-11	0.67	-0.16	9716/84321/9410/11338/1659/56949/6626/9984/10450/51729/10523/55696/10992/2521/3183/988/4670/10291/6634/4809/84844/22938/6430/22985/24148/51340/10084/6625/8175/26121/8896/23658/1655/9343/1665/3312/27339/25766/55110/8683/6428/10915/22916/51639/23451/6432/6429/10286/9129/25949/58517/10285/6431/11017/6631/57187/6633/6628/6629/3306/51691/51690/25804/6627/56259/55119/84991/84950/3178/6426/6434/9128/468…	ISY1-RAB43/PQBP1/ALYREF/RNVU1-4/RNU6-9/RNVU1-1/SF3B4/U2AF1L5/SMNDC1/BCAS2/SF3A1/PPIE/PPIH/CHERP/SLU7/PRPF8/USP39/SRSF10/TXNL4A/TCERG1/SRSF8/SF3A3/SF3B2/SNRNP27/LSM6/DDX42/U2AF2/RBMXL3/HNRNPA1L2/CCDC12/ZMAT2/DDX5/DHX8/DHX15/U2AF1L4/HNRNPA3/PUF60/NCBP2/SNW1/ACIN1/SNRNP200/U2SURP/SF3B3/SF3B1/LSM5/PRPF6/FUS/PRPF40B/LSM4/SYF2/PRPF31/RNU6-1/RNU5A-1/RNU4-2/RNU4-1/RNVU1-18/RNVU1-7/RNU1-3/RNU1-2/RNU1-1/LS…	ENSG00000261796/ENSG00000102103/ENSG00000183684/ENSG00000277610/ENSG00000207507/ENSG00000207340/ENSG00000143368/ENSG00000275895/ENSG00000119953/ENSG00000116752/ENSG00000099995/ENSG00000084072/ENSG00000171960/ENSG00000085872/ENSG00000164609/ENSG00000174231, ENSG00000274442/ENSG00000168883/ENSG00000188529/ENSG00000141759/ENSG00000113649/ENSG00000263465/ENSG00000183431/ENSG00000087365/ENSG0000012438…	150
hsa03013	RNA transport	-0.18	0.01	-7.42	6.66318e-13	3.88457e-12	18.37	1.3688e-11	7.61381e-11	0.61	-0.12	5976/60528/10460/11171/23279/54960/7175/84321/26999/55706/1975/11218/55746/26986/8891/51095/1207/8672/79023/9984/25929/7514/8668/81929/2521/8761/8487/10762/8086/23511/8563/8664/5905/10419/1983/22985/5411/80336/8480/1917/55916/2332/9688/7329/8669/10940/3646/10775/8662/8661/22794/3837/4927/1982/4928/55110/1967/57122/9631/8087/22916/10289/1981/8890/7341/2733/8892/348995/23435/57510/10799/9972/65109/…	POM121C/SNUPN/ALYREF/RNVU1-4/RNU6-9/RNVU1-1/EIF1/POP7/SRRM1/SAP18/EIF1B/PRMT5/TACC3/NXF1/RPP30/RPP38/PAIP1/NUP50/POP4/RPP40/RNPS1/POP1/SNORD3E/NUP42/RPP14/STRAP/DDX20/XPOT/DDX19B/CLNS1A/NUP35/PABPC4L/RPP25L/PABPC5/EEF1A1/EEF1A2/EIF1AX/EIF2S1/EIF2B1/EIF2S3/EIF4A1/EIF4A2/EIF4B/EIF4E/EIF4EBP1/EIF4EBP2/EIF4G1/EIF4G2/EIF5/CASC3/NCBP2/ACIN1/NUP205/CYFIP1/NUP210/NUP160/FMR1/TARDBP/NUP188/NUP62/FUS/EIF4E…	ENSG00000272391/ENSG00000169371/ENSG00000183684/ENSG00000277610/ENSG00000207507/ENSG00000207340/ENSG00000173812/ENSG00000172336/ENSG00000133226/ENSG00000150459/ENSG00000114784/ENSG00000100462/ENSG00000013810/ENSG00000162231/ENSG00000148688/ENSG00000152464/ENSG00000172239/ENSG00000093000/ENSG00000105171/ENSG00000124787/ENSG00000205937/ENSG00000104356/ENSG00000280704/ENSG00000136243/ENSG00000163684…	184
hsa04726	Serotonergic synapse	0.12	0	7.41	7.06112e-13	4.1055e-12	18.32	7.26935e-12	4.14851e-11	0.63	-0.07	240/6570/2773/4129/10681/5566/5743/369/2782/10411/3781/779/2775/2778/5742/3710/5594/107987479/5332/778/3356/5595/8605/1562/6532/239/2784/2771/59345/5321/1843/3762/3709/5582/51764/2791/2792/2770/7166/5894/1644/3845/1573/3351/3357/5330/1559/1558/121278/773/351/5567/7220/2561/3358/774/3363/9177/5331/3708/775/5578/2776/3361/776/3763/673/3362/283748/246/2785/3765/3760/2560/3360/836/5568/6571/1557/2562…	PLA2G4B/RAPGEF3/GNB5/CYP2D6/ADCY5/TPH2/PLA2G4E/CYP2C19/CYP2C8/CYP2C9/CYP2C18/CYP2D7/CYP2J2/DDC/HTR3C/DUSP1/HTR3D/PLCB1/ALOX12/ALOX5/ALOX12B/ALOX15/ALOX15B/PLA2G4F/GABRB1/GABRB2/GABRB3/CYP4X1/GNAI1/GNAI2/GNAI3/GNAO1/GNAQ/GNAS/GNB1/GNB2/GNB3/GNG3/GNG4/GNG5/GNG7/GNG10/GNG11/GNGT1/GNGT2/PLA2G4D/HTR3E/HRAS/HTR1A/HTR1B/HTR1D/HTR1E/HTR1F/HTR2A/HTR2B/HTR2C/HTR3A/HTR4/HTR5A/HTR6/HTR7/APP/ARAF/ITPR1/ITPR2/…	ENSG00000243708/ENSG00000079337/ENSG00000069966/ENSG00000100197, ENSG00000272532, ENSG00000275211, ENSG00000280905, ENSG00000282966, ENSG00000283284/ENSG00000173175/ENSG00000139287/ENSG00000188089/ENSG00000165841/ENSG00000138115/ENSG00000138109/ENSG00000108242/ENSG00000205702, ENSG00000263181, ENSG00000278088, ENSG00000283008, ENSG00000283373/ENSG00000134716/ENSG00000132437/ENSG00000178084/ENSG00…	113
hsa03018	RNA degradation	-0.16	0.01	-7.27	1.8022e-12	1.0108e-11	17.4	5.57256e-11	2.91391e-10	0.57	-0.11	23644/23517/5214/26986/2023/23016/56915/4850/22894/4849/22803/8761/80336/23658/51010/2027/28960/1656/4848/2026/11044/3313/57472/54464/11340/64282/5393/23019/51691/51690/25804/23404/694/9924/10200/54766/87178/246175/80349/5073/10140/5211/3329/9125/154197/84186/196513/5042/255967/5213/10950/9337/7832/11157/219988/115752/27258/51013/5394/167227/57819/140886/170506/27257/54512/80153/25904/10766/64597…	TOB1/MPHOSPH6/C1D/TOB2/BTG3/TENT4A/LSM6/EXOSC8/DIS3L/EXOSC6/NUDT16/PABPC4L/PABPC5/PNLDC1/DDX6/DCP2/DHX36/DCP1B/ENO1/ENO2/ENO3/PATL1/XRN2/DIS3/EXOSC7/CNOT1/EXOSC2/MTREX/EDC4/LSM5/CNOT6L/PAN3/LSM4/CNOT10/PABPC1/LSM1/LSM3/DCPS/CNOT7/HSPA9/HSPD1/PABPC1L2A/ENO4/CNOT2/CNOT3/CNOT4/PABPC3/PARN/EXOSC3/EXOSC1/LSM7/LSM8/PFKL/PFKM/PFKP/EXOSC9/EXOSC10/XRN1/EXOSC4/BTG4/DCP1A/EXOSC5/CNOT6/LSM2/TENT4B/PABPC1L2B/…	ENSG00000141232/ENSG00000135698/ENSG00000197223/ENSG00000183864/ENSG00000154640, ENSG00000281484/ENSG00000112941/ENSG00000164167/ENSG00000120699/ENSG00000166938/ENSG00000223496/ENSG00000198585/ENSG00000254535/ENSG00000174740/ENSG00000146453/ENSG00000110367/ENSG00000172795/ENSG00000174953, ENSG00000281763/ENSG00000151065, ENSG00000284850/ENSG00000074800/ENSG00000111674/ENSG00000108515/ENSG00000166…	79
hsa00512	Mucin type O-glycan biosynthesis	0.19	-0.02	7.13	4.50763e-12	2.44446e-11	16.5	2.64231e-11	1.43121e-10	0.69	-0.14	6482/55808/57452/56913/168391/51809/374378/2591/79695/26290/117248/11227/11226/9245/2589/2590/114805/6483/79623/9334/55568/29071/442117/51301/63917/50614/64409/2650/192134/728819/8693/100528030	POC1B-GALNT4/GALNT6/GALNT5/GALNT13/GALNT15/GALNTL5/B3GNT6/GALNT1/GALNT2/GALNT3/GALNT8/GCNT1/C1GALT1C1/GALNT18/GALNTL6/GALNT9/GCNT4/GALNT7/GALNT10/ST6GALNAC1/C1GALT1/GALNT16/GALNT11/GALNT17/ST3GAL1/ST3GAL2/C1GALT1C1L/GALNT14/GALNT12/GALNT4/GCNT3/B4GALT5	ENSG00000259075/ENSG00000139629/ENSG00000136542/ENSG00000144278/ENSG00000131386/ENSG00000106648/ENSG00000198488/ENSG00000141429/ENSG00000143641/ENSG00000115339/ENSG00000130035/ENSG00000187210/ENSG00000171155, ENSG00000288368/ENSG00000110328/ENSG00000174473/ENSG00000182870, ENSG00000288490/ENSG00000176928/ENSG00000109586/ENSG00000164574/ENSG00000070526/ENSG00000106392/ENSG00000100626/ENSG000001782…	32
hsa05167	Kaposi sarcoma-associated herpesvirus infection	0.16	0.01	7.1	5.54496e-12	2.98455e-11	16.29	3.84298e-11	2.0441e-10	0.63	-0.13	1387/1870/637/355/3459/578/11345/5601/5291/5610/841/6416/7132/10681/4775/5743/5609/5289/2782/2920/6932/2932/581/3383/285/3710/3717/5594/5155/2033/3091/4792/4776/4773/3055/1869/8717/5595/3551/208/7297/5296/1021/5294/5599/5532/5608/4790/5602/595/9976/2784/1432/1871/7422/942/59345/6772/10000/8503/1385/3443/3445/5533/5290/3709/57580/5335/1026/718/3661/8678/22863/5605/7186/51764/148022/2791/2792/7538/…	AKT3/MICA/CDK4/CDK6/CDKN1A/IRF9/GNB5/GABARAP/GABARAPL2/CHUK/CCR1/CCR3/CCR4/CCR5/CCR8/CD200R1/CREB1/CREBBP/MAPK14/CSF2/PIK3R6/TICAM1/CTNNB1/CALML6/RCAN1/E2F1/E2F2/E2F3/EP300/AKT1/AKT2/FGF2/ATG14/FOS/PIK3R5/GABARAPL1/MTOR/GNB1/GNB2/GNB3/GNG3/GNG4/GNG5/GNG7/GNG10/GNG11/GNGT1/GNGT2/ANGPT2/TBK1/CXCL1/CXCL2/CXCL3/GSK3B/HCK/HIF1A/HLA-A/HLA-B/HLA-C/HLA-E/HLA-F/HLA-G/HRAS/ICAM1/IFNA1/IFNA2/IFNA4/IFNA5/IFN…	ENSG00000117020, ENSG00000275199/ENSG00000183214, ENSG00000204520, ENSG00000231225, ENSG00000233051, ENSG00000235233/ENSG00000135446/ENSG00000105810/ENSG00000124762/ENSG00000213928, ENSG00000285048/ENSG00000069966/ENSG00000170296/ENSG00000034713/ENSG00000213341/ENSG00000163823/ENSG00000183625/ENSG00000183813/ENSG00000160791/ENSG00000179934/ENSG00000163606/ENSG00000118260/ENSG00000005339/ENSG00000…	193
hsa04666	Fc gamma R-mediated phagocytosis	0.17	0.01	7.06	7.02032e-12	3.74141e-11	16.06	5.71914e-11	2.98411e-10	0.67	-0.12	85477/7454/9846/5291/56848/8611/998/2213/5337/273/1785/5788/55616/1399/5594/3055/5595/208/8605/5296/653857/3984/8395/6198/10094/8936/10096/5321/10000/8503/5290/5335/7408/5582/5880/5338/10095/5894/10810/57180/10451/5879/274/81873/10097/8612/7409/207/8394/4651/5295/2934/5058/2209/1793/8853/50807/5578/10163/653361/283748/7410/8613/10092/2215/10109/5580/6850/1073/3636/382/5579/1398/255189/3635/8681/5…	AKT3/PLA2G4B/ARPC5/ARPC4/ARPC3/ARPC1B/ACTR3/ACTR2/ARPC2/WASF2/AC233755.1/VAV3/ARPC1A/CFL1/CFL2/WASF3/PLA2G4E/CRK/CRKL/DNM2/DOCK1/AKT1/AKT2/FCGR1A/FCGR2B/FCGR3A/FCGR3B/PIP5K1C/PLA2G4F/LAT/AMPH/BIN1/PLA2G4D/GSN/HCK/INPP5D/INPPL1/ARF6/LIMK1/LIMK2/LYN/MARCKS/MYO10/PAK1/ASAP1/PIK3CA/PIK3CB/PIK3CD/PIK3R1/PIK3R2/PLA2G4A/PLCG1/PLCG2/PLD1/PLD2/ASAP3/PRKCA/PRKCB/PRKCD/PRKCE/PRKCG/MAPK1/MAPK3/MAP2K1/SPHK2/A…	ENSG00000117020, ENSG00000275199/ENSG00000243708/ENSG00000162704/ENSG00000241553/ENSG00000111229/ENSG00000130429/ENSG00000115091/ENSG00000138071/ENSG00000163466/ENSG00000158195/ENSG00000275063/ENSG00000134215/ENSG00000241685/ENSG00000172757/ENSG00000165410/ENSG00000132970/ENSG00000188089/ENSG00000167193/ENSG00000099942/ENSG00000079805/ENSG00000150760/ENSG00000142208/ENSG00000105221/ENSG0000015033…	96
hsa04550	Signaling pathways regulating pluripotency of stem cells	0.14	0.01	7.06	7.13956e-12	3.80101e-11	16.05	3.46045e-11	1.84877e-10	0.67	-0.09	51384/1856/5080/3720/3670/3479/5291/7478/2263/2261/6929/7479/2260/55183/6932/2932/7994/5978/7481/64211/3717/5594/5595/8312/7976/208/3718/5296/1749/7472/3198/1855/657/4617/81029/11211/79923/1432/9421/3977/4090/7474/93/90/10297/84759/5013/7475/3398/10000/3399/8503/2103/3211/4093/5290/92/3624/80712/130399/7471/652/3397/5605/3976/3231/1852/5894/3845/7482/3572/324/6926/91/80326/6498/9314/4609/2247/658…	AKT3/COMMD3-BMI1/APC2/PCGF3/LEFTY1/FZD10/ACVR1C/MAPK14/CTNNB1/DLX5/DUSP9/DVL1/DVL2/DVL3/AKT1/AKT2/ESRRB/FGF2/FGFR1/FGFR3/FGFR2/FGFR4/FZD2/GRB2/GSK3B/ONECUT1/HOXA1/HOXB1/HOXD1/APC/HRAS/ID1/ID2/ID3/ID4/IGF1/IGF1R/IL6ST/INHBA/INHBB/INHBC/ISL1/JAK1/JAK2/JAK3/JARID2/KRAS/NANOGP8/LIF/LIFR/SMAD1/SMAD2/SMAD3/SMAD4/SMAD5/SMAD9/MEIS1/MYC/MYF5/ZFHX3/NEUROG1/NODAL/NRAS/OTX1/PAX6/WNT16/PIK3CA/PIK3CB/PIK3CD/PI…	ENSG00000117020, ENSG00000275199/ENSG00000269897/ENSG00000115266/ENSG00000185619/ENSG00000243709/ENSG00000111432/ENSG00000123612/ENSG00000112062/ENSG00000168036/ENSG00000105880/ENSG00000130829/ENSG00000107404/ENSG00000004975/ENSG00000161202/ENSG00000142208/ENSG00000105221/ENSG00000119715/ENSG00000138685/ENSG00000077782/ENSG00000068078/ENSG00000066468/ENSG00000160867/ENSG00000180340/ENSG0000017788…	143
hsa04145	Phagosome	0.23	0.01	7	1.06926e-11	5.61334e-11	15.65	4.32287e-11	2.29046e-10	0.62	-0.16	4074/4353/3920/9902/8685/535/4481/51606/9341/1535/29927/55176/537/7037/2213/949/60/7879/113457/1781/5289/8417/3693/4842/30835/4689/51382/81027/8411/11151/10382/10332/1311/50617/10952/5878/10312/5869/7060/8992/523/200576/525/4688/533/23673/78989/653509/10376/718/821/7277/9296/529/23480/6441/1514/948/1783/5879/7099/9550/7280/347733/3134/7097/7057/3685/9103/245973/5868/51143/526/245972/3688/2209/127…	AC233755.1/TCIRG1/CLEC4M/TLR6/TUBA1B/TUBB3/TUBB4A/TUBB4B/SEC61B/CORO1A/TUBA3E/TUBA3D/ATP6V1G3/COMP/CTSL/CTSS/CYBA/CYBB/ATP6V0E2/DYNC1H1/DYNC1I1/DYNC1I2/DYNC1LI2/PIKFYVE/TUBB/FCAR/FCGR1A/FCGR2B/FCGR3A/FCGR3B/PLA2R1/SEC61G/ATP6V0A2/STX12/ATP6V0D2/ATP6V1C2/SEC61A1/CD209/HLA-A/HLA-B/HLA-C/HLA-DMA/HLA-DMB/HLA-DOA/HLA-DOB/HLA-DPA1/HLA-DPB1/HLA-DQA1/HLA-DQA2/HLA-DQB1/HLA-DRA/HLA-DRB1/HLA-DRB3/HLA-DRB4/H…	ENSG00000275063/ENSG00000110719/ENSG00000104938/ENSG00000174130/ENSG00000123416/ENSG00000258947/ENSG00000104833/ENSG00000188229/ENSG00000106803/ENSG00000102879/ENSG00000152086/ENSG00000075886/ENSG00000151418, ENSG00000263014/ENSG00000105664/ENSG00000135047/ENSG00000163131/ENSG00000051523/ENSG00000165168/ENSG00000171130/ENSG00000197102/ENSG00000158560/ENSG00000077380/ENSG00000135720/ENSG0000011502…	151
hsa04664	Fc epsilon RI signaling pathway	0.18	0.01	6.87	2.30719e-11	1.17228e-10	14.9	2.39126e-10	1.16598e-09	0.61	-0.15	695/2534/240/9846/5606/3937/5601/5291/6416/5609/5594/6655/5595/208/8605/5296/5599/5608/5602/1432/3565/3567/6654/5321/10000/8503/5290/5335/5605/5880/5894/241/3845/10451/5879/5170/7409/207/5295/2206/5578/5603/2207/283748/7410/3562/1437/6850/255189/3635/8681/5604/3596/5881/5293/3265/2885/2205/5600/123745/6300/5336/7124/4893/27040/100137049/4067/102723407	AKT3/PLA2G4B/AC233755.1/VAV3/PLA2G4E/MAPK14/CSF2/AKT1/AKT2/FCER1A/MS4A2/FCER1G/ALOX5/ALOX5AP/FYN/PLA2G4F/LAT/PLA2G4D/GRB2/HRAS/IL3/IL4/IL5/IL13/INPP5D/KRAS/LCP2/LYN/NRAS/PDPK1/PIK3CA/PIK3CB/PIK3CD/PIK3R1/PIK3R2/PLA2G4A/PLCG1/PLCG2/PRKCA/MAPK1/MAPK3/MAPK8/MAPK11/MAPK9/MAPK10/MAPK13/MAP2K1/MAP2K2/MAP2K3/MAP2K6/MAP2K7/RAC1/RAC2/RAC3/RAF1/MAPK12/MAP2K4/SOS1/SOS2/SYK/BTK/TNF/VAV1/VAV2/PIK3R3/PLA2G4C/J…	ENSG00000117020, ENSG00000275199/ENSG00000243708/ENSG00000275063/ENSG00000134215/ENSG00000188089/ENSG00000112062/ENSG00000164400/ENSG00000142208/ENSG00000105221/ENSG00000179639/ENSG00000149534/ENSG00000158869/ENSG00000012779, ENSG00000275565/ENSG00000132965/ENSG00000010810/ENSG00000168907/ENSG00000213658/ENSG00000159337/ENSG00000177885/ENSG00000174775, ENSG00000276536/ENSG00000164399/ENSG00000113…	68
hsa03015	mRNA surveillance pathway	-0.15	0.01	-6.86	2.4628e-11	1.24657e-10	14.83	5.37058e-10	2.53043e-09	0.61	-0.11	5976/5525/5526/23293/26986/26528/29894/5523/5522/5527/2521/10914/8761/55012/22985/8106/5411/80336/1477/8731/1478/55916/2935/5516/5518/22794/55110/11052/8732/10767/5528/5515/22916/64895/9887/51692/2733/2107/23435/65109/8189/55998/29107/10250/4440/55339/4686/5519/9775/81608/56000/79869/10284/26019/5042/53918/124540/5529/5521/23049/11269/29101/10898/10482/4116/80335/51585/53981/11051/28227/55308/651…	BCL2L2-PABPN1/ALYREF/SRRM1/SAP18/NXF1/HBS1L/CPSF4/PAPOLA/RNPS1/CLP1/NUDT21/CPSF6/DDX19B/MSI2/PABPC4L/PABPC5/CSTF1/CSTF2/CSTF3/ETF1/CASC3/NCBP2/ACIN1/SMG1/CSTF2T/SMG6/SMG5/TARDBP/GSPT2/FUS/UPF2/DAZAP1/PABPC1/GLE1/PPP2R3B/SSU72/NXT1/GSPT1/CPSF1/PABPC1L2A/PABPN1L/NCBP2L/MAGOH/MSI1/NCBP1/PABPC3/PCF11/CPSF3/PELO/CPSF2/PNN/PPP1CA/PPP1CB/PPP1CC/PPP2R3C/MAGOHB/PPP2CA/PPP2CB/PPP2R1A/PPP2R1B/PPP2R2A/PPP2R2…	ENSG00000258643/ENSG00000183684/ENSG00000133226/ENSG00000150459/ENSG00000162231/ENSG00000112339/ENSG00000160917/ENSG00000090060/ENSG00000205937/ENSG00000172409/ENSG00000167005/ENSG00000111605/ENSG00000157349/ENSG00000153944/ENSG00000254535/ENSG00000174740/ENSG00000101138/ENSG00000101811/ENSG00000176102/ENSG00000120705/ENSG00000108349/ENSG00000114503/ENSG00000100813/ENSG00000157106/ENSG00000177613…	98
hsa04915	Estrogen signaling pathway	0.13	0.02	6.82	3.27734e-11	1.63827e-10	14.55	8.87271e-11	4.53399e-10	0.65	-0.07	2288/3883/5291/84699/2773/5566/108/3320/5241/8648/4313/2775/2778/2099/3881/2289/3326/3710/5594/6655/4318/5332/5595/208/5296/10488/25984/8688/3882/3312/3875/4988/1839/2771/5443/6654/1386/10000/8503/1509/1385/3762/113/5290/3709/8202/8689/3306/5605/2770/468/3872/91860/196883/25759/100653049/3884/5914/5894/3845/9568/5330/109/2100/10499/207/5567/148327/805/5295/9586/1956/9166/53358/5331/3708/2911/114/…	AKT3/KRT34/CREB3/NCOA2/ADCY1/ADCY2/ADCY3/ADCY5/ADCY6/ADCY7/ADCY8/ADCY9/KRT40/CREB1/ATF2/ATF6B/KRT25/CREB3L4/CTSD/KRT28/CALML6/HBEGF/KRT24/EGFR/ADCY4/AKT1/AKT2/ESR1/ESR2/FKBP4/FKBP5/PLCB1/FOS/GABBR1/SHC2/KRT23/GNAI1/GNAI2/GNAI3/GNAO1/GNAQ/GNAS/GPER1/GRB2/GRM1/HRAS/HSPA1A/HSPA1B/HSPA1L/HSPA2/HSPA6/HSPA8/HSP90AA1/HSP90AB1/KRT27/KRT26/ITPR1/ITPR2/ITPR3/JUN/KCNJ3/KCNJ5/KCNJ6/KCNJ9/KRAS/KRT9/KRT10/KRT1…	ENSG00000117020, ENSG00000275199/ENSG00000131737, ENSG00000262045/ENSG00000107175/ENSG00000140396/ENSG00000164742/ENSG00000078295/ENSG00000138031/ENSG00000173175/ENSG00000174233/ENSG00000121281/ENSG00000155897/ENSG00000162104/ENSG00000204889, ENSG00000262845/ENSG00000118260/ENSG00000115966/ENSG00000168468, ENSG00000213676, ENSG00000228628, ENSG00000234539/ENSG00000204897/ENSG00000143578/ENSG00000…	137
hsa04970	Salivary secretion	0.12	-0.01	6.79	3.82134e-11	1.89682e-10	14.4	2.3614e-10	1.15224e-09	0.6	-0.09	952/477/54831/153/493/2983/6558/492/483/490/5566/108/2778/4842/6548/4069/3710/5332/1471/1472/23439/3783/478/683/727897/84569/148/113/653247/3709/6779/3346/5582/91860/482/196883/480/1131/5555/486/5330/109/5593/5567/481/805/5331/3708/2977/5578/114/2776/3778/491/808/362/115/476/820/2982/107/6522/5568/55503/5579/4025/154/163688/147/1473/1470/1469/4589/146/111/112/277/810/51806/23236/5592/278/1755/155…	ADCY1/ADCY2/ADCY3/ADCY5/ADCY6/ADCY7/CHRM3/ADCY8/ADCY9/ADRA1D/CST1/ADRA1B/CST2/CST3/CST4/CST5/ADRA1A/ADRB1/ADRB2/ADRB3/CALML6/DMBT1/ADCY4/PLCB1/ATP1B4/AMY1A/AMY1B/GNAQ/GNAS/AMY1C/AMY2A/AMY2B/GUCY1A2/GUCY1A1/GUCY1B1/HTN1/HTN3/AQP5/ITPR1/ITPR2/ITPR3/KCNMA1/KCNN4/LPO/LYZ/MUC7/ATP1A1/ATP1A2/ATP1A3/ATP1A4/ATP1B1/ATP1B2/ATP1B3/NOS1/FXYD2/ATP2B1/ATP2B2/ATP2B3/ATP2B4/CALML5/PLCB2/PLCB3/PLCB4/BEST2/PRB1/TR…	ENSG00000164742/ENSG00000078295/ENSG00000138031/ENSG00000173175/ENSG00000174233/ENSG00000121281/ENSG00000133019/ENSG00000155897/ENSG00000162104/ENSG00000171873/ENSG00000170373/ENSG00000170214/ENSG00000170369/ENSG00000101439/ENSG00000101441/ENSG00000170367/ENSG00000120907/ENSG00000043591/ENSG00000169252/ENSG00000188778/ENSG00000169885/ENSG00000187908/ENSG00000129467, ENSG00000284814/ENSG0000018262…	93
hsa04625	C-type lectin receptor signaling pathway	0.19	0	6.78	4.15056e-11	2.05256e-10	14.32	2.2597e-10	1.10432e-09	0.59	-0.17	9020/5601/5291/841/387/602/4775/5743/4791/1540/30835/3710/5594/4792/4776/4773/5595/6367/6361/29108/3551/5971/10332/208/5296/5599/5532/4790/5602/3558/51561/1432/3593/868/6772/10000/8503/5533/5290/1959/3709/3659/3553/6237/91860/4046/4772/5894/3845/22800/4193/3569/3586/834/5530/8844/207/8915/805/5295/5058/3708/5603/22808/2207/808/114548/9261/5580/6850/51266/26253/338339/3592/163688/6773/5293/10892/6…	AKT3/CLEC4M/IRF9/MALT1/NLRP3/CHUK/PLK3/MAPK14/CYLD/CALML6/EGR2/EGR3/AKT1/AKT2/FCER1G/RRAS2/MRAS/ARHGEF12/CLEC4E/PYCARD/CD209/HRAS/CLEC4D/IKBKB/IL1B/IL2/IL6/IL10/IL12A/IL12B/IRF1/ITPR1/ITPR2/ITPR3/JUN/KRAS/RHOA/LSP1/MDM2/NFATC1/NFATC2/NFATC3/NFATC4/NFKB1/NFKB2/NFKBIA/NRAS/PAK1/CLEC1B/IL23A/CALML5/PIK3CA/PIK3CB/PIK3CD/PIK3R1/PIK3R2/IL17D/PLCG2/PPP3CA/PPP3CB/PPP3CC/PPP3R1/PPP3R2/PRKCD/MAPK1/MAPK3/MA…	ENSG00000117020, ENSG00000275199/ENSG00000104938/ENSG00000213928, ENSG00000285048/ENSG00000172175/ENSG00000162711/ENSG00000213341/ENSG00000173846/ENSG00000112062/ENSG00000083799/ENSG00000169885/ENSG00000122877/ENSG00000179388/ENSG00000142208/ENSG00000105221/ENSG00000158869/ENSG00000133818/ENSG00000158186/ENSG00000196914/ENSG00000166523/ENSG00000103490/ENSG00000090659/ENSG00000174775, ENSG00000276…	104
hsa05120	Epithelial cell signaling in Helicobacter pylori infection	0.17	0	6.69	7.06293e-11	3.42358e-10	13.8	4.1939e-10	1.9927e-09	0.54	-0.15	9020/535/51606/5601/6416/998/537/2920/51382/4792/1445/7082/3551/50617/4233/10392/5803/5599/28964/4790/5602/10312/1432/1839/8992/523/525/533/5335/9296/529/5879/9550/102/245973/1956/526/245972/5058/127124/6868/58494/528/5603/50848/9114/3577/2921/2919/836/83700/3576/155066/5970/3725/5781/3579/150084/23545/5600/527/6300/6714/5336/534/1147/90423/4067/8517/6352	ADAM10/TCIRG1/NOD1/CHUK/ATP6V1G3/MAPK14/CSK/IGSF5/ATP6V0E2/HBEGF/EGFR/ATP6V0A2/ATP6V0D2/ATP6V1C2/GIT1/CXCL1/CXCL2/CXCL3/IKBKB/CXCL8/CXCR1/CXCR2/JUN/LYN/MET/NFKB1/NFKBIA/PAK1/ATP6V0A4/F11R/ATP6V1D/ATP6V1H/ATP6V1A/ATP6V1B1/ATP6V1B2/ATP6V0C/ATP6V1C1/ATP6V1E1/ATP6V0B/PLCG1/PLCG2/ATP6V1G2/ATP6V0A1/ATP6AP1/MAPK8/MAPK11/MAPK9/MAPK10/MAPK13/PTPN11/PTPRZ1/JAM2/RAC1/RELA/MAPK12/CCL5/MAP2K4/SRC/ADAM17/TJP1/…	ENSG00000137845/ENSG00000110719/ENSG00000106100/ENSG00000213341/ENSG00000151418, ENSG00000263014/ENSG00000112062/ENSG00000103653/ENSG00000183067/ENSG00000171130/ENSG00000113070/ENSG00000146648/ENSG00000185344/ENSG00000147614/ENSG00000143882/ENSG00000108262/ENSG00000163739/ENSG00000081041/ENSG00000163734/ENSG00000104365/ENSG00000169429/ENSG00000163464/ENSG00000180871/ENSG00000177606/ENSG0000025408…	70
hsa04071	Sphingolipid signaling pathway	0.15	0.01	6.67	8.10794e-11	3.90571e-10	13.67	1.31599e-09	5.94031e-09	0.55	-0.16	2534/637/9846/8439/5601/5291/56848/2773/5525/7132/387/5590/6093/5526/5523/5522/5337/5527/581/10558/79603/55012/5594/9517/5332/8717/5595/4363/5516/427/208/5518/5296/5599/4790/5602/1432/5528/5515/3827/2771/4985/10000/8503/1509/10672/5290/8698/5582/81537/5605/7186/2770/5880/5338/5894/3845/9475/6610/5879/5519/5330/91012/5170/7157/207/29956/8560/5295/2768/2206/5331/5529/204219/5578/2776/5521/5603/2207…	AKT3/SPTLC1/GNA13/CERS1/DEGS2/ACER1/SGPP2/ADORA1/ADORA3/MAPK14/CTSD/SGMS2/S1PR1/CERS3/AKT1/AKT2/FCER1A/MS4A2/FCER1G/PLCB1/FYN/CERS6/SGMS1/GNA12/GNAI1/GNAI2/GNAI3/GNAQ/PPP2R3B/CERS2/HRAS/ACER2/KNG1/KRAS/RHOA/MAP3K5/ASAH1/ABCC1/NFKB1/NOS3/NRAS/OPRD1/PDPK1/PIK3CA/PIK3CB/PIK3CD/PIK3R1/PIK3R2/PLCB2/PLCB3/PLCB4/PLD1/PLD2/S1PR5/PPP2R3C/PPP2CA/PPP2CB/PPP2R1A/PPP2R1B/PPP2R2A/PPP2R2B/PPP2R2C/PPP2R3A/PPP2R5…	ENSG00000117020, ENSG00000275199/ENSG00000090054/ENSG00000120063/ENSG00000223802/ENSG00000168350/ENSG00000167769/ENSG00000163082/ENSG00000163485/ENSG00000282608/ENSG00000112062/ENSG00000117984/ENSG00000164023/ENSG00000170989/ENSG00000154227/ENSG00000142208/ENSG00000105221/ENSG00000179639/ENSG00000149534/ENSG00000158869/ENSG00000182621/ENSG00000010810/ENSG00000172292/ENSG00000198964/ENSG0000014653…	118
hsa04668	TNF signaling pathway	0.2	0.01	6.67	8.18363e-11	3.93986e-10	13.66	1.63747e-10	8.12211e-10	0.76	-0.16	843/8837/9020/6376/6401/330/355/7133/5606/5601/5291/23118/7185/84699/841/6416/7132/602/5743/5609/1906/83737/2920/7188/10059/3383/5594/10454/9252/4792/4318/182/8717/5595/3551/208/5296/10488/5599/1326/6347/5608/4790/5602/329/1432/6364/8809/1386/10000/8503/1385/7128/5290/6372/3659/3553/7186/468/3976/11035/7187/6885/3569/153090/8737/207/148327/5295/9586/4314/7424/5603/9530/4323/90993/257397/8986/7412…	AKT3/DNM1L/TAB1/CREB3/CEBPB/RIPK3/CHUK/MAP3K8/CREB1/ATF2/ATF6B/MAPK14/CSF1/CSF2/CREB3L4/DAB2IP/JAG1/EDN1/PGAM5/MLKL/AKT1/AKT2/VEGFD/TAB2, AL031056.1/FOS/TAB3/CXCL1/CXCL2/CXCL3/BIRC2/BIRC3/ICAM1/IFNB1/FAS/IKBKB/IL1B/IL6/IL15/CXCL10/IRF1/JUN/JUNB/LIF/LTA/MAP3K5/MMP3/MMP9/MMP14/ATF4/NFKB1/NFKBIA/PIK3CA/PIK3CB/PIK3CD/PIK3R1/PIK3R2/MAPK1/MAPK3/MAPK8/MAPK11/MAPK9/MAPK10/MAPK13/MAP2K1/MAP2K3/MAP2K6/MAP2…	ENSG00000117020, ENSG00000275199/ENSG00000087470/ENSG00000100324/ENSG00000107175/ENSG00000172216/ENSG00000129465, ENSG00000285379/ENSG00000213341/ENSG00000107968/ENSG00000118260/ENSG00000115966/ENSG00000168468, ENSG00000213676, ENSG00000228628, ENSG00000234539/ENSG00000112062/ENSG00000184371/ENSG00000164400/ENSG00000143578/ENSG00000136848/ENSG00000101384/ENSG00000078401/ENSG00000247077/ENSG000001…	112
hsa03440	Homologous recombination	-0.21	-0.02	-6.67	8.37757e-11	4.03086e-10	13.64	2.74516e-10	1.3283e-09	0.67	-0.2	5893/672/4361/5888/5424/10714/79728/8438/51720/8940/5932/4683/29086/6742/6119/5425/5889/10111/6118/7517/7979/6117/83990/580/50511/675/472/146956/9577/84142/11073/80198/57804/7156/5890/5892/79184/7516/25788/641/29935	RAD50/POLD3/TOPBP1/EME1/RAD54B/BABAM1/RPA4/MRE11/NBN/ATM/SYCP3/UIMC1/POLD1/POLD2/POLD4/BARD1/RAD51/RAD51C/RAD51B/RAD51D/RAD52/RBBP8/RPA1/RPA2/RPA3/BLM/BRCA1/SSBP1/BRCA2/TOP3A/XRCC2/XRCC3/BRCC3/PALB2/SEM1/MUS81/BRIP1/ABRAXAS1/RAD54L/TOP3B/BABAM2	ENSG00000113522/ENSG00000077514/ENSG00000163781/ENSG00000154920/ENSG00000197275/ENSG00000105393/ENSG00000204086/ENSG00000020922/ENSG00000104320/ENSG00000149311/ENSG00000139351/ENSG00000087206/ENSG00000062822/ENSG00000106628/ENSG00000175482/ENSG00000138376/ENSG00000051180/ENSG00000108384/ENSG00000182185/ENSG00000185379/ENSG00000002016/ENSG00000101773/ENSG00000132383/ENSG00000117748/ENSG00000106399…	41
hsa04061	Viral protein interaction with cytokine and cytokine receptor	0.25	-0.03	6.58	1.41786e-10	6.67893e-10	13.12	3.09157e-10	1.48786e-09	0.67	-0.23	6376/10344/53832/7133/7132/2920/3560/6367/6361/8797/6369/6387/6354/6347/6355/6346/5197/3558/3587/4055/1235/6364/8809/8807/8795/729230/8743/7852/6372/27178/8740/1236/51554/6370/3572/3559/3569/3586/6366/4283/29949/58985/6375/6846/57007/9547/3561/3606/56477/10563/146433/8764/643/3570/1234/50604/11009/3577/2921/6374/5473/5196/2919/1230/1524/3627/6373/3576/6356/6363/4049/8793/8794/2829/10803/53833/123…	CCL26/CXCL13/CCR9/CCL27/IL24/CCR1/CCR3/CCR4/CCR5/CCR6/CCR7/CCR8/CSF1/CSF1R/IL34/CX3CR1/IL37/CCR10/XCR1/CXCR3/CXCL1/CXCL2/CXCL3/IL19/IL2/IL2RA/IL2RB/IL2RG/IL6/IL6R/IL6ST/CXCL8/CXCR1/CXCR2/IL10/IL10RA/IL10RB/IL18/CXCL10/CCL4L2/LTA/LTBR/CCL3L3, CCL3L1/CXCL9/IL20/ACKR4/PF4/PF4V1/IL20RA/IL20RB/PPBP/CCL28/ACKR3/IL22RA1/CCL1/CCL2/CCL3/CCL4/CCL5/CCL7/CCL8/CCL11/CCL13/CCL14/CCL15/CCL16/CCL17/CCL18/CCL19/C…	ENSG00000006606/ENSG00000156234/ENSG00000173585/ENSG00000213927/ENSG00000162892/ENSG00000163823/ENSG00000183625/ENSG00000183813/ENSG00000160791/ENSG00000112486/ENSG00000126353/ENSG00000179934/ENSG00000184371/ENSG00000182578/ENSG00000157368/ENSG00000168329/ENSG00000125571/ENSG00000184451/ENSG00000173578/ENSG00000186810/ENSG00000163739/ENSG00000081041/ENSG00000163734/ENSG00000142224/ENSG00000109471…	99
hsa04925	Aldosterone synthesis and secretion	0.13	-0.02	6.58	1.42645e-10	6.71556e-10	13.12	5.85412e-10	2.7488e-09	0.66	-0.11	8913/57172/477/816/493/84699/492/483/815/490/5566/949/108/3991/779/2778/2767/3710/8911/5332/23439/778/25865/478/10488/5443/23683/1386/1385/3762/113/3709/466/3164/5582/468/91860/482/196883/3949/480/8536/747/183/5330/109/1583/5567/481/148327/805/185/817/9586/6770/818/5331/3708/775/814/4929/5578/114/2776/491/776/90993/808/115/476/221955/107/5568/5579/1388/4881/51305/163688/5581/3777/111/112/4878/810…	CREB3/ADCY1/ADCY2/ADCY3/ADCY5/ADCY6/ADCY7/ADCY8/ADCY9/CREB1/ATF2/ATF6B/CREB3L4/CYP11A1/CYP11B2/CYP21A2/CALML6/AGT/AGTR1/ADCY4/DAGLB/PLCB1/ATP1B4/PRKD3/PRKD2/GNA11/GNAQ/GNAS/NR4A1/HSD3B1/HSD3B2/ITPR1/ITPR2/ITPR3/KCNJ5/KCNK3/LDLR/LIPE/MC2R/ATF1/ATF4/ATP1A1/ATP1A2/ATP1A3/ATP1A4/ATP1B1/ATP1B2/ATP1B3/NPPA/NPR1/ATP2B1/ATP2B2/ATP2B3/NR4A2/ATP2B4/KCNK9/PDE2A/CALML5/PLCB2/PLCB3/PLCB4/POMC/PRKACA/PRKACB/PR…	ENSG00000107175/ENSG00000164742/ENSG00000078295/ENSG00000138031/ENSG00000173175/ENSG00000174233/ENSG00000121281/ENSG00000155897/ENSG00000162104/ENSG00000118260/ENSG00000115966/ENSG00000168468, ENSG00000213676, ENSG00000228628, ENSG00000234539/ENSG00000143578/ENSG00000140459, ENSG00000288362/ENSG00000179142/ENSG00000198457, ENSG00000206338, ENSG00000231852, ENSG00000232414, ENSG00000233151, ENSG00…	98
hsa05323	Rheumatoid arthritis	0.25	0	6.48	2.56957e-10	1.18236e-09	12.54	6.9947e-10	3.2583e-09	0.64	-0.26	3683/535/51606/537/2920/3383/7042/3589/51382/10673/54/2321/7040/50617/6387/6347/10312/51561/3458/3605/7422/8992/942/523/3552/6364/525/533/7043/7010/8600/941/6372/3553/9296/529/1514/3569/7099/9550/7097/8792/1513/245973/526/245972/4314/3606/127124/5741/284/528/9114/3689/8741/1493/2921/6374/2919/3600/1437/3113/3576/2353/155066/3725/940/3119/1435/23545/527/3125/3123/4312/3117/3127/3111/3108/3122/4050…	AC233755.1/TCIRG1/TNFSF13B/ATP6V1G3/CSF1/CSF2/CTLA4/CTSK/CTSL/ATP6V0E2/FLT1/FOS/ATP6V0A2/ATP6V0D2/ATP6V1C2/ANGPT1/CXCL1/CXCL2/CXCL3/HLA-DMA/HLA-DMB/HLA-DOA/HLA-DOB/HLA-DPA1/HLA-DPB1/HLA-DQA1/HLA-DQA2/HLA-DQB1/HLA-DRA/HLA-DRB1/HLA-DRB3/HLA-DRB4/HLA-DRB5/ICAM1/IFNG/IL1A/IL1B/IL6/CXCL8/IL11/IL15/IL17A/IL18/ITGAL/ITGB2/JUN/LTB/CCL3L3, CCL3L1/MMP1/MMP3/ATP6V0A4/ATP6V1D/IL23A/ATP6V1H/ATP6V1A/ATP6V1B1/A…	ENSG00000275063/ENSG00000110719/ENSG00000102524/ENSG00000151418, ENSG00000263014/ENSG00000184371/ENSG00000164400/ENSG00000163599/ENSG00000143387/ENSG00000135047/ENSG00000171130/ENSG00000102755/ENSG00000170345/ENSG00000185344/ENSG00000147614/ENSG00000143882/ENSG00000154188/ENSG00000163739/ENSG00000081041/ENSG00000163734/ENSG00000204257, ENSG00000239463, ENSG00000241394, ENSG00000242361, ENSG000002…	92
hsa04722	Neurotrophin signaling pathway	0.14	0	6.43	3.43084e-10	1.56032e-09	12.26	5.11053e-09	2.16334e-08	0.54	-0.13	572/4145/5601/5291/816/4804/387/815/998/6196/27330/5609/7161/5663/2932/581/11213/4214/25/1399/5594/6655/9252/4792/5595/8767/3551/4793/208/5296/2889/5599/7531/4790/5602/2549/11108/10019/397/1432/6654/5906/10000/8503/356/6195/2309/5290/5335/5605/5908/468/91860/25759/5894/3845/3656/6272/4803/57498/5879/5607/4916/5170/7157/396/207/5664/805/817/5295/4794/4915/53358/818/814/5603/673/808/6464/10603/9261…	AKT3/SH2B3/SH2B2/ZNF274/FRS2/PRDM4/IRAK3/CRK/CRKL/MAPK14/CALML6/AKT1/AKT2/FOXO3/ABL1/GAB1/SHC2/SH2B1/BEX3/RPS6KA6/GRB2/RAPGEF1/GSK3B/HRAS/IKBKB/FASLG/IRAK1/IRAK2/IRS1/JUN/KRAS/RHOA/ARHGDIA/ARHGDIB/ARHGDIG/SHC4/MATK/MAP3K1/MAP3K3/MAP3K5/ATF4/NFKB1/NFKBIA/NFKBIB/NFKBIE/NGF/NGFR/NRAS/NTF3/NTF4/NTRK1/NTRK2/NTRK3/IRAK4/PDPK1/CALML5/PIK3CA/PIK3CB/PIK3CD/PIK3R1/PIK3R2/PLCG1/SHC3/PLCG2/PRKCD/MAPK1/MAPK3/…	ENSG00000117020, ENSG00000275199/ENSG00000111252/ENSG00000160999/ENSG00000171606/ENSG00000166225/ENSG00000110851/ENSG00000090376/ENSG00000167193/ENSG00000099942/ENSG00000112062/ENSG00000169885/ENSG00000142208/ENSG00000105221/ENSG00000118689/ENSG00000097007/ENSG00000109458/ENSG00000129946/ENSG00000178188/ENSG00000166681/ENSG00000072133/ENSG00000177885/ENSG00000107263/ENSG00000082701/ENSG0000017477…	119
hsa05210	Colorectal cancer	0.13	0.02	6.42	3.67611e-10	1.66762e-09	12.19	2.64788e-09	1.15711e-08	0.54	-0.13	572/5898/578/5601/5291/387/4292/369/6932/2932/581/332/7042/4436/4616/5594/6655/5595/8312/208/27113/7040/5296/7046/5599/6198/374/5602/595/4437/10297/6654/2956/1647/10000/8503/7043/5290/51426/1026/2069/5605/5880/10912/5894/842/3845/1643/324/5879/4609/51176/1950/7157/4089/5366/207/5899/5295/1956/6934/83439/10018/26060/673/5900/7039/7048/836/4088/1499/8313/5604/5881/2353/5293/596/54205/3265/4087/6199…	AKT3/BCL2L11/CDKN1A/APC2/GADD45G/CTNNB1/DCC/DDB2/GADD45A/EGF/EGFR/EREG/AKT1/AKT2/FOS/MTOR/APPL1/BBC3/GRB2/GSK3B/MSH6/APC/HRAS/BIRC5/ARAF/JUN/AREG/KRAS/RHOA/SMAD2/SMAD3/SMAD4/MLH1/MSH2/MSH3/MYC/GADD45B/NRAS/LEF1/POLK/PIK3CA/PIK3CB/PIK3CD/PIK3R1/PIK3R2/PMAIP1/CYCS/MAPK1/MAPK3/MAPK8/MAPK9/MAPK10/MAP2K1/MAP2K2/BAD/BAK1/BAX/RAC1/RAC2/RAC3/RAF1/RALA/RALB/RALGDS/CCND1/BCL2/RPS6KB1/RPS6KB2/SOS1/SOS2/BRAF…	ENSG00000117020, ENSG00000275199/ENSG00000153094/ENSG00000124762/ENSG00000115266/ENSG00000130222/ENSG00000168036/ENSG00000187323/ENSG00000134574/ENSG00000116717/ENSG00000138798/ENSG00000146648/ENSG00000124882/ENSG00000142208/ENSG00000105221/ENSG00000170345/ENSG00000198793/ENSG00000157500/ENSG00000105327/ENSG00000177885/ENSG00000082701/ENSG00000116062/ENSG00000134982/ENSG00000174775, ENSG000002765…	86
hsa00640	Propanoate metabolism	-0.2	-0.01	-6.4	4.34151e-10	1.95801e-09	12.03	1.20207e-09	5.45484e-09	0.63	-0.18	38/32/594/3030/8310/1738/55862/23417/79611/3945/1962/5096/4329/39/35/84693/1892/55902/3939/8803/1629/4594/84532/51/8802/3948/160287/92483/8801/5095/18/26275/593/31	LDHAL6A/DBT/DLD/ABAT/ECHS1/EHHADH/MLYCD/HIBCH/HADHA/ACACA/ACACB/ACADS/ACAT1/ACAT2/LDHA/LDHB/LDHC/ALDH6A1/MMUT/PCCA/PCCB/ACOX1/ECHDC1/ACSS2/BCKDHA/BCKDHB/ACSS3/ACOX3/ACSS1/MCEE/SUCLG2/SUCLG1/SUCLA2/LDHAL6B	ENSG00000166800/ENSG00000137992/ENSG00000091140/ENSG00000183044/ENSG00000127884/ENSG00000113790/ENSG00000103150/ENSG00000198130/ENSG00000084754/ENSG00000275176, ENSG00000278540/ENSG00000076555/ENSG00000122971/ENSG00000075239/ENSG00000120437/ENSG00000134333, ENSG00000288299/ENSG00000111716/ENSG00000166796/ENSG00000119711/ENSG00000146085/ENSG00000175198/ENSG00000114054/ENSG00000161533/ENSG000000931…	34
hsa04640	Hematopoietic cell lineage	0.25	-0.01	6.33	6.44125e-10	2.85487e-09	11.64	1.37269e-09	6.18674e-09	0.6	-0.31	952/3675/3674/928/920/933/960/4254/7037/3566/966/7066/2323/3568/3655/3589/3574/951/2208/945/1791/1440/921/3565/3567/3552/3676/7850/3554/914/1380/1441/2322/3581/3553/2056/3559/948/3569/3590/2209/925/931/3815/912/909/911/910/913/917/3570/3678/3673/3562/1437/290/915/3113/3575/2815/3684/2993/929/926/924/947/930/2814/3119/1436/1435/2811/3563/2057/3125/3123/1604/4311/3117/1379/1438/3127/916/2812/1378/3…	CD24/AC233755.1/CR1/CR1L/CR2/CSF1/CSF1R/CSF2/CSF2RA/CSF3/CSF3R/CD55/DNTT/EPO/EPOR/FCER2/FCGR1A/FLT3/FLT3LG/GP1BA/GP1BB/GP5/GP9/ANPEP/GYPA/HLA-DMA/HLA-DMB/HLA-DOA/HLA-DOB/HLA-DPA1/HLA-DPB1/HLA-DQA1/HLA-DQA2/HLA-DQB1/HLA-DRA/HLA-DRB1/HLA-DRB3/HLA-DRB4/HLA-DRB5/IL1A/IL1B/IL1R1/IL2RA/IL3/IL3RA/IL4/IL4R/IL5/IL5RA/IL6/IL6R/IL7/IL7R/IL9R/IL11/IL11RA/ITGA6/ITGA1/ITGA2/ITGA2B/ITGA3/ITGA4/ITGA5/ITGAM/ITGB3…	ENSG00000272398/ENSG00000275063/ENSG00000203710/ENSG00000197721/ENSG00000117322/ENSG00000184371/ENSG00000182578/ENSG00000164400/ENSG00000198223/ENSG00000108342/ENSG00000119535/ENSG00000196352/ENSG00000107447/ENSG00000130427/ENSG00000187266/ENSG00000104921/ENSG00000150337/ENSG00000122025/ENSG00000090554/ENSG00000185245/ENSG00000203618/ENSG00000178732/ENSG00000169704/ENSG00000166825/ENSG00000170180…	99
hsa05222	Small cell lung cancer	0.12	0.01	6.31	7.35381e-10	3.23914e-09	11.51	4.7655e-09	2.02438e-08	0.55	-0.1	3675/3674/4843/1870/330/578/10319/5291/3909/7185/3918/5743/9618/5915/1286/7188/581/22798/3912/3655/4616/4792/79444/1869/284217/331/3551/898/208/5296/1021/4790/595/329/1027/1871/3910/2335/1647/7709/10000/8503/317/5290/51426/1017/1164/1026/4149/7186/10912/3911/7187/842/1643/1284/1019/3915/4609/3685/5925/7157/207/6258/6502/5295/1030/3688/3673/836/1285/5747/598/5293/596/5728/3913/54205/5970/1163/7189…	AKT3/CDK2/CDK4/CDK6/CDKN1A/CDKN1B/CDKN2B/LAMC3/GADD45G/CHUK/CKS1B/CKS2/COL4A1/COL4A2/COL4A3/COL4A4/COL4A5/COL4A6/DDB2/GADD45A/E2F1/E2F2/E2F3/AKT1/AKT2/FHIT/LAMB4/FN1/LAMA1/APAF1/BIRC2/BIRC3/XIAP/IKBKB/ITGA6/ITGA2/ITGA2B/ITGA3/ITGAV/ITGB1/LAMA2/LAMA3/LAMA4/LAMA5/LAMB1/LAMB2/LAMB3/LAMC1/LAMC2/MAX/MYC/GADD45B/NFKB1/NFKBIA/NOS2/POLK/PIK3CA/PIK3CB/PIK3CD/PIK3R1/PIK3R2/CYCS/PTEN/PTGS2/PTK2/BAK1/BAX/RAR…	ENSG00000117020, ENSG00000275199/ENSG00000123374/ENSG00000135446/ENSG00000105810/ENSG00000124762/ENSG00000111276/ENSG00000147883/ENSG00000050555/ENSG00000130222/ENSG00000213341/ENSG00000173207/ENSG00000123975/ENSG00000187498/ENSG00000134871/ENSG00000169031/ENSG00000081052/ENSG00000188153/ENSG00000197565/ENSG00000134574/ENSG00000116717/ENSG00000101412/ENSG00000007968, ENSG00000282899/ENSG000001122…	92
hsa04917	Prolactin signaling pathway	0.15	0	6.3	7.56609e-10	3.32936e-09	11.49	1.06837e-08	4.35866e-08	0.52	-0.17	5601/5291/2932/2099/3717/5594/6655/5595/3972/208/5296/2645/5599/4790/5602/595/1432/5618/1154/6772/6654/10000/8503/2309/894/8600/8835/5290/3659/6776/5605/25759/5894/3845/1447/1081/2001/3973/2100/8792/207/5295/53358/1586/5603/6464/6514/6774/5604/2353/9306/9655/5293/5617/5970/6777/3265/2885/122809/7054/9021/8651/5600/399694/6300/6714/4893/2592/3630/30837	AKT3/CGA/CISH/SOCS4/MAPK14/CSN2/CYP17A1/ELF5/AKT1/AKT2/ESR1/ESR2/FOXO3/FOS/SHC2/GALT/GCK/GRB2/GSK3B/SOCS7/HRAS/INS/IRF1/JAK2/KRAS/LHB/LHCGR/SHC4/NFKB1/NRAS/PIK3CA/PIK3CB/PIK3CD/PIK3R1/PIK3R2/SHC3/MAPK1/MAPK3/MAPK8/MAPK11/MAPK9/MAPK10/MAPK13/MAP2K1/MAP2K2/PRL/PRLR/RAF1/CCND1/RELA/MAPK12/SHC1/SLC2A2/SOS1/SOS2/SRC/STAT1/STAT3/STAT5A/STAT5B/TH/PIK3R3/TNFSF11/SOCS1/TNFRSF11A/SOCS2/CCND2/SOCS3/SOCS6/SO…	ENSG00000117020, ENSG00000275199/ENSG00000135346/ENSG00000114737/ENSG00000180008/ENSG00000112062/ENSG00000135222, ENSG00000283030/ENSG00000148795/ENSG00000135374/ENSG00000142208/ENSG00000105221/ENSG00000091831/ENSG00000140009/ENSG00000118689/ENSG00000170345/ENSG00000129946/ENSG00000213930/ENSG00000106633/ENSG00000177885/ENSG00000082701/ENSG00000274211, ENSG00000274229/ENSG00000174775, ENSG0000027…	70
hsa05152	Tuberculosis	0.19	0.01	6.22	1.20496e-09	5.19435e-09	11.03	2.12551e-09	9.39627e-09	0.58	-0.21	4800/572/843/1387/3920/4843/9902/637/972/3459/535/51606/5601/816/56848/841/8625/4802/7132/387/815/537/2213/7879/5289/581/30835/7042/3717/5594/2033/8411/8717/11151/5595/8767/10332/208/7040/50617/5599/5532/5878/4790/5602/3587/10312/51561/1594/7421/3458/5869/1432/3313/3593/3552/6772/10000/533/1509/1385/7043/3443/3445/4801/317/5533/3553/718/91860/3929/4046/5894/842/5994/3656/3569/3586/7099/3452/7097/…	AKT3/AC233755.1/TCIRG1/CLEC4M/TLR6/CEBPB/CEBPG/MALT1/CORO1A/TIRAP/PLK3/CR1/CR1L/CREB1/CREBBP/MAPK14/CTSD/CTSS/CYP27B1/CALML6/EP300/AKT1/AKT2/FCER1G/FCGR1A/FCGR2B/FCGR3A/FCGR3B/PLA2R1/ARHGEF12/ATP6V0A2/ATP6V0D2/CLEC4E/CD209/HLA-DMA/HLA-DMB/HLA-DOA/HLA-DOB/HLA-DPA1/HLA-DPB1/HLA-DQA1/HLA-DQA2/HLA-DQB1/HLA-DRA/HLA-DRB1/HLA-DRB3/HLA-DRB4/HLA-DRB5/APAF1/HSPA9/HSPD1/IFNA1/IFNA2/IFNA4/IFNA5/IFNA6/IFNA7/I…	ENSG00000117020, ENSG00000275199/ENSG00000275063/ENSG00000110719/ENSG00000104938/ENSG00000174130/ENSG00000172216/ENSG00000153879/ENSG00000172175/ENSG00000102879/ENSG00000150455/ENSG00000173846/ENSG00000203710/ENSG00000197721/ENSG00000118260/ENSG00000005339/ENSG00000112062/ENSG00000117984/ENSG00000163131/ENSG00000111012/ENSG00000169885/ENSG00000100393/ENSG00000142208/ENSG00000105221/ENSG0000015886…	179
hsa04144	Endocytosis	0.13	0.01	6.19	1.43968e-09	6.15902e-09	10.86	3.64088e-09	1.56836e-08	0.56	-0.13	381/163/9265/51534/30845/30846/6642/9135/9765/1175/116984/55040/23327/5662/29924/2263/10565/387/5590/2261/55737/4734/8218/998/22905/7037/9744/7251/5337/7879/832/273/83737/1785/25978/64744/10890/2060/51510/55616/27131/51324/9727/51100/387680/27128/157/3560/55738/128866/8411/50855/8766/30844/9266/858/857/8976/653857/7046/1759/8395/6456/22841/8729/28964/9267/5878/64750/3312/10938/2348/2352/867/10094…	PDCD6IP/WASHC1/RNF103-CHMP3/ARPC5/ARPC4/ARPC3/ARPC1B/ACTR3/ACTR2/ARPC2/RNF41/STAM2/ARPC1A/ARFGEF2/ARFGEF1/STAMBP/RAB10/EHD1/RAB35/RAB31/WWP1/SNF8/VPS26B/VPS45/ACAP3/ARAP2/ARAP1/AGAP2/AGAP1/AGAP3/AP2M1/AP2S1/ZFYVE27/AGAP4/CLTA/CLTB/CLTC/CCR5/CHMP4B/GRK7/VPS37A/PIP5KL1/WIPF2/VPS37D/GRK2/GRK3/AP2A1/AP2A2/AP2B1/DNM1/DNM2/EGFR/EPS15/FGFR3/FGFR2/FGFR4/RAB11FIP2/EPN2/IQSEC2/SPART/WASHC4/NEDD4L/PSD3/PIP5…	ENSG00000170248/ENSG00000181404/ENSG00000249884/ENSG00000162704/ENSG00000241553/ENSG00000111229/ENSG00000130429/ENSG00000115091/ENSG00000138071/ENSG00000163466/ENSG00000181852/ENSG00000115145/ENSG00000241685/ENSG00000124198/ENSG00000066777/ENSG00000124356/ENSG00000084733/ENSG00000110047/ENSG00000111737/ENSG00000168461/ENSG00000123124/ENSG00000159210/ENSG00000151502/ENSG00000136631/ENSG00000131584…	251
hsa00280	Valine, leucine and isoleucine degradation	-0.19	0	-6.18	1.53637e-09	6.55904e-09	10.8	5.94354e-09	2.49719e-08	0.51	-0.22	30/586/224/3028/38/56922/65985/594/5019/3030/1738/259307/587/11112/217/3157/64902/1962/5096/34/3155/4329/39/35/84693/1892/3712/64087/3158/219/1629/3032/316/3033/223/4594/54511/549/27034/501/10449/5095/197322/18/36/26275/64064/593	ACAA2/HIBADH/DBT/DLD/ABAT/ECHS1/EHHADH/ACSF3/ALDH2/ALDH1B1/ALDH9A1/ALDH3A2/IL4I1/HIBCH/ACAD8/ACAA1/HSD17B10/HADHA/HADHB/HADH/HMGCL/HMGCS1/HMGCS2/AOX1/ACADM/ACADS/ACADSB/IVD/ACAT1/ACAT2/ALDH6A1/MMUT/ALDH7A1/OXCT1/PCCA/PCCB/HMGCLL1/AUH/MCCC1/BCAT1/BCAT2/BCKDHA/BCKDHB/OXCT2/MCCC2/AGXT2/AACS/MCEE	ENSG00000167315/ENSG00000106049/ENSG00000137992/ENSG00000091140/ENSG00000183044/ENSG00000127884/ENSG00000113790/ENSG00000176715/ENSG00000111275/ENSG00000137124/ENSG00000143149/ENSG00000072210/ENSG00000104951/ENSG00000198130/ENSG00000151498/ENSG00000060971/ENSG00000072506/ENSG00000084754/ENSG00000138029/ENSG00000138796/ENSG00000117305/ENSG00000112972/ENSG00000134240/ENSG00000138356/ENSG00000117054…	48
hsa00270	Cysteine and methionine metabolism	-0.16	-0.01	-6.17	1.62347e-09	6.91649e-09	10.74	1.21781e-08	4.93939e-08	0.54	-0.16	2729/4190/2730/84245/27430/586/1789/26227/4507/2937/191/6611/259307/587/3945/64902/6723/1491/4548/1788/2805/262/2806/4357/7263/1036/1786/23743/3939/29968/10993/56267/113675/58478/635/4191/51074/4143/23382/875/3948/160287/10768/4144/137362/883/92483/55256/6898/102724560	CBSL/CDO1/AHCYL1/SDS/SDSL/GOT1L1/CTH/LDHAL6A/DNMT1/DNMT3A/DNMT3B/AHCY/AHCYL2/BHMT2/IL4I1/AMD1/PHGDH/GCLC/GCLM/MAT2B/GOT1/GOT2/GSS/PSAT1/LDHA/LDHB/LDHC/MAT1A/MAT2A/MDH1/MDH2/MPST/MTAP/MTR/APIP/ADI1/KYAT3/ENOPH1/BCAT1/BCAT2/BHMT/AGXT2/SMS/SRM/TAT/TST/MRI1/CBS/KYAT1, AL441992.2/LDHAL6B	ENSG00000274276/ENSG00000129596/ENSG00000168710/ENSG00000135094/ENSG00000139410/ENSG00000169154/ENSG00000116761/ENSG00000166800/ENSG00000130816/ENSG00000119772/ENSG00000088305/ENSG00000101444/ENSG00000158467/ENSG00000132840/ENSG00000104951/ENSG00000123505/ENSG00000092621/ENSG00000001084/ENSG00000023909/ENSG00000038274/ENSG00000120053/ENSG00000125166/ENSG00000100983/ENSG00000135069/ENSG00000134333…	50
hsa04064	NF-kappa B signaling pathway	0.19	0	6.12	2.2129e-09	9.32232e-09	10.44	3.59836e-09	1.55135e-08	0.6	-0.19	8837/9020/695/330/23118/7185/5588/7132/1459/5743/4791/2920/7188/23085/1540/3383/29760/4616/29775/10454/4792/958/1457/331/959/10673/8717/7329/3551/5971/51588/23586/6387/4790/329/4055/7535/3554/1647/7128/8600/7706/5328/5335/3553/8740/7186/148022/3929/10912/60401/7187/6885/10913/7099/6366/8737/597/79092/8792/8915/142/472/114609/23643/257397/1896/115650/7412/2921/2919/6850/5579/3576/929/598/596/10892…	AC233755.1/TAB1/TNFSF13B/MALT1/GADD45G/EDAR/TIRAP/CHUK/TNFRSF13C/EDARADD/PARP1/CSNK2A1/CSNK2A2/CSNK2B/TICAM1/CYLD/GADD45A/EDA/ERC1/TAB2, AL031056.1/DDX58/LY96/TAB3/LAT/CSNK2A3/CXCL1/CXCL2/CXCL3/BLNK/CARD10/BIRC2/BIRC3/XIAP/ICAM1/TICAM2/IKBKB/IL1B/IL1R1/CXCL8/IRAK1/CCL4L2/LBP/LCK/LTA/LTB/LTBR/LYN/MYD88/GADD45B/ATM/NFKB1/NFKB2/NFKBIA/IRAK4/PIAS4/PLAU/PLCG1/PLCG2/PIDD1/PRKCB/PRKCQ/PTGS2/BCL2/BCL2A1/…	ENSG00000275063/ENSG00000100324/ENSG00000102524/ENSG00000172175/ENSG00000130222/ENSG00000135960/ENSG00000150455/ENSG00000213341/ENSG00000159958/ENSG00000186197/ENSG00000143799/ENSG00000101266/ENSG00000070770/ENSG00000204435, ENSG00000206406, ENSG00000224398, ENSG00000224774, ENSG00000228875, ENSG00000230700, ENSG00000232960/ENSG00000127666/ENSG00000083799/ENSG00000116717/ENSG00000158813/ENSG00000…	104
hsa00630	Glyoxylate and dicarboxylate metabolism	-0.19	-0.02	-6.11	2.30587e-09	9.69507e-09	10.4	7.66326e-09	3.18199e-08	0.53	-0.2	4190/1431/38/1738/50/54363/5096/51179/39/847/48/84693/55902/2752/9380/2653/275/4594/4191/84532/132158/189/5095/6470/2731/81888/6472/125061/283871/112817	HOGA1/AFMID/GLYCTK/CS/DLD/AGXT/GCSH/GLDC/AMT/GLUL/PGP/ACAT1/ACAT2/MDH1/MDH2/MMUT/ACO1/ACO2/PCCA/PCCB/HAO2/HAO1/ACSS2/SHMT1/SHMT2/HYI/ACSS1/MCEE/CAT/GRHPR	ENSG00000241935/ENSG00000183077/ENSG00000168237/ENSG00000062485/ENSG00000091140/ENSG00000172482/ENSG00000140905/ENSG00000178445/ENSG00000145020/ENSG00000135821/ENSG00000184207/ENSG00000075239/ENSG00000120437/ENSG00000014641/ENSG00000146701/ENSG00000146085/ENSG00000122729/ENSG00000100412/ENSG00000175198/ENSG00000114054/ENSG00000116882/ENSG00000101323/ENSG00000131069/ENSG00000176974, ENSG0000028432…	30
hsa00604	Glycosphingolipid biosynthesis - ganglio series	0.18	-0.04	5.99	4.52744e-09	1.84195e-08	9.74	6.48272e-09	2.71208e-08	0.6	-0.18	6482/3074/29906/6489/8869/81849/2583/27090/6483/30815/9197/2720/256435/8705/3073	ST6GALNAC3/B4GALNT1/ST6GALNAC4/GLB1/ST8SIA5/HEXA/HEXB/ST6GALNAC6, AL157935.2/ST3GAL1/ST3GAL2/ST8SIA1/ST6GALNAC5/B3GALT4/ST3GAL5/SLC33A1	ENSG00000184005/ENSG00000135454/ENSG00000136840/ENSG00000170266/ENSG00000101638/ENSG00000213614/ENSG00000049860/ENSG00000160408, ENSG00000257524/ENSG00000008513/ENSG00000157350/ENSG00000111728/ENSG00000117069/ENSG00000206285, ENSG00000226936, ENSG00000235155, ENSG00000235863, ENSG00000236802/ENSG00000115525/ENSG00000169359	15
hsa05145	Toxoplasmosis	0.18	0.01	5.99	4.62942e-09	1.8812e-08	9.72	1.58002e-08	6.31255e-08	0.56	-0.23	572/4843/240/330/3459/5606/10319/5601/3909/23118/3918/841/2773/7132/2775/22798/3912/3655/7042/3717/5594/10454/4792/958/79444/284217/331/959/5595/3551/4793/208/7040/7297/5294/5599/10105/5608/4790/5602/3312/3587/329/3458/1432/3910/3593/2771/6772/10000/7043/3306/2770/3949/3911/842/6885/3915/3586/7099/7097/5170/23533/207/3688/23643/5603/3460/1234/3716/836/3113/6774/3592/598/596/3913/54205/4615/5970/3…	AKT3/PPIF/LAMC3/TAB1/CHUK/CCR5/MAPK14/PIK3R6/AKT1/AKT2/LAMB4/TAB2, AL031056.1/PIK3R5/LY96/ALOX5/GNAI1/GNAI2/GNAI3/GNAO1/LAMA1/HLA-DMA/HLA-DMB/HLA-DOA/HLA-DOB/HLA-DPA1/HLA-DPB1/HLA-DQA1/HLA-DQA2/HLA-DQB1/HLA-DRA/HLA-DRB1/HLA-DRB3/HLA-DRB4/HLA-DRB5/BIRC2/BIRC3/HSPA1A/HSPA1B/HSPA1L/HSPA2/XIAP/HSPA6/HSPA8/IRGM/IFNG/IFNGR1/IFNGR2/IKBKB/IL10/IL10RA/IL10RB/IL12A/IL12B/IRAK1/ITGA6/ITGB1/JAK1/JAK2/LAMA2/L…	ENSG00000117020, ENSG00000275199/ENSG00000108179/ENSG00000050555/ENSG00000100324/ENSG00000213341/ENSG00000160791/ENSG00000112062/ENSG00000276231/ENSG00000142208/ENSG00000105221/ENSG00000091128/ENSG00000055208, ENSG00000228408/ENSG00000141506/ENSG00000154589/ENSG00000012779, ENSG00000275565/ENSG00000127955/ENSG00000114353/ENSG00000065135/ENSG00000087258/ENSG00000101680/ENSG00000204257, ENSG0000023…	112
hsa04066	HIF-1 signaling pathway	0.12	0.01	5.95	5.87908e-09	2.36192e-08	9.49	3.37299e-09	1.45985e-08	0.64	-0.12	1387/4843/3479/3459/5291/816/5214/815/7037/2023/1906/8569/7018/285/2872/5594/3162/9978/2033/3091/51378/5230/7076/2321/5595/6923/208/5296/5054/8453/6198/2027/230/4790/1027/4055/3458/2597/2026/3945/7422/10000/6513/8503/7010/5290/5335/1026/5582/5605/112399/2056/5160/7428/3939/54583/9470/3569/7099/229/6194/1950/3480/2064/5211/207/405/817/5295/1956/818/226/1977/5163/5213/284/5578/6921/80201/3098/3460/…	AKT3/CDKN1A/CDKN1B/EGLN2/EGLN3/CREBBP/CYBB/LDHAL6A/EDN1/EGF/EGFR/EIF4E/EIF4EBP1/ENO1/ENO2/ENO3/EP300/EPO/ERBB2/AKT1/AKT2/ALDOA/ALDOB/ALDOC/FLT1/MTOR/EIF4E1B/GAPDH/ANGPT1/ANGPT2/MKNK2/HIF1A/HK1/HK2/HK3/HMOX1/IFNG/IFNGR1/IFNGR2/IGF1/IGF1R/IL6/IL6R/INS/INSR/ENO4/LDHA/LDHB/LDHC/ARNT/LTBR/NFKB1/NOS2/NOS3/NPPA/SERPINE1/ANGPT4/PDHA1/PDHA2/PDHB/PDK1/PFKFB3/PFKL/PFKM/PFKP/PGK1/PGK2/PIK3CA/PIK3CB/PIK3CD/PI…	ENSG00000117020, ENSG00000275199/ENSG00000124762/ENSG00000111276/ENSG00000269858/ENSG00000129521/ENSG00000005339/ENSG00000165168/ENSG00000166800/ENSG00000078401/ENSG00000138798/ENSG00000146648/ENSG00000151247/ENSG00000187840/ENSG00000074800/ENSG00000111674/ENSG00000108515/ENSG00000100393/ENSG00000130427/ENSG00000141736/ENSG00000142208/ENSG00000105221/ENSG00000149925/ENSG00000136872/ENSG0000010910…	109
hsa04658	Th1 and Th2 cell differentiation	0.21	-0.01	5.93	6.41824e-09	2.56724e-08	9.4	7.84167e-09	3.25377e-08	0.56	-0.3	920/864/3459/5601/5588/4775/30009/4854/3566/3595/10683/3717/3594/5594/3560/4792/4773/182/5595/3551/4793/7297/3718/2625/5599/5532/4790/5602/3558/3458/1432/3593/3565/3567/7535/6772/5533/5335/11317/6776/54567/4772/4853/3559/6775/5530/4794/3561/4851/5603/3460/917/9794/3716/6778/915/3516/3113/3592/3596/2353/5970/6777/3725/4094/3119/3932/84441/3714/5600/6300/5535/3125/3123/3117/55534/3127/28514/919/916…	DLL3/RBPJL/CHUK/MAPK14/JAG1/FOS/GATA3/LAT/DLL1/TBX21/HLA-DMA/HLA-DMB/HLA-DOA/HLA-DOB/HLA-DPA1/HLA-DPB1/HLA-DQA1/HLA-DQA2/HLA-DQB1/HLA-DRA/HLA-DRB1/HLA-DRB3/HLA-DRB4/HLA-DRB5/IFNG/IFNGR1/IFNGR2/RBPJ/IKBKB/IL2/IL2RA/IL2RB/IL2RG/IL4/IL4R/IL5/IL12A/IL12B/IL12RB1/IL12RB2/IL13/JAG2/JAK1/JAK2/JAK3/JUN/LCK/MAF/NFATC1/NFATC2/NFATC3/NFKB1/NFKBIA/NFKBIB/NFKBIE/NOTCH1/NOTCH2/NOTCH3/PLCG1/DLL4/PPP3CA/PPP3CB/P…	ENSG00000090932/ENSG00000124232/ENSG00000213341/ENSG00000112062/ENSG00000101384/ENSG00000170345/ENSG00000107485/ENSG00000213658/ENSG00000198719, ENSG00000275555/ENSG00000073861/ENSG00000204257, ENSG00000239463, ENSG00000241394, ENSG00000242361, ENSG00000242685, ENSG00000243189, ENSG00000243215, ENSG00000243719/ENSG00000226264, ENSG00000234154, ENSG00000239329, ENSG00000241296, ENSG00000241674, EN…	92
hsa00785	Lipoic acid metabolism	-0.29	-0.12	-5.93	6.46456e-09	2.58501e-08	9.4	3.83835e-09	1.6491e-08	0.61	-0.31	11019/51601/116285/387787	LIAS/ACSM1/LIPT2/LIPT1	ENSG00000121897/ENSG00000166743/ENSG00000175536/ENSG00000144182	4
hsa04972	Pancreatic secretion	0.1	0.01	5.89	8.21575e-09	3.24703e-08	9.16	1.11821e-08	4.55249e-08	0.66	-0.07	1080/952/5646/1179/22802/477/5874/3784/493/6558/387/492/8399/483/6343/490/489/108/6344/8671/1361/2778/6548/1811/1357/3710/50487/5332/23439/8766/760/478/9545/683/5906/26279/113/3709/81579/5582/5908/5322/482/196883/480/1131/5879/486/5330/9635/109/84647/1506/63036/10136/481/7220/5331/3708/1360/5578/114/2776/3778/491/1358/64600/115/219931/886/476/1359/107/6522/5579/4218/1504/440387/1056/5319/111/112/…	CELA3A/CEL/ADCY1/ADCY2/CFTR/ADCY3/ADCY5/ADCY6/ADCY7/CHRM3/ADCY8/ADCY9/CLCA1/CPA1/CPA2/CPA3/CPB1/CPB2/CTRB1/CTRL/SLC26A3/ADCY4/TPCN2, AP003071.5/CLCA4/PLCB1/CELA3B/ATP1B4/PLA2G2D/AMY1A/AMY1B/GNAQ/GNAS/AMY1C/AMY2A/AMY2B/PLA2G2E/ITPR1/ITPR2/ITPR3/KCNMA1/KCNQ1/RHOA/PLA2G2C/RAB8A/CTRB2/ATP1A1/ATP1A2/ATP1A3/ATP1A4/ATP1B1/ATP1B2/ATP1B3/FXYD2/ATP2A1/ATP2A2/ATP2A3/ATP2B1/ATP2B2/ATP2B3/ATP2B4/PLA2G3/CELA2B…	ENSG00000142789/ENSG00000170835/ENSG00000164742/ENSG00000078295/ENSG00000001626/ENSG00000138031/ENSG00000173175/ENSG00000174233/ENSG00000121281/ENSG00000133019/ENSG00000155897/ENSG00000162104/ENSG00000016490/ENSG00000091704/ENSG00000158516/ENSG00000163751/ENSG00000153002/ENSG00000080618/ENSG00000168925, ENSG00000285346/ENSG00000141086/ENSG00000091138/ENSG00000129467, ENSG00000284814/ENSG000001623…	102
hsa05150	Staphylococcus aureus infection	0.23	0.02	5.88	8.61017e-09	3.3941e-08	9.12	3.17476e-08	1.21852e-07	0.57	-0.32	3075/3683/3883/10747/2213/3383/3881/727/25984/8688/3882/6404/3875/5340/718/8689/5648/3872/100653049/3884/1828/3586/9103/2209/714/715/3689/2215/820/1670/1669/1671/1672/4153/717/192666/3113/5724/3684/2358/2357/3880/3866/8687/3860/3857/54474/342574/2266/100289462/719/713/712/162605/6403/414325/3119/716/353288/3858/2204/3868/3861/3859/2359/3125/3123/3117/390792/3886/728/1675/3127/2214/3111/3108/3122/…	DEFB4A, DEFB4B/KRT34/AC233755.1/MASP2/KRT40/KRT25/KRT28/DEFA1/DEFA3/DEFA4/DEFA5/DEFA6/DEFB1/CFD/DSG1/KRT24/FCAR/FCGR1A/FCGR2B/FCGR3A/FCGR3B/FGG/FPR1/FPR2/FPR3/KRT23/CFH/HLA-DMA/HLA-DMB/HLA-DOA/HLA-DOB/HLA-DPA1/HLA-DPB1/HLA-DQA1/HLA-DQA2/HLA-DQB1/HLA-DRA/HLA-DRB1/HLA-DRB3/HLA-DRB4/HLA-DRB5/ICAM1/KRT27/CFI/KRT26/IL10/ITGAL/ITGAM/ITGB2/KRT9/KRT10/KRT12/KRT13/KRT14/KRT15/KRT16/KRT17/KRT18/KRT19/KRT31…	ENSG00000171711, ENSG00000177257, ENSG00000275444, ENSG00000285181, ENSG00000285433/ENSG00000131737, ENSG00000262045/ENSG00000275063/ENSG00000009724/ENSG00000204889, ENSG00000262845/ENSG00000204897/ENSG00000173908/ENSG00000206047, ENSG00000284983/ENSG00000239839, ENSG00000284835/ENSG00000164821, ENSG00000285318/ENSG00000164816, ENSG00000285251/ENSG00000164822, ENSG00000285136/ENSG00000164825, ENS…	91
hsa04659	Th17 cell differentiation	0.21	0	5.84	1.02876e-08	4.01985e-08	8.95	1.58895e-08	6.34639e-08	0.58	-0.25	920/3459/50943/5601/5588/6095/4775/30009/3566/3320/3326/3717/3594/5594/3560/3091/4792/4773/5595/50615/3551/4793/9466/7040/7297/3718/196/7046/2625/5599/5532/4790/5602/3558/51561/3458/1432/3605/112744/3565/7535/6772/3554/5533/5335/3553/6776/50616/4772/5914/3572/3559/3569/3662/59067/5530/4089/6258/6097/4794/3561/5603/3460/917/3570/3716/149233/7048/6778/4088/915/3113/6774/2353/53342/5970/6777/4087/37…	IL17F/CHUK/MAPK14/IL23R/AHR/FOS/MTOR/GATA3/LAT/TBX21/HIF1A/HLA-DMA/HLA-DMB/HLA-DOA/HLA-DOB/HLA-DPA1/HLA-DPB1/HLA-DQA1/HLA-DQA2/HLA-DQB1/HLA-DRA/HLA-DRB1/HLA-DRB3/HLA-DRB4/HLA-DRB5/HSP90AA1/HSP90AB1/IFNG/IFNGR1/IFNGR2/IKBKB/IL1B/IL1R1/IL1RAP/IL2/IL2RA/IL2RB/IL2RG/IL4/IL4R/IL6/IL6R/IL6ST/IL12RB1/IL17A/IRF4/JAK1/JAK2/JAK3/JUN/LCK/SMAD2/SMAD3/SMAD4/NFATC1/NFATC2/NFATC3/NFKB1/NFKBIA/NFKBIB/NFKBIE/IL21…	ENSG00000112116/ENSG00000213341/ENSG00000112062/ENSG00000162594/ENSG00000106546/ENSG00000170345/ENSG00000198793/ENSG00000107485/ENSG00000213658/ENSG00000073861/ENSG00000100644/ENSG00000204257, ENSG00000239463, ENSG00000241394, ENSG00000242361, ENSG00000242685, ENSG00000243189, ENSG00000243215, ENSG00000243719/ENSG00000226264, ENSG00000234154, ENSG00000239329, ENSG00000241296, ENSG00000241674, ENS…	106
hsa03430	Mismatch repair	-0.24	-0.01	-5.83	1.14696e-08	4.46136e-08	8.84	3.03739e-08	1.16918e-07	0.53	-0.31	5981/5982/5424/4292/10714/4436/3978/6742/6119/5425/5985/4437/2956/6118/27030/5395/6117/5111/5983/5984/9156/57804/29935	POLD3/MLH3/MSH6/RPA4/LIG1/MLH1/MSH2/MSH3/PCNA/PMS2/POLD1/POLD2/POLD4/RFC1/RFC2/RFC3/RFC4/RFC5/RPA1/RPA2/RPA3/SSBP1/EXO1	ENSG00000077514/ENSG00000119684/ENSG00000116062/ENSG00000204086/ENSG00000105486/ENSG00000076242/ENSG00000095002/ENSG00000113318/ENSG00000132646/ENSG00000122512/ENSG00000062822/ENSG00000106628/ENSG00000175482/ENSG00000035928/ENSG00000049541/ENSG00000133119/ENSG00000163918/ENSG00000111445/ENSG00000132383/ENSG00000117748/ENSG00000106399/ENSG00000106028, ENSG00000262771/ENSG00000174371	23
hsa04650	Natural killer cell mediated cytotoxicity	0.16	0.01	5.79	1.41596e-08	5.44534e-08	8.64	1.31106e-08	5.29358e-08	0.54	-0.22	3683/2534/7305/637/355/3459/3937/5291/369/6452/3383/9436/5594/3002/6655/4773/5595/8797/5296/5532/3384/3458/5777/80329/7535/6654/962/8503/356/3443/3445/8795/2185/5533/8743/5290/51744/5335/10870/5582/5605/5880/25759/80328/79465/4772/5894/3845/10451/3824/3821/5879/3452/5530/7409/3454/5295/3442/3449/53358/5058/5578/154064/673/2207/3455/3460/3689/7410/6464/2215/836/1437/135250/6850/5579/3811/5604/5881…	KIR2DS2, CU464060.1/MICA/KLRK1/AC233755.1/VAV3/HCST/KIR3DL3/SH2D1B/RAET1E, AL355312.5/CSF2/RAET1L/PTK2B/FCER1G/FCGR3A/FCGR3B/FYN/SHC2/NCR3/LAT/GRB2/GZMB/HLA-A/HLA-B/HLA-C/HLA-E/HLA-G/HRAS/ICAM1/ICAM2/IFNA1/IFNA2/IFNA4/IFNA5/IFNA6/IFNA7/IFNA8/IFNA10/IFNA13/IFNA14/IFNA16/IFNA17/IFNA21/IFNAR1/IFNAR2, AP000295.1/IFNB1/IFNG/IFNGR1/IFNGR2/RAET1G/FAS/FASLG/ITGAL/ITGB2/ARAF/KIR2DS1/KIR2DL2, KP420440.1, K…	ENSG00000275452, ENSG00000275583, ENSG00000277885, ENSG00000278300/ENSG00000183214, ENSG00000204520, ENSG00000231225, ENSG00000233051, ENSG00000235233/ENSG00000213809/ENSG00000275063/ENSG00000134215/ENSG00000126264/ENSG00000242019, ENSG00000273502, ENSG00000274254, ENSG00000274394, ENSG00000274480, ENSG00000274511, ENSG00000274556, ENSG00000274639, ENSG00000274696, ENSG00000274724, ENSG0000027476…	130
hsa04930	Type II diabetes mellitus	0.13	0	5.79	1.42366e-08	5.47443e-08	8.63	5.40264e-08	2.00725e-07	0.5	-0.13	6833/8913/5601/5291/5315/5590/5594/5595/3551/5296/2645/5599/5602/8503/8835/5290/8471/3651/773/5313/5295/774/775/80201/3098/776/3099/3101/6514/5580/3667/3643/5581/5293/122809/9370/6517/389692/9021/8651/8660/3767/777/2475/7124/3630	SOCS4/MTOR/GCK/HK1/HK2/HK3/IKBKB/INS/INSR/PDX1/IRS1/KCNJ11/MAFA/PIK3CA/PIK3CB/PIK3CD/PIK3R1/PIK3R2/PKLR/PKM/PRKCD/PRKCE/PRKCZ/MAPK1/MAPK3/MAPK8/MAPK9/MAPK10/SLC2A2/SLC2A4/ABCC8/TNF/CACNA1A/CACNA1B/CACNA1C/CACNA1D/CACNA1E/HKDC1/IRS4/PIK3R3/SOCS1/IRS2/SOCS2/CACNA1G/SOCS3/ADIPOQ	ENSG00000180008/ENSG00000198793/ENSG00000106633/ENSG00000156515/ENSG00000159399/ENSG00000160883/ENSG00000104365/ENSG00000254647/ENSG00000171105/ENSG00000139515/ENSG00000169047/ENSG00000187486/ENSG00000182759/ENSG00000121879/ENSG00000051382/ENSG00000171608/ENSG00000145675/ENSG00000105647/ENSG00000143627, ENSG00000262785/ENSG00000067225/ENSG00000163932/ENSG00000171132/ENSG00000067606/ENSG0000010003…	46
hsa04660	T cell receptor signaling pathway	0.17	-0.01	5.78	1.4862e-08	5.70317e-08	8.59	3.26365e-08	1.251e-07	0.55	-0.22	9020/920/2534/3937/5601/5291/5588/387/998/8440/4775/1739/5609/5063/5788/2932/5594/9402/6655/4792/4773/57144/959/5595/3551/4793/208/5296/5599/5532/1326/4790/5602/3558/3458/5777/1432/3702/3565/3567/868/7535/6654/10000/8503/5533/5290/5335/5605/10298/4772/5894/3845/10451/6885/1019/7006/3586/106821730/5530/5170/7409/207/8915/5295/4794/5058/925/5603/4690/7410/917/1493/29851/1437/915/5604/2353/5293/926/…	AKT3/RASGRP1/CDK4/PAK4/VAV3/PAK6/MALT1/CHUK/MAP3K8/MAPK14/CSF2/CTLA4/DLG1/AKT1/AKT2/FOS/FYN/LAT/GRB2/GSK3B/ICOS/HRAS/IFNG/IKBKB/IL2/IL4/IL5/IL10/ITK/JUN/KRAS/RHOA/LCK/LCP2/NCK1/NFATC1/NFATC2/NFATC3/NFKB1/NFKBIA/NFKBIB/NFKBIE/NRAS/PAK1/PAK2/PAK3/PDCD1/PDPK1/PIK3CA/PIK3CB/PIK3CD/PIK3R1/PIK3R2/PLCG1/PPP3CA/PPP3CB/PPP3CC/PPP3R1/PPP3R2/PRKCQ/MAPK1/MAPK3/MAPK8/MAPK11/MAPK9/MAPK10/MAPK13/MAP2K1/MAP2K2/M…	ENSG00000117020, ENSG00000275199/ENSG00000172575/ENSG00000135446/ENSG00000130669/ENSG00000134215/ENSG00000137843/ENSG00000172175/ENSG00000213341/ENSG00000107968/ENSG00000112062/ENSG00000164400/ENSG00000163599/ENSG00000075711/ENSG00000142208/ENSG00000105221/ENSG00000170345/ENSG00000010810/ENSG00000213658/ENSG00000177885/ENSG00000082701/ENSG00000163600/ENSG00000174775, ENSG00000276536/ENSG000001115…	103
hsa05131	Shigellosis	0.11	0.01	5.75	1.73072e-08	6.58557e-08	8.44	3.28171e-08	1.25722e-07	0.54	-0.11	9265/823/58528/960/11345/7414/5601/9564/5291/8454/23118/9474/63916/5588/7132/387/6093/5217/55062/998/87/7321/23291/60/5289/51619/7188/2932/10325/2017/55054/581/5829/58484/55072/3710/1399/5594/27128/55964/10454/9978/9252/4792/5332/10398/10627/8717/5595/29108/8767/3551/4793/208/9266/5296/2931/10392/8976/93408/653857/58498/5599/6198/5216/9267/4790/7323/5602/10094/4633/1432/8936/6500/10096/84812/3554…	AKT3/FOXO6/ARPC5/ARPC4/ARPC3/ARPC1B/ACTR3/ACTR2/ARPC2/WASF2/CALCOCO2/U2AF1L5/TNIP1/RRAGB/MYL12B/NOD1/MYL9/TAB1/ARPC1A/RBCK1/MYL12A/RRAGA/SEPTIN9/MALT1/GLMN/PLCD3/CBX3/GABARAP/GABARAPL2/NLRP3/CHUK/CGAS/SEPTIN12/H3C14/CRK/CRKL/MAPK14/CSF2/DIAPH1/DOCK1/EGFR/U2AF1L4/CTTN/AKT1/AKT2/ATG14/FNBP1/FOXO1/FOXO3/TAB2, AL031056.1/SEPTIN6/SEPTIN8/PLCB1/FBXW11/GABARAPL1/MTOR/TAB3/TECPR1/WIPI2/CYTH4/PYCARD/TBK1/…	ENSG00000117020, ENSG00000275199/ENSG00000204060, ENSG00000281518/ENSG00000162704/ENSG00000241553/ENSG00000111229/ENSG00000130429/ENSG00000115091/ENSG00000138071/ENSG00000163466/ENSG00000158195/ENSG00000136436/ENSG00000275895/ENSG00000145901/ENSG00000083750/ENSG00000118680/ENSG00000106100/ENSG00000101335/ENSG00000100324/ENSG00000241685/ENSG00000125826/ENSG00000101608/ENSG00000155876/ENSG000001846…	246
hsa04662	B cell receptor signaling pathway	0.19	-0.01	5.64	3.21495e-08	1.18758e-07	7.84	7.43403e-08	2.71653e-07	0.6	-0.29	974/695/933/5291/27071/2213/4775/2932/29760/5594/6655/4792/4773/5595/3551/4793/10859/11024/208/973/10990/5296/5532/4790/975/5777/6654/10000/1380/8503/5533/5290/5605/5880/10288/4772/5894/3845/10451/5879/971/5530/7409/207/8915/5295/4794/25780/118788/7410/6850/3636/5579/3635/5604/5881/2353/5293/10892/5970/3265/930/3725/2885/8519/11006/353514/5535/5336/84433/4893/1147/5534/23547/11027/79168/4067/8517…	AKT3/AC233755.1/LILRB2/VAV3/LILRB1/MALT1/LILRB5/LILRB4/LILRA1/LILRA3/LILRA2/CHUK/PIK3AP1/CR2/AKT1/AKT2/FCGR2B/FOS/LILRA4/RASGRP3/DAPP1/GRB2/GSK3B/BLNK/HRAS/LILRA5/IKBKB/INPP5D/INPPL1/JUN/KRAS/LYN/NFATC1/NFATC2/NFATC3/NFKB1/NFKBIA/NFKBIB/NFKBIE/NRAS/PIK3CA/PIK3CB/PIK3CD/PIK3R1/PIK3R2/PLCG2/PPP3CA/PPP3CB/PPP3CC/PPP3R1/PPP3R2/PRKCB/MAPK1/MAPK3/MAP2K1/MAP2K2/PTPN6/RAC1/RAC2/RAC3/RAF1/RELA/SOS1/SOS2/S…	ENSG00000117020, ENSG00000275199/ENSG00000275063/ENSG00000131042, ENSG00000274513, ENSG00000275463, ENSG00000276146, ENSG00000277751/ENSG00000134215/ENSG00000104972, ENSG00000274669, ENSG00000276452, ENSG00000277134, ENSG00000277807/ENSG00000172175/ENSG00000105609, ENSG00000273991, ENSG00000274311, ENSG00000277414, ENSG00000278437/ENSG00000186818, ENSG00000275730, ENSG00000276042, ENSG00000278279…	80
hsa04620	Toll-like receptor signaling pathway	0.18	0.01	5.58	4.33878e-08	1.58027e-07	7.55	7.27562e-08	2.66149e-07	0.54	-0.22	5606/5601/5291/23118/841/6416/5609/54472/5594/10454/4792/958/51311/5595/3551/208/5296/5599/1326/5608/4790/5602/1432/3593/942/6772/10000/8503/6696/3443/3445/941/5290/3553/3661/5605/148022/3663/3929/7187/6885/5879/3569/7099/3452/8737/7097/4283/3454/207/1513/5295/3442/3449/114609/23643/5603/3455/7098/8772/3592/5604/3627/6373/3576/2353/929/5293/3456/4615/5970/7096/10333/7189/3725/29110/3654/5600/3665…	AKT3/TLR6/TAB1/TIRAP/CHUK/MAP3K8/MAPK14/TICAM1/CTSK/AKT1/AKT2/TAB2, AL031056.1/FOS/LY96/TBK1/IFNA1/IFNA2/IFNA4/IFNA5/IFNA6/IFNA7/IFNA8/IFNA10/IFNA13/IFNA14/IFNA16/IFNA17/IFNA21/IFNAR1/IFNAR2, AP000295.1/IFNB1/TICAM2/IKBKB/IL1B/IL6/CXCL8/IL12A/IL12B/CXCL10/IRAK1/IRF3/IRF5/IRF7/JUN/CCL4L2/LBP/CCL3L3, CCL3L1/CXCL9/MYD88/NFKB1/NFKBIA/IRAK4/TLR7/TLR8/PIK3CA/PIK3CB/PIK3CD/PIK3R1/PIK3R2/TLR9/TOLLIP/MAPK…	ENSG00000117020, ENSG00000275199/ENSG00000174130/ENSG00000100324/ENSG00000150455/ENSG00000213341/ENSG00000107968/ENSG00000112062/ENSG00000127666/ENSG00000143387/ENSG00000142208/ENSG00000105221/ENSG00000055208, ENSG00000228408/ENSG00000170345/ENSG00000154589/ENSG00000183735/ENSG00000197919/ENSG00000188379/ENSG00000236637/ENSG00000147873/ENSG00000120235/ENSG00000214042/ENSG00000120242/ENSG000001868…	103
hsa05031	Amphetamine addiction	0.1	-0.01	5.57	4.66972e-08	1.6933e-07	7.48	5.03359e-08	1.87675e-07	0.52	-0.1	6570/816/84699/4129/815/5566/2778/23411/5173/2906/6804/10488/5532/1386/116444/3065/1385/2891/5533/2892/2354/5582/468/91860/84152/1644/5530/6531/5567/148327/805/817/9586/818/775/814/2893/5578/2890/776/90993/808/2905/5568/6571/5579/1388/163688/2353/5499/111/2902/3725/810/51806/7054/64764/2903/1812/5501/5535/4128/3066/23237/801/116443/5500/5534/2904	CREB3/ADCY5/GRIN3A/GRIN3B/CREB1/ATF2/ATF6B/CREB3L4/CALML6/DDC/DRD1/ARC/SIRT1/FOS/FOSB/GNAS/GRIA1/GRIA2/GRIA3/GRIA4/GRIN1/GRIN2A/GRIN2B/GRIN2C/GRIN2D/HDAC1/HDAC2/JUN/MAOA/MAOB/ATF4/PDYN/CALML5/PPP1CA/PPP1CB/PPP1CC/PPP3CA/PPP3CB/PPP3CC/PPP3R1/PPP3R2/PRKACA/PRKACB/PRKACG/PRKCA/PRKCB/PRKCG/CREB3L2/SLC6A3/SLC18A1/SLC18A2/STX1A/TH/CACNA1C/CACNA1D/CALM1/CALM2/CALM3/CALML3/CAMK4/CAMK2A/CAMK2B/CAMK2D/CAMK…	ENSG00000107175/ENSG00000173175/ENSG00000198785/ENSG00000116032/ENSG00000118260/ENSG00000115966/ENSG00000168468, ENSG00000213676, ENSG00000228628, ENSG00000234539/ENSG00000143578/ENSG00000169885/ENSG00000132437/ENSG00000184845/ENSG00000198576/ENSG00000096717/ENSG00000170345/ENSG00000125740/ENSG00000087460/ENSG00000155511/ENSG00000120251/ENSG00000125675/ENSG00000152578/ENSG00000176884/ENSG00000183…	69
hsa05225	Hepatocellular carcinoma	0.09	0.01	5.46	8.2692e-08	2.91518e-07	6.92	8.64026e-08	3.12976e-07	0.53	-0.08	572/51384/1856/1870/4257/8193/3082/578/57492/5291/7478/119391/6602/4040/6605/7479/60/51412/369/9817/6595/6932/6604/2932/2950/7481/4258/581/7042/4616/6598/2953/5594/3162/6655/1869/5595/8312/7976/208/7040/5296/1021/4233/7472/7046/1855/6198/6603/2549/595/81029/11211/1871/1452/7474/10297/7475/6654/4780/1647/10000/8503/8289/7043/5290/51426/5335/1026/7471/5582/2002/5605/6597/25759/55274/10912/5894/6536…	AKT3/FRAT1/CDK4/CDK6/CDKN1A/CDKN2A/APC2/TXNRD2/GADD45G/FZD10/TXNRD3/GSTO2/CSNK1A1L/CSNK1A1/CTNNB1/DDB2/GADD45A/NQO1/DVL1/DVL2/DVL3/E2F1/E2F2/E2F3/EGFR/ARID2/ELK1/AKT1/AKT2/GSTA5/FRAT2/MTOR/FZD2/GAB1/SHC2/GRB2/BRD7/GSK3B/GSTA1/GSTA2/GSTA3/GSTA4/GSTM1/GSTM2/GSTM3/GSTM4/GSTM5/GSTP1/GSTT1/GSTT2/HGF/HMOX1/APC/HRAS/IGF1R/IGF2/ARAF/KRAS/SHC4/LRP6/LRP5/SMAD2/SMAD3/SMAD4/MET/MGST1/MGST2/MGST3/MYC/GADD45B/…	ENSG00000117020, ENSG00000275199/ENSG00000165879/ENSG00000135446/ENSG00000105810/ENSG00000124762/ENSG00000147889/ENSG00000115266/ENSG00000184470/ENSG00000130222/ENSG00000111432/ENSG00000197763/ENSG00000065621/ENSG00000180138/ENSG00000113712/ENSG00000168036/ENSG00000134574/ENSG00000116717/ENSG00000181019/ENSG00000107404/ENSG00000004975/ENSG00000161202/ENSG00000101412/ENSG00000007968, ENSG000002828…	168
hsa05140	Leishmaniasis	0.23	0.01	5.41	1.04952e-07	3.66161e-07	6.69	1.59867e-07	5.62238e-07	0.52	-0.38	4843/3459/1535/23118/5743/7042/3717/5594/10454/4689/4792/1917/5595/4793/7040/4790/3458/5777/1432/3593/3565/3552/3676/6772/4688/7043/3553/718/2002/6885/3586/7099/7097/9103/3688/2209/1915/5603/653361/3460/3689/3716/2215/1536/5579/3113/3592/3684/2353/4615/5970/7189/65108/3725/3119/3654/5600/6300/3125/3123/3117/1379/51135/3127/1378/2214/3111/3108/3122/7124/3118/3115/3109/3126/3112/102723407	AC233755.1/TAB1/CR1/CR1L/MAPK14/CYBA/CYBB/EEF1A1/EEF1A2/ELK1/FCGR1A/FCGR3A/FCGR3B/TAB2, AL031056.1/FOS/HLA-DMA/HLA-DMB/HLA-DOA/HLA-DOB/HLA-DPA1/HLA-DPB1/HLA-DQA1/HLA-DQA2/HLA-DQB1/HLA-DRA/HLA-DRB1/HLA-DRB3/HLA-DRB4/HLA-DRB5/IFNG/IFNGR1/IFNGR2/IL1A/IL1B/IL4/IL10/IL12A/IL12B/IRAK1/ITGA4/ITGAM/ITGB1/ITGB2/JAK1/JAK2/JUN/MYD88/NCF2/NCF4/NFKB1/NFKBIA/NFKBIB/NOS2/IRAK4/PRKCB/MAPK1/MAPK3/MAPK11/MAPK13/PT…	ENSG00000275063/ENSG00000100324/ENSG00000203710/ENSG00000197721/ENSG00000112062/ENSG00000051523/ENSG00000165168/ENSG00000156508/ENSG00000101210/ENSG00000126767/ENSG00000150337/ENSG00000203747/ENSG00000162747/ENSG00000055208, ENSG00000228408/ENSG00000170345/ENSG00000204257, ENSG00000239463, ENSG00000241394, ENSG00000242361, ENSG00000242685, ENSG00000243189, ENSG00000243215, ENSG00000243719/ENSG000…	76
hsa03020	RNA polymerase	-0.18	-0.02	-5.41	1.05723e-07	3.68757e-07	6.69	1.9607e-07	6.83706e-07	0.55	-0.21	5439/55703/5431/55718/30834/25885/5434/5435/171568/5432/5438/221830/10622/84265/84172/10621/64425/5433/5440/11128/51728/5437/5436/548644/661/9533/5441/5430/10623/51082/246721	POLR3F/POLR3G/POLR3C/POLR3A/POLR3H/POLR1F/POLR2J2, AC105052.3/POLR1A/POLR1H/POLR1D/POLR3K/POLR2A/POLR2B/POLR2C/POLR2D/POLR2E/POLR2F/POLR2G/POLR2H/POLR2I/POLR2J/POLR2K/POLR2L/POLR2J3/POLR3B/POLR3E/POLR1E/POLR3D/POLR1B/POLR3GL/POLR1C	ENSG00000132664/ENSG00000113356/ENSG00000186141/ENSG00000148606/ENSG00000100413/ENSG00000105849/ENSG00000228049, ENSG00000267645/ENSG00000068654/ENSG00000066379, ENSG00000206502, ENSG00000224859, ENSG00000233795, ENSG00000235176, ENSG00000235443, ENSG00000236808, ENSG00000236949/ENSG00000186184/ENSG00000161980/ENSG00000181222, ENSG00000284832/ENSG00000047315/ENSG00000102978/ENSG00000144231/ENSG00…	31
hsa05132	Salmonella infection	0.12	0.01	5.37	1.3097e-07	4.52704e-07	6.48	2.28003e-07	7.87111e-07	0.5	-0.15	4074/5898/27072/9265/5286/330/578/5606/5601/5291/26999/23118/10787/63916/841/6416/7132/387/5217/10640/998/60/7879/113457/5609/5063/1781/5289/1785/3320/6932/5788/581/8655/58484/3326/5594/27128/10454/25828/4792/81027/10398/10627/3839/8717/5595/29108/57617/8767/3551/79792/10671/8797/10382/147700/8677/208/9266/5294/10392/8976/93408/653857/58498/5599/5216/9267/5878/5608/4790/5602/329/10094/4633/5869/2…	AKT3/ABI1/ARPC5/ARPC4/ARPC3/ARPC1B/ACTR3/ACTR2/ARPC2/ACTR1B/ACTR1A/TLR6/TUBA1B/TUBB3/TUBB4A/TUBB4B/MYL12B/NOD1/MYL9/TAB1/DCTN2/ARPC1A/MYL12A/EXOC5/DCTN6/NCKAP1/WASF3/RIPK3/SNX18/DCTN3/TUBA3E/AHNAK2/TUBA3D/NLRP3/TIRAP/CHUK/ARL8A/DYNLL2/MAPK14/CSE1L/KLC3/CTNNB1/DCTN1/DYNC1H1/DYNC1I1/DYNC1I2/DYNC1LI2/DNM2/MLKL/TUBB/AKT1/AKT2/TAB2, AL031056.1/FLNA/FLNB/FLNC/CYFIP1/PLEKHM2/EXOC7/VPS39/FOS/LY96/SNX33/T…	ENSG00000117020, ENSG00000275199/ENSG00000136754/ENSG00000162704/ENSG00000241553/ENSG00000111229/ENSG00000130429/ENSG00000115091/ENSG00000138071/ENSG00000163466/ENSG00000115073/ENSG00000138107/ENSG00000174130/ENSG00000123416/ENSG00000258947/ENSG00000104833/ENSG00000188229/ENSG00000118680/ENSG00000106100/ENSG00000101335/ENSG00000100324/ENSG00000175203/ENSG00000241685/ENSG00000101608/ENSG0000007036…	249
hsa04340	Hedgehog signaling pathway	0.16	0.01	5.36	1.36981e-07	4.72766e-07	6.44	3.95227e-07	1.3236e-06	0.5	-0.29	57467/8452/55733/8454/50937/5566/23291/2121/2736/4036/2932/157/23295/1954/23288/2737/51684/64750/595/2735/1452/8643/894/8405/6608/11127/1455/408/50846/409/1453/5567/23432/339745/91653/1456/84976/3549/64399/6469/5568/8945/374654/53944/596/156/132884/57758/122011/2619/730094/5727/57154/84455/1454/102800317	TPTEP2-CSNK1E/KIF3A/CSNK1A1L/EVC2/CSNK1A1/CSNK1D/CSNK1E/CSNK1G2/CSNK1G3/GRK2/GRK3/MEGF8/EVC/IQCE/FBXW11/MGRN1/GPR161/GAS1/GLI1/GLI2/GLI3/GSK3B/SPOPL/IHH/KIF7/LRP2/ARRB1/ARRB2/DHH/CDON/SUFU/CSNK1G1/PRKACA/PRKACB/PRKACG/HHAT/SMURF1/PTCH1/HHATL/SCUBE2/CCND1/BCL2/HHIP/SHH/SMURF2/SMO/MOSMO/SPOP/EFCAB7/CUL3/CUL1/DISP1/PTCH2/CCND2/BTRC/BOC	ENSG00000283900/ENSG00000131437/ENSG00000180138/ENSG00000173040/ENSG00000113712/ENSG00000141551/ENSG00000213923/ENSG00000133275/ENSG00000151292/ENSG00000173020/ENSG00000100077/ENSG00000105429/ENSG00000072840/ENSG00000106012/ENSG00000072803/ENSG00000102858/ENSG00000143147/ENSG00000180447/ENSG00000111087/ENSG00000074047/ENSG00000106571/ENSG00000082701/ENSG00000144228/ENSG00000163501/ENSG00000166813…	56
hsa04657	IL-17 signaling pathway	0.13	0.01	5.04	6.81369e-07	2.16708e-06	4.89	7.0563e-07	2.29069e-06	0.59	-0.17	5601/23118/55540/10758/841/1994/5597/5743/9618/3320/2920/7188/2932/51433/3326/5594/4792/4318/8717/5595/6361/3551/5599/1440/6354/6347/4790/5602/3458/1432/3605/112744/3565/3567/6364/727897/7128/27189/6372/3553/2354/7186/27190/3727/7187/6885/3569/6426/4322/5596/6279/6278/3934/4314/29761/5603/257397/6280/132014/84818/2921/6374/2919/836/1437/64806/5598/7184/8772/3596/3627/3576/2353/100289462/6356/1051…	DEFB4A, DEFB4B/CEBPB/TRAF3IP2/IL17F/CHUK/IL17RE/MAPK14/CSF2/CSF3/ELAVL1/MAPK15/TAB2, AL031056.1/FOS/FOSB/IL17RA/TAB3/IL17C/IL17B/TBK1/CXCL1/CXCL2/CXCL3/GSK3B/USP25/HSP90AA1/HSP90AB1/S100A7A/IFNG/IKBKB/IL1B/IL4/IL5/IL6/CXCL8/IL13/IL17A/CXCL10/JUN/JUND/LCN2/MMP1/MMP3/MMP9/MMP13/MUC5AC/NFKB1/NFKBIA/ANAPC5/IL17D/IL17RB/MAPK1/MAPK3/MAPK4/MAPK6/MAPK7/MAPK8/MAPK11/MAPK9/MAPK10/MAPK13/PTGS2/RELA/S100A7/S…	ENSG00000171711, ENSG00000177257, ENSG00000275444, ENSG00000285181, ENSG00000285433/ENSG00000172216/ENSG00000056972/ENSG00000112116/ENSG00000213341/ENSG00000163701/ENSG00000112062/ENSG00000164400/ENSG00000108342/ENSG00000066044/ENSG00000181085, ENSG00000274205/ENSG00000055208, ENSG00000228408/ENSG00000170345/ENSG00000125740/ENSG00000177663/ENSG00000157625/ENSG00000124391/ENSG00000127743/ENSG00000…	93
hsa00670	One carbon pool by folate	-0.15	-0.04	-4.83	1.94408e-06	5.8662e-06	3.88	4.67322e-07	1.55151e-06	0.55	-0.19	10797/4522/123263/4548/25902/160428/10588/471/10840/275/2618/10841/441024/7298/6470/4524/200895/6472/1719/100528021	ST20-MTHFS/MTHFS/MTHFD2/ALDH1L1/FTCD/MTFMT/ALDH1L2/DHFR/DHFR2/MTHFD1L/GART/AMT/MTHFD2L/MTHFD1/MTHFR/MTR/ATIC/SHMT1/SHMT2/TYMS	ENSG00000259332/ENSG00000136371/ENSG00000065911/ENSG00000144908/ENSG00000160282, ENSG00000281775/ENSG00000103707/ENSG00000136010/ENSG00000228716/ENSG00000178700/ENSG00000120254/ENSG00000159131, ENSG00000262473/ENSG00000145020/ENSG00000163738/ENSG00000100714/ENSG00000177000/ENSG00000116984/ENSG00000138363/ENSG00000176974, ENSG00000284320/ENSG00000182199/ENSG00000176890	20
hsa05166	Human T-cell leukemia virus 1 infection	0.11	0.01	4.72	3.2981e-06	9.67074e-06	3.37	2.21157e-06	6.72223e-06	0.59	-0.14	8379/996/292/1387/3683/9020/1870/920/9519/8498/5601/5291/29945/84699/6416/6688/7132/5423/6929/5566/4775/1739/4791/108/7419/7514/581/51433/3383/7042/8697/4214/8829/5902/5594/706/3560/2033/4792/4776/958/4773/1869/331/5595/55697/3551/5971/898/208/7040/3718/5296/23373/7046/10488/5599/5532/2648/4790/5602/3558/595/4055/1871/896/6908/6722/8850/7850/3554/1386/10000/6513/991/8503/1385/894/7043/4488/1958/4…	AKT3/CDK2/CDK4/CDKN1A/CDKN2A/CDKN2B/CDKN2C/ANAPC10/CREB3/KAT5/ADCY1/PTTG2/ADCY2/ADCY3/ADCY5/CHEK1/ADCY6/CHEK2/ADCY7/ADCY8/CHUK/ADCY9/TNFRSF13C/CREB1/ATF2/CREBBP/ATF6B/CSF2/CREB3L4/DLG1/E2F1/E2F2/E2F3/EGR1/EGR2/ADCY4/CRTC2/ELK1/ELK4/EP300/AKT1/AKT2/ETS1/ETS2/FDPS/CRTC1/FOS/CDC26/KAT2A/GPS2/SLC25A4/SLC25A5/SLC25A6/ANAPC2/ANAPC4/HLA-A/HLA-B/HLA-C/HLA-DMA/HLA-DMB/HLA-DOA/HLA-DOB/HLA-DPA1/HLA-DPB1/HLA…	ENSG00000117020, ENSG00000275199/ENSG00000123374/ENSG00000135446/ENSG00000124762/ENSG00000147889/ENSG00000147883/ENSG00000123080/ENSG00000164162/ENSG00000107175/ENSG00000172977/ENSG00000164742/ENSG00000250254/ENSG00000078295/ENSG00000138031/ENSG00000173175/ENSG00000149554/ENSG00000174233/ENSG00000183765/ENSG00000121281/ENSG00000155897/ENSG00000213341/ENSG00000162104/ENSG00000159958/ENSG0000011826…	219

## Sheet: 4) P vs other
ID	Description	logFC	AveExpr	t	P.Value	adj.P.Val	B	MW p-value	MW FDR	n_score	b_score	geneID	gene_name	gene_ensembl	number_genes
hsa04621	NOD-like receptor signaling pathway	-0.36	0.01	-18.81	1.70492e-57	1.16773e-53	120.11	2.04675e-42	9.34567e-39	1.29	0.15	56919/330/11345/846/5601/1535/23118/9474/841/5586/7158/387/7419/3320/2920/7188/55054/7205/10059/57506/5027/4938/58484/22861/55072/54822/3326/3710/5594/10454/25828/4792/5332/331/5595/4210/29108/8767/3551/79792/4793/7297/22900/10135/10392/5599/6347/7531/4790/5602/24145/329/4940/4939/1432/55914/6772/9927/2635/2633/7128/3443/3445/3709/5585/3553/10616/3661/7186/148022/11035/7187/84674/6885/6041/3569/1…	TANK/DEFB4A, DEFB4B/CASP12/DNM1L/NAMPT/IRF9/NOD1/TAB1/RBCK1/TXNIP/SUGT1/RIPK3/GABARAP/GABARAPL2/NLRP3/CHUK/CARD16/GBP4/GBP5/ANTXR2/NEK7/MAPK14/TICAM1/CTSB/PYDC2/CYBA/CYBB/DEFA1/DEFA3/DEFA4/DEFA5/DEFA6/NLRP6/NLRP7/GPRC6A/NLRP1/CARD8/TAB2, AL031056.1/PLCB1/GABARAPL1/PANX1/TAB3/TXN2/PYDC1/GBP1/GBP2/GBP3/PYCARD/TBK1/CXCL1/CXCL2/CXCL3/BIRC2/BIRC3/XIAP/HSP90AA1/HSP90AB1/STING1/IFI16/IFNA1/IFNA2/IFNA4/I…	ENSG00000136560/ENSG00000171711, ENSG00000177257, ENSG00000275444, ENSG00000285181, ENSG00000285433/ENSG00000204403/ENSG00000087470/ENSG00000105835/ENSG00000213928, ENSG00000285048/ENSG00000106100/ENSG00000100324/ENSG00000125826/ENSG00000265972/ENSG00000165416/ENSG00000129465, ENSG00000285379/ENSG00000170296/ENSG00000034713/ENSG00000162711/ENSG00000213341/ENSG00000204397/ENSG00000162654/ENSG00000…	178
hsa05152	Tuberculosis	-0.4	0.01	-18	6.45472e-54	8.55667e-51	111.93	3.4057e-40	1.77161e-37	1.26	0.11	4800/572/843/1387/3920/4843/9902/637/972/3459/535/51606/5601/816/56848/841/8625/4802/7132/387/815/537/2213/7879/5289/581/30835/7042/3717/5594/2033/8411/8717/11151/5595/8767/10332/208/7040/50617/5599/5532/5878/4790/5602/3587/10312/51561/1594/7421/3458/5869/1432/3313/3593/3552/6772/10000/533/1509/1385/7043/3443/3445/4801/317/5533/3553/718/91860/3929/4046/5894/842/5994/3656/3569/3586/7099/3452/7097/…	AKT3/AC233755.1/TCIRG1/CLEC4M/TLR6/CEBPB/CEBPG/MALT1/CORO1A/TIRAP/PLK3/CR1/CR1L/CREB1/CREBBP/MAPK14/CTSD/CTSS/CYP27B1/CALML6/EP300/AKT1/AKT2/FCER1G/FCGR1A/FCGR2B/FCGR3A/FCGR3B/PLA2R1/ARHGEF12/ATP6V0A2/ATP6V0D2/CLEC4E/CD209/HLA-DMA/HLA-DMB/HLA-DOA/HLA-DOB/HLA-DPA1/HLA-DPB1/HLA-DQA1/HLA-DQA2/HLA-DQB1/HLA-DRA/HLA-DRB1/HLA-DRB3/HLA-DRB4/HLA-DRB5/APAF1/HSPA9/HSPD1/IFNA1/IFNA2/IFNA4/IFNA5/IFNA6/IFNA7/I…	ENSG00000117020, ENSG00000275199/ENSG00000275063/ENSG00000110719/ENSG00000104938/ENSG00000174130/ENSG00000172216/ENSG00000153879/ENSG00000172175/ENSG00000102879/ENSG00000150455/ENSG00000173846/ENSG00000203710/ENSG00000197721/ENSG00000118260/ENSG00000005339/ENSG00000112062/ENSG00000117984/ENSG00000163131/ENSG00000111012/ENSG00000169885/ENSG00000100393/ENSG00000142208/ENSG00000105221/ENSG0000015886…	179
hsa04620	Toll-like receptor signaling pathway	-0.42	0.01	-17.92	1.45866e-53	1.74852e-50	111.12	4.8554e-40	2.21703e-37	1.3	0.17	5606/5601/5291/23118/841/6416/5609/54472/5594/10454/4792/958/51311/5595/3551/208/5296/5599/1326/5608/4790/5602/1432/3593/942/6772/10000/8503/6696/3443/3445/941/5290/3553/3661/5605/148022/3663/3929/7187/6885/5879/3569/7099/3452/8737/7097/4283/3454/207/1513/5295/3442/3449/114609/23643/5603/3455/7098/8772/3592/5604/3627/6373/3576/2353/929/5293/3456/4615/5970/7096/10333/7189/3725/29110/3654/5600/3665…	AKT3/TLR6/TAB1/TIRAP/CHUK/MAP3K8/MAPK14/TICAM1/CTSK/AKT1/AKT2/TAB2, AL031056.1/FOS/LY96/TBK1/IFNA1/IFNA2/IFNA4/IFNA5/IFNA6/IFNA7/IFNA8/IFNA10/IFNA13/IFNA14/IFNA16/IFNA17/IFNA21/IFNAR1/IFNAR2, AP000295.1/IFNB1/TICAM2/IKBKB/IL1B/IL6/CXCL8/IL12A/IL12B/CXCL10/IRAK1/IRF3/IRF5/IRF7/JUN/CCL4L2/LBP/CCL3L3, CCL3L1/CXCL9/MYD88/NFKB1/NFKBIA/IRAK4/TLR7/TLR8/PIK3CA/PIK3CB/PIK3CD/PIK3R1/PIK3R2/TLR9/TOLLIP/MAPK…	ENSG00000117020, ENSG00000275199/ENSG00000174130/ENSG00000100324/ENSG00000150455/ENSG00000213341/ENSG00000107968/ENSG00000112062/ENSG00000127666/ENSG00000143387/ENSG00000142208/ENSG00000105221/ENSG00000055208, ENSG00000228408/ENSG00000170345/ENSG00000154589/ENSG00000183735/ENSG00000197919/ENSG00000188379/ENSG00000236637/ENSG00000147873/ENSG00000120235/ENSG00000214042/ENSG00000120242/ENSG000001868…	103
hsa05164	Influenza A	-0.36	0.02	-17.69	1.44132e-52	1.09687e-49	108.85	2.96991e-39	8.30263e-37	1.3	0.1	292/1387/5646/637/23633/355/3459/578/5291/5610/841/7132/60/7514/581/57506/4938/3383/23430/3717/5594/2033/8106/4792/8480/55916/5611/8717/5595/29108/8766/3551/8797/4793/208/11100/7297/5296/1021/23586/6347/4790/4928/4940/4939/3458/896/3593/3836/3552/64135/6772/10000/8503/356/3443/3445/317/8795/7706/8743/5290/5340/3553/3661/5605/55998/148022/7187/3337/5894/29107/842/1965/91543/1019/6041/3569/10241/70…	AKT3/BCL2L2-PABPN1/CDK4/CDK6/CALCOCO2/ADAR/IRF9/NXF1/CPSF4/HNRNPUL1/NLRP3/CHUK/CREBBP/TICAM1/EIF2S1/EP300/AKT1/AKT2/FDPS/TPSD1/DDX58/KPNA6/SLC25A4/NXT1/PYCARD/TBK1/SLC25A5/SLC25A6/HLA-DMA/HLA-DMB/HLA-DOA/HLA-DOB/HLA-DPA1/HLA-DPB1/HLA-DQA1/HLA-DQA2/HLA-DQB1/HLA-DRA/HLA-DRB1/HLA-DRB3/HLA-DRB4/HLA-DRB5/APAF1/DNAJB1/ICAM1/IFNA1/IFNA2/IFNA4/IFNA5/IFNA6/IFNA7/IFNA8/IFNA10/IFNA13/IFNA14/IFNA16/IFNA17/IF…	ENSG00000117020, ENSG00000275199/ENSG00000258643/ENSG00000135446/ENSG00000105810/ENSG00000136436/ENSG00000160710/ENSG00000213928, ENSG00000285048/ENSG00000162231/ENSG00000160917/ENSG00000105323/ENSG00000162711/ENSG00000213341/ENSG00000005339/ENSG00000127666/ENSG00000134001/ENSG00000100393/ENSG00000142208/ENSG00000105221/ENSG00000160752/ENSG00000095917/ENSG00000107201/ENSG00000025800/ENSG000001517…	172
hsa05150	Staphylococcus aureus infection	-0.52	0.02	-17.52	8.06865e-52	4.67016e-49	107.14	1.01511e-38	2.18409e-36	1.23	0.18	3075/3683/3883/10747/2213/3383/3881/727/25984/8688/3882/6404/3875/5340/718/8689/5648/3872/100653049/3884/1828/3586/9103/2209/714/715/3689/2215/820/1670/1669/1671/1672/4153/717/192666/3113/5724/3684/2358/2357/3880/3866/8687/3860/3857/54474/342574/2266/100289462/719/713/712/162605/6403/414325/3119/716/353288/3858/2204/3868/3861/3859/2359/3125/3123/3117/390792/3886/728/1675/3127/2214/3111/3108/3122/…	DEFB4A, DEFB4B/KRT34/AC233755.1/MASP2/KRT40/KRT25/KRT28/DEFA1/DEFA3/DEFA4/DEFA5/DEFA6/DEFB1/CFD/DSG1/KRT24/FCAR/FCGR1A/FCGR2B/FCGR3A/FCGR3B/FGG/FPR1/FPR2/FPR3/KRT23/CFH/HLA-DMA/HLA-DMB/HLA-DOA/HLA-DOB/HLA-DPA1/HLA-DPB1/HLA-DQA1/HLA-DQA2/HLA-DQB1/HLA-DRA/HLA-DRB1/HLA-DRB3/HLA-DRB4/HLA-DRB5/ICAM1/KRT27/CFI/KRT26/IL10/ITGAL/ITGAM/ITGB2/KRT9/KRT10/KRT12/KRT13/KRT14/KRT15/KRT16/KRT17/KRT18/KRT19/KRT31…	ENSG00000171711, ENSG00000177257, ENSG00000275444, ENSG00000285181, ENSG00000285433/ENSG00000131737, ENSG00000262045/ENSG00000275063/ENSG00000009724/ENSG00000204889, ENSG00000262845/ENSG00000204897/ENSG00000173908/ENSG00000206047, ENSG00000284983/ENSG00000239839, ENSG00000284835/ENSG00000164821, ENSG00000285318/ENSG00000164816, ENSG00000285251/ENSG00000164822, ENSG00000285136/ENSG00000164825, ENS…	91
hsa05133	Pertussis	-0.47	0	-17.48	1.20841e-51	6.44932e-49	106.74	1.27128e-39	4.66459e-37	1.22	0.14	4843/5601/2773/387/5594/5595/29108/10392/727/5599/4790/5602/51561/1432/3593/2771/3552/653509/722/725/6372/3659/3553/718/3661/148022/2770/91860/3569/3586/7099/834/3394/805/710/3688/114609/23643/5603/714/715/808/3689/3678/114548/6374/836/1073/840/717/3592/3576/163688/3684/2353/929/1072/4615/5970/713/712/7189/3725/810/51806/716/3654/729238/5600/6300/51135/801/7124/721/353376	NOD1/CFL1/CFL2/NLRP3/TIRAP/MAPK14/TICAM1/CALML6/FOS/LY96/GNAI1/GNAI2/GNAI3/PYCARD/IRF8/TICAM2/IL1A/IL1B/IL6/CXCL8/IL10/IL12A/IL12B/IRAK1/IRF1/IRF3/ITGA5/ITGAM/ITGB1/ITGB2/JUN/RHOA/MYD88/NFKB1/NOS2/IRAK4/IL23A/CALML5/MAPK1/MAPK3/MAPK8/MAPK11/MAPK9/MAPK10/MAPK13/RELA/MAPK12/CXCL6/CXCL5/SFTPA1/TLR4/SERPING1/C1QA/TNF/C1QB/C1QC/C1R/C1S/C2/C3/TRAF6/C4B/C4BPA/C4BPB/C5/SFTPA2/CALM1/CALM2/CALM3/CALML3/CAS…	ENSG00000106100/ENSG00000172757/ENSG00000165410/ENSG00000162711/ENSG00000150455/ENSG00000112062/ENSG00000127666/ENSG00000169885/ENSG00000170345/ENSG00000154589/ENSG00000127955/ENSG00000114353/ENSG00000065135/ENSG00000103490/ENSG00000140968/ENSG00000243414/ENSG00000115008/ENSG00000125538/ENSG00000136244/ENSG00000169429/ENSG00000136634/ENSG00000168811/ENSG00000113302/ENSG00000184216/ENSG00000125347…	75
hsa05142	Chagas disease	-0.42	-0.01	-17.12	4.7742e-50	1.58222e-47	103.09	1.41815e-39	4.98109e-37	1.23	0.11	8837/4843/355/3459/5601/5291/2769/841/2773/6416/7132/5522/2775/2778/2767/7042/5594/4792/5332/5595/3551/5516/208/7040/5518/5296/5054/7046/5599/6347/4790/5602/3558/3458/1432/3593/5515/3827/2771/10000/8503/356/7043/5290/3553/718/148022/2770/3569/3586/7099/7097/5519/5330/2774/207/5295/5331/9630/2776/5521/5603/3460/714/1636/917/7048/107/915/8772/624/3592/3576/2353/5293/3456/4615/5970/713/712/10333/718…	AKT3/TLR6/ADCY1/CHUK/MAPK14/TICAM1/ACE/AKT1/AKT2/PLCB1/FOS/GNA11/GNA15/GNAI1/GNAI2/GNAI3/GNAL/GNAO1/GNAQ/GNAS/IFNB1/IFNG/IFNGR1/IFNGR2/FAS/IKBKB/IL1B/IL2/FASLG/IL6/CXCL8/IL10/IL12A/IL12B/IRAK1/JUN/KNG1/SMAD2/CCL3L3, CCL3L1/MYD88/NFKB1/NFKBIA/NOS2/SERPINE1/IRAK4/PIK3CA/PIK3CB/PIK3CD/PIK3R1/PIK3R2/PLCB2/PLCB3/PLCB4/TLR9/PPP2CA/PPP2CB/PPP2R1A/PPP2R1B/PPP2R2A/PPP2R2B/PPP2R2C/PPP2R2D/MAPK1/MAPK3/MAPK8…	ENSG00000117020, ENSG00000275199/ENSG00000174130/ENSG00000164742/ENSG00000213341/ENSG00000112062/ENSG00000127666/ENSG00000159640/ENSG00000142208/ENSG00000105221/ENSG00000182621/ENSG00000170345/ENSG00000088256/ENSG00000060558/ENSG00000127955/ENSG00000114353/ENSG00000065135/ENSG00000141404/ENSG00000087258/ENSG00000156052/ENSG00000087460/ENSG00000171855/ENSG00000111537/ENSG00000027697/ENSG0000015912…	101
hsa04145	Phagosome	-0.44	0.01	-16.93	2.99926e-49	7.70341e-47	101.27	6.93977e-38	1.08851e-35	1.17	0.16	4074/4353/3920/9902/8685/535/4481/51606/9341/1535/29927/55176/537/7037/2213/949/60/7879/113457/1781/5289/8417/3693/4842/30835/4689/51382/81027/8411/11151/10382/10332/1311/50617/10952/5878/10312/5869/7060/8992/523/200576/525/4688/533/23673/78989/653509/10376/718/821/7277/9296/529/23480/6441/1514/948/1783/5879/7099/9550/7280/347733/3134/7097/7057/3685/9103/245973/5868/51143/526/245972/3688/2209/127…	AC233755.1/TCIRG1/CLEC4M/TLR6/TUBA1B/TUBB3/TUBB4A/TUBB4B/SEC61B/CORO1A/TUBA3E/TUBA3D/ATP6V1G3/COMP/CTSL/CTSS/CYBA/CYBB/ATP6V0E2/DYNC1H1/DYNC1I1/DYNC1I2/DYNC1LI2/PIKFYVE/TUBB/FCAR/FCGR1A/FCGR2B/FCGR3A/FCGR3B/PLA2R1/SEC61G/ATP6V0A2/STX12/ATP6V0D2/ATP6V1C2/SEC61A1/CD209/HLA-A/HLA-B/HLA-C/HLA-DMA/HLA-DMB/HLA-DOA/HLA-DOB/HLA-DPA1/HLA-DPB1/HLA-DQA1/HLA-DQA2/HLA-DQB1/HLA-DRA/HLA-DRB1/HLA-DRB3/HLA-DRB4/H…	ENSG00000275063/ENSG00000110719/ENSG00000104938/ENSG00000174130/ENSG00000123416/ENSG00000258947/ENSG00000104833/ENSG00000188229/ENSG00000106803/ENSG00000102879/ENSG00000152086/ENSG00000075886/ENSG00000151418, ENSG00000263014/ENSG00000105664/ENSG00000135047/ENSG00000163131/ENSG00000051523/ENSG00000165168/ENSG00000171130/ENSG00000197102/ENSG00000158560/ENSG00000077380/ENSG00000135720/ENSG0000011502…	151
hsa05323	Rheumatoid arthritis	-0.49	0	-16.86	6.19952e-49	1.41538e-46	100.55	2.08321e-38	4.03818e-36	1.12	0.18	3683/535/51606/537/2920/3383/7042/3589/51382/10673/54/2321/7040/50617/6387/6347/10312/51561/3458/3605/7422/8992/942/523/3552/6364/525/533/7043/7010/8600/941/6372/3553/9296/529/1514/3569/7099/9550/7097/8792/1513/245973/526/245972/4314/3606/127124/5741/284/528/9114/3689/8741/1493/2921/6374/2919/3600/1437/3113/3576/2353/155066/3725/940/3119/1435/23545/527/3125/3123/4312/3117/3127/3111/3108/3122/4050…	AC233755.1/TCIRG1/TNFSF13B/ATP6V1G3/CSF1/CSF2/CTLA4/CTSK/CTSL/ATP6V0E2/FLT1/FOS/ATP6V0A2/ATP6V0D2/ATP6V1C2/ANGPT1/CXCL1/CXCL2/CXCL3/HLA-DMA/HLA-DMB/HLA-DOA/HLA-DOB/HLA-DPA1/HLA-DPB1/HLA-DQA1/HLA-DQA2/HLA-DQB1/HLA-DRA/HLA-DRB1/HLA-DRB3/HLA-DRB4/HLA-DRB5/ICAM1/IFNG/IL1A/IL1B/IL6/CXCL8/IL11/IL15/IL17A/IL18/ITGAL/ITGB2/JUN/LTB/CCL3L3, CCL3L1/MMP1/MMP3/ATP6V0A4/ATP6V1D/IL23A/ATP6V1H/ATP6V1A/ATP6V1B1/A…	ENSG00000275063/ENSG00000110719/ENSG00000102524/ENSG00000151418, ENSG00000263014/ENSG00000184371/ENSG00000164400/ENSG00000163599/ENSG00000143387/ENSG00000135047/ENSG00000171130/ENSG00000102755/ENSG00000170345/ENSG00000185344/ENSG00000147614/ENSG00000143882/ENSG00000154188/ENSG00000163739/ENSG00000081041/ENSG00000163734/ENSG00000204257, ENSG00000239463, ENSG00000241394, ENSG00000242361, ENSG000002…	92
hsa05140	Leishmaniasis	-0.53	0.01	-16.52	1.89582e-47	2.93996e-45	97.15	1.03858e-37	1.53527e-35	1.21	0.15	4843/3459/1535/23118/5743/7042/3717/5594/10454/4689/4792/1917/5595/4793/7040/4790/3458/5777/1432/3593/3565/3552/3676/6772/4688/7043/3553/718/2002/6885/3586/7099/7097/9103/3688/2209/1915/5603/653361/3460/3689/3716/2215/1536/5579/3113/3592/3684/2353/4615/5970/7189/65108/3725/3119/3654/5600/6300/3125/3123/3117/1379/51135/3127/1378/2214/3111/3108/3122/7124/3118/3115/3109/3126/3112/102723407	AC233755.1/TAB1/CR1/CR1L/MAPK14/CYBA/CYBB/EEF1A1/EEF1A2/ELK1/FCGR1A/FCGR3A/FCGR3B/TAB2, AL031056.1/FOS/HLA-DMA/HLA-DMB/HLA-DOA/HLA-DOB/HLA-DPA1/HLA-DPB1/HLA-DQA1/HLA-DQA2/HLA-DQB1/HLA-DRA/HLA-DRB1/HLA-DRB3/HLA-DRB4/HLA-DRB5/IFNG/IFNGR1/IFNGR2/IL1A/IL1B/IL4/IL10/IL12A/IL12B/IRAK1/ITGA4/ITGAM/ITGB1/ITGB2/JAK1/JAK2/JUN/MYD88/NCF2/NCF4/NFKB1/NFKBIA/NFKBIB/NOS2/IRAK4/PRKCB/MAPK1/MAPK3/MAPK11/MAPK13/PT…	ENSG00000275063/ENSG00000100324/ENSG00000203710/ENSG00000197721/ENSG00000112062/ENSG00000051523/ENSG00000165168/ENSG00000156508/ENSG00000101210/ENSG00000126767/ENSG00000150337/ENSG00000203747/ENSG00000162747/ENSG00000055208, ENSG00000228408/ENSG00000170345/ENSG00000204257, ENSG00000239463, ENSG00000241394, ENSG00000242361, ENSG00000242685, ENSG00000243189, ENSG00000243215, ENSG00000243719/ENSG000…	76
hsa05134	Legionellosis	-0.42	-0.01	-16.51	2.16665e-47	3.32233e-45	97.02	6.67742e-37	7.31756e-35	1.15	0.13	1195/841/4791/56681/2920/58484/23786/4792/1917/29108/4790/3312/10767/57396/3593/317/3553/718/3306/842/3569/7099/7097/834/5861/375/3329/3606/51128/1915/3689/2921/2919/836/7415/840/3592/3576/3684/929/54205/4615/5970/3310/81876/664/3297/7100/1379/1378/3304/3303/3305/7124/4671/1937/9554	HBS1L/CLK1/CR1/CR1L/EEF1A1/EEF1A2/EEF1G/BCL2L13/PYCARD/CXCL1/CXCL2/CXCL3/APAF1/HSF1/HSPA1A/HSPA1B/HSPA1L/HSPA2/HSPA6/HSPA8/HSPD1/IL1B/IL6/CXCL8/IL12A/IL12B/IL18/ITGAM/ITGB2/ARF1/MYD88/NAIP/NFKB1/NFKB2/NFKBIA/SAR1B/CYCS/SAR1A/CLK4/NLRC4/RAB1A/RELA/BNIP3/TLR2/TLR4/TLR5/TNF/C3/VCP/RAB1B/CASP1/CASP3/CASP7/CASP8/CASP9/CD14/SEC22B	ENSG00000112339/ENSG00000013441/ENSG00000203710/ENSG00000197721/ENSG00000156508/ENSG00000101210/ENSG00000254772/ENSG00000099968/ENSG00000103490/ENSG00000163739/ENSG00000081041/ENSG00000163734/ENSG00000120868/ENSG00000185122, ENSG00000284774/ENSG00000204389, ENSG00000215328, ENSG00000234475, ENSG00000235941, ENSG00000237724/ENSG00000204388, ENSG00000212866, ENSG00000224501, ENSG00000231555, ENSG00…	57
hsa04380	Osteoclast differentiation	-0.45	0	-16.46	3.5015e-47	5.25161e-45	96.54	6.93977e-38	1.08851e-35	1.18	0.12	799/9020/27035/695/2534/7305/3459/9846/3937/5601/5291/1535/23118/6688/7132/2213/2355/5609/4791/1540/55423/7042/29760/54209/5594/10454/4689/4792/4773/10326/54/5595/3551/5971/10859/11024/208/7040/7297/10990/5296/7046/5599/5532/5608/4790/5602/3458/1432/3552/6772/3554/2274/4688/10000/8503/1385/8600/5533/5290/3553/2354/7186/3727/10288/4772/5468/6885/7006/5879/5530/8792/3454/207/9103/1513/5295/2209/814…	AKT3/LILRB2/SIRPB1/IRF9/TAB1/LILRB1/LILRB5/LILRB4/LILRA1/LILRA3/LILRA2/CHUK/OSCAR/CREB1/SIRPA/MAPK14/CSF1/CSF1R/CTSK/CYBA/CYLD/AKT1/AKT2/FCGR1A/FCGR2B/FCGR3A/FCGR3B/FHL2/TAB2, AL031056.1/FOS/FOSB/LILRA4/FOSL2/FYN/NOX1/GRB2/BLNK/IFNAR1/IFNAR2, AP000295.1/IFNB1/IFNG/IFNGR1/IFNGR2/LILRA5/IKBKB/IL1A/IL1B/IL1R1/ITGB3/JAK1/JUN/JUNB/JUND/LCK/LCP2/MITF/NCF2/NCF4/NFATC1/NFATC2/NFKB1/NFKB2/NFKBIA/TNFRSF11B…	ENSG00000117020, ENSG00000275199/ENSG00000131042, ENSG00000274513, ENSG00000275463, ENSG00000276146, ENSG00000277751/ENSG00000101307/ENSG00000213928, ENSG00000285048/ENSG00000100324/ENSG00000104972, ENSG00000274669, ENSG00000276452, ENSG00000277134, ENSG00000277807/ENSG00000105609, ENSG00000273991, ENSG00000274311, ENSG00000277414, ENSG00000278437/ENSG00000186818, ENSG00000275730, ENSG00000276042…	125
hsa05145	Toxoplasmosis	-0.38	0.01	-16.35	9.98783e-47	1.38665e-44	95.5	2.97023e-37	3.76733e-35	1.22	0.11	572/4843/240/330/3459/5606/10319/5601/3909/23118/3918/841/2773/7132/2775/22798/3912/3655/7042/3717/5594/10454/4792/958/79444/284217/331/959/5595/3551/4793/208/7040/7297/5294/5599/10105/5608/4790/5602/3312/3587/329/3458/1432/3910/3593/2771/6772/10000/7043/3306/2770/3949/3911/842/6885/3915/3586/7099/7097/5170/23533/207/3688/23643/5603/3460/1234/3716/836/3113/6774/3592/598/596/3913/54205/4615/5970/3…	AKT3/PPIF/LAMC3/TAB1/CHUK/CCR5/MAPK14/PIK3R6/AKT1/AKT2/LAMB4/TAB2, AL031056.1/PIK3R5/LY96/ALOX5/GNAI1/GNAI2/GNAI3/GNAO1/LAMA1/HLA-DMA/HLA-DMB/HLA-DOA/HLA-DOB/HLA-DPA1/HLA-DPB1/HLA-DQA1/HLA-DQA2/HLA-DQB1/HLA-DRA/HLA-DRB1/HLA-DRB3/HLA-DRB4/HLA-DRB5/BIRC2/BIRC3/HSPA1A/HSPA1B/HSPA1L/HSPA2/XIAP/HSPA6/HSPA8/IRGM/IFNG/IFNGR1/IFNGR2/IKBKB/IL10/IL10RA/IL10RB/IL12A/IL12B/IRAK1/ITGA6/ITGB1/JAK1/JAK2/LAMA2/L…	ENSG00000117020, ENSG00000275199/ENSG00000108179/ENSG00000050555/ENSG00000100324/ENSG00000213341/ENSG00000160791/ENSG00000112062/ENSG00000276231/ENSG00000142208/ENSG00000105221/ENSG00000091128/ENSG00000055208, ENSG00000228408/ENSG00000141506/ENSG00000154589/ENSG00000012779, ENSG00000275565/ENSG00000127955/ENSG00000114353/ENSG00000065135/ENSG00000087258/ENSG00000101680/ENSG00000204257, ENSG0000023…	112
hsa05321	Inflammatory bowel disease	-0.53	-0.01	-16.31	1.55453e-46	2.07413e-44	95.06	2.54866e-37	3.29362e-35	1.14	0.17	3459/50943/6095/30009/3566/3595/7042/3594/50615/7040/2625/4790/3558/51561/3458/3605/112744/3593/3565/3567/3552/6772/8809/8807/7043/3553/50616/4772/3569/3586/7099/7097/6775/59067/6097/3561/3606/3460/149233/6778/4088/64127/3113/6774/3592/3596/5970/4087/3725/4094/3119/7100/3125/3123/3117/3127/3111/3108/3122/7124/3118/3115/3109/3126/3112	IL17F/IL23R/GATA3/TBX21/HLA-DMA/HLA-DMB/HLA-DOA/HLA-DOB/HLA-DPA1/HLA-DPB1/HLA-DQA1/HLA-DQA2/HLA-DQB1/HLA-DRA/HLA-DRB1/HLA-DRB3/HLA-DRB4/HLA-DRB5/IFNG/IFNGR1/IFNGR2/IL1A/IL1B/IL2/IL2RG/IL4/IL4R/IL5/IL6/IL10/IL12A/IL12B/IL12RB1/IL12RB2/IL13/IL17A/IL18/JUN/SMAD2/SMAD3/MAF/NFATC1/NFKB1/IL21R/IL22/FOXP3/IL23A/IL21/RELA/RORA/RORC/NOD2/STAT1/STAT3/STAT4/STAT6/TGFB1/TGFB2/TGFB3/TLR2/TLR4/TLR5/TNF/IL18RAP…	ENSG00000112116/ENSG00000162594/ENSG00000107485/ENSG00000073861/ENSG00000204257, ENSG00000239463, ENSG00000241394, ENSG00000242361, ENSG00000242685, ENSG00000243189, ENSG00000243215, ENSG00000243719/ENSG00000226264, ENSG00000234154, ENSG00000239329, ENSG00000241296, ENSG00000241674, ENSG00000242092, ENSG00000242386, ENSG00000242574/ENSG00000204252, ENSG00000206292, ENSG00000230141, ENSG0000023155…	65
hsa04668	TNF signaling pathway	-0.38	0.01	-15.91	8.25408e-45	7.94382e-43	91.12	1.04679e-35	8.3207e-34	1.16	0.12	843/8837/9020/6376/6401/330/355/7133/5606/5601/5291/23118/7185/84699/841/6416/7132/602/5743/5609/1906/83737/2920/7188/10059/3383/5594/10454/9252/4792/4318/182/8717/5595/3551/208/5296/10488/5599/1326/6347/5608/4790/5602/329/1432/6364/8809/1386/10000/8503/1385/7128/5290/6372/3659/3553/7186/468/3976/11035/7187/6885/3569/153090/8737/207/148327/5295/9586/4314/7424/5603/9530/4323/90993/257397/8986/7412…	AKT3/DNM1L/TAB1/CREB3/CEBPB/RIPK3/CHUK/MAP3K8/CREB1/ATF2/ATF6B/MAPK14/CSF1/CSF2/CREB3L4/DAB2IP/JAG1/EDN1/PGAM5/MLKL/AKT1/AKT2/VEGFD/TAB2, AL031056.1/FOS/TAB3/CXCL1/CXCL2/CXCL3/BIRC2/BIRC3/ICAM1/IFNB1/FAS/IKBKB/IL1B/IL6/IL15/CXCL10/IRF1/JUN/JUNB/LIF/LTA/MAP3K5/MMP3/MMP9/MMP14/ATF4/NFKB1/NFKBIA/PIK3CA/PIK3CB/PIK3CD/PIK3R1/PIK3R2/MAPK1/MAPK3/MAPK8/MAPK11/MAPK9/MAPK10/MAPK13/MAP2K1/MAP2K3/MAP2K6/MAP2…	ENSG00000117020, ENSG00000275199/ENSG00000087470/ENSG00000100324/ENSG00000107175/ENSG00000172216/ENSG00000129465, ENSG00000285379/ENSG00000213341/ENSG00000107968/ENSG00000118260/ENSG00000115966/ENSG00000168468, ENSG00000213676, ENSG00000228628, ENSG00000234539/ENSG00000112062/ENSG00000184371/ENSG00000164400/ENSG00000143578/ENSG00000136848/ENSG00000101384/ENSG00000078401/ENSG00000247077/ENSG000001…	112
hsa04659	Th17 cell differentiation	-0.43	0	-15.56	2.71229e-43	2.06794e-41	87.66	1.44453e-35	1.10135e-33	1.16	0.11	920/3459/50943/5601/5588/6095/4775/30009/3566/3320/3326/3717/3594/5594/3560/3091/4792/4773/5595/50615/3551/4793/9466/7040/7297/3718/196/7046/2625/5599/5532/4790/5602/3558/51561/3458/1432/3605/112744/3565/7535/6772/3554/5533/5335/3553/6776/50616/4772/5914/3572/3559/3569/3662/59067/5530/4089/6258/6097/4794/3561/5603/3460/917/3570/3716/149233/7048/6778/4088/915/3113/6774/2353/53342/5970/6777/4087/37…	IL17F/CHUK/MAPK14/IL23R/AHR/FOS/MTOR/GATA3/LAT/TBX21/HIF1A/HLA-DMA/HLA-DMB/HLA-DOA/HLA-DOB/HLA-DPA1/HLA-DPB1/HLA-DQA1/HLA-DQA2/HLA-DQB1/HLA-DRA/HLA-DRB1/HLA-DRB3/HLA-DRB4/HLA-DRB5/HSP90AA1/HSP90AB1/IFNG/IFNGR1/IFNGR2/IKBKB/IL1B/IL1R1/IL1RAP/IL2/IL2RA/IL2RB/IL2RG/IL4/IL4R/IL6/IL6R/IL6ST/IL12RB1/IL17A/IRF4/JAK1/JAK2/JAK3/JUN/LCK/SMAD2/SMAD3/SMAD4/NFATC1/NFATC2/NFATC3/NFKB1/NFKBIA/NFKBIB/NFKBIE/IL21…	ENSG00000112116/ENSG00000213341/ENSG00000112062/ENSG00000162594/ENSG00000106546/ENSG00000170345/ENSG00000198793/ENSG00000107485/ENSG00000213658/ENSG00000073861/ENSG00000100644/ENSG00000204257, ENSG00000239463, ENSG00000241394, ENSG00000242361, ENSG00000242685, ENSG00000243189, ENSG00000243215, ENSG00000243719/ENSG00000226264, ENSG00000234154, ENSG00000239329, ENSG00000241296, ENSG00000241674, ENS…	106
hsa05143	African trypanosomiasis	-0.43	-0.01	-15.19	1.04319e-41	6.17724e-40	84.04	8.39246e-35	5.28159e-33	1.19	0.09	6401/355/3383/8542/5332/3458/3910/3593/3827/356/335/3553/5582/3620/3569/3586/5330/5331/3606/5578/2776/7412/2150/5579/3592/7064/4615/4878/23236/3040/169355/7124/3039/54106/3043/3250/102723407	AC233755.1/IDO2/F2RL1/PLCB1/GNAQ/HBA1/HBA2/HBB/HPR/APOA1/ICAM1/IFNG/FAS/IL1B/FASLG/IL6/IL10/IL12A/IL12B/IL18/IDO1/KNG1/LAMA4/MYD88/NPPA/PLCB2/PLCB3/PLCB4/TLR9/PRKCA/PRKCB/PRKCG/SELE/THOP1/TNF/VCAM1/APOL1	ENSG00000275063/ENSG00000188676/ENSG00000164251/ENSG00000182621/ENSG00000156052/ENSG00000206172/ENSG00000188536/ENSG00000244734/ENSG00000261701/ENSG00000118137/ENSG00000090339/ENSG00000111537/ENSG00000026103/ENSG00000125538/ENSG00000117560/ENSG00000136244/ENSG00000136634/ENSG00000168811/ENSG00000113302/ENSG00000150782/ENSG00000131203/ENSG00000113889/ENSG00000112769/ENSG00000172936/ENSG00000175206…	37
hsa04650	Natural killer cell mediated cytotoxicity	-0.33	0.01	-15.17	1.23174e-41	7.16975e-40	83.87	6.388e-35	4.07632e-33	1.19	0.07	3683/2534/7305/637/355/3459/3937/5291/369/6452/3383/9436/5594/3002/6655/4773/5595/8797/5296/5532/3384/3458/5777/80329/7535/6654/962/8503/356/3443/3445/8795/2185/5533/8743/5290/51744/5335/10870/5582/5605/5880/25759/80328/79465/4772/5894/3845/10451/3824/3821/5879/3452/5530/7409/3454/5295/3442/3449/53358/5058/5578/154064/673/2207/3455/3460/3689/7410/6464/2215/836/1437/135250/6850/5579/3811/5604/5881…	KIR2DS2, CU464060.1/MICA/KLRK1/AC233755.1/VAV3/HCST/KIR3DL3/SH2D1B/RAET1E, AL355312.5/CSF2/RAET1L/PTK2B/FCER1G/FCGR3A/FCGR3B/FYN/SHC2/NCR3/LAT/GRB2/GZMB/HLA-A/HLA-B/HLA-C/HLA-E/HLA-G/HRAS/ICAM1/ICAM2/IFNA1/IFNA2/IFNA4/IFNA5/IFNA6/IFNA7/IFNA8/IFNA10/IFNA13/IFNA14/IFNA16/IFNA17/IFNA21/IFNAR1/IFNAR2, AP000295.1/IFNB1/IFNG/IFNGR1/IFNGR2/RAET1G/FAS/FASLG/ITGAL/ITGB2/ARAF/KIR2DS1/KIR2DL2, KP420440.1, K…	ENSG00000275452, ENSG00000275583, ENSG00000277885, ENSG00000278300/ENSG00000183214, ENSG00000204520, ENSG00000231225, ENSG00000233051, ENSG00000235233/ENSG00000213809/ENSG00000275063/ENSG00000134215/ENSG00000126264/ENSG00000242019, ENSG00000273502, ENSG00000274254, ENSG00000274394, ENSG00000274480, ENSG00000274511, ENSG00000274556, ENSG00000274639, ENSG00000274696, ENSG00000274724, ENSG0000027476…	130
hsa05135	Yersinia infection	-0.35	0.01	-15.08	2.99512e-41	1.64551e-39	82.99	4.72677e-34	2.53917e-32	1.2	0.04	8935/920/7454/5606/3937/5601/9564/5291/23118/63916/5586/6416/387/6093/998/6196/27330/4775/60/5609/2533/2932/5829/58484/1399/5594/10454/4792/4773/8874/5595/4210/29108/3551/208/5296/8976/653857/3984/8395/5599/6347/5608/4790/5602/3558/10094/1432/7535/10096/3676/2335/7456/10000/8503/6195/2185/5290/644150/5585/5335/3553/3661/5605/7186/148022/5880/10095/4772/57180/10451/9475/6885/5879/3569/3586/7099/81…	AKT3/ARPC5/ARPC4/ARPC3/ARPC1B/ACTR3/ACTR2/ARPC2/WASF2/AC233755.1/VAV3/TAB1/BAIAP2/ARPC1A/NLRP3/CHUK/CRK/CRKL/MAPK14/WIPF2/TICAM1/DOCK1/AKT1/AKT2/PTK2B/TAB2, AL031056.1/FN1/ARHGEF12/PIP5K1C/FOS/FYB1/LAT/RPS6KA6/GNAQ/PYCARD/TBK1/GSK3B/IFNB1/IKBKB/IL1B/IL2/IL6/CXCL8/IL10/IL18/IRAK1/IRF3/ITGA4/ITGA5/ITGB1/JUN/ARF6/RHOA/RHOG/LCK/LCP2/LIMK1/MEFV/MYD88/NFATC1/NFATC2/NFATC3/NFKB1/NFKBIA/IRAK4/PIK3CA/PIK3…	ENSG00000117020, ENSG00000275199/ENSG00000162704/ENSG00000241553/ENSG00000111229/ENSG00000130429/ENSG00000115091/ENSG00000138071/ENSG00000163466/ENSG00000158195/ENSG00000275063/ENSG00000134215/ENSG00000100324/ENSG00000175866/ENSG00000241685/ENSG00000162711/ENSG00000213341/ENSG00000167193/ENSG00000099942/ENSG00000112062/ENSG00000171475/ENSG00000127666/ENSG00000150760/ENSG00000142208/ENSG0000010522…	135
hsa04670	Leukocyte transendothelial migration	-0.35	0.02	-15	6.43415e-41	3.3683e-39	82.23	7.83931e-35	4.95625e-33	1.19	0.11	4267/3683/5010/7414/1495/9564/5291/1535/2773/1496/51208/387/6093/998/87/7294/60/10411/4313/5829/3383/11069/7430/4689/394/4318/10398/10627/83692/5296/24146/93408/58498/6387/4633/1432/3702/10686/2771/3676/5906/4688/8503/103910/2185/5290/7852/5335/7408/5582/5908/2770/5880/4301/81/10451/9475/9071/5879/7409/5295/4478/90952/3688/7070/5578/58494/26285/9073/5603/653361/50848/23562/2909/3689/7410/7412/907…	CLDN24/CLDN34/CDH5/OCLN/MYL12B/MYL9/RAPGEF3/VAV3/MYL12A/CLDN16/RAPGEF4/CLDN4/CLDN3/CLDN7/CLDN23/MAPK14/CLDN19/CTNNA1/CTNNA2/CTNNB1/CTNND1/CYBA/CYBB/PTK2B/CLDN14/CLDN15/CLDN17/GNAI1/GNAI2/GNAI3/ARHGAP35/CTNNA3/MYLPF/ICAM1/ITGA4/ITGAL/ITGAM/ITGB1/ITGB2/ITK/RHOA/ARHGAP5/RHOH/CD99/AFDN/MMP2/MMP9/MSN/MYL2/MYL5/NCF2/NCF4/CLDN20/CLDN11/F11R/CLDN18/PECAM1/PIK3CA/PIK3CB/PIK3CD/PIK3R1/PIK3R2/PLCG1/PLCG2/CL…	ENSG00000185758/ENSG00000234469/ENSG00000179776/ENSG00000197822, ENSG00000273814/ENSG00000118680/ENSG00000101335/ENSG00000079337/ENSG00000134215/ENSG00000101608/ENSG00000113946/ENSG00000091428/ENSG00000189143/ENSG00000165215/ENSG00000181885, ENSG00000288292/ENSG00000253958, ENSG00000285098/ENSG00000112062/ENSG00000164007/ENSG00000044115/ENSG00000066032/ENSG00000168036/ENSG00000198561/ENSG00000051…	114
hsa04064	NF-kappa B signaling pathway	-0.37	0	-14.9	1.68688e-40	8.43339e-39	81.28	1.02406e-33	5.07642e-32	1.19	0.09	8837/9020/695/330/23118/7185/5588/7132/1459/5743/4791/2920/7188/23085/1540/3383/29760/4616/29775/10454/4792/958/1457/331/959/10673/8717/7329/3551/5971/51588/23586/6387/4790/329/4055/7535/3554/1647/7128/8600/7706/5328/5335/3553/8740/7186/148022/3929/10912/60401/7187/6885/10913/7099/6366/8737/597/79092/8792/8915/142/472/114609/23643/257397/1896/115650/7412/2921/2919/6850/5579/3576/929/598/596/10892…	AC233755.1/TAB1/TNFSF13B/MALT1/GADD45G/EDAR/TIRAP/CHUK/TNFRSF13C/EDARADD/PARP1/CSNK2A1/CSNK2A2/CSNK2B/TICAM1/CYLD/GADD45A/EDA/ERC1/TAB2, AL031056.1/DDX58/LY96/TAB3/LAT/CSNK2A3/CXCL1/CXCL2/CXCL3/BLNK/CARD10/BIRC2/BIRC3/XIAP/ICAM1/TICAM2/IKBKB/IL1B/IL1R1/CXCL8/IRAK1/CCL4L2/LBP/LCK/LTA/LTB/LTBR/LYN/MYD88/GADD45B/ATM/NFKB1/NFKB2/NFKBIA/IRAK4/PIAS4/PLAU/PLCG1/PLCG2/PIDD1/PRKCB/PRKCQ/PTGS2/BCL2/BCL2A1/…	ENSG00000275063/ENSG00000100324/ENSG00000102524/ENSG00000172175/ENSG00000130222/ENSG00000135960/ENSG00000150455/ENSG00000213341/ENSG00000159958/ENSG00000186197/ENSG00000143799/ENSG00000101266/ENSG00000070770/ENSG00000204435, ENSG00000206406, ENSG00000224398, ENSG00000224774, ENSG00000228875, ENSG00000230700, ENSG00000232960/ENSG00000127666/ENSG00000083799/ENSG00000116717/ENSG00000158813/ENSG00000…	104
hsa04640	Hematopoietic cell lineage	-0.47	-0.01	-14.9	1.6965e-40	8.46087e-39	81.27	2.29927e-34	1.30329e-32	1.09	0.13	952/3675/3674/928/920/933/960/4254/7037/3566/966/7066/2323/3568/3655/3589/3574/951/2208/945/1791/1440/921/3565/3567/3552/3676/7850/3554/914/1380/1441/2322/3581/3553/2056/3559/948/3569/3590/2209/925/931/3815/912/909/911/910/913/917/3570/3678/3673/3562/1437/290/915/3113/3575/2815/3684/2993/929/926/924/947/930/2814/3119/1436/1435/2811/3563/2057/3125/3123/1604/4311/3117/1379/1438/3127/916/2812/1378/3…	CD24/AC233755.1/CR1/CR1L/CR2/CSF1/CSF1R/CSF2/CSF2RA/CSF3/CSF3R/CD55/DNTT/EPO/EPOR/FCER2/FCGR1A/FLT3/FLT3LG/GP1BA/GP1BB/GP5/GP9/ANPEP/GYPA/HLA-DMA/HLA-DMB/HLA-DOA/HLA-DOB/HLA-DPA1/HLA-DPB1/HLA-DQA1/HLA-DQA2/HLA-DQB1/HLA-DRA/HLA-DRB1/HLA-DRB3/HLA-DRB4/HLA-DRB5/IL1A/IL1B/IL1R1/IL2RA/IL3/IL3RA/IL4/IL4R/IL5/IL5RA/IL6/IL6R/IL7/IL7R/IL9R/IL11/IL11RA/ITGA6/ITGA1/ITGA2/ITGA2B/ITGA3/ITGA4/ITGA5/ITGAM/ITGB3…	ENSG00000272398/ENSG00000275063/ENSG00000203710/ENSG00000197721/ENSG00000117322/ENSG00000184371/ENSG00000182578/ENSG00000164400/ENSG00000198223/ENSG00000108342/ENSG00000119535/ENSG00000196352/ENSG00000107447/ENSG00000130427/ENSG00000187266/ENSG00000104921/ENSG00000150337/ENSG00000122025/ENSG00000090554/ENSG00000185245/ENSG00000203618/ENSG00000178732/ENSG00000169704/ENSG00000166825/ENSG00000170180…	99
hsa05416	Viral myocarditis	-0.44	0.02	-14.71	1.11187e-39	4.85058e-38	79.4	5.6062e-33	2.34371e-31	1.08	0.11	3683/2534/637/841/8672/60/3383/4625/25/958/284217/959/6445/857/6442/595/1982/942/1981/941/5880/842/5879/3134/27/1525/3689/6443/836/3113/5881/6444/54205/1605/940/3119/5551/71/3125/3123/1604/3908/3117/4624/3127/1756/3111/3108/3122/3107/3133/3135/3118/3106/3105/3115/3109/3126/3112/102723407	AC233755.1/CXADR/CD55/DAG1/DMD/EIF4G1/EIF4G2/ABL1/FYN/ABL2/LAMA1/HLA-A/HLA-B/HLA-C/HLA-DMA/HLA-DMB/HLA-DOA/HLA-DOB/HLA-DPA1/HLA-DPB1/HLA-DQA1/HLA-DQA2/HLA-DQB1/HLA-DRA/HLA-DRB1/HLA-DRB3/HLA-DRB4/HLA-DRB5/HLA-E/HLA-F/HLA-G/ICAM1/ITGAL/ITGB2/LAMA2/MYH6/MYH7/CYCS/PRF1/RAC1/RAC2/RAC3/CCND1/ACTB/BID/SGCA/SGCB/SGCD/SGCG/ACTG1/CASP3/CASP8/CASP9/CAV1/EIF4G3/CD28/CD80/CD86/CD40/CD40LG	ENSG00000275063/ENSG00000154639/ENSG00000196352/ENSG00000173402/ENSG00000198947/ENSG00000114867/ENSG00000110321/ENSG00000097007/ENSG00000010810/ENSG00000143322/ENSG00000101680/ENSG00000206503, ENSG00000206505, ENSG00000223980, ENSG00000224320, ENSG00000227715, ENSG00000229215, ENSG00000231834, ENSG00000235657/ENSG00000206450, ENSG00000223532, ENSG00000224608, ENSG00000228964, ENSG00000232126, ENS…	60
hsa04610	Complement and coagulation cascades	-0.38	0	-14.68	1.50338e-39	6.44898e-38	79.11	4.22435e-34	2.29023e-32	1.05	0.08	3075/7035/10747/5329/732/729/2155/1361/3080/966/2160/3053/623/10544/2158/5327/5054/727/7448/7450/730/735/3827/5624/10878/1380/4179/2152/462/1191/5340/5328/722/725/2162/718/2159/5648/9002/2161/10877/81494/3687/2165/710/11326/731/714/715/3689/2151/3818/4153/717/5345/624/3684/2266/2243/2244/719/713/712/2/733/7056/2147/2149/716/5627/2157/5104/1604/5265/728/5055/1379/1675/2153/1378/629/3426/721/3078	PROCR/MASP2/CFHR4/CFHR3/VSIG4/CLU/CPB2/CR1/CR1L/CR2/CD55/CFD/A2M/F2/F2R/F2RL2/F3/F5/F7/F8/F9/F10/F11/F12/F13A1/F13B/FGA/FGB/FGG/SERPIND1/CFH/CFHR1/CFHR2/CFI/ITGAM/ITGAX/ITGB2/KLKB1/KNG1/MBL2/CD46/SERPINC1/SERPINE1/SERPINB2/SERPINA5/SERPINA1/PLAT/PLAU/PLAUR/PLG/SERPINF2/PROC/PROS1/MASP1/BDKRB1/BDKRB2/CFB/TFPI/THBD/SERPING1/C1QA/C1QB/C1QC/C1R/C1S/C2/C3/C3AR1/C4B/C4BPA/C4BPB/C5/C5AR1/C6/C7/C8A/C8B/C…	ENSG00000101000/ENSG00000009724/ENSG00000134365/ENSG00000116785/ENSG00000155659/ENSG00000120885/ENSG00000080618/ENSG00000203710/ENSG00000197721/ENSG00000117322/ENSG00000196352/ENSG00000197766, ENSG00000274619/ENSG00000175899/ENSG00000180210/ENSG00000181104/ENSG00000164220/ENSG00000117525/ENSG00000198734/ENSG00000057593/ENSG00000185010/ENSG00000101981/ENSG00000126218/ENSG00000088926/ENSG0000013118…	84
hsa05162	Measles	-0.27	0	-14.56	4.7584e-39	1.93228e-37	77.96	8.24854e-33	3.33964e-31	1.13	0.04	572/637/355/578/5601/5291/23118/5610/841/1459/2213/7161/2932/27102/581/57506/4938/30835/3560/4792/1457/8717/3551/4793/10332/898/208/27113/7297/3718/5296/1021/23586/5599/4790/5602/3558/3312/595/1027/4940/4939/896/3593/868/3552/64135/6772/10000/6504/4179/8503/356/7128/894/3443/3445/317/5290/1017/51209/9367/3553/3661/6776/3306/440275/7187/842/1965/3559/6885/1019/3569/7099/3452/7097/7157/3454/207/529…	AKT3/CDK2/CDK4/CDK6/CDKN1B/ADAR/CLEC4M/IRF9/RACK1/CHUK/CSNK2A1/CSNK2A2/CSNK2B/EIF2S1/AKT1/AKT2/FCGR2B/TAB2, AL031056.1/FOS/DDX58/RCHY1/EIF2AK1/BBC3/CSNK2A3/TBK1/GSK3B/CD209/APAF1/HSPA1A/HSPA1B/HSPA1L/HSPA2/HSPA6/HSPA8/IFNA1/IFNA2/IFNA4/IFNA5/IFNA6/IFNA7/IFNA8/IFNA10/IFNA13/IFNA14/IFNA16/IFNA17/IFNA21/IFNAR1/IFNAR2, AP000295.1/IFNB1/FAS/IKBKB/IL1A/IL1B/IL2/IL2RA/FASLG/IL2RB/IL2RG/IL6/IL12A/IL12B/I…	ENSG00000117020, ENSG00000275199/ENSG00000123374/ENSG00000135446/ENSG00000105810/ENSG00000111276/ENSG00000160710/ENSG00000104938/ENSG00000213928, ENSG00000285048/ENSG00000204628/ENSG00000213341/ENSG00000101266/ENSG00000070770/ENSG00000204435, ENSG00000206406, ENSG00000224398, ENSG00000224774, ENSG00000228875, ENSG00000230700, ENSG00000232960/ENSG00000134001/ENSG00000142208/ENSG00000105221/ENSG000…	139
hsa05163	Human cytomegalovirus infection	-0.27	0.01	-14.49	9.45355e-39	3.72477e-37	77.28	5.85946e-33	2.44462e-31	1.16	0.05	6376/1870/637/355/578/5733/9564/5291/84699/841/2773/7132/387/6093/10681/5566/4775/5743/108/2782/7188/2932/581/2775/2778/2767/5829/3710/1399/5594/6655/4792/4776/4773/5332/1869/8717/5595/7249/3551/208/5296/1021/6009/10488/6387/5532/6198/6347/5608/4790/595/3587/2784/1432/1871/6892/7422/2771/59345/3554/6654/1386/10000/8503/356/1385/10672/3443/3445/2185/5533/113/5290/7852/3709/1026/5732/3553/3661/5582…	AKT3/CDK4/CDK6/CDKN1A/CDKN2A/CREB3/GNA13/GNB5/ADCY1/ADCY2/ADCY3/ADCY5/ADCY6/AKAP13/ADCY7/ADCY8/CHUK/ADCY9/CGAS/CCR1/CCR3/CCR5/CREB1/ATF2/ATF6B/CRK/CRKL/MAPK14/CREB3L4/CTNNB1/CALML6/E2F1/E2F2/E2F3/EGFR/ADCY4/EIF4EBP1/ELK1/AKT1/AKT2/PTK2B/PLCB1/ARHGEF12/MTOR/GNA11/GNA12/GNAI1/GNAI2/GNAI3/GNAO1/GNAQ/GNAS/GNB1/GNB2/GNB3/GNG3/GNG4/GNG5/GNG7/GNG10/GNG11/GNGT1/GNGT2/GRB2/TBK1/PDIA3/GSK3B/HLA-A/HLA-B/HLA…	ENSG00000117020, ENSG00000275199/ENSG00000135446/ENSG00000105810/ENSG00000124762/ENSG00000147889/ENSG00000107175/ENSG00000120063/ENSG00000069966/ENSG00000164742/ENSG00000078295/ENSG00000138031/ENSG00000173175/ENSG00000174233/ENSG00000170776/ENSG00000121281/ENSG00000155897/ENSG00000213341/ENSG00000162104/ENSG00000164430/ENSG00000163823/ENSG00000183625/ENSG00000160791/ENSG00000118260/ENSG0000011596…	223
hsa04658	Th1 and Th2 cell differentiation	-0.41	-0.01	-14.48	9.47704e-39	3.73045e-37	77.28	2.55326e-33	1.16326e-31	1.07	0.07	920/864/3459/5601/5588/4775/30009/4854/3566/3595/10683/3717/3594/5594/3560/4792/4773/182/5595/3551/4793/7297/3718/2625/5599/5532/4790/5602/3558/3458/1432/3593/3565/3567/7535/6772/5533/5335/11317/6776/54567/4772/4853/3559/6775/5530/4794/3561/4851/5603/3460/917/9794/3716/6778/915/3516/3113/3592/3596/2353/5970/6777/3725/4094/3119/3932/84441/3714/5600/6300/5535/3125/3123/3117/55534/3127/28514/919/916…	DLL3/RBPJL/CHUK/MAPK14/JAG1/FOS/GATA3/LAT/DLL1/TBX21/HLA-DMA/HLA-DMB/HLA-DOA/HLA-DOB/HLA-DPA1/HLA-DPB1/HLA-DQA1/HLA-DQA2/HLA-DQB1/HLA-DRA/HLA-DRB1/HLA-DRB3/HLA-DRB4/HLA-DRB5/IFNG/IFNGR1/IFNGR2/RBPJ/IKBKB/IL2/IL2RA/IL2RB/IL2RG/IL4/IL4R/IL5/IL12A/IL12B/IL12RB1/IL12RB2/IL13/JAG2/JAK1/JAK2/JAK3/JUN/LCK/MAF/NFATC1/NFATC2/NFATC3/NFKB1/NFKBIA/NFKBIB/NFKBIE/NOTCH1/NOTCH2/NOTCH3/PLCG1/DLL4/PPP3CA/PPP3CB/P…	ENSG00000090932/ENSG00000124232/ENSG00000213341/ENSG00000112062/ENSG00000101384/ENSG00000170345/ENSG00000107485/ENSG00000213658/ENSG00000198719, ENSG00000275555/ENSG00000073861/ENSG00000204257, ENSG00000239463, ENSG00000241394, ENSG00000242361, ENSG00000242685, ENSG00000243189, ENSG00000243215, ENSG00000243719/ENSG00000226264, ENSG00000234154, ENSG00000239329, ENSG00000241296, ENSG00000241674, EN…	92
hsa05320	Autoimmune thyroid disease	-0.46	0.06	-14.43	1.57734e-38	6.05802e-37	76.77	2.43816e-31	7.72522e-30	1.16	0.1	355/7038/3002/958/959/3558/3565/3567/942/7173/356/3443/3445/941/7252/1081/3586/3452/3134/3442/3449/1493/7253/3113/940/3119/5551/3446/3440/3125/3123/3117/3439/3127/3111/3108/3122/3107/3133/3135/3118/3106/3105/3444/3115/3109/3126/3448/3447/3451/3441/3112/102723407	AC233755.1/CGA/CTLA4/GZMB/HLA-A/HLA-B/HLA-C/HLA-DMA/HLA-DMB/HLA-DOA/HLA-DOB/HLA-DPA1/HLA-DPB1/HLA-DQA1/HLA-DQA2/HLA-DQB1/HLA-DRA/HLA-DRB1/HLA-DRB3/HLA-DRB4/HLA-DRB5/HLA-E/HLA-F/HLA-G/IFNA1/IFNA2/IFNA4/IFNA5/IFNA6/IFNA7/IFNA8/IFNA10/IFNA13/IFNA14/IFNA16/IFNA17/IFNA21/FAS/IL2/FASLG/IL4/IL5/IL10/PRF1/TG/TPO/TSHB/TSHR/CD28/CD80/CD86/CD40/CD40LG	ENSG00000275063/ENSG00000135346/ENSG00000163599/ENSG00000100453/ENSG00000206503, ENSG00000206505, ENSG00000223980, ENSG00000224320, ENSG00000227715, ENSG00000229215, ENSG00000231834, ENSG00000235657/ENSG00000206450, ENSG00000223532, ENSG00000224608, ENSG00000228964, ENSG00000232126, ENSG00000234745/ENSG00000204525, ENSG00000206435, ENSG00000206452, ENSG00000225691, ENSG00000228299, ENSG0000023384…	53
hsa04625	C-type lectin receptor signaling pathway	-0.33	0	-14.36	3.24891e-38	1.19636e-36	76.06	3.70305e-32	1.33022e-30	1.15	0.04	9020/5601/5291/841/387/602/4775/5743/4791/1540/30835/3710/5594/4792/4776/4773/5595/6367/6361/29108/3551/5971/10332/208/5296/5599/5532/4790/5602/3558/51561/1432/3593/868/6772/10000/8503/5533/5290/1959/3709/3659/3553/6237/91860/4046/4772/5894/3845/22800/4193/3569/3586/834/5530/8844/207/8915/805/5295/5058/3708/5603/22808/2207/808/114548/9261/5580/6850/51266/26253/338339/3592/163688/6773/5293/10892/6…	AKT3/CLEC4M/IRF9/MALT1/NLRP3/CHUK/PLK3/MAPK14/CYLD/CALML6/EGR2/EGR3/AKT1/AKT2/FCER1G/RRAS2/MRAS/ARHGEF12/CLEC4E/PYCARD/CD209/HRAS/CLEC4D/IKBKB/IL1B/IL2/IL6/IL10/IL12A/IL12B/IRF1/ITPR1/ITPR2/ITPR3/JUN/KRAS/RHOA/LSP1/MDM2/NFATC1/NFATC2/NFATC3/NFATC4/NFKB1/NFKB2/NFKBIA/NRAS/PAK1/CLEC1B/IL23A/CALML5/PIK3CA/PIK3CB/PIK3CD/PIK3R1/PIK3R2/IL17D/PLCG2/PPP3CA/PPP3CB/PPP3CC/PPP3R1/PPP3R2/PRKCD/MAPK1/MAPK3/MA…	ENSG00000117020, ENSG00000275199/ENSG00000104938/ENSG00000213928, ENSG00000285048/ENSG00000172175/ENSG00000162711/ENSG00000213341/ENSG00000173846/ENSG00000112062/ENSG00000083799/ENSG00000169885/ENSG00000122877/ENSG00000179388/ENSG00000142208/ENSG00000105221/ENSG00000158869/ENSG00000133818/ENSG00000158186/ENSG00000196914/ENSG00000166523/ENSG00000103490/ENSG00000090659/ENSG00000174775, ENSG00000276…	104
hsa04061	Viral protein interaction with cytokine and cytokine receptor	-0.44	-0.03	-14.16	2.11454e-37	7.21737e-36	74.2	1.33838e-32	5.14507e-31	1.04	0.13	6376/10344/53832/7133/7132/2920/3560/6367/6361/8797/6369/6387/6354/6347/6355/6346/5197/3558/3587/4055/1235/6364/8809/8807/8795/729230/8743/7852/6372/27178/8740/1236/51554/6370/3572/3559/3569/3586/6366/4283/29949/58985/6375/6846/57007/9547/3561/3606/56477/10563/146433/8764/643/3570/1234/50604/11009/3577/2921/6374/5473/5196/2919/1230/1524/3627/6373/3576/6356/6363/4049/8793/8794/2829/10803/53833/123…	CCL26/CXCL13/CCR9/CCL27/IL24/CCR1/CCR3/CCR4/CCR5/CCR6/CCR7/CCR8/CSF1/CSF1R/IL34/CX3CR1/IL37/CCR10/XCR1/CXCR3/CXCL1/CXCL2/CXCL3/IL19/IL2/IL2RA/IL2RB/IL2RG/IL6/IL6R/IL6ST/CXCL8/CXCR1/CXCR2/IL10/IL10RA/IL10RB/IL18/CXCL10/CCL4L2/LTA/LTBR/CCL3L3, CCL3L1/CXCL9/IL20/ACKR4/PF4/PF4V1/IL20RA/IL20RB/PPBP/CCL28/ACKR3/IL22RA1/CCL1/CCL2/CCL3/CCL4/CCL5/CCL7/CCL8/CCL11/CCL13/CCL14/CCL15/CCL16/CCL17/CCL18/CCL19/C…	ENSG00000006606/ENSG00000156234/ENSG00000173585/ENSG00000213927/ENSG00000162892/ENSG00000163823/ENSG00000183625/ENSG00000183813/ENSG00000160791/ENSG00000112486/ENSG00000126353/ENSG00000179934/ENSG00000184371/ENSG00000182578/ENSG00000157368/ENSG00000168329/ENSG00000125571/ENSG00000184451/ENSG00000173578/ENSG00000186810/ENSG00000163739/ENSG00000081041/ENSG00000163734/ENSG00000142224/ENSG00000109471…	99
hsa05131	Shigellosis	-0.22	0.01	-14.08	4.70276e-37	1.54238e-35	73.41	2.00862e-31	6.45382e-30	1.17	0.04	9265/823/58528/960/11345/7414/5601/9564/5291/8454/23118/9474/63916/5588/7132/387/6093/5217/55062/998/87/7321/23291/60/5289/51619/7188/2932/10325/2017/55054/581/5829/58484/55072/3710/1399/5594/27128/55964/10454/9978/9252/4792/5332/10398/10627/8717/5595/29108/8767/3551/4793/208/9266/5296/2931/10392/8976/93408/653857/58498/5599/6198/5216/9267/4790/7323/5602/10094/4633/1432/8936/6500/10096/84812/3554…	AKT3/FOXO6/ARPC5/ARPC4/ARPC3/ARPC1B/ACTR3/ACTR2/ARPC2/WASF2/CALCOCO2/U2AF1L5/TNIP1/RRAGB/MYL12B/NOD1/MYL9/TAB1/ARPC1A/RBCK1/MYL12A/RRAGA/SEPTIN9/MALT1/GLMN/PLCD3/CBX3/GABARAP/GABARAPL2/NLRP3/CHUK/CGAS/SEPTIN12/H3C14/CRK/CRKL/MAPK14/CSF2/DIAPH1/DOCK1/EGFR/U2AF1L4/CTTN/AKT1/AKT2/ATG14/FNBP1/FOXO1/FOXO3/TAB2, AL031056.1/SEPTIN6/SEPTIN8/PLCB1/FBXW11/GABARAPL1/MTOR/TAB3/TECPR1/WIPI2/CYTH4/PYCARD/TBK1/…	ENSG00000117020, ENSG00000275199/ENSG00000204060, ENSG00000281518/ENSG00000162704/ENSG00000241553/ENSG00000111229/ENSG00000130429/ENSG00000115091/ENSG00000138071/ENSG00000163466/ENSG00000158195/ENSG00000136436/ENSG00000275895/ENSG00000145901/ENSG00000083750/ENSG00000118680/ENSG00000106100/ENSG00000101335/ENSG00000100324/ENSG00000241685/ENSG00000125826/ENSG00000101608/ENSG00000155876/ENSG000001846…	246
hsa04210	Apoptosis	-0.28	0.01	-14.07	4.98718e-37	1.63435e-35	73.35	5.98468e-30	1.53425e-28	1.13	0.02	572/843/8837/9020/823/637/330/355/578/10039/5601/5291/7185/841/7132/60/113457/581/332/3710/4616/5594/1439/3002/4792/1522/331/143/8717/5595/1512/3551/8797/208/27113/5296/835/5599/5414/4790/5602/1075/329/4001/27429/1647/10000/8503/356/1509/63970/317/8795/8743/5290/3709/10376/5605/7186/7277/468/10038/10912/5894/842/3845/1965/4803/1514/8739/153090/1515/8737/839/597/5170/7157/5366/207/4170/1513/142/52…	AKT3/BCL2L11/PARP2/PARP3/CASP12/TUBA1B/CTSC/GADD45G/TUBA3E/TUBA3D/CHUK/PARP1/PARP4/CSF2RB/CTSB/CTSD/CTSH/CTSK/CTSL/CTSV/CTSO/CTSS/CTSW/CTSZ/DAB2IP/GADD45A/DDIT3/DFFA/DFFB/EIF2S1/ENDOG/AKT1/AKT2/ERN1/FOS/BBC3/HTRA2/GZMB/APAF1/HRAS/BIRC2/BIRC3/XIAP/BIRC5/FAS/IKBKB/FASLG/IL3/IL3RA/ITPR1/ITPR2/ITPR3/JUN/KRAS/LMNA/LMNB1/MCL1/MAP3K5/GADD45B/ATF4/ATM/NFKB1/NFKBIA/NGF/NRAS/NTRK1/PDPK1/TUBA8/PIK3CA/PIK3CB…	ENSG00000117020, ENSG00000275199/ENSG00000153094/ENSG00000129484/ENSG00000041880/ENSG00000204403/ENSG00000123416/ENSG00000109861/ENSG00000130222/ENSG00000152086/ENSG00000075886/ENSG00000213341/ENSG00000143799/ENSG00000102699/ENSG00000100368/ENSG00000164733, ENSG00000285132/ENSG00000117984/ENSG00000103811/ENSG00000143387/ENSG00000135047/ENSG00000136943/ENSG00000256043, ENSG00000263238/ENSG00000163…	135
hsa04062	Chemokine signaling pathway	-0.34	-0.01	-14.06	5.83839e-37	1.90268e-35	73.19	2.5547e-32	9.36533e-31	1.19	0.04	2268/572/6376/10344/7454/9564/5291/2773/387/5590/6093/10235/10681/998/5566/108/2782/2920/2932/5829/3717/1399/5594/157/6655/4792/5332/3055/5595/6367/6361/3551/4793/208/3718/5296/2931/5294/6369/6387/6354/6347/6355/6346/5197/4790/2784/1235/3702/131890/2771/59345/6364/6772/6654/5906/10000/8503/2309/2185/113/729230/5290/7852/57580/5335/6372/2868/1236/5908/51764/2791/2792/2770/5880/196883/25759/6370/58…	AKT3/RASGRP2/CCL26/VAV3/CXCL13/CXCR6/GNB5/ADCY1/ADCY2/CCR9/CCL27/ADCY3/ADCY5/ADCY6/ADCY7/ADCY8/CHUK/ADCY9/CCR1/CCR3/CCR4/CCR5/CCR6/CCR7/CCR8/GRK7/CRK/CRKL/PIK3R6/CX3CR1/GRK2/GRK3/DOCK2/ADCY4/AKT1/AKT2/PTK2B/FGR/FOXO3/PLCB1/PIK3R5/SHC2/GNAI1/GNAI2/GNAI3/GNAQ/GNB1/GNB2/GNB3/GNG3/GNG4/GNG5/GNG7/GNG10/GNG11/GNGT1/GNGT2/CCR10/XCR1/CXCR3/GRK4/GRK5/GRK6/GRB2/CXCL1/CXCL2/CXCL3/GSK3A/GSK3B/HCK/HRAS/IKBKB/…	ENSG00000117020, ENSG00000275199/ENSG00000068831/ENSG00000006606/ENSG00000134215/ENSG00000156234/ENSG00000172215/ENSG00000069966/ENSG00000164742/ENSG00000078295/ENSG00000173585/ENSG00000213927/ENSG00000138031/ENSG00000173175/ENSG00000174233/ENSG00000121281/ENSG00000155897/ENSG00000213341/ENSG00000162104/ENSG00000163823/ENSG00000183625/ENSG00000183813/ENSG00000160791/ENSG00000112486/ENSG0000012635…	191
hsa05332	Graft-versus-host disease	-0.6	0	-14.02	8.54221e-37	2.74681e-35	72.81	4.40842e-32	1.56176e-30	1.04	0.13	355/3002/3558/3458/942/3552/356/941/3553/3824/3821/3569/3134/3811/3113/940/3119/5551/3125/3123/3117/3127/3111/3108/3122/7124/3107/3133/3135/3118/3106/3105/3115/3109/3126/3112/3812/115653/3804/57292/3803/3802	KIR3DL3/GZMB/HLA-A/HLA-B/HLA-C/HLA-DMA/HLA-DMB/HLA-DOA/HLA-DOB/HLA-DPA1/HLA-DPB1/HLA-DQA1/HLA-DQA2/HLA-DQB1/HLA-DRA/HLA-DRB1/HLA-DRB3/HLA-DRB4/HLA-DRB5/HLA-E/HLA-F/HLA-G/IFNG/FAS/IL1A/IL1B/IL2/FASLG/IL6/KIR2DS1/KIR2DL2, KP420440.1, KP420444.2/KIR2DL3/KIR3DL1/KIR3DL2, KP420440.2, KU645196.3/KLRC1/KLRD1/PRF1/KIR2DL5A, KIR3DS1/TNF/CD28/CD80/CD86	ENSG00000242019, ENSG00000273502, ENSG00000274254, ENSG00000274394, ENSG00000274480, ENSG00000274511, ENSG00000274556, ENSG00000274639, ENSG00000274696, ENSG00000274724, ENSG00000274763, ENSG00000274786, ENSG00000275062, ENSG00000275172, ENSG00000275433, ENSG00000275513, ENSG00000276084, ENSG00000276086, ENSG00000276196, ENSG00000276328, ENSG00000276433, ENSG00000276572, ENSG00000276806, ENSG0000…	42
hsa05330	Allograft rejection	-0.62	-0.01	-13.99	1.06823e-36	3.37943e-35	72.59	8.10182e-32	2.76532e-30	1.02	0.13	355/3002/958/959/3558/3458/3593/3565/3567/942/356/941/3586/3134/3113/3592/940/3119/5551/3125/3123/3117/3127/3111/3108/3122/7124/3107/3133/3135/3118/3106/3105/3115/3109/3126/3112/102723407	AC233755.1/GZMB/HLA-A/HLA-B/HLA-C/HLA-DMA/HLA-DMB/HLA-DOA/HLA-DOB/HLA-DPA1/HLA-DPB1/HLA-DQA1/HLA-DQA2/HLA-DQB1/HLA-DRA/HLA-DRB1/HLA-DRB3/HLA-DRB4/HLA-DRB5/HLA-E/HLA-F/HLA-G/IFNG/FAS/IL2/FASLG/IL4/IL5/IL10/IL12A/IL12B/PRF1/TNF/CD28/CD80/CD86/CD40/CD40LG	ENSG00000275063/ENSG00000100453/ENSG00000206503, ENSG00000206505, ENSG00000223980, ENSG00000224320, ENSG00000227715, ENSG00000229215, ENSG00000231834, ENSG00000235657/ENSG00000206450, ENSG00000223532, ENSG00000224608, ENSG00000228964, ENSG00000232126, ENSG00000234745/ENSG00000204525, ENSG00000206435, ENSG00000206452, ENSG00000225691, ENSG00000228299, ENSG00000233841, ENSG00000237022/ENSG000002042…	38
hsa04217	Necroptosis	-0.24	0.01	-13.94	1.69207e-36	5.27037e-35	72.14	1.22594e-30	3.48168e-29	1.15	0.06	8837/292/823/637/330/355/3459/5601/5610/816/841/7132/5837/815/7419/3320/7188/1540/25978/51510/2512/581/10059/55072/54822/3326/3717/55506/5836/5834/128866/331/8717/29108/8797/7297/8605/3718/94239/5599/5602/329/3458/9555/3552/6772/51652/5321/356/7128/9525/3443/3445/8795/8743/81030/3553/10616/6776/7186/148022/11035/27243/5119/27183/2752/7099/90865/3452/8737/834/6775/3454/27005/142/817/91782/3442/344…	PLA2G4B/RNF103-CHMP3/DNM1L/IRF9/RBCK1/RIPK3/FAF1/NLRP3/PLA2G4E/SPATA2L/CHMP4B/PARP1/TICAM1/CYBB/CYLD/PGAM5/MLKL/H2AC1/ALOX15/FTH1/FTL/PLA2G4F/CHMP2B/USP21/VPS4A/CHMP2A/GLUD1/GLUD2/GLUL/PLA2G4D/CHMP4A/SLC25A4/PYCARD/SLC25A5/SLC25A6/H2AC8/H2AC7/H2AX/H2AZ1/HMGB1/H2AC21/BIRC2/BIRC3/XIAP/HSP90AA1/HSP90AB1/IFNA1/IFNA2/IFNA4/IFNA5/IFNA6/IFNA7/IFNA8/IFNA10/IFNA13/IFNA14/IFNA16/IFNA17/IFNA21/IFNAR1/IFNAR2…	ENSG00000243708/ENSG00000249884/ENSG00000087470/ENSG00000213928, ENSG00000285048/ENSG00000125826/ENSG00000129465, ENSG00000285379/ENSG00000185104/ENSG00000162711/ENSG00000188089/ENSG00000158792/ENSG00000101421/ENSG00000143799/ENSG00000127666/ENSG00000165168/ENSG00000083799/ENSG00000247077/ENSG00000168404/ENSG00000164508/ENSG00000161905/ENSG00000167996/ENSG00000087086/ENSG00000168907/ENSG000000839…	159
hsa04940	Type I diabetes mellitus	-0.53	-0.02	-13.82	5.42128e-36	1.58342e-34	70.98	1.02826e-31	3.4299e-30	1.05	0.13	3382/355/5798/3002/3558/1363/3458/3593/942/3552/356/941/3553/2571/2572/3134/3329/5799/3113/3592/4049/940/3119/5551/3125/3123/3117/3127/3111/3108/3122/7124/3107/3133/3135/3118/3106/3105/3115/3109/3126/3112/3630	CPE/GAD1/GAD2/GZMB/HLA-A/HLA-B/HLA-C/HLA-DMA/HLA-DMB/HLA-DOA/HLA-DOB/HLA-DPA1/HLA-DPB1/HLA-DQA1/HLA-DQA2/HLA-DQB1/HLA-DRA/HLA-DRB1/HLA-DRB3/HLA-DRB4/HLA-DRB5/HLA-E/HLA-F/HLA-G/HSPD1/ICA1/IFNG/FAS/IL1A/IL1B/IL2/FASLG/IL12A/IL12B/INS/LTA/PRF1/PTPRN/PTPRN2/TNF/CD28/CD80/CD86	ENSG00000109472/ENSG00000128683/ENSG00000136750/ENSG00000100453/ENSG00000206503, ENSG00000206505, ENSG00000223980, ENSG00000224320, ENSG00000227715, ENSG00000229215, ENSG00000231834, ENSG00000235657/ENSG00000206450, ENSG00000223532, ENSG00000224608, ENSG00000228964, ENSG00000232126, ENSG00000234745/ENSG00000204525, ENSG00000206435, ENSG00000206452, ENSG00000225691, ENSG00000228299, ENSG0000023384…	43
hsa04672	Intestinal immune network for IgA production	-0.5	-0.02	-13.67	2.40233e-35	6.59918e-34	69.51	4.95056e-31	1.51034e-29	1.04	0.08	9020/608/8174/958/959/10673/7040/6387/3558/4055/57379/3565/3567/942/3676/941/7852/6370/3601/3569/3586/3695/56477/115650/23308/8741/5284/29851/3600/3113/10803/940/3119/2826/3125/3123/3117/3127/3111/3108/3122/3118/3115/3109/3126/3112/23495/102723407/102723996	AC233755.1/FP565260.3/TNFSF13B/CCR9/TNFRSF13C/ICOSLG/TNFRSF13B/CCR10/ICOS/HLA-DMA/HLA-DMB/HLA-DOA/HLA-DOB/HLA-DPA1/HLA-DPB1/HLA-DQA1/HLA-DQA2/HLA-DQB1/HLA-DRA/HLA-DRB1/HLA-DRB3/HLA-DRB4/HLA-DRB5/IL2/IL4/IL5/IL6/IL10/IL15/IL15RA/ITGA4/ITGB7/LTBR/PIGR/CCL28/AICDA/TNFRSF17/CCL25/CXCL12/TGFB1/CXCR4/MADCAM1/TNFSF13/MAP3K14/CD28/CD80/CD86/CD40/CD40LG	ENSG00000275063/ENSG00000277117/ENSG00000102524/ENSG00000173585/ENSG00000159958/ENSG00000160223/ENSG00000240505/ENSG00000184451/ENSG00000163600/ENSG00000204257, ENSG00000239463, ENSG00000241394, ENSG00000242361, ENSG00000242685, ENSG00000243189, ENSG00000243215, ENSG00000243719/ENSG00000226264, ENSG00000234154, ENSG00000239329, ENSG00000241296, ENSG00000241674, ENSG00000242092, ENSG00000242386, E…	49
hsa05167	Kaposi sarcoma-associated herpesvirus infection	-0.25	0.01	-13.57	5.75739e-35	1.52941e-33	68.64	4.45787e-30	1.16389e-28	1.1	0.01	1387/1870/637/355/3459/578/11345/5601/5291/5610/841/6416/7132/10681/4775/5743/5609/5289/2782/2920/6932/2932/581/3383/285/3710/3717/5594/5155/2033/3091/4792/4776/4773/3055/1869/8717/5595/3551/208/7297/5296/1021/5294/5599/5532/5608/4790/5602/595/9976/2784/1432/1871/7422/942/59345/6772/10000/8503/1385/3443/3445/5533/5290/3709/57580/5335/1026/718/3661/8678/22863/5605/7186/51764/148022/2791/2792/7538/…	AKT3/MICA/CDK4/CDK6/CDKN1A/IRF9/GNB5/GABARAP/GABARAPL2/CHUK/CCR1/CCR3/CCR4/CCR5/CCR8/CD200R1/CREB1/CREBBP/MAPK14/CSF2/PIK3R6/TICAM1/CTNNB1/CALML6/RCAN1/E2F1/E2F2/E2F3/EP300/AKT1/AKT2/FGF2/ATG14/FOS/PIK3R5/GABARAPL1/MTOR/GNB1/GNB2/GNB3/GNG3/GNG4/GNG5/GNG7/GNG10/GNG11/GNGT1/GNGT2/ANGPT2/TBK1/CXCL1/CXCL2/CXCL3/GSK3B/HCK/HIF1A/HLA-A/HLA-B/HLA-C/HLA-E/HLA-F/HLA-G/HRAS/ICAM1/IFNA1/IFNA2/IFNA4/IFNA5/IFN…	ENSG00000117020, ENSG00000275199/ENSG00000183214, ENSG00000204520, ENSG00000231225, ENSG00000233051, ENSG00000235233/ENSG00000135446/ENSG00000105810/ENSG00000124762/ENSG00000213928, ENSG00000285048/ENSG00000069966/ENSG00000170296/ENSG00000034713/ENSG00000213341/ENSG00000163823/ENSG00000183625/ENSG00000183813/ENSG00000160791/ENSG00000179934/ENSG00000163606/ENSG00000118260/ENSG00000005339/ENSG00000…	193
hsa04060	Cytokine-cytokine receptor interaction	-0.29	-0.01	-13.53	8.3743e-35	2.19899e-33	68.27	1.13798e-30	3.25891e-29	1.04	0.05	6376/51330/10344/9235/920/53832/355/3459/7133/608/3604/84957/55540/4804/7132/3566/2920/3595/7066/3568/7042/3589/3594/5008/1439/3560/958/655/959/10673/6367/6361/50615/3574/8797/268/9466/10148/7040/6369/7046/944/6387/657/1440/6354/6347/6355/6346/5197/3558/3587/51561/4055/55801/3458/3605/112744/653/1235/2690/3593/5618/3565/3567/3977/93/3552/6364/90/7850/3554/8808/9173/8809/8807/3953/656/4352/356/729…	EBI3/GDF11/CCL26/CXCL13/CXCR6/TNFSF13B/CCR9/CCL27/EDAR/IL24/IL17F/TNFRSF13C/CCR1/CCR3/CCR4/CCR5/CCR6/CCR7/CCR8/CNTF/CNTFR/ACVR1C/IL17RE/IL31RA/CSF1/CSF1R/CSF2/CSF2RA/CSF2RB/CSF3/CSF3R/CSH1/CSH2/IL34/CTF1/IL23R/GDF7/CX3CR1/IFNLR1/EDA/EPO/EPOR/TNFRSF13B/CLCF1/IL17RA/IL27/IL36RN/GDF1/GDF2/MSTN/GDF9/GDF10/AMH/GH1/GH2/AMHR2/GHR/IL36B/IL37/IL36A/IL17C/IL17B/TNFRSF21/BMP10/CCR10/IFNL2/IFNL3/IFNL1/XCR1/C…	ENSG00000105246/ENSG00000135414/ENSG00000006606/ENSG00000156234/ENSG00000172215/ENSG00000102524/ENSG00000173585/ENSG00000213927/ENSG00000135960/ENSG00000162892/ENSG00000112116/ENSG00000159958/ENSG00000163823/ENSG00000183625/ENSG00000183813/ENSG00000160791/ENSG00000112486/ENSG00000126353/ENSG00000179934/ENSG00000242689/ENSG00000122756/ENSG00000123612/ENSG00000163701/ENSG00000164509/ENSG00000184371…	294
hsa05166	Human T-cell leukemia virus 1 infection	-0.26	0.01	-13.46	1.64378e-34	4.18015e-33	67.6	6.17631e-30	1.58141e-28	1.07	0.02	8379/996/292/1387/3683/9020/1870/920/9519/8498/5601/5291/29945/84699/6416/6688/7132/5423/6929/5566/4775/1739/4791/108/7419/7514/581/51433/3383/7042/8697/4214/8829/5902/5594/706/3560/2033/4792/4776/958/4773/1869/331/5595/55697/3551/5971/898/208/7040/3718/5296/23373/7046/10488/5599/5532/2648/4790/5602/3558/595/4055/1871/896/6908/6722/8850/7850/3554/1386/10000/6513/991/8503/1385/894/7043/4488/1958/4…	AKT3/CDK2/CDK4/CDKN1A/CDKN2A/CDKN2B/CDKN2C/ANAPC10/CREB3/KAT5/ADCY1/PTTG2/ADCY2/ADCY3/ADCY5/CHEK1/ADCY6/CHEK2/ADCY7/ADCY8/CHUK/ADCY9/TNFRSF13C/CREB1/ATF2/CREBBP/ATF6B/CSF2/CREB3L4/DLG1/E2F1/E2F2/E2F3/EGR1/EGR2/ADCY4/CRTC2/ELK1/ELK4/EP300/AKT1/AKT2/ETS1/ETS2/FDPS/CRTC1/FOS/CDC26/KAT2A/GPS2/SLC25A4/SLC25A5/SLC25A6/ANAPC2/ANAPC4/HLA-A/HLA-B/HLA-C/HLA-DMA/HLA-DMB/HLA-DOA/HLA-DOB/HLA-DPA1/HLA-DPB1/HLA…	ENSG00000117020, ENSG00000275199/ENSG00000123374/ENSG00000135446/ENSG00000124762/ENSG00000147889/ENSG00000147883/ENSG00000123080/ENSG00000164162/ENSG00000107175/ENSG00000172977/ENSG00000164742/ENSG00000250254/ENSG00000078295/ENSG00000138031/ENSG00000173175/ENSG00000149554/ENSG00000174233/ENSG00000183765/ENSG00000121281/ENSG00000155897/ENSG00000213341/ENSG00000162104/ENSG00000159958/ENSG0000011826…	219
hsa05130	Pathogenic Escherichia coli infection	-0.26	0.02	-13.4	2.80817e-34	6.98136e-33	67.07	4.16427e-29	9.61948e-28	1.05	0.04	55971/9265/2534/5010/355/578/10061/5601/26999/23118/10787/841/9170/51208/7132/387/6093/998/8440/60/113457/5063/2017/581/7430/25/5594/27128/10454/4627/4792/81027/8717/5595/29108/7082/3551/8797/4793/10382/79784/9266/8976/24146/653857/5599/9267/9368/4790/5602/10094/2597/5777/1432/8936/10802/10686/4691/10096/3554/7456/9181/356/10672/8795/8743/644150/3071/10376/3553/7186/7277/4430/55930/10095/9826/842…	ABI1/CLDN24/CLDN34/OCLN/ABCF2/ARPC5/ARPC4/ARPC3/ARPC1B/ACTR3/ACTR2/ARPC2/WASF2/AC233755.1/TUBA1B/TUBB3/TUBB4A/TUBB4B/SEC24B/TAB1/BAIAP2/ARPC1A/GNA13/CLDN16/NCKAP1/SEC24A/WASF3/TMED10/TUBA3E/TUBA3D/NLRP3/TIRAP/CHUK/CLDN4/CLDN3/CLDN7/CLDN23/MAPK14/WIPF2/NLRP4/CLDN19/LPAR1/CTTN/TUBB/F2/F2R/TAB2, AL031056.1/CYFIP1/ARHGEF12/FOS/CLDN14/CLDN15/ABL1/FYN/TAB3/GAPDH/CLDN17/CYFIP2/CYTH4/GNA12/MYO1H/LPAR4/PY…	ENSG00000136754/ENSG00000185758/ENSG00000234469/ENSG00000197822, ENSG00000273814/ENSG00000033050/ENSG00000162704/ENSG00000241553/ENSG00000111229/ENSG00000130429/ENSG00000115091/ENSG00000138071/ENSG00000163466/ENSG00000158195/ENSG00000275063/ENSG00000123416/ENSG00000258947/ENSG00000104833/ENSG00000188229/ENSG00000138802/ENSG00000100324/ENSG00000175866/ENSG00000241685/ENSG00000120063/ENSG0000011394…	195
hsa05170	Human immunodeficiency virus 1 infection	-0.23	0.01	-13.38	3.54617e-34	8.73157e-33	66.84	2.75052e-29	6.50735e-28	1.1	0.01	572/920/637/355/7133/578/5606/5601/5291/8454/23118/841/2773/7132/10681/4775/23291/8907/5609/5063/2782/7188/581/2775/2767/5829/3710/1399/5594/162/164668/10454/9978/4792/4776/4773/25939/57144/8717/5595/6923/3551/208/5296/1174/3984/5599/5532/6198/5608/4790/5602/2784/1432/6892/6500/9616/2771/59345/10000/8503/356/3443/3445/2185/5533/5290/7852/3709/5335/3661/5582/5605/7186/51764/2791/2792/2770/5880/100…	AKT3/AP1M2/APOBEC3A/PAK4/TAB1/GNB5/PAK6/CFL1/CFL2/CHEK1/CHUK/CGAS/AP1S1/CCR5/AP1S3/CRK/CRKL/APOBEC3D/MAPK14/AP1B1/CALML6/AP1G1/DDB1/APOBEC3H/APOBEC3F/AKT1/AKT2/PTK2B/TAB2, AL031056.1/FBXW11/FOS/MTOR/SAMHD1/APOBEC3C/GNA11/GNAI1/GNAI2/GNAI3/GNAO1/GNAQ/GNB1/GNB2/GNB3/GNG3/GNG4/GNG5/GNG7/GNG10/GNG11/GNGT1/GNGT2/TBK1/PDIA3/HLA-A/HLA-B/HLA-C/HLA-E/HLA-F/HLA-G/HRAS/STING1/IFNA1/IFNA2/IFNA4/IFNA5/IFNA6/I…	ENSG00000117020, ENSG00000275199/ENSG00000129354/ENSG00000128383, ENSG00000262156/ENSG00000130669/ENSG00000100324/ENSG00000069966/ENSG00000137843/ENSG00000172757/ENSG00000165410/ENSG00000149554/ENSG00000213341/ENSG00000164430/ENSG00000106367/ENSG00000160791/ENSG00000152056/ENSG00000167193/ENSG00000099942/ENSG00000243811/ENSG00000112062/ENSG00000100280/ENSG00000169885/ENSG00000166747/ENSG000001679…	210
hsa04662	B cell receptor signaling pathway	-0.37	-0.01	-13.3	7.42675e-34	1.78272e-32	66.1	1.58438e-29	3.82549e-28	1.05	0.02	974/695/933/5291/27071/2213/4775/2932/29760/5594/6655/4792/4773/5595/3551/4793/10859/11024/208/973/10990/5296/5532/4790/975/5777/6654/10000/1380/8503/5533/5290/5605/5880/10288/4772/5894/3845/10451/5879/971/5530/7409/207/8915/5295/4794/25780/118788/7410/6850/3636/5579/3635/5604/5881/2353/5293/10892/5970/3265/930/3725/2885/8519/11006/353514/5535/5336/84433/4893/1147/5534/23547/11027/79168/4067/8517…	AKT3/AC233755.1/LILRB2/VAV3/LILRB1/MALT1/LILRB5/LILRB4/LILRA1/LILRA3/LILRA2/CHUK/PIK3AP1/CR2/AKT1/AKT2/FCGR2B/FOS/LILRA4/RASGRP3/DAPP1/GRB2/GSK3B/BLNK/HRAS/LILRA5/IKBKB/INPP5D/INPPL1/JUN/KRAS/LYN/NFATC1/NFATC2/NFATC3/NFKB1/NFKBIA/NFKBIB/NFKBIE/NRAS/PIK3CA/PIK3CB/PIK3CD/PIK3R1/PIK3R2/PLCG2/PPP3CA/PPP3CB/PPP3CC/PPP3R1/PPP3R2/PRKCB/MAPK1/MAPK3/MAP2K1/MAP2K2/PTPN6/RAC1/RAC2/RAC3/RAF1/RELA/SOS1/SOS2/S…	ENSG00000117020, ENSG00000275199/ENSG00000275063/ENSG00000131042, ENSG00000274513, ENSG00000275463, ENSG00000276146, ENSG00000277751/ENSG00000134215/ENSG00000104972, ENSG00000274669, ENSG00000276452, ENSG00000277134, ENSG00000277807/ENSG00000172175/ENSG00000105609, ENSG00000273991, ENSG00000274311, ENSG00000277414, ENSG00000278437/ENSG00000186818, ENSG00000275730, ENSG00000276042, ENSG00000278279…	80
hsa05169	Epstein-Barr virus infection	-0.28	0.01	-13.24	1.28822e-33	3.04074e-32	65.56	1.90963e-28	4.09585e-27	1.13	0.03	3683/9020/1870/695/5704/637/864/7431/355/960/578/5606/5601/5291/23118/5610/841/6416/4734/5609/4791/7188/581/5705/57506/4938/3383/29760/5714/4616/10454/5706/22938/5700/4792/958/1869/8717/5713/3551/4793/5971/2208/898/208/7297/3718/5296/1021/23586/5599/5709/5717/5608/4790/5602/595/1027/4940/4939/1432/1871/6892/896/3280/10213/6772/3065/1647/965/10000/1380/8503/7128/894/3443/3445/317/5290/51426/1017/1…	AKT3/BCL2L11/CDK2/CDK4/CDK6/PSMD14/CDKN1A/CDKN1B/AC233755.1/IRF9/TAB1/GADD45G/ADRM1/RBPJL/CHUK/CR2/MAPK14/DDB2/GADD45A/E2F1/E2F2/E2F3/AKT1/AKT2/FCER2/SNW1/TAB2, AL031056.1/DDX58/SIN3A/TBK1/PDIA3/BLNK/HDAC1/HDAC2/HLA-A/HLA-B/HLA-C/HLA-DMA/HLA-DMB/HLA-DOA/HLA-DOB/HLA-DPA1/HLA-DPB1/HLA-DQA1/HLA-DQA2/HLA-DQB1/HLA-DRA/HLA-DRB1/HLA-DRB3/HLA-DRB4/HLA-DRB5/HLA-E/HLA-F/HLA-G/APAF1/HES1/ICAM1/IFNA1/IFNA2/I…	ENSG00000117020, ENSG00000275199/ENSG00000153094/ENSG00000123374/ENSG00000135446/ENSG00000105810/ENSG00000115233/ENSG00000124762/ENSG00000111276/ENSG00000275063/ENSG00000213928, ENSG00000285048/ENSG00000100324/ENSG00000130222/ENSG00000130706/ENSG00000124232/ENSG00000213341/ENSG00000117322/ENSG00000112062/ENSG00000134574/ENSG00000116717/ENSG00000101412/ENSG00000007968, ENSG00000282899/ENSG00000112…	202
hsa04657	IL-17 signaling pathway	-0.28	0.01	-13.2	1.83954e-33	4.26131e-32	65.2	1.67175e-28	3.60255e-27	1.03	0.03	5601/23118/55540/10758/841/1994/5597/5743/9618/3320/2920/7188/2932/51433/3326/5594/4792/4318/8717/5595/6361/3551/5599/1440/6354/6347/4790/5602/3458/1432/3605/112744/3565/3567/6364/727897/7128/27189/6372/3553/2354/7186/27190/3727/7187/6885/3569/6426/4322/5596/6279/6278/3934/4314/29761/5603/257397/6280/132014/84818/2921/6374/2919/836/1437/64806/5598/7184/8772/3596/3627/3576/2353/100289462/6356/1051…	DEFB4A, DEFB4B/CEBPB/TRAF3IP2/IL17F/CHUK/IL17RE/MAPK14/CSF2/CSF3/ELAVL1/MAPK15/TAB2, AL031056.1/FOS/FOSB/IL17RA/TAB3/IL17C/IL17B/TBK1/CXCL1/CXCL2/CXCL3/GSK3B/USP25/HSP90AA1/HSP90AB1/S100A7A/IFNG/IKBKB/IL1B/IL4/IL5/IL6/CXCL8/IL13/IL17A/CXCL10/JUN/JUND/LCN2/MMP1/MMP3/MMP9/MMP13/MUC5AC/NFKB1/NFKBIA/ANAPC5/IL17D/IL17RB/MAPK1/MAPK3/MAPK4/MAPK6/MAPK7/MAPK8/MAPK11/MAPK9/MAPK10/MAPK13/PTGS2/RELA/S100A7/S…	ENSG00000171711, ENSG00000177257, ENSG00000275444, ENSG00000285181, ENSG00000285433/ENSG00000172216/ENSG00000056972/ENSG00000112116/ENSG00000213341/ENSG00000163701/ENSG00000112062/ENSG00000164400/ENSG00000108342/ENSG00000066044/ENSG00000181085, ENSG00000274205/ENSG00000055208, ENSG00000228408/ENSG00000170345/ENSG00000125740/ENSG00000177663/ENSG00000157625/ENSG00000124391/ENSG00000127743/ENSG00000…	93
hsa05310	Asthma	-0.54	0.01	-13.2	1.92614e-33	4.45189e-32	65.16	2.35353e-29	5.59712e-28	1.05	0.09	958/959/3565/3567/8288/3586/3578/2206/2207/3562/3113/3596/6037/6356/3119/2205/5553/3125/3123/3117/3127/3111/3108/3122/7124/3118/3115/3109/3126/3112/102723407	AC233755.1/FCER1A/MS4A2/FCER1G/HLA-DMA/HLA-DMB/HLA-DOA/HLA-DOB/HLA-DPA1/HLA-DPB1/HLA-DQA1/HLA-DQA2/HLA-DQB1/HLA-DRA/HLA-DRB1/HLA-DRB3/HLA-DRB4/HLA-DRB5/IL3/IL4/IL5/IL9/IL10/IL13/PRG2/RNASE3/CCL11/TNF/EPX/CD40/CD40LG	ENSG00000275063/ENSG00000179639/ENSG00000149534/ENSG00000158869/ENSG00000204257, ENSG00000239463, ENSG00000241394, ENSG00000242361, ENSG00000242685, ENSG00000243189, ENSG00000243215, ENSG00000243719/ENSG00000226264, ENSG00000234154, ENSG00000239329, ENSG00000241296, ENSG00000241674, ENSG00000242092, ENSG00000242386, ENSG00000242574/ENSG00000204252, ENSG00000206292, ENSG00000230141, ENSG0000023155…	31
hsa04630	JAK-STAT signaling pathway	-0.25	0	-13.13	3.60263e-33	8.11677e-32	64.54	1.29936e-29	3.1671e-28	1.07	0.04	1387/53832/2273/3459/8554/5291/3566/9063/3595/7066/3568/3589/3717/3594/5008/5155/1439/3560/2033/6655/50615/3574/9466/208/51588/7297/3718/5296/1440/3558/595/3587/51561/3458/5777/896/2690/3593/5618/3565/3567/3977/5159/1154/10254/6772/6654/3953/10000/4352/8503/894/1441/3443/3445/8835/5290/1271/3598/3581/1026/6776/50616/3976/2056/2670/3597/10401/5894/3572/3559/3601/5156/3569/2689/1442/3586/8027/4609/…	AKT3/STAM2/CDKN1A/IRF9/PIAS3/IL24/CISH/IL22RA2/SOCS4/CNTF/CNTFR/CREBBP/CSF2/CSF2RA/CSF2RB/CSF3/CSF3R/CSH1/CSH2/CTF1/IL23R/IFNLR1/EGF/EGFR/EP300/EPO/EPOR/AKT1/AKT2/FHL1/MTOR/GFAP/GH1/GH2/GHR/IFNL2/IFNL3/IFNL1/GRB2/IL19/SOCS7/AOX1/HRAS/IFNE/IFNA1/IFNA2/IFNA4/IFNA5/IFNA6/IFNA7/IFNA8/IFNA10/IFNA13/IFNA14/IFNA16/IFNA17/IFNA21/IFNAR1/IFNAR2, AP000295.1/IFNB1/IFNG/IFNGR1/IFNGR2/IFNW1/IL2/IL2RA/IL2RB/IL2…	ENSG00000117020, ENSG00000275199/ENSG00000115145/ENSG00000124762/ENSG00000213928, ENSG00000285048/ENSG00000131788/ENSG00000162892/ENSG00000114737/ENSG00000164485/ENSG00000180008/ENSG00000242689/ENSG00000122756/ENSG00000005339/ENSG00000164400/ENSG00000198223/ENSG00000100368/ENSG00000108342/ENSG00000119535/ENSG00000136488/ENSG00000213218/ENSG00000150281/ENSG00000162594/ENSG00000185436/ENSG000001387…	162
hsa05132	Salmonella infection	-0.24	0.01	-13.09	5.11975e-33	1.14408e-31	64.19	1.10919e-28	2.43625e-27	1.05	0.03	4074/5898/27072/9265/5286/330/578/5606/5601/5291/26999/23118/10787/63916/841/6416/7132/387/5217/10640/998/60/7879/113457/5609/5063/1781/5289/1785/3320/6932/5788/581/8655/58484/3326/5594/27128/10454/25828/4792/81027/10398/10627/3839/8717/5595/29108/57617/8767/3551/79792/10671/8797/10382/147700/8677/208/9266/5294/10392/8976/93408/653857/58498/5599/5216/9267/5878/5608/4790/5602/329/10094/4633/5869/2…	AKT3/ABI1/ARPC5/ARPC4/ARPC3/ARPC1B/ACTR3/ACTR2/ARPC2/ACTR1B/ACTR1A/TLR6/TUBA1B/TUBB3/TUBB4A/TUBB4B/MYL12B/NOD1/MYL9/TAB1/DCTN2/ARPC1A/MYL12A/EXOC5/DCTN6/NCKAP1/WASF3/RIPK3/SNX18/DCTN3/TUBA3E/AHNAK2/TUBA3D/NLRP3/TIRAP/CHUK/ARL8A/DYNLL2/MAPK14/CSE1L/KLC3/CTNNB1/DCTN1/DYNC1H1/DYNC1I1/DYNC1I2/DYNC1LI2/DNM2/MLKL/TUBB/AKT1/AKT2/TAB2, AL031056.1/FLNA/FLNB/FLNC/CYFIP1/PLEKHM2/EXOC7/VPS39/FOS/LY96/SNX33/T…	ENSG00000117020, ENSG00000275199/ENSG00000136754/ENSG00000162704/ENSG00000241553/ENSG00000111229/ENSG00000130429/ENSG00000115091/ENSG00000138071/ENSG00000163466/ENSG00000115073/ENSG00000138107/ENSG00000174130/ENSG00000123416/ENSG00000258947/ENSG00000104833/ENSG00000188229/ENSG00000118680/ENSG00000106100/ENSG00000101335/ENSG00000100324/ENSG00000175203/ENSG00000241685/ENSG00000101608/ENSG0000007036…	249
hsa05144	Malaria	-0.43	-0.02	-12.96	1.81924e-32	3.8817e-31	62.93	4.03691e-29	9.378e-28	0.99	0.04	3683/6401/3082/3383/7042/958/959/7040/1311/4233/1440/6347/975/3458/3820/7060/6382/7043/4035/3553/948/3569/3586/2995/7099/7097/7057/3606/3689/7412/3592/7059/3576/6383/2993/4615/6403/7058/3040/1379/1378/7124/3039/2532/100528032/54106/3043/2994/5175	KLRK1/COMP/CR1/CR1L/CSF3/ACKR1/GYPA/GYPB/GYPC/HBA1/HBA2/HBB/HGF/ICAM1/IFNG/IL1B/IL6/CXCL8/IL10/IL12A/IL18/ITGAL/ITGB2/KLRB1/LRP1/MET/MYD88/PECAM1/TLR9/CCL2/SDC1/SDC2/SELE/SELP/TGFB1/TGFB2/TGFB3/THBS1/THBS2/THBS3/THBS4/TLR2/TLR4/TNF/VCAM1/CD36/CD40/CD40LG/CD81	ENSG00000213809/ENSG00000105664/ENSG00000203710/ENSG00000197721/ENSG00000108342/ENSG00000213088/ENSG00000170180/ENSG00000250361/ENSG00000136732/ENSG00000206172/ENSG00000188536/ENSG00000244734/ENSG00000019991/ENSG00000090339/ENSG00000111537/ENSG00000125538/ENSG00000136244/ENSG00000169429/ENSG00000136634/ENSG00000168811/ENSG00000150782/ENSG00000005844/ENSG00000160255/ENSG00000111796/ENSG00000123384…	49
hsa04514	Cell adhesion molecules	-0.33	-0.01	-12.58	5.70621e-31	1.07125e-29	59.52	1.09557e-27	2.14087e-26	1.03	0.06	4267/3683/6401/920/933/5010/923/1272/9369/1462/999/1001/51208/4756/5817/3385/8516/5788/6614/3383/2734/4897/3655/8174/958/83692/959/80381/4099/3696/24146/64115/3384/8506/9379/5818/6404/10686/942/3676/6382/965/914/29126/941/6385/64101/1013/5819/94030/79679/9071/3134/3685/3695/5792/3680/152404/57502/57689/4684/90952/3688/10666/925/4685/58494/26285/9073/50848/4359/23562/23308/3689/9672/22854/7412/578…	CDH2/CDH3/CLDN24/CDH4/CLDN34/CDH5/OCLN/CDH15/FP565260.3/CD226/CLDN16/CNTN1/CLDN4/CLDN3/CLDN7/CLDN23/VCAN/CTLA4/CLDN19/IGSF11/TIGIT/ALCAM/NLGN4Y/NTNG1/NLGN1/NFASC/ICOSLG/CLDN14/CADM1/CLDN15/NEGR1/NECTIN3/CNTNAP2/CLDN17/GLG1/CD274/ICOS/HLA-A/HLA-B/HLA-C/HLA-DMA/HLA-DMB/HLA-DOA/HLA-DOB/HLA-DPA1/HLA-DPB1/HLA-DQA1/HLA-DQA2/HLA-DQB1/HLA-DRA/HLA-DRB1/HLA-DRB3/HLA-DRB4/HLA-DRB5/HLA-E/HLA-F/HLA-G/ICAM1/IC…	ENSG00000170558/ENSG00000062038/ENSG00000185758/ENSG00000179242, ENSG00000280641/ENSG00000234469/ENSG00000179776/ENSG00000197822, ENSG00000273814/ENSG00000129910/ENSG00000277117/ENSG00000150637/ENSG00000113946/ENSG00000018236/ENSG00000189143/ENSG00000165215/ENSG00000181885, ENSG00000288292/ENSG00000253958, ENSG00000285098/ENSG00000038427/ENSG00000163599/ENSG00000164007/ENSG00000144847/ENSG0000018…	149
hsa05235	PD-L1 expression and PD-1 checkpoint pathway in cancer	-0.33	0	-12.54	8.15024e-31	1.51417e-29	59.16	7.33273e-27	1.30337e-25	1.03	0.01	920/3459/5606/5291/5588/1459/4775/3717/5594/3091/4792/4773/1457/5595/3551/4793/208/5296/5532/6198/5608/4790/3458/5777/1432/7535/6772/10000/8503/29126/5533/5290/55509/5335/5605/148022/4772/5894/3845/7099/7097/1950/5530/207/27436/5295/4794/1956/114609/10538/5603/3460/917/3716/915/116071/6774/5604/2353/238/5293/5728/10125/4615/5970/3265/7189/6199/3725/940/5781/3932/5600/6300/5535/5133/2475/919/916/4…	AKT3/RASGRP1/BATF/TIRAP/CHUK/BATF2/MAPK14/CSNK2A1/CSNK2A2/CSNK2B/TICAM1/EGF/EGFR/AKT1/AKT2/FOS/ALK/MTOR/LAT/EML4/CSNK2A3/CD274/HIF1A/HRAS/IFNG/IFNGR1/IFNGR2/TICAM2/IKBKB/JAK1/JAK2/JUN/KRAS/LCK/MAP3K3/MYD88/NFATC1/NFATC2/NFATC3/NFKB1/NFKBIA/NFKBIB/NFKBIE/NRAS/PDCD1/PIK3CA/PIK3CB/PIK3CD/PIK3R1/PIK3R2/PLCG1/TLR9/PPP3CA/PPP3CB/PPP3CC/PPP3R1/PPP3R2/BATF3/PRKCQ/MAPK1/MAPK3/MAPK11/MAPK13/MAP2K1/MAP2K2/M…	ENSG00000117020, ENSG00000275199/ENSG00000172575/ENSG00000156127/ENSG00000150455/ENSG00000213341/ENSG00000168062/ENSG00000112062/ENSG00000101266/ENSG00000070770/ENSG00000204435, ENSG00000206406, ENSG00000224398, ENSG00000224774, ENSG00000228875, ENSG00000230700, ENSG00000232960/ENSG00000127666/ENSG00000138798/ENSG00000146648/ENSG00000142208/ENSG00000105221/ENSG00000170345/ENSG00000171094/ENSG0000…	89
hsa04611	Platelet activation	-0.28	-0.01	-12.41	2.66854e-30	4.76798e-29	57.99	2.08549e-27	3.94945e-26	1.08	-0.01	3674/6915/695/2534/3937/5291/4659/6916/2983/2773/4638/387/5590/6093/10235/5566/60/54518/108/2778/51206/8773/5742/3710/5594/85366/5332/10627/5595/208/8605/5296/5294/5023/1277/7450/1432/2771/5906/5321/10000/8503/8673/103910/10672/113/5290/3709/7408/5908/9002/2770/196883/9475/7094/5330/109/5593/91807/23533/207/5567/5295/340156/83706/5331/3688/3708/2977/114/2776/5603/2207/283748/2909/5739/115/5584/29…	AKT3/PLA2G4B/RASGRP1/RASGRP2/MYL12B/MYL12A/GNA13/ADCY1/ADCY2/ADCY3/ADCY5/ADCY6/ADCY7/ADCY8/ADCY9/PLA2G4E/COL1A1/COL1A2/COL3A1/MAPK14/PIK3R6/ADCY4/AKT1/AKT2/F2/F2R/FCER1G/FGA/FGB/FGG/PLCB1/ARHGEF12/PIK3R5/FYN/PLA2G4F/GNAI1/GNAI2/GNAI3/GNAQ/GNAS/GP1BA/GP1BB/GP5/GP9/PLA2G4D/ARHGAP35/GUCY1A2/GUCY1A1/GUCY1B1/MYLK4/ITGA2/ITGA2B/ITGB1/ITGB3/ITPR1/ITPR2/ITPR3/RHOA/LCP2/LYN/MYLK/PPP1R12A/NOS3/P2RX1/P2RY1/…	ENSG00000117020, ENSG00000275199/ENSG00000243708/ENSG00000172575/ENSG00000068831/ENSG00000118680/ENSG00000101608/ENSG00000120063/ENSG00000164742/ENSG00000078295/ENSG00000138031/ENSG00000173175/ENSG00000174233/ENSG00000121281/ENSG00000155897/ENSG00000162104/ENSG00000188089/ENSG00000108821/ENSG00000164692/ENSG00000168542/ENSG00000112062/ENSG00000276231/ENSG00000129467, ENSG00000284814/ENSG000001422…	122
hsa04622	RIG-I-like receptor signaling pathway	-0.23	0.04	-12.23	1.43419e-29	2.42643e-28	56.32	1.0393e-24	1.47786e-23	0.96	0.01	843/5601/80143/9474/841/55593/1540/57506/4214/4792/54941/8717/3551/4793/23586/5599/79132/4790/5602/1432/3593/64135/3443/3445/7706/3661/7186/5300/7187/6885/10010/3452/8737/9140/3442/3449/56832/26007/5603/79671/64343/8772/3592/3627/3576/3456/5970/7189/3467/29110/340061/338376/5600/3665/3446/9636/6300/3440/3439/9755/7124/1147/3444/1654/3448/3447/3451/3441/9641/8517	TANK/CHUK/MAPK14/CYLD/DDX3X/DDX58/TKFC/TBK1/IFNE/STING1/IFNA1/IFNA2/IFNA4/IFNA5/IFNA6/IFNA7/IFNA8/IFNA10/IFNA13/IFNA14/IFNA16/IFNA17/IFNA21/IFNB1/IFNW1/IKBKB/CXCL8/IL12A/IL12B/CXCL10/IRF3/IRF7/MAP3K1/NFKB1/NFKBIA/NFKBIB/PIN1/RNF125/OTUD5/MAPK8/MAPK11/MAPK9/MAPK10/MAPK13/IFNK/MAVS/RELA/MAPK12/IFIH1/AZI2/MAP3K7/TNF/TRAF2/TRAF3/TRAF6/TRIM25/DHX58/NLRX1/SIKE1/CASP8/CASP10/IKBKG/TRADD/RIPK1/FADD/ATG12…	ENSG00000136560/ENSG00000213341/ENSG00000112062/ENSG00000083799/ENSG00000215301/ENSG00000107201/ENSG00000149476/ENSG00000183735/ENSG00000184995/ENSG00000184584, ENSG00000288243/ENSG00000197919/ENSG00000188379/ENSG00000236637/ENSG00000147873/ENSG00000120235/ENSG00000214042/ENSG00000120242/ENSG00000186803/ENSG00000233816/ENSG00000228083/ENSG00000147885/ENSG00000234829/ENSG00000137080/ENSG0000017185…	70
hsa04612	Antigen processing and presentation	-0.41	0.01	-11.69	1.73328e-27	2.48966e-26	51.57	3.71948e-24	5.05296e-23	0.97	-0.03	4800/920/972/3309/8625/4802/3320/5720/3326/5641/5721/3312/3458/6892/1385/4801/3306/821/10197/5994/3824/3821/1514/3134/5993/925/1520/1508/567/2923/3811/3113/6890/3308/926/3310/811/3119/4261/8302/3125/3123/3117/3127/3111/3108/6891/3122/3304/3303/3305/7124/3107/3133/3135/3822/3823/3118/3106/3105/3115/10437/3809/3109/3126/3112/3812/115653/3804/927/57292/3803/3810/100132285/3806/3802/3808/3805	KIR2DS2, CU464060.1/PSME3/IFI30/KIR3DL3/CREB1/CTSB/CTSL/CTSS/PDIA3/HLA-A/HLA-B/HLA-C/HLA-DMA/HLA-DMB/HLA-DOA/HLA-DOB/HLA-DPA1/HLA-DPB1/HLA-DQA1/HLA-DQA2/HLA-DQB1/HLA-DRA/HLA-DRB1/HLA-DRB3/HLA-DRB4/HLA-DRB5/HLA-E/HLA-F/HLA-G/HSPA1A/HSPA1B/HSPA1L/HSPA2/HSPA4/HSPA5/HSPA6/HSPA8/HSP90AA1/HSP90AB1/IFNG/KIR2DS1/KIR2DL2, KP420440.1, KP420444.2/KIR2DL3/KU645196.1, KIR2DL4/CU633846.1, KIR2DS1/KIR2DS3/KIR2D…	ENSG00000275452, ENSG00000275583, ENSG00000277885, ENSG00000278300/ENSG00000131467/ENSG00000216490/ENSG00000242019, ENSG00000273502, ENSG00000274254, ENSG00000274394, ENSG00000274480, ENSG00000274511, ENSG00000274556, ENSG00000274639, ENSG00000274696, ENSG00000274724, ENSG00000274763, ENSG00000274786, ENSG00000275062, ENSG00000275172, ENSG00000275433, ENSG00000275513, ENSG00000276084, ENSG0000027…	78
hsa04666	Fc gamma R-mediated phagocytosis	-0.25	0.01	-11.55	6.21978e-27	8.56001e-26	50.31	9.9222e-24	1.28345e-22	0.99	0	85477/7454/9846/5291/56848/8611/998/2213/5337/273/1785/5788/55616/1399/5594/3055/5595/208/8605/5296/653857/3984/8395/6198/10094/8936/10096/5321/10000/8503/5290/5335/7408/5582/5880/5338/10095/5894/10810/57180/10451/5879/274/81873/10097/8612/7409/207/8394/4651/5295/2934/5058/2209/1793/8853/50807/5578/10163/653361/283748/7410/8613/10092/2215/10109/5580/6850/1073/3636/382/5579/1398/255189/3635/8681/5…	AKT3/PLA2G4B/ARPC5/ARPC4/ARPC3/ARPC1B/ACTR3/ACTR2/ARPC2/WASF2/AC233755.1/VAV3/ARPC1A/CFL1/CFL2/WASF3/PLA2G4E/CRK/CRKL/DNM2/DOCK1/AKT1/AKT2/FCGR1A/FCGR2B/FCGR3A/FCGR3B/PIP5K1C/PLA2G4F/LAT/AMPH/BIN1/PLA2G4D/GSN/HCK/INPP5D/INPPL1/ARF6/LIMK1/LIMK2/LYN/MARCKS/MYO10/PAK1/ASAP1/PIK3CA/PIK3CB/PIK3CD/PIK3R1/PIK3R2/PLA2G4A/PLCG1/PLCG2/PLD1/PLD2/ASAP3/PRKCA/PRKCB/PRKCD/PRKCE/PRKCG/MAPK1/MAPK3/MAP2K1/SPHK2/A…	ENSG00000117020, ENSG00000275199/ENSG00000243708/ENSG00000162704/ENSG00000241553/ENSG00000111229/ENSG00000130429/ENSG00000115091/ENSG00000138071/ENSG00000163466/ENSG00000158195/ENSG00000275063/ENSG00000134215/ENSG00000241685/ENSG00000172757/ENSG00000165410/ENSG00000132970/ENSG00000188089/ENSG00000167193/ENSG00000099942/ENSG00000079805/ENSG00000150760/ENSG00000142208/ENSG00000105221/ENSG0000015033…	96
hsa04664	Fc epsilon RI signaling pathway	-0.26	0.01	-11.41	2.06176e-26	2.7314e-25	49.12	7.36485e-24	9.62961e-23	1.02	-0.02	695/2534/240/9846/5606/3937/5601/5291/6416/5609/5594/6655/5595/208/8605/5296/5599/5608/5602/1432/3565/3567/6654/5321/10000/8503/5290/5335/5605/5880/5894/241/3845/10451/5879/5170/7409/207/5295/2206/5578/5603/2207/283748/7410/3562/1437/6850/255189/3635/8681/5604/3596/5881/5293/3265/2885/2205/5600/123745/6300/5336/7124/4893/27040/100137049/4067/102723407	AKT3/PLA2G4B/AC233755.1/VAV3/PLA2G4E/MAPK14/CSF2/AKT1/AKT2/FCER1A/MS4A2/FCER1G/ALOX5/ALOX5AP/FYN/PLA2G4F/LAT/PLA2G4D/GRB2/HRAS/IL3/IL4/IL5/IL13/INPP5D/KRAS/LCP2/LYN/NRAS/PDPK1/PIK3CA/PIK3CB/PIK3CD/PIK3R1/PIK3R2/PLA2G4A/PLCG1/PLCG2/PRKCA/MAPK1/MAPK3/MAPK8/MAPK11/MAPK9/MAPK10/MAPK13/MAP2K1/MAP2K2/MAP2K3/MAP2K6/MAP2K7/RAC1/RAC2/RAC3/RAF1/MAPK12/MAP2K4/SOS1/SOS2/SYK/BTK/TNF/VAV1/VAV2/PIK3R3/PLA2G4C/J…	ENSG00000117020, ENSG00000275199/ENSG00000243708/ENSG00000275063/ENSG00000134215/ENSG00000188089/ENSG00000112062/ENSG00000164400/ENSG00000142208/ENSG00000105221/ENSG00000179639/ENSG00000149534/ENSG00000158869/ENSG00000012779, ENSG00000275565/ENSG00000132965/ENSG00000010810/ENSG00000168907/ENSG00000213658/ENSG00000159337/ENSG00000177885/ENSG00000174775, ENSG00000276536/ENSG00000164399/ENSG00000113…	68
hsa04623	Cytosolic DNA-sensing pathway	-0.26	0.04	-11.28	6.65139e-26	8.46512e-25	47.96	5.08044e-23	6.21186e-22	0.98	-0.02	55703/55718/57506/5434/5435/171568/4792/29108/3551/4793/23586/4790/10622/3443/3445/84265/81030/3553/3661/11035/10621/3569/90865/3452/8737/834/5440/3442/3449/11128/3606/103/51728/9447/5437/115004/661/3627/9533/3456/5970/5441/29110/340061/3665/10623/51082/3446/3440/3439/1147/11277/3444/3448/3447/3451/3441/9641/8517/6352/6351/388372/9560	ADAR/POLR3F/POLR3G/POLR3C/RIPK3/POLR3A/TREX1/CHUK/CGAS/POLR3H/DDX58/PYCARD/TBK1/STING1/IFNA1/IFNA2/IFNA4/IFNA5/IFNA6/IFNA7/IFNA8/IFNA10/IFNA13/IFNA14/IFNA16/IFNA17/IFNA21/IFNB1/IKBKB/IL1B/IL6/IL18/CXCL10/IRF3/IRF7/CCL4L2/NFKB1/NFKBIA/NFKBIB/POLR1D/POLR3K/POLR2E/POLR2F/POLR2H/POLR2K/POLR2L/POLR3B/POLR3E/MAVS/RELA/CCL4/CCL5/POLR3D/ZBP1/CASP1/POLR3GL/IKBKG/RIPK1/IL33/AIM2/POLR1C/CCL4L2/IKBKE	ENSG00000160710/ENSG00000132664/ENSG00000113356/ENSG00000186141/ENSG00000129465, ENSG00000285379/ENSG00000148606/ENSG00000213689/ENSG00000213341/ENSG00000164430/ENSG00000100413/ENSG00000107201/ENSG00000103490/ENSG00000183735/ENSG00000184584, ENSG00000288243/ENSG00000197919/ENSG00000188379/ENSG00000236637/ENSG00000147873/ENSG00000120235/ENSG00000214042/ENSG00000120242/ENSG00000186803/ENSG000002338…	63
hsa05160	Hepatitis C	-0.19	0.02	-11.2	1.32796e-25	1.65371e-24	47.28	3.63093e-22	4.13676e-21	0.97	-0.01	572/8837/1870/5010/637/10062/355/578/8554/5291/5610/841/51208/7132/949/5522/369/2932/27102/581/57506/4938/5594/6655/4792/1869/8717/5595/3551/3646/5516/208/7297/5518/5296/1021/24146/23586/7531/4790/595/975/4940/4939/3458/1871/5515/10686/6772/6654/10000/8503/356/3443/3445/317/5290/1017/1026/3661/5605/7186/148022/7533/440275/3949/7187/10197/5894/842/3845/1965/10971/91543/9071/1019/6041/4609/3452/873…	AKT3/CLDN24/CLDN34/OCLN/NR1H3/CDK2/CDK4/PSME3/CDK6/CDKN1A/IRF9/CLDN16/YWHAQ/CHUK/CLDN4/CLDN3/CLDN7/CLDN23/TICAM1/CLDN19/CTNNB1/E2F1/E2F2/E2F3/EGF/EGFR/EIF2S1/AKT1/AKT2/CLDN14/DDX58/CLDN15/CLDN17/EIF2AK1/GRB2/TBK1/GSK3B/APAF1/HRAS/IFIT1/IFNA1/IFNA2/IFNA4/IFNA5/IFNA6/IFNA7/IFNA8/IFNA10/IFNA13/IFNA14/IFNA16/IFNA17/IFNA21/IFNAR1/IFNAR2, AP000295.1/IFNB1/IFNG/FAS/IKBKB/FASLG/CXCL10/EIF3E/IRF3/IRF7/ARA…	ENSG00000117020, ENSG00000275199/ENSG00000185758/ENSG00000234469/ENSG00000197822, ENSG00000273814/ENSG00000025434/ENSG00000123374/ENSG00000135446/ENSG00000131467/ENSG00000105810/ENSG00000124762/ENSG00000213928, ENSG00000285048/ENSG00000113946/ENSG00000134308/ENSG00000213341/ENSG00000189143/ENSG00000165215/ENSG00000181885, ENSG00000288292/ENSG00000253958, ENSG00000285098/ENSG00000127666/ENSG000001…	157
hsa05221	Acute myeloid leukemia	-0.25	0.01	-11.04	4.98681e-25	5.99219e-24	45.97	1.9688e-22	2.29006e-21	0.95	-0.05	572/4353/5291/6688/369/862/6932/1053/5594/6655/11040/5595/3551/208/5296/6198/4790/7704/595/5467/6654/10000/8503/5290/2322/6776/5605/5914/5894/8864/8900/3845/4609/5292/51176/1848/597/5371/207/890/5295/6934/2209/83439/3815/673/3562/1437/6774/5604/3684/929/5293/5970/6777/3728/3265/6199/2885/1436/1978/2475/4893/1147/1050/8517	AKT3/CEBPA/CEBPE/PIM2/CHUK/CSF1R/CSF2/DUSP6/EIF4EBP1/AKT1/AKT2/FCGR1A/FLT3/MTOR/GRB2/HRAS/IKBKB/IL3/ITGAM/ARAF/JUP/KIT/KRAS/MPO/MYC/NFKB1/NRAS/LEF1/PIK3CA/PIK3CB/PIM1/PIK3CD/PIK3R1/PIK3R2/PML/PPARD/MAPK1/MAPK3/MAP2K1/MAP2K2/BAD/RAF1/RARA/CCND1/BCL2A1/RELA/RPS6KB1/RPS6KB2/SOS1/SOS2/SPI1/BRAF/STAT3/STAT5A/STAT5B/TCF7/TCF7L2/ZBTB16/TCF7L1/PIK3R3/IKBKG/RUNX1T1/PER2/CCNA2/CCNA1/CD14	ENSG00000117020, ENSG00000275199/ENSG00000245848/ENSG00000092067/ENSG00000102096/ENSG00000213341/ENSG00000182578/ENSG00000164400/ENSG00000139318/ENSG00000187840/ENSG00000142208/ENSG00000105221/ENSG00000150337/ENSG00000122025/ENSG00000198793/ENSG00000177885/ENSG00000174775, ENSG00000276536/ENSG00000104365/ENSG00000164399/ENSG00000169896/ENSG00000078061/ENSG00000173801/ENSG00000157404/ENSG000001337…	66
[truncated: 97 more rows]

## Sheet: 5) D vs I
ID	Description	logFC	AveExpr	t	P.Value	adj.P.Val	B	MW p-value	MW FDR	n_score	b_score	geneID	gene_name	gene_ensembl	number_genes
[truncated: 101 more rows]

## Sheet: 6) D vs M
ID	Description	logFC	AveExpr	t	P.Value	adj.P.Val	B	MW p-value	MW FDR	n_score	b_score	geneID	gene_name	gene_ensembl	number_genes
[truncated: 154 more rows]

## Sheet: 7) D vs P
ID	Description	logFC	AveExpr	t	P.Value	adj.P.Val	B	MW p-value	MW FDR	n_score	b_score	geneID	gene_name	gene_ensembl	number_genes
[truncated: 102 more rows]

## Sheet: 8) I vs M
ID	Description	logFC	AveExpr	t	P.Value	adj.P.Val	B	MW p-value	MW FDR	n_score	b_score	geneID	gene_name	gene_ensembl	number_genes
[truncated: 143 more rows]

## Sheet: 9) I vs P
ID	Description	logFC	AveExpr	t	P.Value	adj.P.Val	B	MW p-value	MW FDR	n_score	b_score	geneID	gene_name	gene_ensembl	number_genes
[truncated: 172 more rows]

[truncated: 1 more sheets: 10) M vs P]
